# Supplementary material for: An in vitro model of chronic wounding and its implication for age-related macular degeneration
Source: PLoS One. 2020 Jul 23;15(7):e0236298. doi: 10.1371/journal.pone.0236298 (PMC7377501; doi:10.1371/journal.pone.0236298)
Supplement: S1 Table — The dataset was normalized using the trimmed mean of the M-values method. Genes with reads per million ≥ 1 in three or more samples were selected for further investigation. (XLSX) [file pone.0236298.s006.xlsx]

## Sheet: Sheet1
	Normalized RPM
Gene	24H_unwounded-1	24H_unwounded-2	24H_unwounded-3	8D_unwounded-1	8D_unwounded-2	8D_unwounded-3	5H_acute-1	5H_acute-2	5H_acute-3	24H_acute-1	24H_acute-2	24H_acute-3	8D_acute-1	8D_acute-2	8D_acute-3	5H_chronic-1	5H_chronic-2	5H_chronic-3	24H_chronic-1	24H_chronic-2	24H_chronic-3	8D_chronic-1	8D_chronic-2	8D_chronic-3
A1BG	7.39618	4.03996	6.92195	4.39831	3.17196	5.65542	7.60821	13.4681	8.12658	12.4668	6.7544	5.96276	4.65978	5.91633	4.7891	13.1647	10.794	5.44273	9.59263	8.94177	8.52575	6.73167	7.55971	5.80991
A2M	2.65504	1.88532	0.98885	5.7178	6.34393	8.48313	2.41236	1.86482	2.55407	2.44447	1.92983	3.70102	5.59173	5.91633	9.23613	1.83693	3.20904	3.24248	4.89036	3.63259	4.59079	3.78657	5.63978	3.3451
A2ML1	1.13787	1.34665	1.23606	0.439831	0	1.76732	0	0.207202	0.464376	0	0.643276	0.205612	0	0.65737	2.05247	0	0	0.463211	0	0.27943	0	0.42073	1.67993	0.88029
A4GALT	0.568937	1.61598	0.494425	0.879661	0.792991	1.06039	1.29896	1.45041	0.464376	0.488893	0.804095	2.05612	0.621303	0	1.02624	1.22462	0.583462	1.15803	0.376182	0.838291	0.98374	0.42073	1.43994	1.93664
AAAS	63.3416	70.026	74.1638	44.4229	52.3374	55.1403	47.3193	36.0531	34.1316	62.0894	67.544	67.2353	54.0534	51.6035	55.0747	44.3925	38.5085	44.8157	70.9103	66.225	51.4824	48.8046	44.6383	63.5569
AACS	42.4806	49.2875	31.6432	32.5475	37.6671	45.2433	33.0308	21.1346	34.8282	25.178	35.7018	56.749	44.4232	26.9522	40.0232	28.4724	29.9024	46.5527	42.3204	34.0905	44.9241	56.3778	38.6385	52.4653
AADACL4	1.13787	1.88532	1.48328	0.439831	0.396495	0.706927	0	0.207202	0.464376	2.44447	0.964914	0.616837	2.48521	0.65737	0	0.306155	0	0.115803	0.564273	0	0.98374	0.841459	0.959963	1.23241
AADAT	42.4806	39.8609	37.3291	41.7839	38.0636	30.0444	42.1235	30.6659	40.6329	28.8447	37.4708	41.3281	36.6569	42.0717	45.1544	38.2694	36.904	39.952	43.8252	38.282	37.71	36.6035	38.2785	36.444
AAED1	8.3444	9.42658	12.1134	10.9958	5.15444	6.36234	24.1236	35.4315	21.3613	16.3779	15.117	7.60766	3.41717	10.5179	8.20989	20.8186	29.7566	14.4754	11.6616	16.4864	8.52575	9.25605	7.43971	6.86626
AAGAB	84.2026	66.2554	72.6805	94.1238	88.022	68.2185	94.4531	76.6647	95.8936	86.5341	91.0236	74.4317	87.6038	70.3386	79.0202	116.033	109.545	103.065	78.0577	67.3427	87.225	80.3593	81.4768	74.1204
AAK1	20.1024	14.0052	28.1822	27.2695	32.1161	20.8543	35.072	59.2597	32.7385	37.6448	27.0176	27.5521	21.7456	30.5677	12.999	41.9433	42.5927	29.6455	25.2042	21.7956	20.6585	19.7743	17.6393	14.6128
AAMDC	17.637	15.6212	23.4852	8.35678	13.0844	10.9574	17.9999	27.765	14.1635	33.2447	22.193	15.8322	16.1539	21.6932	14.7094	18.3693	16.4828	14.3595	21.4424	22.9133	15.7398	15.567	17.9993	13.2043
AAMP	109.805	105.308	98.6378	78.2899	94.3659	81.2966	128.968	111.889	143.724	88.9786	104.372	110.62	96.302	93.0178	91.335	136.545	135.509	132.71	97.6192	105.066	105.26	94.6641	105.236	100.881
AAR2	59.5487	77.2979	55.3756	50.5805	57.8883	50.5453	87.5872	64.2326	82.4267	57.9338	54.8393	59.6276	50.6362	48.3167	59.5217	67.048	70.0154	84.0728	48.9036	43.3117	46.5637	51.329	48.3581	59.1555
AARD	8.3444	5.11728	6.92195	7.91695	6.74042	7.7762	2.41236	12.4321	7.89439	12.2223	8.52341	3.49541	3.72782	9.86055	13.6832	9.49081	6.70981	8.3378	9.40454	7.54462	7.21409	7.1524	8.15968	7.04232
AARS	190.025	241.59	152.777	207.16	203.402	235.76	96.3088	51.5933	117.487	70.8895	151.974	238.716	240.134	227.45	267.848	78.0696	70.453	167.335	153.858	129.656	172.482	216.676	215.512	260.566
AARS2	21.2403	35.5517	14.8328	24.6305	25.7722	32.8721	13.1752	8.28807	16.021	9.53342	13.348	31.4587	38.8315	25.6374	34.55	8.57235	14.0031	27.3295	19.9376	17.8835	35.0867	30.2925	23.1591	40.6694
AARSD1	33.9466	21.2771	35.8458	29.9085	30.1337	20.5009	33.0308	30.8731	26.9338	33.0003	35.0585	30.0194	37.5889	32.2111	16.7619	43.1679	37.7792	31.73	31.5993	40.7968	33.1192	34.0791	29.3989	28.5214
AASDH	29.0158	23.1624	32.1376	32.9873	28.9442	20.8543	13.1752	19.477	12.7703	30.0669	30.7164	21.3837	22.6776	26.2948	35.5762	17.1447	17.5039	15.9808	22.3828	29.6196	23.2818	23.1401	22.3191	29.4017
AASDHPPT	154.371	152.172	172.802	163.617	169.7	156.584	148.082	139.861	167.64	141.046	134.766	159.555	158.432	162.042	177.197	139.913	146.887	149.501	149.532	149.495	133.789	169.133	168.233	143.663
AASS	45.7046	38.7836	53.8924	61.1365	50.3549	46.3037	52.8863	44.7556	52.9389	38.867	37.4708	40.3	48.151	53.2469	47.549	49.5971	66.8064	61.3755	41.1919	37.1642	40.3333	40.39	48.1181	43.6624
AATF	43.4288	43.3622	40.7901	47.5017	42.0285	40.2948	78.68	52.2149	84.2842	22.7335	38.9182	48.7302	43.4912	40.4282	40.0232	50.2095	60.9718	67.6288	50.4084	46.3854	59.3523	37.8657	42.2384	37.8525
AATK	7.96511	8.61858	7.66359	10.9958	14.2738	9.19005	3.71132	2.48642	4.41157	7.57784	6.43276	12.9536	9.0089	5.91633	11.2886	3.06155	5.68875	5.09532	4.32609	5.30918	5.90244	7.99386	13.0795	11.9719
ABAT	8.3444	10.5039	11.8662	11.4356	10.7054	13.0782	10.5773	5.38725	5.8047	7.3334	10.2924	12.5424	9.94086	14.1334	11.6307	5.20464	8.60606	10.6539	12.7902	7.82405	12.1328	20.6157	13.4395	17.0776
ABCA1	18.0163	10.2346	10.6301	31.228	26.9617	19.087	91.1129	89.5112	113.308	19.5557	14.4737	16.8602	22.0563	25.6374	21.2089	56.6387	68.1192	55.5853	17.4925	24.8693	16.0678	30.7133	25.799	23.2396
ABCA10	0.758582	0	0.494425	1.75932	0.792991	1.06039	0	0.828807	0.232188	0.977786	1.12573	0	0.310652	1.31474	0	0.918466	0.583462	0	0.188091	0.838291	0	0	0.839967	0.176058
ABCA13	7.01689	2.96264	5.68589	5.27797	3.17196	4.94849	1.67009	2.48642	3.01844	4.88893	5.9503	7.60766	3.10652	4.2729	4.44702	1.53078	0.437596	1.62124	2.25709	2.51487	3.27913	5.46948	6.23976	3.16904
ABCA2	297.364	322.658	251.662	317.998	357.639	498.384	117.649	177.986	223.365	181.868	222.574	323.223	280.208	282.998	223.377	138.994	123.11	218.636	158.561	121.832	198.388	271.791	278.749	372.01
ABCA3	21.8092	44.4396	26.699	36.9458	36.8741	49.4849	21.1545	14.2969	32.9707	18.8224	28.9474	42.973	47.8404	40.7569	31.4713	19.5939	21.2964	35.7831	24.828	24.3104	50.1707	40.39	44.1583	46.4793
ABCA4	24.4643	26.6637	20.2714	39.1449	34.0986	50.1918	10.5773	6.42326	26.7016	10.7557	16.0819	21.5893	28.2693	28.2669	37.2866	6.73541	8.89779	20.7287	9.40454	11.1772	19.6748	33.6584	31.1988	37.8525
ABCA5	36.9809	39.053	39.8012	60.6966	50.3549	43.476	15.9587	28.8011	17.8785	40.3337	36.8276	32.0755	42.5593	46.0159	39.6811	23.574	21.0046	28.0243	28.5898	22.6339	35.4146	40.8108	35.9986	38.9088
ABCA7	42.8599	59.7914	35.3514	72.5721	57.4918	72.8135	17.6288	21.549	39.2398	23.2224	33.9328	52.4312	63.9943	85.7867	71.4945	11.9401	18.379	31.8458	24.828	26.5459	36.3984	78.6764	66.5974	85.212
ABCB1	3.41362	4.57862	1.9777	0.879661	0.396495	2.82771	3.52575	1.24321	4.17938	5.13338	1.92983	4.72909	3.72782	5.91633	2.05247	6.73541	7.73087	6.48496	6.39509	5.58861	9.8374	9.25605	9.35964	6.33809
ABCB10	18.9646	18.8532	15.3272	27.7093	21.0143	17.3197	18.5566	21.9634	24.8441	17.6002	19.1375	16.449	16.4645	17.0916	20.8668	22.9616	23.3385	24.5502	19.3734	21.7956	20.3306	21.4572	22.6791	16.5494
ABCB4	2.27575	2.42398	1.9777	0.879661	1.98248	1.41385	0.556698	0.207202	0.464376	0.244447	0	1.23367	0.310652	1.31474	1.71039	0	0.437596	0.81062	0	0	0.98374	2.52438	1.07996	2.46481
ABCB5	1.70681	1.34665	0.741638	2.19915	0	0.706927	0.92783	0.621606	0.696564	0.244447	0.643276	1.85051	0.931955	3.61553	1.36832	0.918466	0.875193	0.926422	1.31664	0.558861	0.98374	1.68292	0.839967	2.81693
ABCB6	56.3247	63.5621	48.2065	43.9831	42.8215	48.4245	39.8967	27.9722	52.2423	29.8225	43.582	56.749	38.2102	46.6732	44.4702	36.7386	35.1536	55.9328	42.6966	45.5471	51.8103	45.0181	37.6785	41.1976
ABCB7	21.6196	18.3145	18.7882	26.8297	24.9792	25.0959	14.8453	16.3689	16.4853	14.4223	15.117	24.0567	16.1539	23.6653	21.551	15.3078	14.7324	14.8228	23.8875	18.7218	22.2981	17.6706	17.5193	17.9579
ABCB8	30.3433	32.0504	24.474	27.2695	30.9266	33.2256	24.6803	17.6122	27.166	20.2891	29.1082	36.3934	35.4143	32.5398	33.1816	24.4924	26.1099	38.0991	27.8374	28.2225	45.252	43.3351	41.3984	44.3666
ABCB9	151.527	187.724	142.394	121.833	135.601	162.593	41.9379	39.5756	65.0126	83.8452	110	165.929	115.562	113.068	144.699	42.8617	37.3416	69.7133	111.914	94.4474	113.786	112.335	135.835	144.191
ABCC1	102.978	115.812	77.6248	116.555	74.1447	108.16	51.7729	51.5933	97.2868	61.3561	74.9417	110.003	92.2636	101.892	63.6267	38.5756	43.0303	63.3441	65.0794	66.5044	69.1897	81.6215	85.6767	93.1347
ABCC10	19.3438	23.7011	10.8774	17.5932	16.2563	22.6217	12.0618	10.7745	17.6463	11.7334	13.0263	27.9633	18.6391	23.6653	22.5772	13.1647	11.8151	25.7082	16.7401	7.54462	21.9702	19.3536	15.9594	22.3594
ABCC11	2.0861	1.34665	1.23606	1.75932	1.98248	0.706927	0.185566	1.24321	1.16094	0.488893	0.964914	0.616837	0	0.65737	0	1.83693	0	0.231606	0	1.39715	0.655827	0.841459	1.91993	0.88029
ABCC3	3.41362	3.5013	5.19146	3.07882	3.56846	2.82771	16.1442	16.3689	17.8785	10.2668	14.6345	14.8041	3.72782	3.28685	0.684158	15.9201	14.8783	13.8963	11.0974	10.3389	13.7724	2.52438	2.03992	3.69722
ABCC4	25.7918	21.0078	16.5632	23.311	16.6528	26.8632	9.835	6.42326	17.1819	13.9335	22.193	33.9261	22.6776	21.0358	19.8406	8.8785	6.12635	14.0121	16.1758	11.7361	27.8726	13.8841	14.7594	22.3594
ABCC5	199.317	220.582	199.501	382.653	220.848	294.789	321.4	294.019	561.895	105.601	213.407	238.922	394.217	342.49	237.403	191.653	220.549	393.845	153.482	141.112	203.306	358.462	308.028	319.193
ABCC6	15.7406	18.0452	17.5521	15.3941	15.0668	25.8028	5.93811	4.14404	11.3772	7.08895	9.97078	17.2714	21.1243	20.0498	23.2614	7.65388	6.70981	10.3065	11.8497	13.6921	24.2656	16.8292	15.9594	20.5988
ABCC9	4.36185	5.65595	2.71934	6.59746	5.94743	4.59503	1.29896	2.07202	2.78626	3.91115	5.14621	2.46735	5.28108	3.61553	12.999	1.22462	2.18798	1.38963	1.12855	1.95601	1.96748	5.89021	3.71986	3.52116
ABCD1	9.29263	12.3892	6.67474	7.47712	6.34393	9.19005	5.75255	3.52243	7.6622	6.35561	7.71931	12.9536	13.9793	13.1474	13.6832	6.42926	5.39702	7.06397	8.08791	6.14747	10.8211	9.25605	8.15968	9.68319
ABCD2	2.65504	1.34665	2.47213	1.31949	4.75795	1.76732	0	0	0.232188	0.488893	1.92983	0.82245	0.621303	0.986055	1.71039	0	0.291731	0.579014	0.564273	1.95601	3.60705	3.36584	1.55994	1.58452
ABCD3	145.268	136.281	154.755	192.646	150.272	145.627	106.515	63.4038	111.682	78.2229	135.892	155.237	182.042	186.036	150.857	93.9897	102.106	147.417	140.692	147.26	143.954	176.286	152.994	169.72
ABCD4	17.8267	19.9305	14.5855	21.5517	30.9266	33.2256	16.1442	18.8554	35.9891	15.4001	23.3188	15.4209	25.4734	37.4701	0	3.36771	15.3159	22.6974	13.5425	28.7813	32.1355	13.0426	17.9993	37.3243
ABCE1	80.4097	84.3005	91.4687	100.721	84.85	77.0551	142.7	87.0248	133.74	69.1784	72.2077	96.2266	86.9825	72.6394	66.0212	113.89	118.589	146.027	81.2553	92.7709	94.767	89.6154	73.3171	73.7683
ABCF1	39.8256	36.3597	35.1042	30.7882	32.1161	25.0959	58.8244	80.8087	64.7804	48.156	47.6024	37.8327	31.3758	36.484	29.4188	49.9033	63.5973	60.4491	44.7656	36.6054	42.9567	38.7071	35.1586	37.8525
ABCF2	43.8081	57.9061	39.554	46.6221	43.218	60.0888	58.8244	39.3683	80.8014	20.778	35.541	61.0669	50.6362	46.6732	59.8638	44.6987	53.9702	90.3262	43.6371	40.5174	72.4689	52.1705	50.158	53.6977
ABCF3	56.704	72.45	47.4648	60.2568	61.4568	64.6838	55.4842	33.3595	69.192	28.8447	51.6229	70.3195	64.6156	54.8904	74.2311	48.6787	56.4499	79.0933	62.6343	56.4449	71.813	63.9509	68.3973	80.2824
ABCG1	62.7727	86.1858	65.0169	75.6509	67.0077	102.151	61.7935	48.0708	68.7276	29.0891	52.9095	67.8521	59.3345	73.6254	100.229	38.5756	51.0529	62.9967	59.2486	52.2535	58.3686	110.231	96.5962	90.8459
ABCG2	0.189646	1.88532	0	0.439831	0	1.76732	0.556698	0	0.232188	0.488893	0.804095	0	0.621303	0.65737	0	0.61231	0.145865	1.27383	0.376182	0.838291	0.98374	1.26219	1.07996	0
ABCG4	0.758582	0	0.494425	1.31949	1.18949	1.06039	1.48453	0.207202	0.464376	0	1.12573	0.411225	3.10652	0.986055	0.342079	0	0.145865	1.04223	1.12855	0.27943	0.98374	0	0.719972	1.58452
ABHD1	0.948228	0.538661	0.494425	0.439831	0.396495	1.41385	1.1134	1.65761	0.232188	0.244447	0.482457	0.82245	1.24261	0.65737	1.71039	0.61231	0.583462	1.04223	0.940454	1.11772	0.327913	1.68292	1.79993	1.23241
ABHD10	82.6855	63.8314	79.3552	79.6094	67.8007	68.9254	50.1028	39.7828	51.7779	68.9339	69.9563	72.3756	77.0416	63.1075	83.1251	59.088	50.907	55.7012	74.6721	84.6674	80.9946	95.0849	78.4769	74.8246
ABHD11	25.7918	28.2797	28.6767	22.4314	21.8073	24.389	39.1544	36.6747	24.8441	33.0003	31.8422	26.1128	35.1036	26.2948	34.892	39.494	36.0288	32.1932	31.7874	32.1345	25.9052	28.6096	31.6788	36.444
ABHD12	61.0659	56.8288	58.3422	47.0619	54.7164	47.7176	68.6594	55.5301	61.9942	52.8005	60.468	62.3006	66.4795	56.5338	54.3905	70.1095	65.3477	73.1874	68.4651	64.269	74.4363	65.2131	67.1974	63.0287
ABHD12B	0.568937	3.77063	2.96655	1.75932	0	0.706927	0.742264	0.621606	1.39313	1.71113	2.09065	1.23367	2.17456	0.65737	1.36832	0	0.145865	1.04223	1.12855	1.67658	1.31165	0	0.719972	0.88029
ABHD13	47.601	42.2849	43.7566	62.8958	44.011	44.8899	55.8554	50.7645	51.7779	54.5116	51.3013	41.3281	39.7634	50.2888	52.6801	55.1079	65.056	51.1848	51.9131	50.5769	40.9892	62.268	43.4383	43.1342
ABHD14A	108.667	106.924	116.932	91.4848	99.9169	88.3659	97.6077	119.763	78.4795	162.313	132.837	96.6379	106.243	119.97	118.017	124.605	121.214	92.9897	136.93	129.376	105.26	127.481	144.474	104.402
ABHD14A-ACY1	11.1891	3.5013	17.3049	13.1949	1.58598	3.18117	13.5463	6.21606	23.2188	24.2002	11.0965	4.31786	8.07694	11.504	7.86781	4.28617	5.98048	3.01087	4.89036	4.19145	3.93496	1.68292	13.6795	17.0776
ABHD14B	47.4114	48.4795	56.8589	59.817	57.0953	60.7957	40.2678	39.7828	30.6488	54.5116	57.2516	41.7393	63.6836	67.0517	68.0737	46.5356	45.0724	43.5419	44.9537	55.8861	47.8754	63.1094	65.5174	68.4865
ABHD15	7.20653	4.84795	6.92195	6.15763	5.94743	5.30195	6.12368	3.52243	5.34032	5.62227	5.9503	7.19644	8.07694	5.91633	8.55197	2.7554	3.7925	9.26422	7.14745	4.75032	8.52575	9.67678	7.43971	6.86626
ABHD16A	24.2746	28.5491	25.9573	19.7924	21.0143	39.2345	55.4842	27.765	39.9363	20.778	16.2427	21.7949	36.0356	23.3366	44.1282	13.4708	29.1731	51.4164	32.5397	31.2962	30.168	28.1889	13.3195	29.0496
ABHD16B	1.70681	2.42398	2.22491	2.63898	1.58598	3.18117	1.1134	0.828807	2.55407	1.71113	1.44737	1.85051	1.86391	1.64342	2.05247	3.06155	1.31279	1.96865	1.88091	2.51487	0.327913	3.36584	1.43994	3.16904
ABHD17A	39.4463	43.9009	40.7901	36.9458	36.0811	51.6057	46.3915	43.7196	55.4929	47.4226	58.5381	48.7302	34.793	43.0577	47.549	50.8218	45.8018	52.1113	44.0133	38.282	37.71	55.1156	48.1181	50.1765
ABHD17B	31.6708	28.2797	32.6321	40.0246	27.3582	30.7513	26.3504	17.405	24.1476	17.3557	26.696	23.851	32.6184	26.2948	36.6024	22.0432	21.4422	22.0025	27.6494	22.9133	20.9865	45.4388	26.159	25.1763
ABHD17C	7.77547	8.88791	10.6301	11.4356	7.53341	7.42273	7.97934	6.63046	11.8416	6.60006	5.9503	8.43011	5.28108	8.87449	6.84158	7.65388	12.982	8.45361	5.83082	8.10348	10.8211	8.41459	7.07972	8.97896
ABHD18	5.87901	8.61858	9.8885	7.03729	5.15444	12.0178	4.08245	7.04486	7.89439	6.60006	7.88013	10.8975	4.97043	5.91633	5.47326	4.28617	4.6677	5.44273	6.58318	5.86804	7.21409	7.1524	5.75978	5.63385
ABHD2	151.147	143.015	150.8	234.43	154.633	188.043	279.462	242.426	345.96	114.645	139.752	187.724	196.643	198.854	118.017	223.799	212.38	366.4	113.419	122.949	156.743	178.81	159.114	191.375
ABHD3	24.8436	21.0078	17.7993	25.0704	13.4808	16.6128	24.3092	15.3329	23.9154	19.0668	23.3188	20.15	21.7456	11.8327	20.5247	16.5324	14.0031	17.4862	17.4925	21.7956	22.2981	25.2438	16.7993	17.9579
ABHD4	171.819	169.678	149.811	150.422	160.977	150.222	134.907	91.376	128.168	142.757	163.714	172.92	175.208	169.601	158.04	114.502	114.213	123.214	141.444	117.081	116.081	155.249	157.914	156.339
ABHD5	44.946	37.437	36.3403	42.2237	31.7196	25.4494	40.2678	44.5484	41.3295	35.6892	36.3451	35.7766	38.2102	44.7011	43.1019	48.9848	40.8423	35.8989	38.3705	42.4734	28.5285	34.0791	34.5587	30.282
ABHD6	25.9814	26.6637	27.6878	25.0704	23.3932	24.389	13.3608	11.3961	13.4669	29.3336	25.2486	24.6735	22.3669	30.8964	34.2079	14.6955	15.17	21.5393	29.3422	20.9573	21.9702	28.6096	27.5989	24.1199
ABHD8	30.9122	41.2076	32.3849	30.7882	42.0285	37.4671	15.402	15.5401	19.5038	34.7114	43.4211	38.0383	40.3847	39.7709	37.9707	22.0432	21.734	22.6974	42.1324	38.0025	41.645	42.073	44.5183	37.8525
ABI1	172.767	158.636	154.013	195.285	165.735	178.146	102.061	79.9799	118.648	117.334	149.401	150.714	181.421	195.239	183.354	82.9681	80.5177	93.5687	153.858	157.319	154.447	189.749	165.714	179.051
ABI2	121.563	104.77	102.593	138.107	118.949	118.764	74.2264	70.6558	105.413	87.7563	89.2546	123.779	118.048	116.683	98.5187	69.4972	67.9733	105.96	90.2836	77.6816	96.4065	114.018	103.436	112.149
ABI3BP	0.758582	0.807992	0.741638	1.31949	0.792991	0.706927	0.371132	0.621606	1.39313	0.73334	0.321638	1.6449	0.621303	0.328685	1.36832	0.306155	1.45865	0.579014	0.940454	0.838291	0.327913	2.52438	1.07996	0.88029
ABL1	99.1846	129.548	83.8051	117.875	124.896	161.533	58.4533	56.9805	97.9833	58.4227	77.8364	130.975	116.805	116.026	99.5449	51.4341	56.3041	88.1259	74.6721	55.3272	98.374	118.225	118.195	141.022
ABL2	148.682	100.191	159.947	153.501	125.689	102.504	418.823	488.996	359.659	287.714	213.568	162.639	120.533	176.175	56.443	421.576	397.192	327.838	208.405	183.027	168.875	181.755	135.835	135.565
ABLIM1	74.7203	82.4152	74.6582	91.9246	80.0921	101.444	62.7213	45.17	84.9808	53.7783	60.468	98.4884	90.089	65.737	67.0474	84.4988	80.5177	87.1995	104.39	75.7256	100.341	106.445	95.0363	97.7122
ABLIM2	0.568937	0.538661	0.247213	0.439831	0	0	1.48453	0	0	0	0.643276	1.23367	0.621303	0.986055	0.342079	1.83693	0.583462	0.694817	0.376182	0.27943	0.327913	1.26219	0.359986	1.05635
ABR	569.126	797.488	517.416	618.402	677.214	897.444	213.03	193.527	304.631	378.648	487.121	751.308	594.898	659.013	746.416	176.039	178.248	390.95	468.722	394.835	523.022	653.393	698.853	803.528
ABRACL	61.4452	44.1702	65.7586	53.2195	50.3549	38.881	67.3605	81.8447	40.4007	133.468	75.4241	58.5996	45.9765	63.4362	51.996	95.8266	96.1253	50.49	82.0076	86.6234	66.8943	40.39	40.5584	37.1482
ABT1	29.964	36.0903	26.9462	24.6305	21.4108	31.4583	43.608	41.4404	39.7041	38.3781	33.6112	31.0475	30.7545	22.0219	31.4713	38.8817	50.6153	42.4996	32.7278	31.2962	35.7426	29.8718	30.7188	27.6411
ABTB1	4.74114	11.8506	4.69704	5.27797	6.74042	6.00888	12.0618	3.52243	5.8047	9.04452	5.78948	11.1031	4.97043	14.4621	7.52573	3.67386	10.6482	11.1171	6.207	5.86804	15.4119	12.2012	6.95973	7.74655
ABTB2	0.758582	0.538661	0.247213	1.75932	2.37897	0.706927	4.26802	3.93683	8.82314	0.244447	0.804095	1.43929	1.55326	0	0.684158	3.36771	2.77144	6.94817	0.940454	0.27943	0.655827	0.841459	1.07996	1.58452
ACAA1	35.0844	46.8635	40.5429	57.178	44.804	43.1226	47.5049	44.5484	42.9548	35.9337	49.0498	35.7766	51.2575	42.729	68.7578	57.251	52.6574	48.4056	45.7061	54.7683	41.3171	60.585	47.6381	48.592
ACAA2	162.906	146.785	167.857	169.335	170.89	162.947	118.577	136.132	126.542	138.601	156.316	147.219	129.542	156.125	166.25	148.791	134.926	127.383	160.065	158.996	136.74	141.365	165.474	157.396
ACACA	73.0135	81.3379	50.6786	89.7255	47.5795	79.5293	46.3915	46.6204	60.6011	44.4893	48.5673	75.2542	81.3908	76.5836	33.5237	39.494	29.7566	59.4068	45.8942	34.9288	62.3035	62.268	66.7174	69.0147
ACACB	18.9646	23.1624	13.5967	17.5932	21.0143	24.7424	4.45359	5.38725	6.03689	14.9112	16.5644	22.2061	18.0178	15.4482	8.89405	5.81695	3.64664	10.6539	9.78073	10.3389	14.1003	13.8841	13.7995	15.8452
ACAD10	37.9291	58.1754	43.5094	42.6636	41.632	41.7087	24.8658	10.5673	29.4879	19.3113	34.2545	48.7302	50.9469	50.9462	34.2079	22.9616	15.7535	37.1727	33.8564	28.7813	51.8103	51.329	47.9981	61.6203
ACAD11	25.9814	30.7037	10.8774	23.7509	37.2706	45.5968	12.2474	8.90968	19.2716	0.977786	16.2427	30.4306	31.9971	20.3785	24.2876	18.3693	19.546	31.4984	21.8185	21.5161	24.5935	25.6645	31.0788	40.3173
ACAD8	62.0141	58.4448	52.9035	51.4602	44.4075	48.4245	50.1028	45.5844	43.4192	46.9337	47.6024	50.1694	41.006	47.0019	57.1272	37.3509	38.8002	45.0473	52.8535	52.5329	46.8916	50.0668	53.3979	47.8878
ACAD9	39.4463	45.5169	35.5986	43.1034	37.2706	41.7087	35.6287	33.3595	40.1685	22.2446	42.1346	45.646	42.8699	41.4143	46.8648	26.3293	24.3595	55.4695	39.311	36.3259	47.5474	50.9083	51.358	46.1272
ACADL	0.189646	1.88532	1.23606	2.63898	1.18949	2.82771	0.92783	1.03601	1.16094	1.22223	1.76901	0.616837	1.55326	3.28685	5.47326	0.61231	0.729327	1.85284	1.31664	1.11772	2.29539	1.26219	1.67993	0.704232
ACADM	114.546	105.847	129.787	142.505	114.587	90.8401	102.432	102.772	90.0889	125.401	119.167	97.6659	93.5062	130.159	140.594	118.482	126.465	108.623	125.08	123.229	102.965	126.219	112.556	100.353
ACADS	31.6708	29.8957	20.2714	23.311	25.3757	22.2682	13.7319	8.90968	12.0738	19.5557	22.0322	31.2531	29.5119	29.5816	35.5762	17.1447	14.7324	16.444	23.8875	25.1487	24.9214	25.2438	26.159	37.8525
ACADSB	46.4632	38.5143	40.5429	63.3356	46.7865	60.4423	25.6081	21.7562	38.7754	23.4669	34.5761	46.2628	53.1214	51.6035	51.996	30.0032	23.3385	43.7735	38.1824	31.5756	45.9079	59.3229	58.3177	66.5499
ACADVL	271.003	350.13	288.497	274.015	283.098	351.696	308.596	222.328	326.456	264.98	331.287	343.167	295.74	307.978	342.079	292.378	277.728	336.176	365.084	293.122	313.485	317.23	348.226	371.658
ACAP1	1.89646	1.88532	1.23606	0.879661	3.56846	2.12078	2.04123	4.35124	2.55407	3.91115	1.60819	0.82245	1.24261	1.31474	0.684158	1.53078	3.50077	1.85284	2.069	2.51487	0.98374	0.42073	1.55994	1.05635
ACAP2	44.946	33.1277	41.0373	45.7424	44.804	38.881	41.3812	61.9533	43.6513	60.6228	48.889	41.1225	45.6658	46.0159	35.9183	45.311	43.9055	32.4248	41.1919	44.4294	36.0705	41.2315	40.3184	38.9088
ACAP3	20.4817	22.6238	17.5521	15.3941	22.2037	26.8632	11.8762	9.73849	26.7016	17.1113	17.2076	21.1781	23.6095	21.6932	24.6297	15.9201	18.379	25.3608	19.1853	20.3984	31.1518	26.0852	18.8393	26.5848
ACAT1	307.036	292.493	310.252	282.811	316.007	270.753	141.958	169.906	149.761	306.536	297.998	262.567	223.669	275.767	358.499	135.014	155.93	142.785	252.418	253.164	200.027	264.639	261.47	248.77
ACAT2	96.9089	69.218	104.818	51.0204	57.8883	37.4671	126.742	92.412	73.6036	129.068	152.135	119.255	94.1275	76.5836	61.2321	107.767	85.9148	82.4516	109.845	112.61	103.293	71.1033	62.0376	58.0991
ACBD3	80.5994	95.8817	82.8162	105.559	109.036	95.4352	99.2778	64.4398	101.002	67.7117	80.5703	96.021	106.554	94.0039	113.57	94.2958	87.811	139.774	95.5502	94.4474	98.374	104.762	95.3963	94.191
ACBD4	16.1199	12.3892	13.1023	10.9958	17.4458	17.6732	7.97934	4.97284	7.19783	11.9779	13.5088	13.1592	10.8728	11.1753	19.4985	8.57235	8.75193	8.3378	11.6616	10.8978	9.18157	13.8841	13.6795	18.31
ACBD5	87.4266	96.4204	77.1303	119.634	94.7624	103.565	52.5152	50.5572	103.091	48.4004	59.1814	85.7404	102.204	121.942	119.386	41.0248	45.0724	70.2923	62.6343	60.6364	62.3035	96.3471	97.9162	102.29
ACBD6	33.3776	29.8957	33.6209	27.7093	32.5126	30.3979	30.4328	34.1883	26.9338	36.9114	32.4854	29.4026	22.6776	31.8824	30.7871	32.4525	31.7987	28.9507	30.6588	27.943	21.9702	29.0303	23.3991	24.6481
ACCS	10.9994	9.96524	11.1246	10.5559	9.91239	18.7336	8.35047	8.28807	8.12658	6.60006	10.1316	9.8694	12.4261	15.4482	11.2886	13.1647	8.0226	12.9699	5.45464	11.7361	9.8374	10.939	8.27968	19.3664
ACD	16.8785	16.9678	21.5075	12.3153	22.9967	28.2771	18.371	18.0266	16.021	18.089	24.2837	19.3276	17.3965	16.4342	23.6034	20.2062	19.6918	17.1388	24.828	22.3544	28.2005	18.0914	19.5592	19.7185
ACE2	1.51716	2.15465	2.22491	4.39831	1.18949	3.18117	0	0	0.464376	0.244447	0.482457	1.43929	0.931955	3.28685	2.73663	1.22462	0.729327	0.579014	0.564273	1.39715	2.29539	3.36584	2.39991	4.04933
ACER3	23.8953	19.1225	27.6878	25.95	23.7897	25.8028	28.206	26.9362	29.4879	17.3557	27.1784	20.5612	22.9882	25.3087	22.5772	24.7986	28.5896	34.3934	30.4707	24.8693	24.2656	32.3962	21.9591	18.134
ACHE	1.89646	0	0.98885	0	0.792991	1.06039	2.78349	2.48642	5.10814	0.244447	0.482457	0.82245	0.931955	0.65737	0.684158	1.83693	3.06317	2.89507	0.376182	1.11772	0.98374	0	0.719972	0
ACIN1	57.4626	50.6342	55.6228	48.3814	54.3199	48.4245	42.3091	71.6918	57.8148	58.9116	51.1404	53.6649	51.2575	53.2469	33.8658	47.4541	50.907	42.3838	47.7751	40.238	44.9241	36.1827	32.3987	50.5286
ACKR2	0.189646	2.15465	1.9777	0.439831	2.37897	0.353464	0	0	0.232188	0.977786	0	0.205612	0.621303	0.328685	0.684158	0	0.145865	0.115803	0.376182	0.27943	1.31165	0	1.07996	0.704232
ACKR3	1.89646	0.807992	1.9777	0.439831	0.792991	1.06039	0.742264	1.24321	0.464376	1.46668	0.643276	1.02806	0.310652	2.62948	1.36832	0.918466	1.02106	0.463211	0.940454	1.67658	2.29539	1.68292	1.91993	0.88029
ACLY	128.58	192.302	116.932	107.759	174.062	211.725	93.3397	60.0885	109.593	69.1784	99.0645	182.789	156.258	110.109	144.699	78.988	86.79	144.522	127.526	112.89	163.629	127.481	138.715	176.234
ACO1	110.753	154.865	111.493	185.609	125.293	155.524	87.9583	48.8996	128.632	63.0672	100.512	160.995	182.042	135.418	157.014	76.2326	73.8079	127.267	136.178	129.935	149.528	153.566	179.753	171.657
ACO2	329.604	420.156	298.386	336.91	314.024	433.7	222.679	143.798	290.003	132.979	257.471	362.906	310.341	362.868	476.516	199.613	177.956	311.973	271.979	233.604	336.767	361.827	356.146	461.624
ACOT1	11.5684	14.0052	14.8328	11.4356	7.92991	12.3712	10.3917	7.66647	5.34032	16.3779	14.6345	11.5143	10.2515	9.86055	14.3673	9.49081	7.00154	7.41138	15.0473	13.6921	13.7724	9.25605	12.5995	7.04232
ACOT11	55.7558	82.9539	39.8012	90.1653	72.9552	79.5293	10.5773	9.32408	23.2188	24.2002	44.0644	53.4592	49.3936	74.2828	77.6519	14.0831	12.5444	23.6238	40.0634	36.8848	60.9919	48.3839	65.0375	88.205
ACOT13	46.0839	33.6663	46.476	49.261	39.2531	36.0533	26.5359	35.4315	26.4694	51.8227	48.5673	34.7485	40.0741	42.0717	41.0495	30.0032	29.4648	21.6551	46.4584	49.4592	36.0705	46.2802	38.5185	32.5707
ACOT2	20.1024	14.8132	10.1357	10.5559	12.6879	13.4316	13.7319	11.3961	11.3772	21.0224	17.8509	10.6918	17.3965	9.53186	18.4723	10.7154	13.5655	8.56941	16.7401	18.7218	15.084	12.6219	14.7594	8.8029
ACOT4	2.84468	1.07732	2.71934	3.07882	2.77547	2.12078	3.52575	3.10803	1.16094	2.93336	3.53802	1.23367	2.17456	2.30079	1.71039	3.06155	4.08423	2.89507	2.25709	3.07373	2.95122	1.68292	1.91993	3.16904
ACOT7	12.327	8.88791	8.15802	11.4356	8.7229	9.54352	47.6905	33.3595	33.6673	12.2223	19.2983	16.449	14.6006	10.8466	9.92029	45.6171	46.3852	34.9724	26.7089	23.7516	34.4309	9.25605	11.3996	10.3874
ACOT8	36.4119	32.589	39.554	21.1119	30.1337	30.3979	34.5153	40.4044	24.1476	44.7337	41.6521	30.0194	36.3463	33.1972	32.8396	30.6155	37.4874	44.1209	32.5397	31.5756	39.0217	36.6035	32.2787	35.0355
ACOT9	35.843	31.781	24.2268	29.9085	23.3932	25.4494	40.4534	26.1074	35.757	26.8891	34.5761	36.8046	31.6865	36.8127	28.7346	41.331	42.4469	35.4357	41.38	34.3699	37.71	27.3474	29.0389	21.303
ACOX1	51.0147	49.0182	38.5652	56.7382	53.5269	54.0799	55.8554	32.7379	45.9732	20.778	36.0235	52.8424	49.3936	56.5338	48.2331	36.1263	43.9055	46.7843	38.3705	43.3117	32.7913	55.957	55.5578	49.6483
ACOX2	40.9634	37.437	42.0261	46.6221	48.3724	53.7265	19.1133	14.0897	28.7913	27.1336	38.1141	34.3373	54.3641	53.2469	50.6277	17.1447	15.0241	21.4235	38.3705	33.8111	41.645	54.2741	48.5981	59.6836
ACOX3	18.5853	21.0078	20.0242	17.1534	15.0668	19.794	29.1339	13.8825	17.1819	18.3335	17.5293	24.0567	22.6776	17.4203	21.2089	19.9001	24.3595	21.5393	22.0066	24.031	16.0678	16.8292	22.4391	23.2396
ACP1	184.715	172.372	222.986	172.853	193.49	126.186	167.937	204.094	159.513	257.402	192.983	179.705	161.228	172.231	176.513	215.227	225.216	163.398	214.236	203.425	173.466	162.822	168.833	156.163
ACP2	60.1176	85.6472	64.5225	62.456	63.8358	82.0035	89.9995	49.9356	61.762	68.445	67.544	76.0766	73.6245	54.5617	73.5469	73.4773	58.2003	81.1778	65.4556	58.1215	72.7968	76.152	71.6372	84.3318
ACP5	62.583	53.3275	73.1749	47.0619	51.5444	49.4849	50.6595	54.0797	50.8492	64.5339	70.1171	47.0853	66.4795	71.6533	60.2059	61.231	55.8665	46.2053	56.0511	66.7838	49.187	62.6887	59.6377	49.1202
ACP6	93.8745	92.3804	89.9854	67.7339	63.8358	62.2096	204.123	152.293	218.257	110.245	134.927	134.471	124.571	133.775	88.2563	252.884	209.025	292.981	216.681	182.747	231.507	146.414	130.435	98.7685
ACPP	0.379291	0.807992	0.247213	0.439831	0.792991	0.706927	0.556698	0.207202	3.01844	0.73334	2.25147	1.23367	0.621303	0	0	1.83693	0.437596	0.694817	0.376182	0.838291	0.655827	2.52438	1.55994	0.528174
ACRBP	2.0861	0.538661	0.247213	2.19915	1.18949	0.353464	1.48453	0.828807	2.08969	1.95557	1.44737	1.02806	1.86391	1.97211	1.71039	2.14309	2.18798	1.50544	1.31664	1.67658	1.31165	3.36584	1.79993	1.76058
ACRC	0.379291	0.269331	0.98885	0	0.396495	0.353464	0.556698	0.414404	0.696564	1.22223	1.76901	0	0	1.31474	1.02624	0	0.583462	0.347408	0.188091	0	0	0	0.239991	0.352116
ACSF2	19.3438	20.1998	18.0465	15.3941	12.6879	12.3712	6.30925	4.76564	9.51971	9.77786	13.0263	14.3929	10.5622	17.0916	10.9465	7.65388	5.25116	8.91682	12.0378	18.163	9.8374	11.7804	17.3993	14.6128
ACSF3	11.5684	22.0851	6.67474	19.3526	26.1687	13.0782	14.2886	11.6033	13.2347	7.82229	16.2427	14.1873	16.7752	18.735	17.7881	17.1447	14.0031	18.6443	14.1068	17.6041	14.1003	20.6157	17.8793	17.6058
ACSL1	129.528	136.82	125.831	148.223	124.103	151.282	81.2779	42.6836	99.3765	78.2229	111.126	160.789	152.53	127.201	134.779	63.3741	64.3267	116.266	147.463	113.169	138.052	135.054	140.995	140.846
ACSL3	84.9612	88.0712	70.7028	90.6051	72.5587	72.1066	87.216	50.7645	101.002	43.0226	71.2428	94.7874	87.9144	84.472	89.6246	73.7834	76.8711	108.507	78.9982	66.5044	81.6504	81.6215	78.7169	92.6065
ACSL4	13.4648	12.1199	13.5967	21.5517	13.0844	18.7336	28.0205	15.7473	19.2716	7.82229	12.2222	19.122	19.8817	21.0358	18.1302	20.8186	18.6708	22.4657	15.2354	15.3687	13.4444	21.8779	17.9993	14.4368
ACSL5	0.189646	1.07732	0.741638	0.439831	1.18949	0.353464	0.371132	0.207202	2.08969	0.977786	0.964914	1.43929	1.24261	0.328685	1.36832	0	0.437596	0.694817	0.752364	1.67658	0.655827	0.841459	0.359986	0.704232
ACSL6	2.65504	5.11728	2.71934	5.7178	4.75795	5.65542	0.92783	0.414404	0.928752	1.46668	3.21638	1.6449	3.72782	4.60159	5.47326	0.306155	0.729327	1.62124	1.31664	1.95601	1.63957	3.78657	2.5199	3.16904
ACSS1	51.3939	69.218	43.2622	55.4187	69.7832	80.2362	12.2474	11.6033	27.6304	20.778	41.1697	46.674	38.2102	58.1772	68.7578	13.777	10.0647	29.9929	38.1824	24.031	32.7913	53.8534	56.3978	82.2191
ACSS2	41.9117	35.821	39.0596	31.6678	30.5302	33.9325	29.3194	16.9906	25.5407	28.1114	36.6667	33.9261	41.3167	35.498	42.4178	26.3293	30.0483	38.9097	38.5586	29.899	28.8564	35.3413	32.3987	34.3313
ACSS3	7.39618	8.88791	7.41638	7.91695	7.53341	10.2504	8.35047	1.65761	9.98408	3.17781	5.46785	6.78521	11.4941	12.8187	11.2886	9.18466	4.37596	8.68521	5.26654	12.0155	10.4932	11.7804	13.4395	10.0353
ACTA2	3.98256	7.54126	8.40523	1.31949	6.74042	0.353464	91.2985	28.1795	22.0579	24.2002	18.9766	46.674	161.228	58.8346	2.05247	229.923	260.953	75.5034	81.0672	59.5187	48.2033	34.4998	72.4772	27.465
ACTB	3534.04	3662.36	4038.22	3906.58	3837.28	3941.83	8018.31	6790.83	6655.2	5268.8	5674.82	5792.31	4548.87	3417.67	3034.24	8735.53	8133.46	7052.16	5903.61	5820.25	6365.13	3671.71	3419.03	3551.79
ACTC1	2.84468	2.42398	2.47213	1.75932	0.792991	3.53464	16.8865	10.1529	4.87595	3.6667	2.41229	3.2898	10.5622	3.28685	2.73663	7.34773	14.7324	6.48496	3.00945	4.47088	4.26287	3.36584	4.19984	1.58452
ACTG1	2301.73	2394.08	2593.01	2234.34	2595.86	2640.02	6304.24	5129.49	5547.2	2642.71	3241.63	3261.22	2709.19	1988.54	2075.05	5541.1	5587.52	5655.35	2905.82	2958.89	3411.94	2336.31	1978.6	2309
ACTG2	0.379291	0	0.247213	0	0	0	0.185566	0.828807	2.08969	0	1.28655	5.34592	0	0	0	5.51079	3.06317	4.40051	0.940454	2.7943	0	0.841459	0	2.81693
ACTL10	3.79291	1.07732	1.73049	0	1.58598	1.06039	2.78349	2.90083	1.16094	2.68891	1.76901	1.6449	0.621303	0.986055	1.36832	4.89848	4.2301	1.85284	1.31664	3.07373	1.31165	0.42073	1.43994	0.704232
ACTL6A	144.32	120.391	159.699	141.625	135.601	113.815	130.824	136.96	104.949	187.246	150.366	144.134	98.4766	106.823	109.465	138.076	137.989	112.445	146.335	164.305	145.594	122.432	103.076	101.938
ACTN1	171.44	210.617	147.092	181.21	168.511	182.034	345.524	121.627	319.258	96.5564	168.699	318.288	316.554	232.38	206.958	321.769	336.949	493.552	298.688	284.46	389.233	239.816	246.59	270.601
ACTN2	0.948228	1.07732	0.247213	0	0	0.706927	3.34019	1.45041	4.41157	0.244447	0.482457	0.205612	0.310652	0	1.36832	1.22462	0.291731	1.15803	0.564273	0.558861	0.655827	0	0.959963	1.05635
ACTN4	46.8424	47.4022	49.4425	55.4187	63.4393	37.8206	105.216	96.1417	122.363	62.0894	61.1112	74.0205	85.1186	74.9401	37.9707	106.542	99.772	118.119	67.3365	62.5924	93.1274	49.2254	53.0379	56.1625
ACTR10	163.285	136.012	158.958	146.024	144.721	121.945	150.494	164.933	130.722	193.846	143.29	132.826	138.24	127.858	139.91	146.648	158.556	120.551	148.968	167.379	112.474	131.268	123.115	115.318
ACTR1A	176.181	188.801	152.036	124.472	134.015	148.455	156.061	123.492	166.943	133.468	170.951	198.21	156.568	170.916	146.41	176.345	160.014	174.399	185.458	163.746	184.943	158.615	159.594	156.692
ACTR1B	20.4817	16.4292	23.238	10.1161	19.0318	16.2593	23.938	29.8371	15.7888	43.5115	27.6609	18.2995	15.8432	17.0916	14.3673	26.6355	28.0062	17.7178	19.1853	19.8396	15.4119	13.8841	14.3994	12.3241
ACTR2	152.854	79.1832	113.223	163.617	151.461	113.462	181.484	157.473	165.55	125.401	124.956	149.686	114.941	105.508	61.2321	151.241	143.823	155.755	128.09	99.4772	116.737	142.627	132.595	117.431
ACTR3	187.18	162.676	190.354	239.708	185.56	144.92	353.689	292.569	376.609	172.335	200.702	204.173	208.447	214.631	165.566	371.979	357.954	339.418	229.283	226.059	214.783	189.328	184.553	158.1
ACTR3B	21.0507	11.8506	21.0131	14.0746	16.2563	8.83659	13.3608	11.3961	11.145	11.7334	12.7047	15.0097	13.358	23.0079	20.8668	13.4708	21.0046	7.99039	16.3639	20.119	15.7398	11.3597	17.7593	9.85925
ACTR3C	5.12043	5.38661	3.21376	4.83814	3.96495	4.94849	4.63915	7.25206	2.08969	8.80008	5.62867	6.16837	5.59173	8.54581	6.4995	3.67386	6.12635	4.40051	4.89036	3.63259	6.88618	3.78657	4.43983	6.33809
ACTR5	4.55149	7.0026	2.47213	1.31949	7.53341	4.94849	6.30925	5.59445	6.26908	2.44447	5.78948	5.14031	3.41717	3.94422	1.36832	5.81695	8.16847	8.56941	3.38564	3.91202	3.60705	2.94511	3.47986	4.22539
ACTR6	0	0	2.22491	3.07882	0	0	1.85566	0.414404	0	1.95557	0	0	0	3.94422	0	0.306155	0	0	0	0	0	0	0.959963	0
ACTR8	77.565	64.37	68.7251	83.5678	69.7832	73.167	43.9792	27.1434	55.0286	34.2225	54.8393	68.2633	75.799	72.968	68.7578	47.4541	47.2604	61.4913	70.1579	62.0335	78.3713	82.0423	72.7172	83.0994
ACTRT3	7.01689	4.84795	7.66359	5.27797	2.77547	4.94849	6.86594	6.00885	5.34032	3.42225	5.46785	3.2898	5.90238	4.60159	4.44702	6.1231	10.0647	6.71656	8.08791	5.30918	6.23035	5.89021	6.71974	5.4578
ACVR1	26.1711	29.6264	26.2045	25.95	28.1512	29.3375	38.7833	34.1883	44.1157	20.778	27.0176	25.9072	25.7841	26.9522	21.893	23.8801	33.9867	36.0147	23.3233	21.2367	28.2005	26.9267	23.1591	25.8805
ACVR1B	8.72369	4.30929	8.15802	3.95848	12.2914	5.30195	7.05151	7.25206	5.10814	9.77786	7.07604	4.31786	6.52369	5.58764	1.71039	5.51079	6.70981	3.47408	2.82136	4.47088	4.59079	2.94511	5.99977	2.46481
ACVR2A	16.3095	12.3892	14.0911	16.2737	21.0143	18.7336	16.1442	13.6753	16.4853	8.31118	13.1872	16.0378	11.1835	18.4064	18.1302	14.0831	19.9836	15.0544	17.3044	14.8098	13.1165	13.8841	17.0393	17.4297
ACVR2B	8.72369	8.61858	6.67474	8.79661	15.8598	12.0178	0.371132	2.90083	2.32188	7.08895	3.05556	6.16837	4.97043	7.55975	3.76287	1.22462	3.06317	2.66346	3.94991	4.47088	5.90244	2.94511	5.75978	3.69722
ACY1	83.8233	91.8418	81.333	66.4144	62.6463	73.8739	92.9686	76.6647	65.2448	73.5784	98.2604	77.1047	67.4114	82.1712	95.0979	76.2326	82.2681	96.0005	90.4717	88.0205	81.9783	90.0361	87.3566	81.3388
ACYP1	9.48228	5.65595	8.40523	7.47712	8.7229	5.65542	5.01028	6.42326	4.41157	17.1113	10.4532	6.16837	7.76629	10.1892	5.81534	8.57235	5.68875	3.58989	13.9187	10.3389	8.19783	8.41459	8.99965	4.40145
ACYP2	49.1182	32.589	42.2734	38.2653	29.7372	21.9147	43.9792	55.3229	35.0604	68.2006	49.3714	33.7204	30.4439	48.6454	34.55	44.6987	47.698	30.5719	37.8063	42.4734	45.252	41.6522	32.0388	24.8242
ADA	19.5335	22.6238	25.9573	26.8297	30.5302	26.5098	23.1958	15.9545	23.451	15.889	23.1579	19.122	19.2604	17.0916	26.3401	15.9201	18.2332	25.9398	20.1257	19.8396	23.9377	12.6219	19.9192	22.7115
ADAD2	98.2364	99.383	89.491	60.6966	71.7657	55.8472	48.6183	65.2686	48.9917	99.2453	93.275	68.0577	68.9647	65.737	65.6791	52.6587	49.0108	44.4683	51.1607	80.4759	56.4011	68.1582	71.0372	69.895
ADAL	8.72369	8.61858	8.89965	14.5144	10.3089	7.42273	7.23708	7.45927	4.87595	10.2668	11.4182	8.63572	7.14499	12.8187	7.52573	5.81695	5.54289	8.222	10.1569	11.4566	7.86992	9.67678	8.15968	9.68319
ADAM10	101.271	119.314	88.5021	168.455	123.707	132.195	87.0305	53.4581	116.791	44.9782	75.1025	144.34	171.79	132.131	141.963	74.0896	65.4936	119.277	128.09	123.229	175.434	137.158	137.395	137.149
ADAM11	0.568937	0.807992	1.73049	0	0.792991	1.76732	0	0	0.928752	0.73334	1.12573	0.616837	0	1.97211	1.02624	0.61231	0.291731	0.694817	1.31664	0.558861	0	0	0.719972	1.40846
ADAM12	5.68937	7.27193	6.42753	6.59746	4.36145	5.65542	3.89689	1.86482	2.32188	5.62227	4.66375	7.81327	11.4941	5.58764	4.10495	4.59233	2.47971	5.32693	3.38564	5.58861	3.60705	7.57313	4.43983	4.22539
ADAM15	141.665	203.345	159.205	149.982	193.49	203.948	170.35	102.979	159.049	114.401	173.524	225.146	180.489	145.936	184.038	170.222	149.22	213.077	188.843	138.318	217.734	258.328	262.79	244.897
ADAM17	37.3602	43.3622	39.0596	61.1365	30.5302	37.4671	51.2162	35.2243	68.9598	15.889	29.7515	34.7485	36.3463	30.5677	31.4713	30.9217	31.5069	41.3416	31.5993	31.2962	38.6938	31.134	33.9587	36.7961
ADAM19	2.65504	3.5013	3.46098	2.63898	2.37897	2.82771	4.82472	5.38725	3.48282	0.977786	2.5731	10.2806	5.59173	4.60159	1.02624	6.42926	3.93837	4.97952	2.82136	1.67658	4.9187	4.2073	2.5199	3.16904
ADAM21	1.13787	0.269331	0.741638	3.51865	1.58598	1.06039	0.185566	0.207202	0.928752	0.73334	0.964914	0.411225	1.55326	0.65737	1.71039	0	0.145865	0.231606	0	0.558861	0	0.42073	0.479981	0.528174
ADAM22	4.93078	4.30929	3.70819	5.27797	5.15444	4.24156	1.85566	1.86482	2.55407	1.22223	1.28655	3.70102	2.17456	3.94422	2.39455	1.22462	1.31279	1.73704	1.12855	1.39715	4.9187	2.52438	3.95985	3.87327
ADAM23	5.68937	5.38661	6.67474	5.27797	4.36145	4.24156	11.8762	2.69362	6.96564	4.15559	5.9503	11.9255	7.45564	12.49	6.15742	14.0831	6.27222	13.4331	6.58318	5.58861	11.1491	10.5182	9.83962	8.8029
ADAM28	3.03433	2.15465	3.70819	2.63898	2.37897	4.24156	0.185566	0.621606	0.928752	3.17781	1.76901	2.05612	3.10652	3.61553	1.02624	0.306155	2.04212	1.96865	3.19754	0.558861	3.60705	1.26219	2.15992	3.87327
ADAM32	3.03433	1.88532	2.22491	4.83814	3.96495	2.47424	2.04123	1.03601	1.62532	1.95557	2.41229	1.43929	3.72782	3.94422	2.39455	0.918466	0.437596	2.08445	2.63327	2.7943	2.62331	3.78657	2.15992	1.76058
ADAM33	3.41362	1.34665	0.741638	3.51865	3.17196	2.12078	0.185566	1.03601	1.16094	1.46668	2.5731	3.08419	2.48521	3.94422	0.342079	2.7554	2.62558	1.96865	1.88091	1.67658	1.96748	3.36584	4.31983	1.76058
ADAM8	12.327	25.8558	13.8439	3.95848	4.75795	6.00888	0.556698	0.414404	2.32188	5.13338	9.97078	19.5332	5.90238	3.61553	6.84158	1.53078	2.47971	2.89507	26.5208	17.6041	25.5772	16.8292	17.2793	17.6058
ADAM9	430.116	450.321	363.65	480.735	460.728	458.796	354.431	211.346	506.17	213.157	352.837	505.19	445.475	495.657	471.727	344.118	311.423	450.473	503.143	450.442	573.52	419.467	486.581	491.73
ADAMTS1	43.4288	37.9756	30.9016	54.0992	31.3231	69.6323	138.803	165.554	306.256	18.5779	33.6112	47.2909	26.716	28.9243	40.3653	138.076	213.109	200.802	34.7968	25.7076	50.4987	58.9021	23.1591	37.8525
ADAMTS10	5.49972	4.03996	3.46098	3.51865	6.74042	4.59503	1.1134	1.45041	1.8575	1.95557	3.53802	5.55154	3.10652	4.93027	3.42079	1.83693	1.16692	2.31606	2.25709	2.7943	5.90244	7.57313	4.43983	7.04232
ADAMTS12	2.65504	2.42398	2.71934	3.95848	1.18949	0.353464	4.82472	4.76564	2.08969	0.977786	4.82457	3.49541	5.28108	4.60159	1.36832	3.98002	6.56395	5.90594	2.82136	2.23544	5.90244	7.1524	3.83985	4.57751
ADAMTS13	3.79291	2.15465	1.73049	6.59746	6.34393	4.59503	2.78349	3.10803	3.71501	2.68891	0.804095	4.11225	3.72782	3.94422	3.76287	1.53078	1.45865	1.85284	2.069	2.23544	1.96748	3.36584	2.75989	5.4578
ADAMTS16	5.31008	7.27193	4.44983	3.51865	3.96495	14.8455	0.556698	1.45041	2.32188	2.93336	3.69884	7.81327	4.34912	1.64342	4.44702	2.7554	1.31279	1.15803	3.57373	2.7943	0.98374	2.52438	1.91993	1.76058
ADAMTS19	0.189646	0.807992	0.247213	0.439831	0.792991	0	0.742264	1.03601	1.16094	0	0.964914	0.411225	1.24261	0.986055	0.684158	0.306155	0.583462	1.27383	0.188091	0.27943	0.98374	0.42073	0.239991	0.528174
ADAMTS2	0.379291	2.15465	0.98885	0	2.37897	0.353464	1.85566	1.86482	2.32188	1.22223	0.804095	2.87857	3.10652	1.97211	1.36832	3.98002	3.7925	1.62124	3.00945	1.67658	4.9187	2.10365	3.35987	1.05635
ADAMTS3	2.27575	1.07732	2.22491	1.31949	1.58598	1.06039	5.75255	8.90968	9.7519	1.46668	3.3772	1.43929	0	3.61553	0.684158	3.36771	4.6677	3.47408	2.069	1.39715	2.95122	2.10365	1.43994	0.88029
ADAMTS4	4.1722	1.88532	1.48328	0.879661	2.37897	0.706927	2.04123	1.45041	0.928752	1.71113	2.09065	4.11225	3.10652	1.31474	0.684158	1.53078	0.875193	1.85284	0.940454	1.11772	0.655827	2.52438	1.55994	2.28875
ADAMTS5	6.06866	7.0026	7.66359	11.4356	9.1194	14.1385	6.30925	9.53128	11.8416	14.4223	7.23686	16.2434	12.4261	12.8187	4.44702	21.737	19.8377	15.0544	22.0066	13.1332	25.9052	11.7804	11.9995	12.5001
ADAMTS6	0.189646	0.269331	0.741638	1.31949	0.396495	1.41385	0.742264	0.207202	0.232188	0.977786	1.12573	0.82245	0.621303	0.328685	0.342079	1.53078	0.145865	0.694817	0.188091	1.67658	0.655827	1.26219	0.479981	0.528174
ADAMTS7	19.3438	20.4691	15.08	10.5559	8.7229	14.1385	10.7628	10.3601	12.7703	10.0223	19.1375	31.4587	22.9882	14.1334	16.0777	13.777	16.1911	21.0761	19.7495	16.207	24.9214	23.9816	20.6392	17.7819
ADAMTS9	0.948228	1.07732	0.741638	3.07882	1.58598	1.76732	3.52575	5.38725	7.89439	0.488893	0.643276	0.82245	0.621303	1.97211	1.36832	1.53078	1.60452	2.66346	1.50473	0.838291	0	0.841459	0.839967	1.58452
ADAMTSL1	1.13787	1.07732	2.47213	1.75932	2.37897	3.18117	1.29896	0.621606	1.62532	0.977786	2.41229	1.23367	2.48521	2.30079	1.02624	3.67386	1.60452	2.66346	1.69282	3.63259	1.96748	6.73167	2.15992	2.28875
ADAMTSL2	8.53405	11.3119	9.39408	10.9958	6.34393	12.7247	2.59792	3.31523	7.19783	5.86672	7.23686	9.66379	8.07694	15.1195	12.3148	6.73541	4.52183	6.13755	9.96882	7.82405	14.1003	9.25605	12.3595	10.2114
ADAMTSL3	227.006	270.139	228.177	253.342	261.687	346.748	88.7006	75.2143	106.574	143.246	185.264	238.716	235.474	229.751	212.089	92.4589	77.7463	122.288	153.858	152.29	182.976	237.712	223.551	280.284
ADAMTSL4	10.9994	15.6212	13.5967	16.2737	22.9967	16.9663	6.12368	8.49528	9.28752	10.2668	16.5644	15.4209	17.3965	23.3366	13.3411	16.8385	12.1068	11.3487	9.59263	14.2509	13.7724	13.4633	16.6794	17.7819
ADAMTSL5	18.5853	17.7758	20.0242	20.672	27.3582	23.6821	38.7833	24.8642	31.3454	28.6003	25.731	25.4959	28.2693	33.8545	25.998	44.3925	48.1356	50.8374	30.6588	32.6933	34.103	26.0852	26.399	26.9369
ADAP1	0.568937	1.07732	0.98885	0.439831	0.396495	1.06039	0.742264	0	0.464376	0.488893	0.804095	0.411225	0.621303	0.65737	0.684158	1.53078	0.583462	0.231606	0.188091	1.11772	0.655827	0	0.119995	0.704232
ADAP2	0	0.807992	0.247213	0.439831	0.396495	1.76732	0.742264	0	0.232188	0.73334	1.28655	1.02806	0.931955	1.64342	1.36832	0.61231	0.437596	0.463211	0	0.838291	0.98374	2.10365	0.719972	1.58452
ADAR	147.924	171.025	135.967	215.957	170.89	214.199	106.886	115.411	170.658	80.4229	127.047	172.509	194.468	188.008	161.461	102.256	99.772	158.302	114.547	99.7566	144.282	162.402	168.833	211.798
ADARB1	2.84468	3.5013	2.22491	4.39831	0	3.53464	6.30925	1.65761	8.35877	3.6667	2.89474	2.67296	0.931955	2.30079	1.71039	1.83693	5.83462	4.74792	0	2.51487	0.98374	0	1.31995	1.58452
ADAT1	18.5853	6.46394	10.3829	18.4729	9.1194	14.492	16.3298	7.87367	8.82314	12.4668	14.4737	19.7388	18.3285	17.0916	1.02624	14.0831	12.2527	19.4549	20.1257	5.86804	22.626	19.3536	14.8794	16.9016
ADAT2	4.93078	3.77063	3.46098	4.83814	3.96495	5.65542	5.56698	4.97284	3.71501	6.11117	4.66375	5.75715	4.03847	1.97211	3.76287	8.26619	5.54289	4.63211	3.76182	3.63259	6.55827	5.04875	4.43983	3.69722
ADAT3	3.79291	2.42398	4.20261	3.95848	2.77547	1.41385	6.12368	7.66647	6.50126	5.13338	5.14621	3.49541	5.28108	4.2729	4.7891	6.73541	4.95943	4.51631	4.51418	3.35316	4.9187	2.94511	3.83985	4.22539
ADCK1	20.861	24.2398	26.9462	21.1119	28.9442	25.4494	14.4742	11.8105	15.0922	22.2446	24.9269	27.1408	17.7071	21.3645	21.2089	15.9201	13.5655	17.4862	22.759	26.2664	16.0678	37.4449	23.7591	22.5354
ADCK2	9.67192	14.5439	12.1134	10.1161	14.6703	14.492	6.86594	8.08087	8.82314	13.2001	8.52341	17.8883	13.0474	16.1056	18.4723	14.6955	10.0647	11.2329	16.1758	14.8098	22.626	13.8841	13.3195	17.4297
ADCK3	28.2572	30.4344	23.238	31.6678	24.9792	41.3552	5.75255	4.14404	13.4669	13.2001	19.2983	28.3745	22.3669	23.0079	40.3653	6.42926	9.33539	11.4645	19.9376	20.6778	16.7236	30.7133	31.0788	29.7538
ADCK4	33.7569	35.2823	28.6767	27.2695	35.2881	33.9325	21.3401	15.5401	23.2188	24.2002	32.3246	41.5337	30.7545	39.1135	34.2079	22.0432	24.3595	27.3295	29.7184	29.6196	29.5122	37.8657	36.7186	43.6624
ADCK5	12.8959	12.1199	6.92195	4.83814	10.3089	3.8881	7.60821	8.70248	7.43002	6.11117	6.59358	8.63572	9.0089	10.5179	16.0777	4.59233	6.27222	7.99039	12.0378	6.14747	8.52575	11.3597	7.6797	9.50713
ADCY1	0.189646	0.269331	0.247213	0.879661	0.396495	0	0.742264	2.69362	1.8575	0.244447	0.804095	0.82245	0.310652	0.986055	0	2.44924	1.31279	1.73704	0.188091	1.39715	2.29539	0	0.359986	1.05635
ADCY2	0.379291	0.807992	0.247213	0	0.792991	0.353464	1.29896	1.65761	0.696564	0.488893	0.482457	0	0.310652	0.65737	0	1.22462	2.62558	1.38963	0.188091	0	1.31165	0.42073	0.959963	0.352116
ADCY3	2.27575	5.38661	5.68589	2.63898	3.56846	7.06927	5.93811	3.93683	10.9128	2.44447	2.09065	3.2898	3.41717	5.58764	2.05247	4.89848	3.06317	8.1062	3.57373	3.07373	10.1653	3.36584	3.35987	4.22539
ADCY5	0	1.34665	0.247213	1.75932	0	1.41385	0.185566	0	0	0.488893	0.321638	0	0.621303	0.65737	0	0.306155	0.145865	0	0.188091	0	0.327913	1.26219	0	0.352116
ADCY6	20.861	24.5091	21.5075	25.0704	20.2213	29.3375	14.103	10.9817	13.6991	16.6224	25.5702	19.122	21.435	26.2948	17.7881	13.777	14.4407	16.5598	11.4735	16.7658	12.7886	27.3474	18.4793	24.4721
ADCY7	27.1193	29.8957	18.0465	18.0331	22.6002	28.6305	12.6185	4.97284	9.7519	16.1335	18.8158	31.0475	25.7841	20.0498	17.446	8.57235	7.43914	12.2751	14.8592	12.8538	17.7073	27.3474	22.4391	23.9439
ADCY9	12.8959	12.3892	6.67474	18.4729	13.0844	19.087	10.5773	5.18005	8.59096	6.11117	10.7749	14.8041	12.1154	14.7908	5.13118	7.96004	8.16847	9.49583	6.58318	6.4269	14.4282	8.41459	14.2794	11.9719
ADCYAP1	3.22397	3.23197	3.46098	0.439831	1.98248	0.353464	1.67009	4.14404	1.39313	5.13338	1.92983	2.87857	2.17456	5.58764	0	3.06155	6.27222	1.96865	4.32609	1.11772	1.31165	1.26219	1.91993	2.99299
ADD1	127.063	179.105	121.134	171.974	163.753	183.094	109.855	72.1062	163.46	69.4228	109.196	172.714	162.782	137.39	175.829	90.0096	98.3133	157.492	131.852	91.3737	141.331	148.938	143.034	187.854
ADD2	0.379291	1.34665	0.494425	2.19915	0.792991	0	0.185566	0	0.232188	0	0.321638	0.616837	0.310652	1.31474	2.05247	0	0.145865	0.231606	0.376182	1.11772	3.60705	0.841459	1.07996	0.352116
ADD3	411.341	434.969	366.616	480.295	431.387	428.398	164.597	192.905	283.502	239.313	331.77	381.617	293.877	422.689	474.805	150.016	169.787	253.84	300.757	261.826	292.171	400.534	401.024	437.152
ADGRA2	36.0327	41.4769	41.5317	47.0619	36.8741	59.3819	22.0824	20.513	16.9497	34.2225	36.5059	46.674	42.5593	27.2808	26.3401	20.2062	26.4017	27.7927	24.4518	29.3402	34.7588	32.3962	40.0784	30.6341
ADGRA3	54.2386	56.8288	37.8235	61.5763	50.7514	73.167	50.6595	34.8099	80.5692	20.2891	41.9738	60.8613	62.1303	46.6732	65.3371	36.7386	39.2378	65.6602	56.8034	45.5471	59.3523	51.329	56.0378	57.5709
ADGRB1	0.948228	1.88532	1.73049	0.879661	0.396495	0.706927	0.371132	2.07202	1.16094	1.46668	0.321638	1.23367	0.310652	0.986055	0	0.306155	1.31279	1.73704	0.564273	2.23544	0.327913	0.42073	0.479981	1.40846
ADGRB2	5.87901	4.84795	3.9554	3.07882	5.15444	7.7762	3.15462	0.207202	3.71501	5.13338	4.82457	3.90664	3.41717	5.25896	4.7891	8.26619	3.20904	5.55853	2.63327	4.75032	3.93496	3.78657	4.79981	3.87327
ADGRE5	9.48228	15.6212	11.1246	10.1161	5.15444	16.2593	20.2267	18.8554	25.5407	6.60006	9.00587	11.5143	10.2515	9.53186	6.84158	18.3693	21.2964	24.4344	14.2949	11.1772	14.4282	15.1463	12.9595	17.9579
ADGRG1	2.84468	2.42398	0.98885	3.07882	2.37897	1.76732	9.2783	7.25206	9.51971	1.46668	3.69884	4.72909	2.17456	0.65737	0.684158	2.14309	2.77144	9.03262	3.38564	2.7943	4.26287	4.2073	1.55994	1.05635
ADGRG2	0.948228	0.538661	0.741638	0.879661	0.792991	0.353464	2.41236	0.207202	2.08969	0.244447	0.643276	2.46735	0.310652	1.31474	0.684158	1.53078	2.77144	2.31606	1.31664	0.27943	0	0.42073	0.599977	0.352116
ADGRG6	4.1722	2.96264	3.70819	3.07882	1.98248	1.76732	0.185566	2.27922	1.62532	3.91115	3.3772	3.70102	3.72782	6.24501	3.42079	0.918466	1.02106	4.74792	3.19754	3.07373	10.1653	4.2073	2.99988	6.16203
ADGRL1	22.7575	16.6985	24.7213	18.4729	18.6353	16.2593	16.8865	30.4587	18.3429	32.0225	18.1725	20.9725	19.2604	19.0637	12.3148	19.9001	15.7535	15.865	14.8592	12.5744	7.21409	11.7804	14.1594	16.0213
ADGRL2	34.7051	36.3597	32.6321	37.8254	34.0986	37.1137	11.6907	8.90968	29.2557	16.1335	15.4386	35.3653	19.2604	28.2669	34.2079	8.8785	8.89779	21.0761	19.1853	13.1332	19.019	24.4023	26.519	45.9511
ADGRL3	21.4299	23.9704	20.0242	28.589	27.3582	34.9929	6.68038	9.11688	18.1107	15.6446	13.0263	18.7107	21.7456	25.6374	19.1564	6.1231	7.43914	14.3595	11.6616	12.0155	10.4932	16.8292	16.5594	27.1129
ADGRL4	0	0	0	0	0	0	0.371132	0	0.464376	0.488893	0.160819	1.85051	0	0	0	0.306155	0.145865	1.73704	1.50473	1.67658	2.29539	0	0.479981	0.704232
ADGRV1	2.46539	3.23197	3.21376	3.07882	1.98248	3.8881	1.29896	1.45041	1.8575	0.977786	2.25147	1.85051	1.55326	1.97211	3.07871	0.918466	0.583462	1.27383	0.564273	1.39715	0.655827	1.68292	1.55994	2.28875
ADH5	309.502	249.131	299.127	242.787	243.845	195.112	164.968	179.851	143.028	317.781	299.606	246.735	194.157	238.625	226.456	211.859	191.23	186.558	279.691	274.121	239.705	231.401	226.431	200.706
ADHFE1	22.5678	21.8158	21.5075	25.5102	29.3407	27.5702	6.68038	7.87367	8.12658	20.0446	23.962	17.0658	15.5326	26.9522	25.6559	12.5524	10.794	11.0013	19.1853	15.6481	16.3957	16.8292	20.6392	26.5848
ADI1	158.733	154.865	152.036	123.153	127.672	132.549	126.185	134.888	110.057	191.157	165.965	144.134	129.231	157.769	161.119	142.362	119.901	114.992	159.689	141.951	133.461	162.402	153.114	133.98
ADIPOR1	150.768	165.1	148.08	138.547	151.858	162.947	150.865	124.114	161.371	134.935	158.085	139.611	144.142	133.775	168.645	150.322	143.969	165.135	133.921	142.509	142.97	170.816	155.634	159.156
ADIPOR2	33.5673	21.5465	35.5986	20.2322	40.4425	15.1989	22.2679	38.7467	18.8072	62.3339	28.6258	21.7949	17.0858	28.9243	11.6307	22.0432	27.7144	13.3173	28.0255	26.2664	19.019	18.9328	19.7992	14.7889
ADK	41.3427	45.7862	42.2734	38.2653	32.9091	30.3979	25.4225	33.7739	19.2716	59.645	48.2457	37.4215	30.1332	36.8127	35.9183	35.8202	30.0483	23.2764	49.4679	44.7088	45.58	41.2315	40.5584	31.6904
ADM	125.925	182.606	154.755	100.281	230.364	191.224	28.9483	34.8099	40.4007	128.579	83.6259	121.106	159.986	55.2191	140.252	39.494	16.7745	40.6468	124.892	120.155	112.474	93.402	211.672	206.34
ADNP	57.4626	55.4821	47.712	61.5763	54.3199	54.7869	47.3193	49.1068	45.741	63.8006	47.12	54.2817	41.006	44.7011	44.4702	44.0864	49.4484	45.5105	42.6966	51.6946	47.2195	58.9021	38.1585	44.5427
ADNP2	29.2054	22.6238	25.7101	20.672	24.1862	30.3979	20.969	20.0986	19.0394	20.0446	24.1229	24.6735	26.0947	18.4064	17.1039	16.2262	22.9009	21.4235	21.2543	16.207	16.3957	23.1401	20.6392	21.303
ADO	29.7744	19.1225	26.4517	32.9873	27.7547	17.6732	22.6391	18.8554	23.2188	21.0224	28.1433	30.8419	22.6776	26.6235	16.4198	19.9001	17.7956	18.8759	22.5709	29.3402	22.2981	21.8779	19.0793	18.31
ADORA1	7.39618	8.88791	9.14687	7.03729	5.55094	4.59503	16.5154	12.0177	18.1107	4.40004	9.48832	9.04695	6.83434	12.1613	10.2624	16.8385	14.7324	27.0979	8.08791	11.7361	8.52575	10.5182	9.23964	9.33107
ADORA2B	28.0675	33.397	29.9127	33.4271	31.3231	36.0533	84.8037	88.268	87.0705	46.9337	45.8334	32.4868	31.6865	33.1972	39.3391	75.6203	59.8048	73.419	34.7968	31.0168	42.9567	28.1889	27.9589	32.5707
ADPGK	70.1689	75.4126	77.6248	79.1695	63.8358	54.0799	82.5769	60.5029	101.466	52.8005	63.8452	66.4128	87.2931	84.472	85.8618	87.8665	77.6004	96.3479	66.9604	76.005	91.1599	68.9996	82.5568	60.74
ADPRH	17.637	13.7359	13.3495	18.9127	18.2388	20.8543	16.8865	9.73849	16.4853	9.28897	14.6345	14.8041	17.7071	19.3924	22.9193	12.8585	12.2527	19.6865	12.0378	9.50063	16.0678	19.7743	20.6392	18.4861
ADPRHL1	1.70681	1.34665	1.73049	2.63898	0.396495	0.706927	0.92783	1.24321	0.232188	1.71113	2.5731	2.87857	0.621303	1.31474	3.07871	0.306155	0.875193	0.694817	0.752364	0.558861	1.31165	1.26219	0.839967	0.704232
ADPRHL2	33.7569	48.7489	35.3514	22.8712	33.7021	45.2433	63.6492	47.8636	56.1895	32.0225	40.5264	46.674	37.5889	36.8127	32.8396	52.0464	44.489	64.9654	44.5775	43.3117	54.4336	49.2254	35.7586	36.7961
ADPRM	9.48228	5.65595	10.3829	9.23645	7.92991	5.65542	12.0618	10.9817	10.9128	10.2668	10.1316	5.55154	7.45564	6.5737	9.23613	8.57235	8.75193	6.36915	7.89982	9.78006	6.23035	5.89021	6.83973	5.63385
ADRA1D	0	0	0.247213	0	0	0.353464	3.71132	3.10803	1.8575	0.244447	0	0	0	0	0	0.918466	0.875193	1.04223	0	0	0	0.42073	0	0
ADRA2A	0	0	0.247213	0.879661	0.396495	0	9.2783	13.4681	12.0738	0.244447	2.09065	1.02806	1.24261	0.328685	0	10.4093	10.6482	12.7383	0.752364	0	1.31165	2.52438	0.839967	0.88029
ADRA2B	20.1024	39.8609	27.1934	38.2653	41.2355	62.2096	0.742264	0	0.696564	11.7334	11.9006	17.2714	20.503	9.20318	21.893	0	0.291731	0.115803	12.9783	9.50063	8.52575	12.6219	29.6388	38.0285
ADRA2C	117.201	122.815	98.1434	83.128	86.8325	103.211	23.5669	29.6299	36.4535	70.8895	111.769	102.395	58.7132	114.054	122.464	15.6139	17.358	32.0774	66.5842	67.0633	58.3686	71.524	91.9164	119.367
ADRB2	0.948228	1.34665	0.494425	0.879661	0.792991	0.353464	2.96906	2.48642	2.08969	1.22223	1.44737	0.205612	2.17456	1.31474	2.05247	4.89848	4.2301	5.32693	2.25709	1.11772	1.31165	1.26219	1.55994	1.58452
ADRBK1	32.2397	33.1277	23.9796	31.228	30.9266	41.7087	28.3916	14.9185	38.311	16.8668	28.3041	39.4776	31.3758	29.5816	42.0757	32.1463	24.943	38.7939	32.3516	31.5756	30.4959	37.0242	36.8386	47.3596
ADRBK2	4.74114	5.65595	2.47213	0.439831	2.37897	1.76732	1.67009	4.55844	2.08969	1.22223	2.5731	2.26174	2.48521	1.97211	1.71039	3.36771	3.20904	3.24248	0.752364	0.558861	0.655827	5.46948	2.5199	1.40846
ADRM1	96.5296	109.079	102.346	71.2526	80.0921	70.3392	188.35	138.411	182.732	90.6897	105.497	114.732	91.9529	93.0178	107.413	181.856	162.348	167.335	120.19	104.786	125.263	102.658	94.0763	102.818
ADSL	93.116	82.9539	105.56	79.1695	87.6255	83.7709	161.814	137.582	144.421	105.112	105.497	102.189	94.4381	73.9541	82.0989	123.993	157.389	137.342	109.281	105.625	115.753	94.6641	84.2367	92.4304
ADSS	48.9286	45.5169	54.634	63.7755	45.9935	50.5453	83.1336	95.7272	77.0864	51.3338	51.3013	49.5526	45.3552	48.6454	41.0495	95.8266	94.5208	69.9449	56.8034	57.0038	45.9079	45.8595	50.518	41.0215
ADSSL1	115.304	182.606	119.156	133.269	136.394	178.853	47.6905	43.9268	55.9573	59.8894	75.2633	118.433	126.746	97.2907	167.961	46.5356	51.0529	59.1752	98.7477	94.4474	86.2412	111.073	129.595	149.649
ADTRP	178.077	185.838	213.839	263.019	199.834	153.403	173.319	157.266	166.943	195.313	201.024	139.816	184.216	240.926	247.323	148.791	133.029	147.07	177.37	199.234	164.94	204.054	196.792	169.544
AEBP1	71.686	92.1111	56.8589	69.9331	74.9376	119.471	95.9376	45.3772	97.0546	44.4893	68.8305	105.89	110.281	77.8983	68.0737	68.5788	80.5177	106.539	85.7694	71.5342	105.588	85.4081	97.1962	82.5712
AEBP2	40.0152	39.3223	44.9927	64.6551	41.632	37.1137	37.8555	47.242	35.5248	47.4226	45.0293	34.3373	40.3847	47.3306	47.2069	42.8617	40.6965	33.0038	36.6777	32.9728	34.7588	43.7559	37.5585	37.1482
AEN	8.53405	11.5812	4.44983	7.03729	4.36145	3.53464	20.0411	14.5041	17.6463	3.6667	8.04095	10.075	7.14499	5.58764	6.15742	22.3493	20.2753	25.824	6.207	6.14747	12.4607	7.99386	6.83973	6.6902
AES	68.462	50.3648	64.7697	45.7424	60.2673	59.7353	84.4325	81.4303	75.9255	76.5118	76.0674	76.4878	58.7132	56.8625	55.0747	94.2958	80.8095	80.0197	79.5624	72.9313	72.4689	53.0119	62.1576	62.6766
AFAP1	70.5481	102.076	55.6228	112.157	90.0045	134.316	30.4328	24.8642	40.8651	58.4227	50.3364	89.8527	93.1955	76.2549	61.9163	26.9417	23.6302	42.0364	54.7344	56.4449	83.9458	62.6887	84.4767	108.804
AFAP1L1	0.948228	2.96264	1.48328	0	1.98248	0.353464	2.41236	0.621606	2.78626	1.22223	2.09065	1.02806	0.621303	5.25896	0.684158	2.14309	2.04212	2.77927	1.88091	0.838291	2.95122	1.68292	1.55994	1.23241
AFF1	211.834	164.83	179.229	251.143	200.23	222.329	93.7109	145.248	156.959	114.645	140.877	152.359	152.841	159.412	107.071	77.1511	87.6651	82.1042	108.34	93.8886	90.5041	136.737	146.754	152.466
AFF3	24.8436	22.6238	27.4406	23.7509	28.1512	25.4494	12.8041	15.7473	13.2347	34.2225	23.8012	29.8138	25.7841	29.9103	9.23613	25.4109	25.9641	22.4657	39.6872	31.5756	31.4797	29.8718	29.0389	24.6481
AFF4	73.9618	51.1728	59.0838	74.7712	78.9026	69.6323	76.2676	56.1517	68.9598	51.5782	64.3276	70.3195	55.296	55.5477	34.55	60.3126	56.4499	58.3646	64.3271	56.1655	51.8103	68.1582	65.3975	66.0217
AFG3L2	85.3405	99.383	84.0523	104.68	86.436	94.7282	57.3399	51.1789	85.213	45.7115	69.313	102.601	95.3701	97.6194	116.991	58.1695	57.3251	92.5264	86.1456	65.6661	100.341	83.7252	82.1968	94.7192
AFMID	28.2572	14.2745	25.9573	14.5144	17.8423	16.6128	9.46387	11.8105	13.0025	32.267	23.6404	16.8602	15.5326	14.7908	16.0777	14.3893	12.982	9.38003	18.0567	13.9715	8.85366	11.3597	12.7195	13.9086
AFTPH	19.7231	26.6637	22.7436	24.6305	15.0668	8.48313	17.0721	25.0714	22.7544	18.5779	19.2983	12.9536	21.7456	28.5956	17.7881	17.757	19.4001	19.4549	18.4329	21.7956	18.3631	15.1463	16.5594	13.7325
AGA	60.6866	63.8314	65.5113	60.6966	51.9409	56.9076	52.1441	44.3412	41.0973	50.6004	51.9445	62.3006	53.4321	58.5059	58.8376	58.7818	52.3657	53.1535	73.5435	65.9456	67.2222	70.2618	72.3572	56.1625
AGAP1	6.2583	6.19461	7.41638	5.27797	8.3264	3.18117	6.68038	9.11688	5.10814	7.57784	8.04095	5.96276	6.21303	7.88844	3.76287	5.20464	5.83462	6.02175	5.07845	3.63259	4.59079	3.36584	5.0398	4.04933
AGAP3	68.462	69.218	55.1284	62.8958	57.8883	72.46	66.4326	61.9533	63.6195	52.556	62.237	75.4598	73.9351	69.3525	71.8365	54.4956	64.0349	81.7568	62.2581	60.6364	68.206	63.9509	71.5172	90.1417
AGAP4	3.41362	2.15465	3.46098	2.63898	2.37897	2.47424	2.04123	2.27922	2.08969	1.95557	4.02048	2.67296	2.17456	1.31474	2.05247	1.83693	2.77144	1.62124	1.31664	1.67658	1.63957	1.26219	2.15992	3.3451
AGAP5	1.89646	1.34665	1.48328	0.879661	1.18949	1.06039	1.48453	3.52243	2.08969	2.44447	1.92983	1.02806	1.55326	1.64342	0	1.83693	1.16692	1.04223	1.12855	0.27943	0	0.42073	1.67993	1.76058
AGAP6	6.44795	3.77063	7.41638	4.39831	2.37897	3.53464	6.12368	6.63046	5.57251	7.3334	5.30703	6.5796	7.45564	5.91633	4.10495	7.04157	5.83462	5.79014	2.63327	5.58861	6.23035	1.68292	2.99988	3.87327
AGAP9	3.41362	2.15465	3.21376	3.51865	2.77547	1.76732	1.85566	4.55844	1.39313	3.42225	5.46785	3.49541	1.24261	2.62948	1.71039	4.89848	2.91731	2.54766	1.88091	1.39715	1.63957	2.52438	2.5199	2.46481
AGBL2	1.89646	1.88532	1.9777	3.51865	2.77547	2.82771	0.185566	0.414404	0	0.488893	1.76901	2.46735	1.86391	2.30079	2.73663	0.306155	0.291731	1.27383	2.069	3.35316	2.29539	2.94511	3.47986	5.63385
AGBL3	0.379291	1.07732	0	0.439831	0.792991	0	0	0.207202	0.928752	1.46668	0.964914	1.23367	0	0.986055	0	0	0	0.463211	0.752364	0.558861	0	0.42073	0.959963	1.76058
AGBL4	3.41362	1.34665	3.46098	6.15763	2.37897	5.30195	0.556698	2.90083	0.696564	2.20002	1.12573	2.46735	3.10652	1.97211	2.05247	0.61231	1.31279	1.50544	1.31664	1.95601	2.29539	3.78657	1.67993	3.16904
AGBL5	62.3934	69.7567	54.1396	58.4975	58.6813	60.0888	39.34	25.2786	36.6857	26.4002	44.386	54.6929	77.6629	64.0935	63.2846	38.5756	34.2784	48.9846	60.7534	50.018	60.3361	64.7923	64.9175	71.3035
AGER	0.758582	0	0.741638	0	0.792991	0	0.742264	2.69362	0.464376	0	1.12573	0.205612	0	0	0	0.918466	0.291731	1.38963	0.188091	0	1.63957	0	0.239991	0
AGFG1	38.3084	49.2875	42.2734	44.8627	39.2531	40.6483	67.7316	53.4581	63.6195	25.9113	32.8071	46.674	37.8995	38.4561	42.0757	56.6387	64.1808	70.9871	38.5586	37.7231	54.7615	53.0119	38.7585	55.1061
AGFG2	11.1891	7.81059	8.40523	8.35678	6.34393	8.12966	7.60821	6.21606	11.145	8.80008	10.7749	12.9536	7.76629	9.20318	9.92029	14.0831	9.18952	10.7697	7.52364	8.94177	9.50949	10.939	12.1195	13.3804
AGGF1	64.2898	43.9009	63.7809	62.456	59.0778	53.373	59.1956	68.3766	54.7964	61.845	57.734	55.1041	59.0238	63.1075	54.3905	45.9233	50.4695	61.0281	58.6844	61.7541	72.1409	59.3229	48.1181	62.3245
AGK	29.0158	30.973	30.1599	40.9043	28.1512	32.8721	28.3916	12.6393	25.5407	21.0224	27.0176	35.1597	36.9676	40.4282	30.445	26.9417	22.4633	33.8144	27.2732	31.5756	39.6775	30.2925	30.3588	37.8525
AGL	48.3596	39.5916	42.2734	61.1365	49.1654	45.9503	22.4535	21.3418	27.8626	29.8225	31.1989	39.6832	46.2871	44.3725	42.7599	35.514	24.2137	26.5188	39.1229	31.5756	32.7913	44.5973	40.7984	46.4793
AGMAT	0.379291	0	0.494425	0	0.396495	0	2.41236	1.45041	0	0.244447	1.28655	0.616837	0.310652	0	0.342079	2.14309	0.875193	0.81062	0.564273	0.838291	0.327913	0	0	0.176058
AGO1	29.5847	24.7784	22.9908	33.867	32.5126	35.3464	14.8453	24.2426	25.5407	19.3113	23.8012	32.4868	34.4823	25.6374	21.551	18.0632	17.6497	23.7396	17.3044	13.9715	21.9702	25.2438	25.319	38.0285
AGO2	3.79291	2.69331	2.22491	7.91695	5.55094	3.18117	9.46387	6.42326	9.7519	2.68891	2.41229	4.72909	4.03847	1.31474	3.07871	5.20464	4.2301	7.99039	6.207	1.95601	5.57453	5.89021	3.35987	7.74655
AGO3	8.72369	9.42658	7.9108	6.15763	13.8773	9.19005	8.16491	9.11688	12.7703	6.35561	8.04095	10.075	8.69825	9.53186	10.6044	7.96004	10.2106	9.49583	7.33554	8.38291	7.54201	7.1524	10.5596	10.5635
AGO4	9.67192	10.5039	8.89965	14.9542	11.4984	15.1989	5.75255	7.66647	8.35877	5.62227	9.64914	9.66379	9.31955	7.23107	6.4995	11.3277	4.81356	7.75879	6.39509	3.91202	4.59079	10.939	8.27968	10.9156
AGPAT1	76.9961	68.6793	68.9723	64.2153	75.7306	69.9858	51.7729	77.4935	61.0654	81.4007	73.4943	57.3659	68.9647	67.0517	63.9687	67.9665	77.4546	70.7555	62.8224	64.5484	70.8293	64.3716	69.4773	74.1204
AGPAT2	67.3242	76.7593	71.6917	50.5805	74.9376	69.6323	63.8347	52.4221	76.622	54.2671	71.2428	73.8149	73.6245	56.2051	72.5207	71.3342	78.038	75.735	79.7505	69.0193	89.8483	75.7313	66.4774	83.0994
AGPAT3	118.149	143.284	125.337	146.464	145.514	183.801	52.8863	57.3949	76.3898	91.9119	110.161	123.984	123.018	111.424	129.648	74.3957	54.5537	80.483	108.528	91.9326	118.705	127.481	147.474	173.945
AGPAT4	35.843	35.013	34.3626	22.4314	27.7547	36.0533	37.1132	32.9451	39.0076	44.7337	39.2398	43.3842	34.4823	35.8266	23.6034	33.3709	33.2573	29.5297	45.7061	40.7968	41.3171	42.073	30.5988	30.1059
AGPAT5	57.8419	47.6715	59.331	65.5348	58.2848	55.4938	252.927	192.283	302.541	50.8449	59.503	69.9082	66.1688	65.737	55.7588	139.301	137.843	162.471	85.0171	68.7399	94.1111	56.3778	62.9975	56.1625
AGPS	41.722	37.9756	37.8235	61.1365	41.632	43.8295	35.2575	22.7922	41.5616	21.0224	42.617	46.4684	46.2871	42.729	55.7588	36.7386	33.2573	43.3103	43.0728	37.4437	60.9919	50.9083	46.1982	45.423
AGRN	135.786	120.391	131.764	116.115	123.707	123.712	115.051	134.06	130.49	134.935	134.927	152.77	108.728	140.02	79.0202	141.444	139.885	150.428	114.171	112.89	139.363	79.9386	102.476	104.754
AGT	1.70681	2.15465	1.23606	3.95848	3.17196	0.706927	3.15462	2.07202	1.16094	2.44447	1.76901	1.02806	1.55326	2.95816	3.42079	0.918466	2.91731	1.85284	0.940454	1.67658	2.29539	2.94511	3.23987	2.1127
AGTPBP1	24.8436	24.5091	21.2603	33.4271	22.6002	23.3286	14.6597	12.4321	19.0394	13.4446	14.7953	26.3184	21.435	28.5956	23.6034	12.8585	17.2121	22.5815	20.5019	28.2225	18.0352	30.2925	23.0391	23.9439
AGTRAP	108.477	111.234	114.212	55.8585	95.1589	87.659	138.247	101.322	84.7486	154.49	138.626	113.704	110.281	95.3186	98.5187	121.544	121.36	126.92	147.839	153.687	159.038	128.743	113.636	108.1
AHCTF1	34.7051	36.3597	24.474	51.4602	34.4951	41.7087	26.3504	21.7562	47.3663	18.8224	22.5147	41.3281	36.3463	36.484	23.9455	22.3493	24.943	39.952	26.897	20.3984	38.3659	34.9205	29.7588	32.9228
AHCY	87.2369	82.9539	81.5802	71.2526	83.264	82.7105	108.742	88.6824	97.9833	78.9563	99.0645	87.1797	77.3523	69.3525	67.3895	94.602	97.2923	111.981	94.9859	101.713	110.179	78.6764	77.637	86.0923
AHCYL1	147.165	159.174	145.361	161.418	153.047	159.059	136.205	105.051	150.226	127.357	132.032	158.116	151.287	142.321	153.251	116.645	125.444	159.113	133.921	129.097	149.201	178.81	157.794	152.466
AHCYL2	589.229	669.018	530.518	709.447	662.544	794.94	87.7727	69.6198	159.049	271.336	375.673	549.808	610.431	677.748	818.937	94.2958	86.0606	177.757	371.856	338.39	354.474	635.302	583.777	701.063
AHDC1	21.4299	18.8532	18.7882	18.4729	16.6528	12.3712	16.3298	21.549	13.6991	26.8891	18.3334	12.5424	9.6302	14.4621	11.6307	21.4309	16.1911	12.1593	13.1664	14.5304	11.477	9.25605	11.0396	12.3241
AHI1	25.9814	24.2398	27.1934	20.672	25.7722	22.2682	33.773	57.1877	36.9179	42.0448	33.9328	27.1408	22.0563	22.3506	18.1302	34.9017	40.5506	27.7927	24.2637	27.943	30.168	21.4572	19.3192	19.7185
AHNAK	185.473	160.252	140.417	189.567	183.181	162.593	240.865	241.39	282.573	151.557	179.956	250.847	141.968	172.888	66.7054	254.109	236.74	218.52	197.307	140.553	221.997	170.395	181.313	176.938
AHNAK2	75.4789	88.3405	79.8497	80.489	134.808	142.092	169.051	102.772	160.21	99.2453	77.0323	130.975	104.379	75.5975	43.7861	143.587	171.538	122.056	151.413	121.552	149.201	70.2618	99.3561	116.726
AHR	44.946	42.2849	49.4425	102.92	64.6288	71.0462	28.9483	44.134	75.4611	36.9114	45.1901	54.8985	60.5771	64.7509	55.4168	48.0664	37.3416	58.9436	51.725	37.4437	45.252	73.6277	65.6374	69.3668
AHRR	5.49972	11.0426	7.16917	7.91695	6.74042	9.89698	2.78349	6.83766	6.03689	8.31118	5.62867	9.66379	4.03847	3.94422	4.10495	1.83693	3.64664	6.83237	4.138	5.02975	2.29539	2.94511	5.99977	2.1127
AHSA1	64.2898	75.1433	85.5356	67.2941	49.9584	60.4423	101.133	116.033	96.5902	81.8896	84.5908	70.1139	75.799	77.5696	74.2311	96.4389	98.0216	91.2526	82.76	75.7256	75.748	62.268	61.0776	65.6696
AHSA2	52.7215	55.4821	52.4091	55.8585	54.3199	58.6749	15.5875	24.8642	28.0947	40.5781	54.196	43.3842	47.8404	55.2191	52.6801	18.0632	20.2753	20.7287	44.3894	34.9288	53.4499	47.1217	54.2379	61.9724
AIDA	8.72369	9.69591	9.64129	16.2737	13.0844	13.0782	16.3298	14.2969	14.3957	12.9557	13.9913	10.8975	12.1154	10.1892	6.84158	15.0016	13.2738	13.5489	18.0567	16.7658	14.4282	10.5182	10.4396	11.9719
AIF1L	3.79291	10.2346	5.19146	3.07882	3.96495	6.00888	4.63915	1.86482	2.78626	2.44447	3.53802	7.40205	5.28108	2.95816	4.10495	2.44924	4.37596	2.43186	2.44518	3.07373	3.27913	2.10365	2.99988	6.33809
AIFM1	59.5487	62.2154	58.095	57.6178	43.218	37.4671	50.2884	39.3683	41.5616	49.6227	64.8101	65.1792	57.4706	76.5836	79.7044	48.0664	43.1762	52.4587	66.208	55.3272	67.8781	53.4326	57.5978	57.3949
AIFM2	18.7749	21.0078	20.2714	18.9127	26.5652	22.9751	31.9174	19.477	24.8441	19.8002	25.0878	22.823	23.6095	25.6374	25.3138	25.1047	28.8814	26.7504	19.3734	12.8538	20.0027	26.506	27.3589	27.1129
AIFM3	29.5847	40.9383	31.8904	25.5102	36.0811	53.0195	16.1442	6.21606	25.5407	8.06674	27.8217	30.0194	35.4143	58.1772	60.5479	15.6139	13.8572	25.7082	25.5804	24.5899	15.4119	62.6887	62.0376	63.909
AIG1	84.9612	67.8713	74.6582	76.5305	82.8676	73.167	60.309	82.6735	59.6723	95.5786	69.7955	68.469	56.5386	63.1075	79.0202	80.5188	80.0801	54.0799	90.0955	83.2702	69.1897	59.3229	75.2371	64.6133
AIM1	31.8605	31.2424	27.1934	77.85	32.9091	47.0107	79.0511	115.204	145.814	22.0002	32.9679	25.2903	45.0445	64.0935	32.8396	64.2926	64.3267	91.7158	25.5804	27.1047	38.6938	36.1827	39.3585	47.5356
AIMP1	40.0152	35.821	47.9592	43.9831	36.4776	32.8721	52.3296	66.9262	39.7041	62.3339	46.3159	33.7204	40.6954	45.0298	37.9707	53.8833	61.4094	38.6781	46.0823	55.0478	52.1382	35.762	42.9583	44.1905
AIMP2	40.9634	40.3996	43.2622	26.8297	31.7196	21.2078	54.3709	56.7733	52.9389	42.2893	45.8334	30.6363	27.0267	26.9522	39.6811	62.7618	58.3462	51.1848	43.6371	43.0323	32.4634	31.5547	29.0389	28.6974
AIP	43.0495	42.0156	45.7343	24.1907	47.976	37.8206	22.4535	35.6387	24.1476	35.9337	45.5118	33.7204	35.1036	28.9243	37.6287	22.9616	28.8814	34.5092	36.6777	35.7671	43.6125	33.6584	30.2388	37.3243
AJAP1	0.379291	0.269331	0.494425	0	0.396495	0.706927	4.82472	5.38725	5.8047	0	0.482457	0.82245	0	0.328685	0.684158	3.67386	2.91731	6.83237	0.188091	0.558861	0.327913	0.42073	0.359986	0.352116
AJUBA	46.0839	49.5569	45.4871	51.0204	44.804	52.6661	92.2263	61.7461	63.3873	65.0228	59.8247	92.32	56.228	35.1693	35.9183	113.584	102.252	124.372	83.7004	60.6364	89.5203	65.2131	55.4378	67.2541
AK1	68.6517	75.1433	66.7474	50.5805	53.1304	56.5542	42.8658	49.314	35.0604	100.956	68.3481	69.2914	61.509	69.6812	82.441	53.271	40.2589	36.8253	66.5842	66.7838	51.8103	56.7985	67.1974	60.9161
AK2	92.3574	76.4899	73.1749	107.319	76.5236	75.2877	93.7109	90.5472	100.537	99.0009	97.9388	104.451	64.9262	53.9043	81.7568	99.8066	93.4998	91.8316	94.2335	75.4462	97.3903	82.463	82.4368	82.7472
AK3	311.588	274.448	312.724	324.155	312.042	275.348	262.205	213.003	238.457	347.114	316.17	283.128	269.956	330	320.87	229.31	259.932	272.252	337.247	336.993	300.041	349.626	299.388	286.27
AK4	83.6337	82.6845	84.0523	79.1695	109.036	97.5559	48.6183	52.0077	63.1551	63.3117	60.468	89.0302	105	76.9123	85.1776	55.1079	48.2815	51.5323	75.8006	88.3	75.748	82.0423	80.2769	93.8389
AK5	23.3264	19.1225	20.5186	12.7551	18.2388	22.6217	15.5875	19.0626	38.5432	13.4446	24.7661	30.4306	20.1924	27.9382	24.6297	28.4724	23.1926	36.4779	28.0255	22.6339	34.4309	31.5547	23.3991	28.5214
AK6	36.6016	22.6238	38.8124	42.2237	30.1337	19.087	55.8554	57.6021	45.741	56.7116	41.9738	38.0383	35.4143	34.5119	41.7336	55.7203	66.2229	44.1209	41.0038	51.974	43.6125	32.3962	33.8387	32.2186
AK7	15.5509	9.15725	11.619	18.0331	8.7229	12.0178	7.23708	1.65761	6.50126	9.28897	13.8304	13.9816	10.8728	14.1334	8.89405	10.4093	6.12635	10.0748	16.7401	17.6041	13.4444	13.8841	14.5194	15.317
AK8	3.41362	7.0026	5.43868	3.51865	5.15444	3.8881	3.52575	2.07202	2.08969	5.62227	4.34211	4.11225	5.90238	8.87449	6.15742	4.89848	4.08423	4.86372	6.01891	2.7943	6.23035	6.73167	5.51978	6.6902
AK9	11.758	7.81059	11.3718	11.8754	11.1019	10.6039	3.15462	8.08087	6.03689	9.53342	10.1316	11.3087	9.31955	11.1753	12.999	6.1231	7.73087	6.83237	10.5331	11.4566	12.1328	12.2012	9.35964	12.8522
AKAP1	15.3613	25.0478	10.8774	16.2737	20.6178	21.5613	7.79377	7.87367	12.306	9.53342	13.1872	21.3837	14.29	16.1056	15.7356	7.65388	9.48126	8.68521	12.0378	8.94177	21.3144	13.4633	15.5994	17.2537
AKAP10	55.3765	57.0981	56.8589	67.7339	55.9059	64.6838	40.2678	35.6387	45.741	36.9114	44.8685	48.5245	61.1984	60.1493	64.995	33.9832	38.2168	52.9219	50.7845	47.5032	47.5474	44.5973	53.9979	64.6133
AKAP11	33.7569	20.7385	32.6321	40.4644	36.8741	28.6305	23.5669	29.8371	25.5407	32.0225	31.0381	30.0194	25.7841	38.7848	16.0777	27.2478	22.0257	23.7396	26.1446	29.3402	23.6098	25.2438	25.199	23.2396
AKAP12	8.72369	9.42658	5.68589	9.23645	9.91239	12.7247	141.03	104.43	127.703	11.0001	16.2427	10.6918	7.76629	7.23107	10.6044	53.8833	58.0545	48.2898	19.1853	20.6778	19.6748	4.2073	6.23976	10.3874
AKAP13	55.9454	57.3674	42.0261	55.8585	53.1304	71.0462	29.8761	31.9091	47.5985	30.0669	43.0995	64.1511	53.1214	60.478	38.3128	24.4924	29.4648	47.8266	42.6966	29.0608	53.7778	36.1827	38.5185	57.5709
AKAP17A	27.4986	35.2823	16.5632	34.3068	24.1862	30.0444	22.4535	18.8554	26.2372	17.6002	19.7807	30.4306	22.6776	13.1474	35.9183	25.717	23.4843	36.3621	19.9376	22.3544	15.4119	25.2438	30.7188	30.8101
AKAP2	30.9122	43.6316	31.8904	45.3026	32.1161	36.4067	76.6388	34.8099	71.5139	27.1336	33.2895	42.7674	59.6451	38.1274	25.6559	57.251	60.5342	62.0703	45.3299	36.6054	49.5149	44.1766	37.3185	40.8454
AKAP3	1.89646	1.88532	0.741638	2.19915	1.18949	2.12078	0.742264	1.24321	1.62532	0	2.25147	0.616837	2.17456	2.30079	1.36832	0.918466	0.291731	0.81062	1.88091	4.19145	2.62331	1.26219	2.27991	2.1127
AKAP5	2.27575	1.61598	3.70819	3.51865	3.17196	2.47424	3.71132	4.97284	3.25063	3.42225	3.3772	3.70102	2.48521	4.2729	1.02624	8.57235	5.39702	5.21113	5.64273	3.63259	5.90244	3.78657	3.95985	2.81693
AKAP6	17.2577	10.2346	15.08	22.4314	16.6528	19.4405	6.12368	3.52243	7.6622	6.60006	7.71931	16.6546	9.0089	14.7908	15.0515	9.79697	6.70981	14.3595	8.84027	6.70633	12.1328	13.4633	12.8395	17.6058
AKAP7	10.6202	5.92528	10.3829	11.8754	10.3089	10.6039	7.23708	12.0177	7.6622	12.2223	10.6141	8.01889	10.5622	14.4621	12.999	10.4093	11.2316	9.49583	12.414	17.3247	10.8211	7.99386	8.15968	10.2114
AKAP8	30.3433	34.205	27.935	24.1907	23.7897	33.9325	27.6493	30.0443	27.3982	17.8446	27.0176	36.599	27.0267	21.0358	23.6034	16.8385	26.1099	37.4043	27.6494	25.4282	26.2331	25.2438	25.319	30.458
AKAP8L	67.5138	86.9938	58.8366	59.3771	73.3517	79.5293	24.3092	14.5041	33.6673	37.6448	54.196	68.2633	70.8286	86.7728	73.889	24.1863	27.2768	38.9097	74.484	59.2392	71.813	71.524	88.0766	82.5712
AKAP9	153.234	112.58	137.697	116.115	118.156	101.444	78.3089	105.673	72.4427	158.401	150.205	104.04	105.311	143.635	111.86	85.7235	94.2291	60.6807	99.8763	116.522	103.293	100.134	90.7165	94.7192
AKIP1	18.5853	17.7758	28.4295	30.3483	17.8423	9.19005	20.4123	14.5041	9.98408	40.5781	23.962	24.4679	26.4054	21.0358	21.551	26.6355	27.131	16.7914	29.9064	43.5911	20.6585	29.0303	28.1989	24.1199
AKIRIN1	190.783	184.761	166.621	208.92	126.482	160.826	125.072	125.564	161.835	137.868	156.477	167.574	174.586	185.707	224.404	129.81	134.342	149.965	151.037	176.041	140.675	178.389	167.993	170.6
AKIRIN2	84.5819	73.5273	74.9054	80.0492	95.1589	82.0035	78.68	101.529	78.0152	114.157	86.6815	78.1327	88.2251	83.486	86.888	94.9081	87.9569	74.4612	82.9481	83.8291	70.1735	90.0361	81.7168	81.8669
AKNA	1.89646	1.07732	0.741638	0.879661	0.396495	1.41385	2.41236	2.90083	2.32188	0	2.09065	2.67296	0.621303	0.986055	1.02624	0.306155	1.60452	1.50544	1.31664	1.39715	1.31165	0.42073	0.359986	0.88029
AKR1A1	146.406	156.212	163.902	92.8043	120.931	116.996	158.659	122.663	89.1602	204.357	178.027	142.901	143.832	126.872	136.147	135.933	141.927	119.74	161.382	166.54	146.249	132.109	129.955	128.522
AKR1B1	83.444	90.4951	101.357	67.2941	74.9376	75.6412	120.989	106.916	100.537	121.49	124.313	100.956	120.844	88.4162	86.2039	120.931	111.295	101.559	110.597	112.331	126.575	98.4507	93.2364	86.9726
AKR1C3	1.32752	2.69331	0.741638	1.75932	0	0.353464	0.742264	0.828807	0.928752	2.44447	1.92983	1.6449	2.48521	5.58764	1.02624	0.918466	1.16692	1.38963	2.25709	1.67658	1.31165	4.62802	2.87989	2.1127
AKR1E2	0.568937	0.269331	0	0.879661	0	0.353464	0.556698	1.24321	0.696564	0.244447	0.321638	0	0	0	1.36832	0	0	0.579014	0.940454	0.558861	0	2.10365	0	1.76058
AKR7A2	88.7541	80.5299	91.9631	98.5221	93.1764	94.7282	59.7523	51.8005	66.4058	84.823	87.968	88.2078	91.9529	110.438	104.676	73.1711	84.0185	86.8521	84.4528	84.9468	89.1924	101.817	98.2762	112.501
AKR7A3	2.27575	2.15465	2.47213	1.75932	0.792991	1.76732	0.371132	1.03601	0.696564	0.977786	1.76901	2.26174	0.310652	2.30079	1.36832	0.306155	0.583462	1.38963	0.564273	0.838291	1.63957	0.42073	0.839967	0.352116
AKT1	151.337	165.369	133.495	140.306	139.963	159.412	155.875	112.925	208.969	87.023	133.641	179.294	161.85	154.153	168.987	142.362	156.076	219.794	173.608	141.392	193.797	153.146	160.314	186.974
AKT1S1	51.3939	45.2476	44.4983	48.3814	47.976	46.3037	62.3502	61.1245	52.4745	54.5116	56.7691	52.2256	58.7132	52.9183	37.2866	55.4141	57.9086	55.817	55.4868	52.8123	43.6125	41.6522	46.3182	45.599
AKT2	117.201	102.076	109.268	85.3272	143.531	101.444	73.2986	62.3678	83.5877	82.3785	116.272	111.236	104.379	99.9202	51.6539	62.4557	52.8033	64.9654	88.0265	76.5639	66.8943	103.079	97.0762	85.212
AKT3	23.1368	16.4292	23.9796	24.1907	22.6002	16.6128	28.5772	32.3235	35.0604	29.3336	19.6199	21.7949	19.8817	18.0777	8.55197	25.717	29.319	24.8976	13.7306	18.163	13.1165	13.0426	15.4794	19.5424
AKTIP	53.8593	44.9782	58.5894	51.9	63.4393	54.4334	45.0925	35.8459	27.166	50.1116	56.4475	49.9638	49.3936	53.5756	59.8638	37.0448	40.6965	44.5841	52.1012	54.4889	45.58	47.1217	46.9182	45.599
ALAD	117.201	123.892	98.1434	122.713	113.001	97.5559	70.8862	48.0708	84.9808	73.0895	95.2049	113.909	133.891	125.886	123.148	66.1295	64.1808	86.2731	97.8073	90.5354	99.0298	111.914	119.755	108.1
ALAS1	137.114	136.012	130.034	125.792	106.657	115.229	121.917	103.394	141.867	105.356	142.003	133.237	127.367	131.803	157.356	128.585	115.817	118.582	131.287	131.612	121	124.957	138.115	130.811
ALCAM	48.5493	62.2154	39.0596	69.4933	51.1479	66.0977	64.0203	36.2603	58.2792	35.4448	41.6521	69.7026	75.4884	66.3943	68.7578	64.2926	61.2635	60.6807	61.3176	55.6066	76.4038	62.6887	70.4373	53.5216
ALDH16A1	14.982	10.5039	9.39408	13.1949	13.0844	15.1989	13.3608	8.90968	12.7703	11.7334	16.4035	21.1781	12.1154	8.21712	16.4198	15.0016	8.4602	11.4645	17.4925	17.8835	17.7073	20.195	17.2793	19.3664
ALDH18A1	114.546	130.356	86.7716	116.555	107.054	116.29	111.711	67.9622	136.294	56.9561	102.442	129.741	126.746	90.0596	119.043	108.073	92.187	137.458	107.964	88.0205	105.588	114.859	107.996	122.36
ALDH1A1	6.82724	5.11728	4.69704	5.7178	3.96495	4.24156	4.63915	2.90083	6.26908	6.8445	6.11112	10.2806	4.34912	7.55975	4.44702	3.67386	4.95943	3.70569	3.94991	4.47088	4.59079	3.36584	2.75989	4.22539
ALDH1A3	1714.59	1919.25	1509.97	2010.03	1774.71	1802.66	1344.8	846.834	1735.37	955.297	1425.66	1724.47	1590.85	1867.59	1941.3	1280.34	1090.34	1733.57	1573.94	1361.1	1456.92	1820.5	1895.81	1720.09
ALDH1B1	27.4986	25.8558	26.2045	32.1076	28.1512	21.2078	26.9071	20.0986	28.5591	24.4447	23.962	42.3562	51.8788	31.2251	28.7346	40.1063	43.1762	45.1631	42.5085	32.4139	37.71	31.5547	37.4385	32.5707
ALDH1L1	0.189646	1.88532	0.98885	0	0.792991	0	0	0.414404	0.696564	0.488893	0	0.616837	1.55326	2.30079	1.36832	0.306155	0.583462	1.73704	0.188091	1.39715	0.98374	0.841459	3.35987	2.99299
ALDH1L2	3.03433	1.34665	0.494425	0.439831	1.18949	0	0	0	0	1.71113	0.321638	1.23367	0.310652	1.31474	1.02624	0	0.437596	0.347408	0.376182	1.11772	0.327913	0	1.07996	1.05635
ALDH2	94.0642	109.348	92.4575	100.721	91.5905	85.5382	64.9481	49.9356	80.1049	89.9563	85.3949	99.9277	89.157	115.368	115.623	82.3558	66.8064	83.6096	112.29	104.507	94.439	98.03	109.196	92.2544
ALDH3A1	2.0861	1.61598	0.741638	1.31949	0.396495	1.76732	1.29896	1.24321	1.16094	0.244447	1.76901	0.616837	0.621303	1.97211	1.02624	1.22462	1.16692	0.81062	1.69282	1.95601	1.63957	1.26219	1.79993	2.99299
ALDH3A2	155.889	164.561	147.339	190.007	140.359	145.274	105.03	130.123	175.07	119.534	129.298	159.35	121.154	153.167	155.646	111.134	110.128	130.973	145.206	123.508	137.724	153.146	139.675	140.318
ALDH3B1	161.578	190.417	166.621	141.625	145.91	153.757	50.474	54.4941	92.4108	83.6007	126.243	165.312	114.941	157.44	145.383	68.5788	67.3898	124.72	145.018	124.626	160.022	138.42	137.995	193.312
ALDH4A1	62.0141	70.834	53.8924	75.2111	75.3341	72.1066	24.6803	17.6122	37.6145	33.7336	50.8188	69.2914	55.9173	78.227	73.2049	29.3909	27.7144	43.5419	43.2609	47.2237	48.2033	59.3229	66.3574	76.057
ALDH5A1	16.3095	16.4292	14.5855	22.8712	21.0143	26.5098	15.0308	12.6393	15.0922	7.82229	15.9211	22.6174	20.503	20.7071	22.9193	11.9401	13.5655	28.9507	15.7996	11.1772	10.4932	21.8779	23.6391	26.4087
ALDH6A1	92.3574	89.6871	93.4464	142.065	129.258	115.229	59.1956	56.1517	74.9967	68.445	77.8364	79.1608	123.018	123.257	114.938	68.5788	67.6816	72.9558	75.2364	73.4902	71.813	109.39	126.475	112.325
ALDH7A1	130.855	128.471	146.35	127.991	127.672	119.117	79.6078	72.1062	88.6958	110.49	107.105	110.208	109.66	132.46	121.78	90.9281	79.9343	88.8208	119.626	114.566	113.458	106.865	127.195	120.248
ALDH9A1	304.191	273.371	309.757	331.632	310.456	257.321	270.184	202.022	278.161	197.513	278.217	249.819	319.661	363.525	319.844	244.312	233.093	308.846	264.268	264.62	280.694	363.09	329.747	320.778
ALDOA	3429.93	3546.55	3758.37	2911.68	3472.9	3395.02	3179.12	3286.22	3343.04	3461.61	3404.22	3379.45	3246.93	3094.57	3531.96	3194.42	3123.27	3051.64	3668.15	3790.19	3621.15	3184.92	3727.53	3748.8
ALDOC	67.1345	64.6394	61.8032	47.9415	44.011	62.9165	64.577	30.2515	44.5801	65.0228	87.8072	68.469	58.4025	61.4641	54.3905	56.6387	57.7627	62.1861	57.1796	61.1952	77.7155	86.6703	60.1177	55.4583
ALG1	39.8256	40.3996	35.8458	31.228	27.7547	34.9929	47.6905	33.5667	30.881	35.9337	39.5615	42.7674	39.1421	30.239	30.1029	43.7802	36.4664	50.3742	54.3583	48.062	50.8266	58.9021	51.478	47.8878
ALG10	5.49972	2.96264	4.20261	4.39831	6.34393	5.30195	6.12368	6.21606	6.73345	11.0001	5.78948	4.52347	4.65978	4.2729	3.07871	4.59233	7.29327	4.74792	6.207	6.4269	7.54201	7.57313	5.87977	3.69722
ALG10B	10.9994	11.0426	12.8551	14.0746	13.8773	12.3712	6.30925	8.90968	7.19783	14.1779	9.3275	13.776	8.07694	8.54581	8.20989	6.73541	8.60606	9.61163	9.59263	10.8978	11.8049	8.83532	9.35964	9.68319
ALG11	66.9449	52.2502	60.8143	86.6467	73.7482	61.8561	54.3709	45.9988	55.0286	48.6449	51.9445	67.6465	59.3345	56.5338	70.1262	50.5156	56.1582	59.6384	48.5274	44.7088	48.8591	52.1705	66.9574	61.6203
ALG12	44.946	61.4074	55.8701	43.5432	69.3867	55.8472	59.5667	35.8459	45.2767	50.1116	60.3071	68.6746	56.228	57.5198	57.1272	45.6171	46.677	60.9123	52.8535	56.4449	59.0244	64.3716	78.237	76.5852
ALG13	24.085	22.0851	25.9573	22.4314	15.4633	12.7247	45.0925	38.3323	32.9707	33.2447	31.0381	28.3745	23.9202	17.4203	16.0777	40.1063	45.51	30.3403	26.897	24.5899	29.5122	18.5121	19.6792	15.317
ALG14	15.9302	13.7359	14.3383	14.9542	9.91239	8.83659	24.3092	31.9091	14.86	25.4224	20.5848	11.5143	13.0474	17.0916	12.999	23.8801	28.4438	19.3391	18.0567	25.4282	15.084	15.567	16.0794	10.5635
ALG2	67.1345	82.6845	78.8608	89.7255	69.3867	62.563	79.6078	90.1328	75.9255	60.8672	81.5352	75.2542	59.9558	75.9262	86.5459	90.3158	85.9148	80.7146	66.0199	65.3867	81.3225	69.8411	66.2374	69.895
ALG3	53.6697	48.4795	51.6674	40.4644	37.2706	30.7513	68.4739	52.0077	42.2582	49.1338	50.3364	64.7679	41.938	27.9382	44.4702	53.8833	53.3868	64.8496	53.2297	59.7981	48.2033	47.5424	34.7986	55.8104
ALG5	67.3242	64.37	81.0857	42.2237	47.5795	49.8384	104.845	108.159	76.1577	100.712	85.8774	64.1511	58.4025	62.7788	54.7326	112.971	102.543	94.8425	72.0388	73.7696	78.0434	74.8899	60.1177	48.2399
ALG6	51.9629	37.7063	47.4648	53.2195	41.2355	27.9236	25.4225	31.0803	31.3454	57.445	51.9445	40.0944	38.5208	44.7011	46.1806	40.4125	39.6754	26.5188	49.0917	45.8266	24.9214	49.6461	43.9183	32.3947
ALG8	89.7023	79.4526	103.829	71.6924	69.3867	60.0888	117.278	122.871	86.3739	146.912	117.88	80.6001	94.4381	89.4023	78.336	126.748	111.149	104.57	126.585	115.964	126.575	70.6826	67.9174	65.3175
ALG9	42.6702	41.7463	43.5094	28.1492	36.0811	32.8721	41.1957	41.026	35.9891	32.7558	39.2398	39.0664	29.8226	33.8545	30.445	40.4125	39.8213	33.3512	38.3705	34.9288	42.9567	29.0303	32.5187	32.2186
ALKBH1	18.3956	17.2372	18.5409	21.1119	12.6879	21.5613	18.7422	15.1257	18.8072	17.1113	21.2281	19.122	21.7456	15.7769	27.3663	20.5124	19.6918	17.4862	19.3734	16.4864	14.7561	15.1463	16.4394	16.5494
ALKBH2	20.2921	24.7784	27.6878	23.7509	18.6353	21.9147	16.1442	24.657	16.7175	40.8226	22.9971	25.0847	20.503	20.7071	21.893	23.2678	16.9204	18.8759	24.828	22.9133	19.3469	20.195	17.1593	23.9439
ALKBH3	16.3095	17.5065	15.3272	12.3153	15.0668	10.9574	21.7112	16.5761	20.2004	17.3557	18.4942	13.9816	12.7367	16.4342	19.8406	17.1447	26.6934	18.6443	15.0473	16.4864	18.0352	22.7194	17.7593	13.2043
ALKBH4	25.4125	21.5465	19.5298	20.2322	23.7897	12.7247	21.8968	12.8465	27.8626	15.6446	19.4591	22.6174	22.0563	27.9382	25.3138	25.4109	24.0678	26.5188	27.0851	14.5304	28.5285	23.1401	22.0791	24.4721
ALKBH5	204.628	259.366	167.857	207.16	224.813	259.796	112.639	73.1422	140.938	125.401	159.211	240.978	227.086	206.414	269.216	99.8066	93.6456	137.574	217.433	195.881	208.881	203.212	234.591	254.228
ALKBH6	11.1891	11.0426	10.3829	7.47712	12.2914	9.19005	15.9587	16.3689	10.2163	23.4669	12.5439	12.748	12.1154	11.1753	12.6569	17.1447	18.5249	9.14842	13.9187	13.9715	14.1003	13.8841	17.3993	8.8029
ALKBH7	109.046	86.1858	112.482	68.6136	92.3834	66.4511	98.7211	182.13	104.02	185.535	111.126	72.9924	80.7694	106.165	81.4148	134.708	137.843	89.9788	98.3715	113.728	72.1409	77.4142	88.9165	79.7543
ALKBH8	7.58582	5.92528	6.42753	10.5559	5.94743	4.24156	9.64943	6.83766	11.145	5.13338	6.27194	6.16837	6.21303	9.53186	7.86781	8.8785	6.41808	9.72744	6.01891	8.66234	5.24661	3.36584	7.7997	7.04232
ALMS1	14.0338	8.07992	8.65244	14.0746	17.4458	13.4316	8.7216	7.87367	10.6806	7.08895	9.3275	9.8694	8.3876	11.1753	9.92029	7.04157	9.04366	10.0748	5.26654	6.14747	6.23035	2.94511	3.95985	7.04232
ALOX5	3.60327	4.84795	3.21376	0.879661	5.15444	2.82771	4.26802	3.10803	8.35877	3.91115	3.05556	7.40205	3.41717	1.31474	3.42079	4.28617	3.50077	3.24248	3.57373	4.75032	8.52575	5.46948	3.71986	6.33809
ALPK1	19.7231	19.6611	14.3383	25.0704	17.4458	18.0266	5.75255	1.86482	5.34032	5.37783	10.7749	12.1311	15.8432	17.749	18.1302	3.98002	3.64664	4.97952	13.3545	13.1332	17.0515	17.6706	18.7193	15.317
ALPK2	0.189646	0	0	0.439831	0	0	0	0.207202	0.464376	1.22223	0	1.02806	2.79587	0	0	1.22462	0	0.694817	0	0.27943	0	0	0	0
ALPK3	5.87901	4.84795	5.9331	4.39831	7.53341	3.53464	6.68038	5.38725	7.19783	3.91115	5.62867	6.78521	11.4941	2.95816	4.10495	6.42926	5.10529	6.25335	5.45464	3.35316	7.21409	8.41459	3.47986	4.92962
ALPL	6.63759	7.27193	8.15802	10.9958	7.92991	12.7247	4.63915	4.76564	8.82314	4.64449	4.66375	7.81327	2.17456	4.93027	6.4995	1.53078	3.93837	4.2847	3.00945	4.19145	1.96748	5.89021	6.35975	7.21838
ALS2	48.3596	42.5543	38.8124	51.4602	51.9409	50.5453	33.4019	22.585	48.2951	28.1114	37.1492	61.0669	62.7516	42.0717	40.3653	44.6987	45.6559	52.1113	48.9036	48.6209	62.3035	49.2254	46.4382	63.5569
ALS2CL	0.568937	0	0	0.879661	1.18949	1.06039	0.556698	0	0.696564	0.488893	0.160819	2.05612	0.621303	0.65737	0	0.918466	0.583462	0.694817	0.564273	0.27943	1.63957	1.26219	0.719972	0.528174
ALS2CR11	0.948228	0.269331	0.98885	1.31949	0.396495	1.41385	1.1134	0.621606	0.464376	0.73334	0.643276	1.23367	0.621303	1.64342	1.71039	0.918466	0.729327	0.694817	0.752364	3.35316	0.655827	0	0.599977	0.352116
ALYREF	20.4817	17.7758	24.2268	20.2322	11.4984	10.2504	33.773	46.8276	23.9154	26.8891	26.0527	17.2714	13.9793	20.3785	11.6307	31.2278	30.7776	22.2341	26.5208	24.8693	27.5447	15.1463	11.3996	10.3874
AMACR	22.5678	18.3145	23.9796	22.4314	25.7722	20.8543	12.9896	19.2698	22.29	15.4001	22.9971	23.851	22.3669	31.5537	24.6297	16.8385	18.6708	20.3813	23.5114	25.987	20.3306	26.0852	24.719	23.0636
AMBRA1	33.7569	34.7437	25.7101	37.8254	33.7021	52.6661	28.0205	22.3778	43.6513	18.8224	28.6258	33.5148	31.0652	28.5956	24.9718	15.9201	20.8588	33.0038	18.2448	21.2367	25.5772	30.2925	28.0789	29.5777
AMD1	133.7	120.66	147.833	120.953	119.345	108.867	203.195	211.76	263.301	102.668	126.886	132.826	111.835	159.083	97.1504	208.186	232.218	268.199	123.952	145.304	132.805	117.384	86.0366	111.445
AMDHD2	25.7918	26.9331	26.4517	18.0331	18.2388	25.8028	21.5257	13.0537	19.736	16.8668	20.424	27.5521	26.716	24.6514	25.3138	20.2062	17.6497	20.3813	21.0662	20.119	32.1355	18.5121	22.7991	28.5214
AMER1	1.89646	0.538661	1.23606	2.63898	1.18949	0.706927	0.371132	1.45041	0.464376	2.68891	1.28655	1.23367	1.86391	0.328685	0.342079	0.918466	0.875193	1.15803	1.12855	0	2.95122	0	0.839967	0.88029
AMER2	5.87901	9.69591	7.16917	4.83814	5.15444	9.54352	3.52575	2.90083	4.17938	4.88893	9.97078	5.34592	7.14499	6.5737	10.2624	5.51079	4.6677	3.9373	6.95936	8.38291	6.23035	7.57313	12.4795	7.39443
AMFR	206.903	234.856	171.071	249.824	234.329	233.286	171.649	139.447	228.937	117.334	168.538	204.584	208.758	222.52	277.426	147.261	143.677	211.109	182.072	159.275	173.466	223.828	240.111	232.396
AMIGO1	7.01689	8.61858	7.9108	8.35678	8.7229	9.19005	3.71132	2.69362	4.64376	2.44447	8.20177	4.72909	9.94086	7.55975	6.84158	5.81695	3.64664	7.52718	3.19754	3.63259	8.52575	7.57313	7.6797	9.50713
AMIGO2	0.189646	1.61598	0.98885	0.439831	1.58598	1.06039	11.134	8.49528	10.9128	0.244447	4.66375	13.776	7.76629	0.986055	1.36832	33.0648	19.4001	14.1279	7.14745	11.7361	6.55827	0.42073	2.99988	4.57751
AMIGO3	5.68937	8.88791	4.94425	5.7178	9.1194	6.71581	5.38142	2.90083	4.64376	2.44447	4.82457	11.3087	10.8728	11.504	8.89405	8.57235	4.95943	9.95904	6.95936	5.86804	9.50949	15.567	10.6796	8.97896
AMMECR1	21.8092	20.1998	20.0242	21.5517	20.6178	23.6821	29.1339	24.4498	38.311	20.2891	21.2281	19.122	20.503	18.0777	19.8406	28.1663	36.0288	32.309	18.0567	25.7076	27.5447	26.9267	20.8792	14.2607
AMMECR1L	18.206	19.9305	17.0577	13.1949	14.6703	19.087	20.5978	10.3601	19.0394	12.9557	12.2222	14.5985	13.358	16.4342	9.57821	10.7154	17.0663	17.2546	11.8497	13.1332	11.8049	18.9328	15.5994	17.4297
AMN1	51.9629	40.1303	47.4648	54.0992	42.425	34.6394	35.9998	50.7645	38.5432	59.4005	45.8334	41.5337	21.1243	47.0019	47.2069	36.1263	46.5311	26.2872	44.2014	46.3854	30.4959	41.2315	45.3582	38.3806
AMOT	24.6539	24.5091	24.474	21.5517	32.5126	27.5702	7.23708	11.3961	9.05533	23.2224	18.8158	28.3745	19.5711	20.7071	21.2089	14.0831	12.1068	8.56941	20.8781	16.4864	22.626	24.4023	24.959	22.7115
AMOTL1	141.855	138.436	113.718	196.165	145.514	236.467	79.4223	73.3495	139.545	92.6453	93.5967	160.789	156.568	139.362	102.966	76.2326	63.0139	127.962	109.281	87.4617	124.935	143.048	130.675	170.952
AMOTL2	162.716	191.494	135.72	156.14	203.402	220.915	81.2779	84.5384	127.471	136.89	154.869	276.343	191.051	159.412	122.122	158.588	103.127	249.555	277.998	196.719	336.439	245.706	218.032	316.728
AMPD2	174.474	191.225	138.933	138.107	175.647	175.318	108.742	74.3855	113.308	92.1564	134.284	197.594	153.151	129.173	159.067	71.3342	76.5794	106.654	134.485	115.405	146.577	180.493	182.513	180.812
AMPD3	7.58582	7.81059	4.44983	7.03729	5.15444	12.7247	7.97934	8.49528	11.145	3.6667	7.23686	5.55154	8.3876	9.20318	5.81534	8.57235	6.27222	11.3487	6.58318	5.58861	9.50949	10.0975	9.71962	13.5565
AMPH	1.89646	2.69331	2.22491	6.15763	4.75795	6.00888	1.48453	0.207202	3.01844	2.20002	3.69884	2.46735	4.03847	6.5737	4.7891	1.53078	2.04212	1.96865	1.88091	3.91202	3.27913	0	4.67982	7.21838
AMT	30.5329	47.4022	31.1488	27.2695	38.4601	31.4583	20.2267	14.5041	19.2716	18.8224	24.7661	30.0194	37.8995	39.1135	40.7074	25.1047	16.1911	16.9072	26.897	31.8551	24.2656	32.3962	37.1986	44.8948
AMTN	0	0	0	0	0	0	7.05151	0.207202	0	0	0	3.2898	1.55326	0	0	1.83693	2.47971	0.231606	2.82136	2.7943	0.327913	0.42073	1.19995	0.352116
AMY2B	5.68937	4.57862	5.43868	8.79661	10.3089	8.12966	1.29896	2.07202	1.39313	5.13338	6.43276	4.31786	8.07694	5.58764	6.84158	1.83693	2.33385	4.2847	3.38564	2.51487	7.54201	7.99386	6.59974	8.45078
AMZ2	128.58	115.812	123.606	115.675	110.226	101.444	66.2471	54.2869	73.6036	94.8453	112.252	116.994	123.018	110.767	133.753	76.5388	78.9132	81.4094	127.902	120.714	103.949	118.646	118.195	116.902
ANAPC1	25.4125	25.0478	20.2714	38.2653	31.7196	38.5275	18.7422	16.3689	33.2029	19.8002	26.0527	38.0383	33.2397	22.0219	19.8406	18.9816	19.546	26.9821	29.1541	20.119	40.0054	37.4449	33.3587	38.0285
ANAPC10	17.0681	10.2346	13.1023	18.0331	13.4808	19.794	17.8143	24.8642	16.9497	18.8224	17.8509	15.2153	14.9113	22.6793	13.6832	17.1447	17.2121	20.4971	16.552	17.3247	16.0678	19.3536	10.3196	11.4438
ANAPC11	212.593	168.332	235.346	139.866	171.683	130.428	205.236	334.009	172.051	393.803	234.796	166.957	177.693	190.966	161.803	266.049	263.871	153.555	236.242	243.104	196.092	167.871	167.393	152.994
ANAPC13	122.89	86.7245	119.898	115.675	86.0395	80.5897	104.474	108.574	87.3027	144.712	120.132	89.647	100.962	123.914	100.229	134.402	124.715	103.412	132.792	142.23	109.523	103.92	103.676	87.5008
ANAPC15	34.3258	35.2823	40.5429	23.7509	29.7372	27.2167	45.0925	58.6381	33.2029	62.0894	43.0995	33.3092	31.3758	40.4282	28.7346	60.0064	60.2424	45.2789	50.0322	53.0918	38.6938	31.134	30.9588	27.6411
ANAPC16	113.598	98.5751	134.978	107.759	111.415	84.8313	83.3192	147.942	74.5323	155.957	130.103	92.32	112.767	115.04	107.071	120.625	123.402	75.6192	118.121	129.656	92.7995	97.6092	95.0363	78.6979
ANAPC2	8.91334	8.07992	9.39408	8.79661	3.96495	5.65542	5.93811	6.21606	6.73345	7.08895	6.59358	6.5796	6.83434	6.5737	5.81534	7.65388	5.68875	5.79014	8.65218	5.86804	4.26287	5.04875	4.19984	7.57049
ANAPC4	39.8256	29.6264	33.6209	33.867	29.3407	31.8117	30.9895	27.765	26.7016	35.4448	33.6112	38.6551	34.4823	35.8266	31.1292	32.7586	33.9867	30.5719	40.4395	40.5174	30.168	34.0791	28.1989	30.1059
ANAPC5	150.199	150.287	139.675	131.07	132.826	137.851	119.133	78.7367	132.347	97.5342	122.866	160.172	164.335	141.006	154.278	113.584	114.359	131.784	154.611	154.804	190.846	151.883	145.914	160.389
ANAPC7	43.9978	43.0929	44.9927	33.4271	37.2706	35.6998	55.1131	51.1789	57.8148	32.5114	43.2603	49.347	49.7043	41.0856	39.6811	51.4341	54.5537	69.1343	44.5775	46.6649	49.8428	39.5486	39.3585	45.7751
ANG	6.2583	12.6585	16.316	8.35678	13.0844	6.00888	6.49481	11.6033	6.96564	10.7557	11.7398	10.075	11.4941	10.8466	11.2886	6.1231	9.48126	3.9373	10.1569	5.30918	7.54201	7.57313	9.95961	8.62684
ANGEL1	23.8953	30.4344	28.4295	35.1865	33.3056	46.3037	9.46387	8.28807	19.736	12.4668	22.8363	34.9541	27.9587	29.253	40.0232	7.65388	9.62712	17.8336	17.1163	19.2807	22.2981	32.3962	35.6386	35.3876
ANGEL2	40.7738	30.7037	37.8235	44.8627	34.4951	40.2948	22.0824	22.585	34.596	28.3558	29.2691	38.8608	38.5208	36.484	52.3381	25.717	22.9009	28.9507	34.7968	30.4579	37.3821	38.7071	35.7586	41.1976
ANGPT2	0.758582	0.269331	0	0.439831	0	0	13.7319	10.3601	16.4853	0.488893	0.482457	0.616837	0	0.65737	0	0.306155	1.02106	3.01087	0.188091	0.27943	0.98374	0	0	0.352116
ANGPTL1	0.568937	0.269331	0.741638	0.879661	0.396495	0.706927	0.371132	0.414404	0.464376	0.244447	0.643276	0.82245	0.621303	5.25896	2.39455	2.14309	1.89625	2.89507	1.50473	1.95601	3.60705	2.10365	2.75989	1.23241
ANGPTL2	146.406	208.193	150.058	119.634	127.672	186.275	76.8243	46.206	90.3211	126.623	124.635	186.285	145.385	147.579	137.516	60.0064	64.7643	96.927	165.896	124.346	181.992	164.505	182.633	159.685
ANGPTL4	22.9471	32.3197	22.0019	14.0746	36.8741	52.3126	3.52575	2.27922	9.7519	7.08895	9.64914	19.3276	27.648	16.4342	36.6024	5.81695	3.64664	10.5381	22.5709	27.6636	27.8726	14.3048	36.5986	33.9792
ANGPTL6	1.32752	1.07732	0.98885	0	1.18949	1.41385	0.371132	0	0.696564	0.977786	0.643276	0	0.310652	0	0.342079	1.22462	1.45865	0.115803	0.188091	1.39715	0.98374	1.26219	0.119995	0.704232
ANGPTL7	13.4648	14.5439	7.9108	13.6348	6.34393	6.00888	1.29896	0.621606	3.9472	6.35561	8.52341	13.3648	16.4645	23.0079	11.2886	5.20464	4.37596	4.97952	20.69	10.6184	14.4282	17.6706	13.1995	11.4438
ANK1	1.51716	1.07732	1.48328	1.31949	1.58598	1.76732	0	0.207202	0.696564	1.46668	0.482457	1.43929	0.931955	4.60159	1.02624	0.306155	0.291731	1.73704	0.564273	0.838291	0.98374	1.68292	1.31995	4.57751
ANK2	32.619	35.013	27.4406	53.2195	36.4776	60.7957	15.5875	11.3961	13.2347	25.9113	32.9679	43.1786	30.1332	41.4143	20.8668	13.4708	10.5023	17.7178	28.2136	26.8253	35.0867	34.0791	36.1186	45.2469
ANK3	52.1525	53.5968	40.7901	67.7339	60.6638	66.0977	25.237	27.5578	32.5063	33.9781	35.8626	48.3189	50.0149	62.7788	34.892	28.7786	21.2964	31.2668	31.4112	28.2225	44.5962	60.585	51.238	47.0075
ANKAR	2.27575	2.96264	4.20261	4.83814	2.37897	3.53464	2.78349	2.27922	1.62532	0.244447	2.25147	1.23367	2.17456	1.31474	2.39455	0.918466	1.16692	1.73704	1.31664	2.51487	2.29539	2.94511	2.03992	1.93664
ANKDD1A	5.68937	7.27193	3.21376	7.91695	5.15444	9.89698	2.41236	2.07202	3.48282	3.17781	4.98539	4.52347	4.65978	6.5737	10.2624	0.61231	1.60452	3.24248	1.88091	3.63259	7.86992	5.89021	7.6797	6.86626
ANKEF1	8.15476	6.73327	8.65244	8.79661	10.3089	8.48313	4.26802	2.07202	3.48282	5.37783	6.91522	7.81327	7.76629	7.55975	7.18365	4.28617	5.98048	3.70569	10.345	6.70633	9.18157	5.89021	10.1996	9.68319
ANKFY1	49.1182	71.1033	35.5986	50.1407	40.4425	82.0035	14.2886	22.585	45.0445	23.4669	23.1579	59.422	37.5889	51.2748	52.6801	9.18466	19.1084	37.9833	37.0539	21.5161	61.9756	43.3351	61.7976	81.3388
ANKH	40.3945	44.4396	38.8124	46.1822	38.0636	35.6998	26.9071	26.9362	28.7913	27.8669	38.1141	39.0664	36.6569	44.3725	35.5762	32.4525	25.9641	38.3307	40.0634	35.7671	43.6125	41.6522	51.358	47.1835
ANKHD1	93.6849	66.794	84.2995	77.4102	90.0045	90.4867	59.9378	70.4486	71.9783	60.8672	72.3686	65.5904	88.5357	97.2907	89.9667	60.9249	72.2034	47.9424	78.8101	67.0633	79.355	81.2008	52.6779	47.8878
ANKHD1-EIF4EBP3	29.7744	62.2154	37.3291	64.2153	42.8215	61.8561	28.206	16.1617	52.0101	18.8224	28.465	70.9363	41.938	37.4701	52.6801	22.0432	13.1279	63.1125	30.6588	11.7361	28.5285	31.5547	54.3579	80.9867
ANKIB1	32.0501	28.8184	34.1153	32.9873	23.7897	24.0355	25.6081	28.5939	27.3982	26.4002	27.8217	30.4306	24.8521	24.98	16.7619	21.4309	26.8392	23.3922	21.6305	26.2664	25.9052	21.0365	24.1191	25.0002
ANKK1	0	1.07732	0.247213	0.439831	0.792991	1.06039	0.185566	0.621606	0.696564	0	0.643276	1.85051	0.931955	1.64342	0	0	0.145865	1.04223	0.564273	0	0.327913	1.26219	0.719972	0.176058
ANKLE2	38.1188	39.053	23.238	56.2983	33.7021	51.6057	56.7832	39.1611	73.3714	23.9558	29.2691	50.3751	47.2191	44.7011	50.6277	46.8417	51.6364	65.197	43.2609	36.3259	53.4499	46.2802	39.3585	50.8807
ANKMY1	1.13787	2.42398	0.494425	0.879661	1.18949	2.47424	0.742264	2.69362	2.78626	0.488893	1.28655	3.70102	4.03847	3.61553	1.71039	3.06155	1.89625	2.43186	2.069	2.23544	1.63957	2.52438	1.67993	2.99299
ANKMY2	65.9966	68.1407	69.714	89.7255	66.2147	55.1403	31.3607	31.7019	48.0629	50.6004	59.9855	55.5154	53.1214	79.8704	77.6519	34.5955	39.3837	52.2271	64.8914	60.9158	67.2222	63.1094	65.9974	58.4512
ANKRA2	33.5673	28.8184	28.6767	34.7466	24.9792	30.0444	22.0824	20.3058	18.1107	31.0447	32.9679	30.4306	28.58	35.1693	33.1816	27.554	28.4438	18.7601	36.4896	32.1345	24.2656	25.2438	34.6786	29.5777
ANKRD1	0	0	0.247213	0	0.792991	0	0.556698	3.93683	0.464376	0.977786	2.41229	6.5796	1.24261	0	0	21.737	6.27222	2.89507	0.752364	1.39715	1.31165	0	0.359986	1.76058
ANKRD10	21.2403	19.6611	8.89965	16.2737	8.7229	18.7336	8.16491	16.7833	23.451	25.9113	26.8568	17.6827	18.6391	20.7071	15.7356	4.28617	13.4196	13.5489	13.5425	1.39715	9.50949	17.6706	17.3993	13.9086
ANKRD11	127.063	99.1137	113.965	100.281	120.535	92.254	74.9687	102.565	81.0336	134.446	107.266	99.9277	74.2458	96.6333	85.1776	91.2343	68.9944	61.8387	82.5719	91.6531	66.5664	66.896	76.677	79.5782
ANKRD12	60.1176	44.1702	61.3087	65.5348	46.7865	44.1829	40.639	76.6647	40.4007	59.1561	55.3217	49.1414	46.9084	66.723	58.8376	36.4325	44.6348	34.2776	47.7751	42.7528	40.0054	34.9205	40.3184	37.3243
ANKRD13A	31.6708	30.973	29.9127	49.261	44.011	51.2522	24.3092	13.4681	20.6647	21.7557	29.9123	40.5057	37.5889	35.498	38.3128	25.1047	28.5896	40.0678	35.173	26.8253	40.3333	32.3962	33.3587	38.9088
ANKRD13B	4.93078	4.84795	6.67474	6.59746	6.74042	4.94849	6.86594	6.63046	8.12658	7.08895	7.39767	5.75715	5.59173	4.60159	5.47326	11.6339	7.585	6.36915	4.51418	6.4269	7.54201	4.62802	3.35987	4.92962
ANKRD13C	46.8424	48.4795	52.4091	52.3399	53.9234	61.1492	36.7421	30.8731	45.0445	23.4669	36.8276	49.7582	49.3936	53.2469	63.6267	30.0032	37.6333	44.5841	45.7061	42.4734	42.3008	55.5363	54.3579	61.4442
ANKRD13D	18.3956	15.8905	15.08	16.2737	7.92991	9.89698	17.9999	14.9185	15.3244	11.7334	16.0819	14.8041	12.7367	11.504	10.9465	18.9816	22.4633	20.4971	16.1758	13.6921	15.7398	17.6706	16.3194	17.9579
ANKRD16	10.4305	15.8905	11.1246	13.1949	14.6703	14.492	10.2061	8.49528	8.82314	8.06674	11.579	11.5143	12.1154	6.5737	11.2886	8.26619	9.33539	9.72744	12.7902	13.6921	11.477	14.3048	11.7595	12.3241
ANKRD17	91.5988	93.7271	89.9854	99.8416	95.1589	103.918	79.4223	82.8807	91.4821	59.4005	86.5206	90.0583	93.5062	90.0596	82.441	69.1911	66.8064	86.8521	70.5341	76.5639	77.7155	90.8776	82.7968	105.107
ANKRD18A	7.58582	5.11728	6.67474	8.79661	7.13692	4.94849	10.0206	15.9545	10.6806	11.489	8.68423	4.52347	7.45564	7.88844	4.44702	10.1031	10.3564	10.0748	6.01891	5.30918	5.24661	4.62802	5.0398	8.62684
ANKRD2	2.84468	2.42398	0.98885	1.31949	1.98248	0.353464	0.556698	0	0.232188	1.95557	2.73392	1.6449	1.24261	2.30079	0.684158	1.53078	0.583462	1.15803	1.50473	1.95601	1.31165	0.42073	1.79993	0.704232
ANKRD23	2.84468	4.84795	2.96655	3.51865	2.37897	7.06927	1.48453	1.45041	0.696564	0.244447	2.73392	3.70102	2.79587	4.93027	1.71039	0.918466	0.291731	1.27383	2.25709	1.39715	1.31165	2.94511	1.91993	2.81693
ANKRD24	0.758582	1.34665	0	2.19915	1.18949	7.7762	0.556698	0.207202	1.16094	0.244447	0.804095	1.23367	2.17456	1.31474	2.05247	0	0.291731	2.20025	0.564273	1.95601	2.29539	2.52438	2.27991	3.3451
ANKRD26	37.7395	22.6238	43.2622	32.5475	36.0811	25.0959	17.0721	38.9539	18.1107	45.4671	34.2545	30.225	26.716	36.484	30.7871	30.0032	31.2152	20.8445	31.9754	38.5614	28.2005	24.823	26.279	26.2326
ANKRD27	15.3613	23.9704	18.5409	25.5102	26.1687	34.6394	10.7628	3.72963	16.2532	5.37783	13.5088	21.7949	17.3965	19.0637	24.9718	11.6339	9.48126	17.2546	12.9783	12.0155	16.7236	17.6706	13.6795	27.6411
ANKRD28	155.699	188.262	152.777	218.156	185.163	270.4	59.5667	56.3589	121.667	76.0229	97.1347	166.546	152.841	150.538	171.381	45.0048	42.8844	87.5469	106.648	103.389	107.883	146.414	180.353	205.812
ANKRD29	24.2746	23.7011	24.9685	30.3483	21.4108	18.3801	14.6597	7.04486	6.50126	25.6669	32.8071	23.2342	28.58	25.3087	27.7084	13.4708	18.5249	18.181	31.5993	30.4579	35.7426	36.6035	26.039	28.3453
ANKRD30B	6.82724	7.27193	5.9331	4.39831	7.13692	6.36234	1.29896	4.35124	1.16094	9.77786	7.39767	4.9347	4.65978	5.25896	4.10495	2.44924	3.06317	2.08445	6.207	5.58861	6.55827	6.73167	6.95973	5.98597
ANKRD31	1.70681	1.61598	0.741638	1.75932	2.77547	3.53464	0.742264	1.45041	1.39313	1.71113	2.73392	0.616837	2.17456	1.31474	2.05247	0.306155	1.02106	0.231606	0.752364	1.67658	0.655827	1.68292	1.55994	2.46481
ANKRD34A	0.948228	0.807992	0.494425	0.439831	1.18949	0.353464	0.185566	0.414404	0.464376	0.73334	1.92983	0.411225	1.55326	0	0	0.306155	0.729327	0.81062	0.752364	2.51487	1.31165	0.42073	1.31995	1.93664
ANKRD35	9.67192	11.8506	16.0688	12.3153	11.8949	14.8455	6.68038	11.1889	7.89439	14.1779	16.4035	12.5424	9.31955	13.4761	19.4985	8.8785	10.0647	4.63211	11.0974	9.2212	7.54201	13.8841	13.6795	11.9719
ANKRD36	29.3951	28.0104	28.4295	30.3483	26.5652	35.6998	12.6185	19.6842	13.4669	23.4669	28.6258	27.9633	26.716	28.2669	31.4713	17.4508	17.9415	14.0121	22.0066	20.6778	31.4797	33.6584	20.2792	30.1059
ANKRD36B	19.7231	20.7385	25.9573	23.7509	17.0493	24.7424	7.05151	11.6033	11.3772	15.1557	21.3889	19.122	11.1835	21.3645	16.0777	11.9401	10.6482	10.8855	18.8091	19.0013	18.3631	22.2987	13.5595	19.1903
ANKRD36C	26.74	20.4691	27.4406	24.6305	20.2213	25.4494	7.60821	17.405	12.5382	25.6669	27.8217	19.5332	22.3669	23.0079	13.6832	15.0016	9.48126	10.6539	18.9972	18.7218	27.5447	13.4633	16.4394	18.8382
ANKRD37	86.668	81.3379	84.0523	47.5017	97.5379	78.1154	19.1133	28.5939	27.6304	82.623	47.2808	51.1975	51.2575	52.9183	67.0474	18.9816	3.93837	15.9808	56.6154	61.1952	41.3171	46.701	75.1171	77.6416
ANKRD39	22.3782	24.7784	23.238	16.2737	15.4633	19.4405	16.7009	21.9634	15.7888	32.0225	20.1024	17.8883	18.0178	20.0498	23.2614	20.8186	17.2121	15.286	16.552	17.6041	12.1328	18.9328	19.7992	16.9016
ANKRD40	20.6714	12.3892	19.777	20.672	17.4458	14.1385	20.5978	20.513	22.5222	24.9336	20.9065	18.5051	15.8432	19.7211	11.2886	18.0632	20.4212	21.7709	21.8185	16.4864	17.3794	10.0975	12.3595	12.148
ANKRD42	10.2409	15.0825	11.3718	14.9542	9.51589	13.4316	20.5978	15.5401	28.5591	8.06674	9.97078	15.6265	20.503	19.7211	12.3148	11.9401	17.5039	22.1183	16.9282	10.8978	11.8049	21.8779	16.0794	23.0636
ANKRD44	1.51716	1.34665	2.47213	3.95848	1.58598	4.24156	2.04123	2.69362	4.87595	3.17781	1.44737	1.6449	5.90238	1.64342	4.10495	3.06155	4.95943	4.1689	1.88091	2.51487	1.63957	2.10365	2.5199	2.64087
ANKRD45	2.27575	1.34665	2.96655	2.63898	1.58598	0.353464	0.556698	0.828807	0.928752	1.95557	1.28655	1.85051	1.24261	0.986055	1.36832	1.53078	0.729327	1.15803	2.069	3.07373	1.31165	2.10365	0.839967	3.87327
ANKRD46	50.4457	42.8236	51.4202	72.1322	47.976	52.3126	44.7214	42.2692	43.6513	42.5337	45.8334	40.5057	45.6658	60.8067	54.7326	36.1263	37.925	39.7204	40.2514	42.7528	29.8401	47.1217	45.9582	43.1342
ANKRD49	23.7057	19.9305	25.7101	24.1907	26.1687	16.6128	15.9587	23.2066	18.1107	23.9558	19.2983	23.6454	17.0858	22.3506	25.998	25.4109	19.2542	19.3391	25.5804	21.2367	21.3144	21.4572	18.7193	16.5494
ANKRD50	47.0321	48.2102	34.3626	47.0619	41.632	48.778	25.6081	25.0714	33.6673	34.2225	27.3392	50.1694	27.648	32.8685	30.7871	24.7986	22.0257	34.046	30.2826	32.1345	46.5637	39.5486	36.7186	40.1412
ANKRD52	50.6354	45.5169	35.3514	43.1034	37.6671	41.7087	58.4533	40.6116	83.3555	18.8224	38.4357	61.0669	43.4912	30.239	24.9718	37.6571	47.1145	61.6071	27.6494	19.5601	29.1843	31.5547	27.1189	32.0425
ANKRD53	2.27575	1.34665	1.23606	0.879661	1.98248	2.82771	2.96906	1.45041	0.928752	1.46668	2.41229	2.67296	0.310652	1.64342	0.684158	0.918466	2.04212	2.20025	0.752364	1.95601	0.327913	1.26219	1.79993	2.46481
ANKRD54	29.3951	19.6611	25.7101	24.6305	0	34.286	23.938	17.6122	16.4853	12.7112	29.1082	23.4398	25.1628	32.2111	30.1029	10.4093	17.0663	27.9085	27.6494	17.0452	28.2005	39.1278	32.6387	22.8875
ANKRD6	18.3956	20.7385	15.5744	34.3068	24.1862	34.286	18.9277	8.08087	31.5776	10.2668	20.1024	25.9072	31.3758	22.6793	30.445	11.9401	19.4001	30.6877	18.0567	14.2509	18.6911	34.0791	26.279	33.8031
ANKRD65	3.03433	2.42398	1.23606	3.07882	1.98248	2.12078	0.92783	0.621606	0.696564	0.73334	1.28655	1.43929	0.621303	1.31474	3.07871	1.53078	1.31279	1.04223	0.940454	0	1.31165	5.89021	1.91993	0.704232
ANKRD7	1.51716	4.03996	3.46098	2.19915	1.18949	2.12078	1.48453	1.24321	0.696564	3.91115	3.05556	2.67296	3.41717	3.61553	2.05247	2.7554	2.77144	3.01087	4.138	4.75032	3.27913	0.841459	2.03992	1.40846
ANKRD9	16.1199	9.69591	17.0577	14.5144	10.7054	15.9059	15.2164	10.7745	7.89439	21.2669	22.9971	15.6265	11.8048	21.0358	12.999	11.0216	15.8993	12.3909	23.8875	20.119	19.6748	16.8292	12.7195	14.6128
ANKS1A	21.6196	22.8931	19.5298	23.311	21.0143	23.6821	20.5978	20.513	21.3613	12.7112	18.1725	24.6735	30.4439	18.735	17.1039	18.9816	17.7956	23.1606	18.2448	19.2807	17.7073	22.2987	17.9993	22.5354
ANKS1B	0.568937	1.88532	0.98885	0	1.58598	0.353464	0.742264	0.414404	0.928752	0	0.321638	0	0.621303	0.328685	1.71039	1.53078	0.583462	0.694817	0.376182	0	0.327913	0.841459	0.719972	1.76058
ANKS3	9.67192	9.69591	8.40523	1.75932	9.91239	15.5524	3.34019	3.72963	3.48282	5.86672	8.52341	8.84134	9.0089	3.61553	8.89405	10.4093	7.73087	8.91682	7.14745	4.75032	7.54201	0	9.59963	12.148
ANKS6	30.9122	35.013	26.9462	29.4687	27.7547	43.8295	27.0926	23.8282	30.4166	20.2891	21.2281	38.2439	31.6865	39.4422	22.5772	30.9217	20.2753	36.2463	27.8374	19.2807	28.2005	24.4023	25.799	34.3313
ANKZF1	29.3951	26.3944	23.238	20.672	25.3757	35.3464	12.6185	12.4321	17.4141	18.5779	23.4796	26.1128	22.0563	24.3227	32.8396	13.1647	16.6287	17.602	28.4017	21.5161	20.3306	26.0852	22.5591	36.9722
ANLN	2.84468	3.23197	3.70819	2.19915	2.37897	1.76732	1.85566	0.207202	0.696564	10.0223	11.9006	9.66379	4.34912	11.8327	1.36832	10.4093	3.50077	15.9808	48.7155	46.3854	103.293	6.31094	6.35975	8.09867
ANO10	17.0681	21.5465	18.5409	24.1907	18.2388	14.492	36.9276	27.9722	22.7544	11.9779	19.7807	19.7388	29.5119	30.8964	22.5772	29.0847	24.3595	23.1606	19.7495	15.9275	23.6098	28.1889	23.2791	17.4297
ANO2	0.189646	4.03996	0.741638	3.95848	6.74042	1.76732	2.78349	0.414404	1.8575	0.977786	1.44737	1.85051	1.86391	1.97211	1.71039	0.306155	2.18798	1.85284	0.564273	0.838291	0.655827	2.94511	2.99988	2.28875
ANO5	33.7569	28.5491	35.8458	57.6178	46.7865	39.9414	25.4225	15.9545	22.9866	24.2002	35.0585	39.6832	33.2397	41.0856	32.1554	24.7986	22.0257	32.6564	25.5804	26.8253	36.3984	38.2864	36.3586	47.0075
ANO6	44.7563	49.8262	56.3645	66.4144	45.2005	44.5364	116.907	98.6281	167.872	39.3559	54.0352	47.7021	68.3434	61.7928	42.7599	94.2958	82.8516	102.37	53.6059	63.4307	68.8618	62.6887	49.7981	56.3385
ANO7	2.27575	2.42398	3.21376	1.75932	0.396495	2.12078	2.59792	3.52243	0.928752	3.6667	1.92983	1.02806	1.86391	1.97211	2.05247	2.7554	2.91731	3.01087	2.44518	2.51487	2.29539	1.68292	1.79993	1.76058
ANO8	3.03433	1.61598	1.48328	0.879661	1.58598	1.41385	0.742264	0.621606	0.696564	2.93336	2.73392	1.23367	0.310652	0.65737	1.71039	0.306155	2.04212	0.926422	0.188091	1.11772	0.655827	0	0.479981	0.176058
ANO9	0.189646	0.807992	0.247213	0.439831	1.58598	1.76732	0	0.828807	0.696564	1.22223	0.964914	0	0.931955	0.65737	0.684158	0.61231	0.291731	1.04223	0.376182	0	0.327913	0.42073	0.599977	0.528174
ANOS1	56.8937	47.9409	36.3403	76.5305	53.1304	58.3215	20.4123	6.42326	30.881	19.0668	34.8977	56.3378	88.8464	75.9262	66.0212	18.3693	18.5249	33.3512	36.6777	26.2664	35.0867	73.2069	61.0776	53.1695
ANP32A	56.5144	61.9461	60.8143	44.8627	48.7689	51.2522	38.041	42.6836	30.6488	55.0005	48.889	52.8424	46.5978	64.0935	34.892	28.7786	28.2979	33.467	46.6465	52.5329	40.9892	50.9083	36.1186	37.8525
ANP32B	58.2212	42.0156	64.2753	65.9746	50.7514	46.3037	72.5563	97.3849	56.1895	81.6452	70.1171	51.4031	38.5208	43.7151	43.7861	72.2526	77.3087	58.8278	62.2581	78.5199	75.4201	32.8169	36.8386	36.7961
ANP32E	56.1351	42.0156	53.3979	87.0865	75.3341	54.0799	42.4946	63.611	37.3823	68.6895	58.8598	48.5245	49.7043	67.7091	53.3643	48.3725	51.1988	38.2149	58.1201	67.3427	58.0407	45.4388	48.3581	41.9018
ANTXR1	98.8053	76.2206	96.9073	101.161	76.9201	72.46	129.154	96.3489	88.928	89.4675	103.085	110.825	105.932	90.0596	62.9425	149.098	112.754	101.443	89.5313	101.992	101.325	88.3532	83.8767	73.064
ANTXR2	31.1019	29.6264	23.9796	33.4271	33.7021	36.0533	13.1752	12.4321	16.4853	14.4223	19.7807	26.524	30.7545	21.0358	29.0767	18.0632	14.149	22.2341	22.759	24.3104	22.626	29.4511	28.0789	29.7538
ANXA1	278.589	215.195	283.306	233.99	243.845	190.163	2899.47	5296.29	4389.51	548.049	364.577	310.475	204.719	275.109	212.089	2306.57	2344.5	1881.68	493.927	498.224	544.008	206.999	227.271	218.664
ANXA11	143.372	138.167	136.956	135.908	139.566	151.636	170.906	148.564	163.228	130.779	159.693	167.985	150.666	147.579	144.357	188.898	182.624	210.298	186.586	176.041	176.745	156.511	150.714	152.994
ANXA2	1322.97	1256.97	1408.62	927.163	1182.75	1115.88	2412.17	2098.75	2038.61	2016.93	1767.72	1724.06	1439.25	1099.12	1101.15	2486.29	2207.53	2028.87	2179.97	2000.44	2214.07	1223.06	1264.75	1205.64
ANXA3	29.0158	27.2024	24.7213	28.589	22.9967	23.3286	79.6078	73.3495	56.6539	77.9785	69.6346	75.871	62.441	37.1414	22.5772	153.69	148.929	80.3672	128.466	129.935	125.919	39.9693	42.5983	29.9299
ANXA4	114.546	96.6897	115.943	140.746	109.829	91.1936	105.587	62.9894	81.0336	114.157	122.544	117.405	122.707	110.767	112.202	99.1943	98.4592	79.5565	127.526	130.773	122.312	108.548	116.035	102.29
ANXA5	1371.33	1217.37	1530	1237.24	1313.19	1227.58	2582.71	2720.77	2480.93	1859.99	1503.34	1505.7	1208.75	1218.43	1204.46	2185.34	2217.45	1906.58	1694.89	1735.54	1578.57	1181.41	1121.96	1173.07
ANXA6	143.372	144.9	126.82	183.849	203.402	191.577	90.1851	51.5933	105.646	80.9118	139.269	180.528	151.287	156.454	121.438	76.2326	81.1012	115.803	110.409	92.7709	114.77	158.615	161.994	174.297
ANXA7	131.614	174.526	155.744	176.372	136.394	137.144	170.35	119.348	179.017	108.29	153.1	154.621	164.024	166.972	188.828	152.465	139.447	168.03	147.087	144.745	151.824	136.737	150.714	145.6
ANXA8	15.9302	11.0426	11.8662	3.95848	9.1194	5.65542	2.41236	4.55844	4.87595	22.2446	9.80996	21.5893	17.0858	18.0777	7.52573	8.57235	10.0647	6.71656	24.2637	11.4566	19.019	13.0426	10.6796	10.3874
ANXA8L1	14.7924	17.5065	11.3718	5.27797	7.13692	10.6039	2.22679	5.80165	1.8575	15.889	10.4532	17.4771	21.1243	13.8048	7.18365	10.7154	8.31433	4.63211	31.9754	13.4127	15.4119	11.7804	11.2796	10.3874
ANXA9	1.70681	1.61598	1.9777	1.31949	3.17196	2.82771	0.185566	0.621606	0.464376	1.95557	2.09065	1.6449	3.10652	3.28685	2.05247	0.306155	0.875193	1.27383	1.69282	1.39715	0.655827	0	1.91993	3.16904
AP1AR	30.3433	33.1277	30.1599	42.2237	19.8248	28.6305	27.4638	31.4947	36.6857	22.0002	27.1784	25.2903	31.9971	35.8266	37.6287	28.7786	28.2979	34.1618	32.9159	31.2962	22.2981	28.1889	24.2391	27.289
AP1B1	48.17	64.9087	51.4202	62.8958	64.6288	73.8739	50.1028	36.2603	67.1023	32.5114	46.7983	71.1419	63.9943	64.7509	66.7054	40.4125	41.7175	86.1573	55.4868	56.1655	76.0759	69.8411	80.1569	92.4304
AP1G1	68.6517	80.5299	67.489	90.6051	87.6255	92.254	54.1853	57.3949	78.9439	40.5781	54.196	79.572	79.8375	78.5557	67.0474	52.3525	51.7822	76.0824	58.6844	54.4889	72.7968	80.7801	75.1171	79.2261
AP1G2	63.152	71.642	60.5671	34.7466	52.7339	59.0284	37.2988	25.0714	45.5088	32.5114	52.7486	66.6184	42.8699	43.0577	52.3381	39.8002	38.3626	45.3947	56.6154	59.5187	62.9594	49.2254	45.4782	65.4936
AP1M1	123.649	139.244	111.493	91.9246	100.71	119.471	115.051	93.448	145.117	82.623	121.097	133.854	123.018	128.516	119.043	106.542	100.501	156.334	140.128	122.949	164.94	116.121	111.356	142.079
AP1M2	1.32752	1.88532	0.98885	1.31949	0.396495	0	3.71132	2.48642	0.696564	4.88893	1.44737	2.26174	3.41717	1.31474	0.684158	6.1231	4.95943	2.08445	8.08791	6.14747	3.60705	1.68292	2.03992	1.05635
AP1S1	4.93078	3.77063	4.20261	3.95848	1.18949	1.06039	3.71132	6.63046	2.32188	8.06674	7.23686	6.37399	4.03847	5.91633	1.71039	8.26619	3.93837	1.96865	4.89036	5.30918	9.50949	2.10365	3.23987	3.16904
AP1S2	114.736	106.655	111.493	106.879	88.4185	96.1421	144.37	152.708	130.722	149.846	108.874	99.3108	88.5357	95.976	102.624	112.359	122.965	87.0837	110.974	103.948	82.3063	81.6215	89.0365	80.2824
AP1S3	1.13787	1.34665	0.247213	0.439831	1.98248	0	1.85566	0.414404	2.08969	1.71113	1.92983	1.85051	0.931955	0.328685	0	3.06155	5.10529	2.89507	1.88091	2.7943	1.63957	0.42073	0.839967	2.1127
AP2A1	41.1531	35.5517	34.857	29.4687	34.0986	34.6394	37.4843	34.8099	30.1844	37.6448	37.6317	41.1225	31.9971	39.7709	26.3401	34.5955	36.7581	35.7831	31.2231	32.9728	33.4472	30.7133	32.3987	33.275
AP2A2	28.8261	24.5091	29.9127	22.4314	28.9442	28.984	21.1545	22.9994	20.6647	27.8669	25.0878	30.8419	31.9971	26.9522	18.1302	18.3693	20.2753	17.2546	24.828	23.7516	20.9865	17.2499	30.1188	27.465
AP2B1	143.941	129.548	136.956	201.442	192.3	187.336	127.669	100.493	162.532	78.9563	117.559	161.611	177.382	155.468	118.701	113.89	99.9178	156.565	113.043	119.037	139.691	151.883	157.314	166.375
AP2M1	824.2	861.05	748.065	668.103	708.537	745.101	663.584	485.681	727.445	606.228	784.797	980.566	858.952	847.35	890.431	736.303	724.951	826.948	1090.93	993.654	1145.07	1015.64	1119.2	1103.53
AP2S1	86.668	56.8288	85.5356	46.6221	61.4568	53.373	115.979	166.59	80.8014	148.135	110.965	84.918	74.5564	63.1075	57.8113	128.891	133.613	79.7881	102.698	120.993	93.1274	70.6826	67.5574	69.0147
AP3B1	93.4953	90.7645	83.0634	118.754	97.1414	107.806	54.9275	32.7379	69.6564	47.6671	77.0323	92.7312	110.281	113.068	111.176	42.5556	47.9897	64.618	85.3933	77.4022	93.1274	108.548	101.276	100.881
AP3D1	145.079	158.905	148.822	100.721	147.893	148.455	142.329	100.907	149.993	119.045	124.956	141.256	159.675	120.956	123.148	113.277	120.485	134.91	123.011	105.345	137.396	111.914	123.475	131.163
AP3M1	67.5138	57.3674	56.6117	65.0949	71.7657	72.1066	53.443	37.5035	65.2448	31.7781	60.7896	65.796	64.9262	69.3525	72.8628	49.9033	48.7191	60.9123	59.0605	60.3569	70.5014	80.3593	59.7577	61.9724
AP3M2	47.2217	53.3275	46.7232	54.9788	57.4918	56.9076	24.3092	30.6659	33.6673	33.4892	47.6024	48.9358	34.793	55.8764	58.1534	27.2478	30.0483	37.5201	47.3989	46.3854	52.7941	61.8472	47.0382	50.1765
AP3S1	45.7046	30.7037	48.7009	53.2195	34.8916	37.1137	50.474	70.4486	42.9548	73.8229	40.3656	42.7674	48.4617	51.9322	35.2341	64.9049	64.9101	42.7312	51.3488	54.4889	43.9404	29.0303	39.8384	36.6201
AP3S2	32.619	19.1225	31.396	44.4229	31.7196	24.0355	23.5669	13.0537	19.0394	47.9115	28.6258	33.9261	37.2782	28.2669	17.1039	14.3893	21.734	20.1497	20.1257	29.6196	47.2195	44.1766	37.6785	36.7961
AP4B1	19.1542	18.5838	19.777	15.8339	20.2213	14.492	17.2576	15.7473	17.8785	12.4668	16.886	18.5051	16.7752	17.749	23.2614	15.6139	19.6918	22.1183	19.1853	14.8098	16.3957	17.2499	19.7992	21.8312
AP4E1	7.01689	6.73327	6.42753	9.67628	7.13692	14.8455	9.835	9.73849	13.0025	4.15559	7.71931	12.1311	8.3876	6.24501	16.7619	8.26619	10.5023	13.8963	6.95936	8.10348	10.8211	13.8841	9.47963	10.3874
AP4M1	14.982	14.2745	11.1246	16.7136	17.8423	20.5009	12.8041	15.5401	12.0738	18.089	14.4737	22.0005	13.358	9.53186	23.9455	18.3693	13.4196	12.0435	15.9877	19.2807	17.3794	15.1463	21.3592	20.5988
AP4S1	4.74114	2.96264	4.94425	1.75932	4.36145	2.47424	7.60821	7.04486	9.98408	7.82229	6.11112	4.31786	7.14499	4.2729	5.81534	4.59233	3.20904	3.9373	4.138	2.7943	3.60705	2.94511	2.87989	2.99299
AP5B1	20.1024	17.2372	17.5521	19.7924	18.2388	30.7513	35.4431	26.1074	31.1132	15.889	18.3334	24.4679	26.4054	19.7211	15.3935	30.0032	30.6317	33.0038	13.9187	16.207	19.3469	22.7194	25.079	29.0496
AP5M1	86.8577	62.4847	77.872	87.0865	83.264	71.0462	53.6286	41.4404	66.638	66.245	79.123	74.6373	88.8464	94.9899	85.8618	60.9249	58.3462	62.3019	74.8602	78.2405	88.8645	79.5179	83.9967	90.1417
AP5S1	23.7057	21.2771	24.7213	14.5144	21.4108	13.7851	30.9895	35.4315	24.3797	28.6003	29.7515	25.9072	19.8817	23.994	21.551	39.8002	34.5701	27.6769	27.0851	29.0608	29.1843	32.3962	22.9191	21.303
AP5Z1	41.5324	43.3622	42.0261	44.8627	45.597	56.5542	47.876	24.8642	56.8861	27.8669	37.4708	53.6649	56.5386	52.2609	64.995	39.494	36.3205	59.4068	48.3394	41.0763	61.6477	54.6948	52.6779	57.9231
APAF1	16.1199	9.15725	13.8439	12.7551	15.8598	13.7851	7.60821	6.21606	4.87595	10.7557	12.8655	9.04695	13.358	10.1892	10.9465	3.67386	11.3775	7.75879	7.71173	10.3389	8.85366	9.25605	10.7996	15.8452
APBA1	3.22397	2.96264	2.22491	4.39831	3.17196	3.53464	2.96906	1.65761	3.01844	2.44447	1.60819	2.67296	2.48521	0.65737	1.02624	3.06155	2.47971	3.24248	1.31664	0.27943	1.31165	0.42073	0.719972	1.93664
APBA2	12.5166	14.8132	14.3383	16.2737	17.4458	27.9236	7.23708	3.93683	10.2163	8.06674	9.97078	18.7107	20.8137	13.1474	18.1302	9.18466	5.39702	10.8855	11.0974	10.8978	14.4282	16.4085	19.5592	20.5988
APBA3	16.8785	15.3519	12.3606	12.7551	11.4984	19.087	10.5773	10.5673	15.0922	11.489	13.5088	15.8322	17.0858	21.6932	17.446	15.6139	14.7324	12.9699	17.1163	19.2807	15.4119	14.7255	18.1193	18.6621
APBB1	70.9274	86.9938	64.0281	60.2568	76.9201	94.0213	63.0925	36.6747	60.1367	42.0448	68.1873	78.3384	71.7605	64.0935	89.9667	51.7402	56.7417	75.156	64.5152	50.5769	73.7805	76.5728	84.5967	93.8389
APBB2	14.6027	14.0052	13.8439	19.7924	13.4808	13.7851	16.1442	10.7745	9.28752	8.31118	14.6345	19.9444	21.435	15.4482	11.6307	11.3277	10.0647	14.707	10.345	15.0892	22.626	18.0914	16.5594	14.7889
APBB3	15.9302	18.3145	20.0242	11.4356	22.9967	21.5613	10.0206	6.00885	6.73345	11.2445	22.9971	18.7107	14.6006	21.3645	22.9193	11.3277	10.2106	10.8855	13.3545	12.2949	13.7724	21.0365	19.0793	24.1199
APC	711.74	666.594	603.693	973.785	837.795	839.476	327.153	301.893	374.984	497.693	567.53	728.485	742.147	798.704	535.695	334.934	291.585	437.503	606.217	506.048	617.789	788.447	664.774	799.127
APC2	22.1885	29.6264	22.2491	23.311	24.1862	28.2771	3.34019	2.07202	3.25063	11.7334	24.4445	24.0567	27.0267	17.4203	17.1039	2.7554	3.64664	3.70569	11.6616	9.2212	16.0678	13.0426	16.4394	16.7255
APCDD1	3.60327	2.15465	3.9554	3.07882	2.77547	1.76732	0.92783	2.27922	5.10814	1.22223	4.34211	1.43929	4.03847	5.91633	4.44702	1.22462	2.18798	3.47408	1.12855	1.39715	2.29539	5.46948	3.11988	3.16904
APCDD1L	0.189646	0.538661	0.98885	0.439831	0.792991	0.353464	42.8658	35.8459	68.7276	2.44447	2.09065	6.16837	1.55326	0	0	14.0831	18.379	23.7396	4.70227	3.35316	4.26287	0.841459	0.359986	0
APEH	75.2893	82.1459	73.6694	69.4933	71.3692	79.5293	92.0408	60.0885	83.3555	60.8672	83.4651	83.6843	97.8553	89.731	80.0464	79.2942	85.4772	115.34	101.381	90.256	102.637	97.6092	87.2366	105.987
APEX1	245.401	201.729	263.034	213.318	206.178	206.069	232.143	261.489	234.278	311.914	262.296	224.118	232.367	200.826	213.799	272.478	266.204	249.208	263.139	266.577	249.214	201.109	198.232	206.164
APEX2	22.5678	21.5465	23.4852	17.1534	19.4283	15.9059	43.4225	29.8371	32.9707	20.2891	21.5497	20.7669	21.1243	21.0358	22.5772	30.0032	36.0288	35.7831	20.3138	25.4282	34.103	22.2987	20.9992	27.1129
APH1A	81.1683	57.0981	91.9631	64.6551	68.5937	59.7353	68.6594	107.745	74.068	86.5341	75.9066	52.4312	75.4884	78.227	24.9718	74.3957	60.5342	62.9967	74.2959	86.344	46.8916	50.4875	57.9577	39.437
APH1B	21.8092	30.165	27.4406	33.4271	34.4951	32.8721	28.9483	40.1972	38.7754	24.9336	16.4035	24.4679	21.1243	24.98	31.1292	33.6771	29.4648	34.9724	24.0756	24.3104	22.2981	32.3962	27.5989	34.5074
API5	105.064	96.6897	101.852	130.19	116.57	129.721	104.474	69.827	152.083	61.845	94.8832	118.022	111.524	103.864	129.306	110.522	105.315	120.898	121.507	107.581	130.51	117.384	104.876	106.339
APIP	13.6545	13.1972	15.8216	11.4356	13.4808	10.2504	18.5566	19.0626	21.1291	17.8446	19.6199	13.1592	11.4941	8.54581	12.3148	12.5524	17.5039	16.5598	11.2855	13.1332	8.19783	12.2012	12.3595	10.7395
APITD1-CORT	3.22397	2.42398	0.741638	1.31949	0	0.353464	1.67009	1.86482	0	4.40004	2.41229	3.2898	2.17456	1.31474	2.73663	3.06155	1.60452	1.38963	5.26654	7.26519	2.29539	7.1524	4.55982	2.28875
APLF	3.22397	1.61598	3.46098	5.27797	2.37897	1.76732	2.22679	3.72963	1.62532	0.73334	2.5731	1.43929	1.55326	0.986055	4.10495	1.83693	2.47971	3.01087	1.31664	1.67658	3.27913	2.10365	2.6399	2.28875
APLN	24.2746	40.1303	17.5521	26.3898	54.7164	54.0799	0.742264	1.86482	2.08969	16.1335	11.7398	26.1128	18.3285	10.8466	31.8133	2.14309	2.62558	2.20025	18.4329	19.8396	11.1491	13.0426	27.5989	31.1623
APLP1	580.695	770.017	521.619	554.627	601.484	715.057	435.709	334.009	597.188	313.625	419.255	618.071	553.581	590.318	874.696	491.379	476.834	732.105	585.151	520.299	723.049	595.753	764.37	849.832
APLP2	850.56	1053.89	781.934	1000.18	874.669	971.671	598.636	644.398	859.096	527.76	714.68	873.442	871.067	1000.52	1167.17	638.027	555.893	793.249	723.209	673.427	884.382	995.025	1009.4	1007.76
APMAP	229.85	238.088	212.85	207.16	205.781	248.485	240.308	168.662	251.46	179.913	217.749	246.941	229.261	208.058	241.508	225.33	234.552	262.872	235.678	228.853	276.103	228.877	233.631	235.389
APOA1BP	123.649	112.58	150.058	80.9289	88.4185	89.0728	173.69	198.914	130.954	249.336	168.056	146.602	126.746	134.103	115.623	199.613	192.251	132.247	196.367	195.881	183.631	127.481	116.995	106.867
APOBEC3B	0	0.538661	0	0	0.396495	0	1.29896	1.86482	1.16094	4.40004	2.73392	2.46735	0.310652	0.986055	1.36832	3.06155	1.16692	3.12668	6.95936	6.14747	14.1003	1.26219	0.359986	0.88029
APOBEC3C	6.06866	5.38661	4.94425	6.59746	8.7229	7.42273	2.22679	5.18005	3.25063	8.55563	6.7544	5.75715	7.76629	4.60159	12.3148	2.7554	5.25116	3.58989	6.77127	6.4269	6.23035	3.78657	7.19972	7.04232
APOBEC3F	2.0861	2.42398	2.96655	3.51865	3.56846	3.18117	0	1.24321	0.232188	2.44447	1.92983	3.2898	2.17456	3.94422	4.44702	0.61231	0.437596	0.463211	1.31664	2.7943	0.98374	2.52438	4.79981	1.76058
APOC1	50.0664	43.6316	52.9035	46.1822	43.218	31.1048	50.2884	103.187	45.741	77.2451	47.4416	35.1597	30.4439	35.1693	25.6559	57.5572	81.9764	33.8144	37.0539	46.106	26.2331	32.8169	34.3187	25.0002
APOE	1522.1	1549.46	1466.47	1127.73	1413.9	1411.03	1105.6	1256.06	1446.3	1061.88	1396.23	1219.28	1390.48	1488.29	1531.83	1125.12	1256.19	1426.57	1307.61	1443.82	1421.5	1385.46	1361.59	1527.13
APOL2	57.0833	59.7914	51.6674	47.0619	44.4075	44.8899	17.4432	19.0626	22.7544	36.9114	44.2252	59.6276	43.8019	48.3167	42.7599	24.7986	28.152	28.6033	47.7751	41.0763	47.5474	28.1889	36.7186	42.606
APOL6	0.568937	0	0.247213	1.75932	0	0.353464	0.92783	1.24321	0.696564	0.244447	0.964914	0.616837	0	0.65737	0.342079	0.918466	0.145865	1.15803	0.940454	1.67658	0.98374	1.26219	0.479981	0.352116
APOLD1	43.8081	42.0156	31.396	59.3771	56.3024	58.3215	6.12368	5.38725	15.0922	17.1113	27.3392	38.6551	41.6273	36.1553	62.9425	3.36771	7.00154	11.6961	23.1352	28.7813	23.6098	37.0242	35.2786	26.5848
APOM	3.98256	4.30929	2.22491	1.75932	3.17196	2.12078	4.08245	0.828807	1.8575	0.977786	3.69884	2.46735	1.24261	1.97211	1.71039	6.73541	2.18798	3.47408	2.25709	0	1.31165	5.46948	2.15992	2.64087
APOO	31.4812	26.1251	39.3068	29.0288	22.2037	23.3286	31.9174	30.8731	26.9338	38.867	37.31	24.0567	24.5415	30.5677	29.4188	33.9832	28.152	27.3295	37.242	32.6933	23.6098	25.6645	30.4788	27.1129
APOOL	18.7749	12.3892	16.0688	21.5517	13.4808	13.4316	14.4742	19.2698	13.2347	35.4448	18.9766	12.748	13.9793	16.7629	5.81534	16.8385	17.6497	11.9277	14.483	16.7658	11.477	7.99386	13.3195	10.7395
APOPT1	23.7057	25.5864	22.4963	17.1534	13.8773	19.087	18.7422	27.9722	17.8785	35.4448	25.731	20.3556	22.9882	24.6514	16.0777	26.9417	29.9024	19.4549	23.5114	26.5459	21.6423	13.8841	22.5591	13.9086
APP	503.319	294.648	385.157	486.013	630.824	342.86	306.184	284.281	381.485	310.203	296.711	325.69	369.676	497.958	179.249	165.63	145.428	233.458	326.338	343.42	345.621	285.675	363.946	284.51
APPBP2	67.7035	68.1407	70.7028	75.6509	84.85	71.7531	55.1131	46.8276	71.0495	53.0449	55.0001	70.5251	68.0327	66.723	80.7306	46.2294	51.7822	71.3345	57.5558	57.2832	67.2222	91.2983	74.0371	84.6839
APPL1	47.9803	49.0182	52.6563	58.0577	50.7514	59.7353	48.2472	57.1877	49.6882	50.8449	48.889	48.9358	51.2575	51.6035	49.6014	43.7802	52.2198	43.0786	54.3583	51.974	46.5637	52.1705	48.2381	45.2469
APPL2	85.3405	89.1485	79.6025	122.273	96.7449	94.0213	51.2162	41.2332	75.9255	42.2893	77.5148	83.8899	91.6423	113.725	99.2029	41.0248	44.6348	61.3755	61.3176	72.093	76.0759	98.03	93.4764	99.2967
APRT	85.5301	75.9513	83.3107	55.8585	74.9376	66.0977	104.659	131.988	90.0889	129.312	104.532	85.946	67.1008	73.6254	71.8365	121.544	106.919	85.4625	105.895	117.64	94.1111	79.5179	72.2372	69.3668
APTX	15.5509	11.8506	7.9108	3.51865	8.3264	21.5613	10.0206	21.1346	14.86	3.17781	9.48832	16.0378	21.435	18.4064	24.6297	21.737	22.1716	11.1171	5.45464	12.2949	3.27913	9.67678	13.7995	19.1903
AQP1	968.709	1311.91	1054.11	1107.49	1769.56	1773.68	449.07	543.076	830.072	643.872	716.127	1042.04	1002.47	872.33	1127.83	669.255	730.057	896.777	818.383	946.43	847	1239.05	1506.78	1617.62
AQP11	87.2369	86.1858	92.7047	67.7339	80.0921	67.1581	45.6492	93.6552	61.2976	138.846	96.4914	73.4037	81.7014	81.5138	94.0717	71.028	72.641	51.6481	102.321	85.7851	65.2548	77.4142	84.8367	75.3528
AQP3	0.758582	2.15465	1.23606	0.879661	3.56846	1.41385	3.52575	2.07202	4.41157	2.93336	1.12573	0.616837	1.24261	1.97211	2.73663	5.51079	3.20904	3.01087	1.12855	0.838291	0	1.26219	2.5199	1.93664
AQP4	0.189646	1.07732	0.494425	0.879661	1.18949	0	0.371132	0.414404	1.16094	0.244447	0.321638	1.23367	0.310652	2.30079	0	1.83693	1.89625	1.73704	3.38564	0	2.95122	0.42073	0.599977	0.88029
AQP5	0.758582	1.61598	1.48328	1.31949	0.396495	0.353464	2.96906	5.59445	6.26908	1.95557	0.160819	0.616837	0.310652	2.30079	1.36832	8.8785	8.0226	5.21113	1.12855	0.558861	1.31165	0.42073	0.839967	1.23241
AQP6	0.379291	1.07732	0	0	0	0	0.556698	1.86482	1.39313	0	0.321638	0	0.310652	0.328685	0.342079	0	0.729327	1.62124	0.376182	0.558861	0	0.42073	0	0.176058
AQR	36.0327	42.2849	30.6544	49.7009	44.804	54.0799	30.9895	18.2338	47.8307	16.1335	31.5205	44.8235	50.9469	47.0019	45.4965	21.4309	25.9641	51.5323	35.173	31.5756	43.2846	49.2254	41.6384	56.3385
ARAF	66.5656	84.8392	62.792	69.4933	70.5762	71.0462	65.5048	60.5029	72.907	51.0893	62.5586	78.9552	70.8286	68.3664	79.3623	60.0064	64.1808	89.7472	77.8696	61.7541	86.2412	76.5728	68.0373	72.888
ARAP1	57.4626	74.3353	37.0819	54.539	53.9234	90.8401	23.938	14.0897	30.6488	27.1336	38.4357	69.7026	73.3138	63.4362	56.443	14.3893	16.7745	28.0243	46.2704	46.106	79.355	80.7801	69.9573	98.9446
ARAP2	11.9477	18.8532	11.1246	20.672	12.6879	10.9574	41.0101	32.9451	42.9548	10.7557	10.6141	11.7199	9.31955	11.8327	15.0515	35.8202	42.5927	39.1413	15.9877	19.0013	15.7398	10.939	10.4396	11.7959
ARAP3	1.70681	2.42398	1.73049	3.51865	2.77547	1.41385	5.93811	7.25206	6.50126	6.11117	3.21638	4.52347	4.03847	3.28685	1.02624	4.89848	5.54289	5.67434	4.51418	3.91202	7.21409	0.841459	2.03992	1.76058
ARC	9.86157	19.6611	5.68589	6.15763	15.4633	26.8632	8.16491	2.90083	7.43002	2.44447	2.5731	9.25256	8.07694	4.60159	7.52573	9.49081	4.08423	14.9386	3.57373	4.19145	6.55827	2.94511	13.9195	26.4087
ARCN1	166.319	181.26	146.35	209.359	185.56	191.577	146.783	80.3943	175.534	94.1119	135.249	206.024	200.992	178.476	184.38	127.054	127.632	187.716	164.203	139.995	191.829	210.365	194.512	218.488
AREG	1.70681	1.34665	2.71934	0	1.98248	0.706927	1.1134	4.76564	1.8575	1.71113	1.12573	2.46735	0.621303	0.65737	3.07871	1.53078	1.60452	0.81062	0.564273	1.39715	0.98374	0.42073	0.479981	0.176058
AREL1	35.4637	34.7437	32.8793	44.4229	32.1161	52.6661	34.1442	24.2426	45.5088	24.4447	28.9474	43.5898	50.0149	35.8266	33.5237	27.554	30.6317	41.4574	31.4112	25.987	36.7263	62.268	46.9182	53.6977
ARF1	399.394	396.724	390.349	311.84	354.863	366.895	550.389	420.62	449.052	438.782	414.913	403.412	377.131	339.86	389.286	500.564	454.517	458	424.333	364.657	342.014	386.65	406.424	397.363
ARF3	58.7901	65.7167	60.0727	66.8543	66.2147	59.3819	92.5975	74.7999	74.5323	66.245	61.5937	65.3848	55.296	61.7928	43.1019	72.8649	77.1628	73.8822	58.1201	62.313	58.0407	60.1643	61.9176	57.2188
ARF4	370.757	308.114	388.618	368.578	293.803	239.648	516.616	447.556	480.165	375.959	382.267	369.486	366.88	341.832	311.634	518.627	568.292	466.57	432.045	444.853	387.594	341.632	324.947	273.946
ARF5	106.96	82.9539	102.84	70.3729	80.8851	83.7709	133.236	177.986	127.936	123.69	114.825	97.6659	94.1275	85.4581	91.335	141.75	145.865	123.446	111.35	101.992	107.883	96.7678	80.9968	85.9163
ARF6	84.013	70.2953	75.3998	92.8043	80.8851	78.4689	135.463	118.519	132.812	69.4228	75.5849	88.619	84.4973	78.227	72.5207	125.524	127.486	117.887	86.5218	93.8886	95.7507	75.7313	74.5171	72.3598
ARFGAP1	46.6528	41.2076	36.3403	36.5059	34.4951	42.4156	54.3709	31.0803	55.4929	12.7112	35.0585	48.7302	46.5978	34.5119	35.5762	31.8401	40.5506	58.2488	24.6399	35.4876	42.6287	38.7071	46.6782	41.5497
ARFGAP2	71.3067	80.2606	68.4779	62.456	84.85	76.3481	69.4017	63.8182	67.5667	45.2226	61.7545	78.544	69.586	76.2549	113.228	60.6187	60.5342	83.6096	65.6437	57.5626	85.9133	75.3106	80.8768	98.4164
ARFGAP3	86.2887	78.1059	86.03	86.2068	72.9552	72.46	102.618	89.9256	85.213	84.3341	80.0879	72.5812	89.157	92.3604	98.5187	97.9697	97.4381	83.957	76.9292	79.3582	53.4499	83.3044	71.9972	65.6696
ARFGEF1	48.9286	49.8262	39.554	58.9373	50.7514	56.2007	43.4225	40.4044	56.6539	31.2892	41.1697	52.4312	45.9765	53.2469	45.1544	32.7586	38.8002	44.0051	42.5085	36.6054	40.6613	48.8046	45.7182	44.5427
ARFGEF2	67.5138	75.6819	48.2065	98.9619	72.9552	90.1332	38.2266	44.9628	43.4192	35.4448	49.8539	72.9924	61.1984	70.0099	46.8648	38.2694	36.0288	39.7204	44.9537	35.7671	40.9892	62.6887	75.957	72.7119
ARFGEF3	45.7046	27.4717	40.7901	51.4602	44.804	39.9414	35.8142	46.8276	51.3135	35.4448	40.0439	40.7113	32.3078	35.498	25.3138	30.0032	41.4258	34.046	34.4206	25.987	27.8726	30.7133	27.1189	28.1693
ARFIP1	51.0147	40.9383	53.1507	48.3814	50.3549	43.1226	53.443	33.3595	62.2264	35.4448	56.7691	49.347	57.7812	53.5756	45.4965	45.9233	43.7596	64.1548	55.4868	53.3712	53.122	75.3106	53.9979	49.8244
ARFIP2	100.702	98.3057	90.9742	70.3729	63.8358	82.7105	96.6799	79.5655	95.1971	100.956	105.819	99.7221	90.3997	86.7728	72.8628	96.4389	102.981	102.833	97.243	88.0205	74.1084	70.6826	78.8369	81.3388
ARFRP1	44.5667	44.4396	41.2845	39.1449	50.7514	37.1137	38.9689	39.5756	39.7041	40.8226	42.7779	41.7393	44.1125	43.7151	57.4692	46.2294	43.4679	44.3525	49.4679	45.2677	46.8916	56.7985	40.6784	49.6483
ARG2	24.2746	16.6985	25.4629	18.4729	21.4108	18.3801	13.9175	8.08087	9.7519	19.5557	17.6901	23.6454	15.2219	13.8048	20.5247	7.04157	11.0858	9.95904	19.1853	17.6041	14.4282	17.2499	14.8794	14.7889
ARGLU1	93.4953	92.3804	106.549	141.186	103.485	112.048	92.0408	143.591	97.9833	99.7342	94.2399	85.1236	87.9144	106.165	103.308	131.953	121.944	94.9583	80.1267	91.3737	80.0109	78.6764	89.8765	92.4304
ARHGAP1	200.455	222.467	194.062	194.845	226.002	242.476	148.267	103.601	148.6	177.224	208.421	245.09	187.634	193.924	241.508	141.444	121.652	156.797	174.36	180.791	185.927	188.487	218.751	215.495
ARHGAP10	3.79291	4.84795	7.66359	4.83814	4.75795	6.71581	12.2474	12.4321	9.05533	3.91115	9.3275	6.37399	7.76629	7.88844	2.73663	8.8785	13.4196	12.7383	5.83082	6.98576	7.54201	8.83532	5.99977	6.16203
ARHGAP11A	11.3787	8.07992	8.89965	7.47712	11.8949	10.6039	19.4844	18.2338	23.451	14.1779	10.9357	16.6546	8.69825	18.0777	12.999	11.3277	17.7956	20.6129	27.4613	32.1345	59.0244	11.3597	13.6795	16.0213
ARHGAP11B	0.758582	0.269331	0.247213	2.19915	0	1.76732	0	0.207202	0.464376	1.22223	1.76901	1.43929	1.24261	0	2.73663	0.918466	0.729327	0.694817	2.63327	0.558861	1.31165	0.841459	0.959963	0.176058
ARHGAP12	38.3084	33.1277	33.1265	47.5017	38.8566	38.881	26.3504	22.9994	51.7779	19.0668	28.3041	28.9914	31.3758	32.8685	47.549	22.9616	22.3174	35.6673	17.8686	22.3544	27.2168	34.4998	32.9987	39.9652
ARHGAP17	60.6866	69.4873	51.9146	69.0534	57.4918	83.4174	87.5872	58.8453	122.131	36.9114	58.0557	80.8057	72.3819	65.4083	62.6004	63.6803	63.5973	87.6627	54.1702	50.5769	66.5664	51.7497	56.0378	68.8387
ARHGAP18	75.4789	58.7141	78.6136	62.0161	71.7657	56.9076	52.5152	83.5023	71.9783	73.334	81.6961	64.1511	97.234	103.536	86.5459	60.6187	55.5747	67.3972	76.553	77.4022	77.3876	85.8288	62.9975	81.8669
ARHGAP19	4.93078	6.73327	5.19146	12.7551	8.7229	9.54352	4.82472	4.35124	4.41157	5.86672	6.59358	5.55154	9.31955	5.91633	9.23613	4.28617	3.06317	5.55853	6.01891	7.26519	6.55827	8.83532	10.0796	8.45078
ARHGAP20	7.58582	9.15725	6.67474	17.5932	13.4808	12.7247	3.71132	6.42326	6.50126	7.57784	8.20177	10.8975	11.8048	14.4621	4.7891	2.7554	3.35491	5.32693	12.0378	7.26519	15.4119	12.2012	14.8794	11.7959
ARHGAP21	61.0659	56.2901	53.6451	65.0949	61.0603	66.8046	48.0616	61.9533	79.6405	53.0449	45.5118	63.9455	45.3552	51.2748	33.5237	43.1679	54.4078	49.5636	56.4273	33.8111	48.2033	52.1705	48.2381	58.2752
ARHGAP22	3.41362	2.96264	2.71934	2.63898	1.18949	2.47424	2.96906	4.55844	2.08969	0.73334	0.804095	4.31786	1.55326	2.30079	3.07871	4.28617	3.35491	10.4223	4.70227	5.30918	6.88618	7.1524	5.0398	5.10568
ARHGAP23	49.4975	48.7489	39.8012	51.4602	43.6145	69.9858	65.1337	58.0165	72.907	50.8449	48.2457	71.3475	47.2191	52.5896	37.2866	66.7418	75.5583	98.3166	49.2798	36.3259	68.5339	39.9693	38.3985	50.1765
ARHGAP24	19.3438	25.0478	16.8105	11.8754	15.4633	20.8543	4.82472	12.0177	25.3085	12.2223	20.2632	21.7949	19.2604	20.0498	21.551	6.1231	6.85568	7.99039	22.1947	16.4864	25.5772	20.6157	20.9992	24.4721
ARHGAP25	0.568937	1.07732	1.9777	0.439831	1.58598	0.706927	0.185566	0	0.696564	1.46668	1.12573	0.616837	0.931955	2.30079	1.02624	0.918466	0.291731	0.694817	0.376182	0	0.98374	1.68292	1.91993	2.28875
ARHGAP26	3.03433	3.5013	3.9554	3.07882	5.94743	4.24156	2.59792	3.52243	4.41157	4.88893	3.53802	4.31786	3.72782	3.28685	4.44702	2.14309	4.2301	2.20025	4.70227	5.30918	3.93496	4.2073	2.6399	3.87327
ARHGAP27	0.948228	2.42398	2.22491	0	0.792991	3.53464	2.04123	1.24321	6.26908	0.73334	0.964914	3.08419	2.17456	1.97211	2.39455	1.22462	1.89625	3.58989	0.752364	1.39715	2.29539	2.52438	0.839967	2.64087
ARHGAP28	59.7383	88.3405	52.1619	79.1695	83.6605	83.4174	4.63915	1.86482	5.57251	33.7336	30.5556	69.0858	51.2575	41.743	84.1514	2.14309	4.81356	5.55853	28.4017	32.4139	28.8564	39.9693	54.2379	63.733
ARHGAP29	36.6016	27.7411	39.554	45.3026	39.6495	35.6998	38.5977	60.5029	58.047	29.578	33.1287	43.1786	30.1332	37.7988	23.9455	70.1095	74.5373	54.7747	42.5085	41.3557	48.5312	38.2864	33.8387	27.6411
ARHGAP30	0.189646	1.34665	0.98885	1.75932	0	1.41385	0.556698	0	1.16094	0	0.482457	0.205612	0.931955	0	0.342079	0.918466	1.16692	0.579014	0	0	0	2.10365	0.479981	0.528174
ARHGAP31	1.89646	1.07732	0.494425	1.75932	1.18949	2.12078	5.38142	6.00885	7.89439	1.46668	1.44737	1.85051	3.10652	3.94422	2.05247	7.65388	3.93837	9.95904	2.25709	1.39715	4.9187	2.10365	3.35987	4.04933
ARHGAP32	15.9302	19.6611	14.3383	14.5144	14.2738	27.2167	15.2164	21.549	26.9338	13.2001	11.579	19.3276	18.3285	16.1056	6.4995	10.7154	10.9399	14.9386	10.1569	10.3389	12.4607	12.2012	11.8795	13.3804
ARHGAP33	6.44795	4.30929	3.21376	3.07882	4.75795	5.65542	0.92783	1.45041	0.928752	1.95557	4.34211	5.55154	4.97043	2.30079	3.76287	1.53078	2.47971	1.62124	2.82136	1.67658	2.62331	1.68292	2.03992	3.87327
ARHGAP35	38.498	33.397	40.7901	40.4644	37.2706	29.6909	42.1235	44.134	39.0076	48.4004	42.617	43.3842	41.938	30.8964	20.8668	37.9632	43.322	40.4152	33.6683	32.9728	43.9404	38.2864	36.3586	29.7538
ARHGAP39	9.29263	4.84795	5.68589	10.1161	4.36145	9.89698	6.12368	8.70248	8.82314	4.64449	4.02048	11.1031	5.59173	6.24501	3.07871	8.26619	7.43914	11.2329	4.138	5.02975	8.85366	7.1524	6.95973	10.9156
ARHGAP4	2.65504	5.38661	3.70819	6.15763	3.56846	6.00888	1.29896	1.03601	2.32188	4.64449	2.25147	5.34592	1.86391	2.30079	6.15742	2.7554	1.75039	4.40051	3.19754	3.35316	6.23035	3.36584	5.99977	4.40145
ARHGAP42	32.4294	29.6264	24.2268	31.228	31.7196	35.3464	7.42264	10.1529	9.7519	16.8668	17.0468	26.3184	32.6184	19.3924	23.6034	11.0216	10.6482	13.3173	19.5615	18.7218	20.6585	30.2925	31.9188	29.0496
ARHGAP44	10.2409	11.3119	10.3829	13.1949	13.4808	16.2593	6.68038	7.87367	10.6806	4.15559	7.88013	11.5143	17.0858	8.21712	7.86781	4.89848	7.43914	6.25335	9.21645	9.2212	9.50949	10.0975	12.1195	12.3241
ARHGAP5	198.938	172.372	170.082	218.596	213.711	206.776	133.236	114.375	131.418	151.312	145.22	181.761	153.151	187.022	163.514	118.482	127.778	131.205	154.987	165.143	145.594	185.121	174.473	166.727
ARHGAP8	3.22397	5.11728	3.46098	2.63898	3.96495	1.76732	1.1134	0.414404	1.16094	2.44447	3.21638	2.87857	1.24261	3.28685	4.44702	0.61231	1.89625	1.38963	1.50473	1.67658	4.26287	0.841459	2.75989	2.99299
ARHGAP9	5.87901	6.46394	5.68589	3.95848	5.55094	7.42273	1.1134	2.27922	1.16094	5.86672	4.82457	6.16837	2.48521	2.95816	4.7891	0.306155	1.89625	1.27383	4.89036	4.75032	3.93496	1.68292	5.1598	3.52116
ARHGDIA	102.788	89.9565	103.335	68.1738	108.243	76.3481	183.896	185.031	164.389	123.69	131.872	136.115	77.6629	69.6812	77.994	177.876	175.476	146.375	103.638	99.7566	134.772	79.5179	89.2765	90.8459
ARHGDIG	3.79291	6.19461	5.43868	5.27797	6.34393	7.06927	4.45359	5.38725	6.96564	5.62227	4.02048	4.52347	7.76629	5.91633	4.7891	9.18466	8.16847	7.99039	6.207	4.19145	6.23035	7.1524	7.55971	8.8029
ARHGEF1	31.8605	28.5491	30.4072	27.2695	24.5827	27.9236	23.7525	18.0266	26.7016	18.8224	23.6404	43.7955	37.8995	29.9103	38.3128	21.1247	19.6918	27.2137	30.4707	28.7813	33.4472	29.8718	32.9987	34.1552
ARHGEF10	21.2403	15.0825	25.4629	18.0331	15.0668	19.4405	17.8143	19.0626	17.1819	26.6447	27.8217	22.6174	18.0178	22.3506	12.6569	18.3693	23.1926	16.9072	13.5425	19.0013	18.3631	21.8779	18.8393	20.4227
ARHGEF10L	56.5144	96.1511	54.3868	78.7297	81.6781	85.5382	32.6596	17.1978	53.8676	22.2446	56.2867	72.7868	71.4499	69.3525	94.0717	20.2062	19.2542	50.6058	43.8252	38.5614	54.7615	77.835	73.7971	85.7402
ARHGEF11	38.1188	43.9009	34.3626	52.3399	39.6495	53.7265	31.3607	21.3418	53.4032	20.5335	38.1141	49.5526	51.5682	39.7709	23.9455	25.1047	34.2784	48.753	28.7779	22.6339	38.038	31.9754	39.1185	43.1342
ARHGEF12	83.8233	56.2901	78.6136	87.9661	76.1271	68.5719	83.3192	83.7095	94.7327	52.8005	77.3539	62.9174	58.4025	68.3664	34.892	61.5372	63.5973	66.0076	40.6276	33.8111	38.3659	54.2741	46.3182	44.7187
ARHGEF16	1.32752	1.88532	2.47213	0.879661	4.36145	2.12078	0.92783	1.65761	1.16094	0.977786	0.160819	4.52347	1.55326	2.30079	0.684158	0	1.75039	0.694817	0.940454	0.558861	3.93496	0	1.19995	1.05635
ARHGEF17	42.6702	57.0981	33.1265	44.4229	47.183	73.5204	28.9483	36.2603	34.596	30.5558	34.7369	51.6087	49.7043	50.2888	34.55	24.7986	24.943	38.6781	30.4707	27.1047	40.9892	49.6461	39.5985	53.5216
ARHGEF18	21.6196	36.629	18.0465	28.1492	31.3231	29.3375	17.9999	15.5401	28.3269	15.4001	17.2076	30.0194	29.2013	31.2251	26.3401	19.2878	12.982	23.7396	14.2949	22.075	24.5935	18.5121	27.2389	27.289
ARHGEF19	2.27575	2.42398	2.96655	3.07882	1.58598	3.53464	1.67009	1.03601	1.39313	2.20002	2.73392	1.6449	1.55326	1.97211	3.07871	1.53078	1.31279	2.31606	1.88091	3.07373	0.655827	0.42073	3.11988	1.93664
ARHGEF2	14.6027	11.8506	10.8774	9.67628	13.4808	12.3712	9.2783	10.9817	12.7703	10.5112	7.88013	18.2995	6.21303	14.1334	7.86781	6.1231	8.89779	11.5803	5.45464	7.26519	7.86992	5.04875	7.7997	9.68319
ARHGEF26	8.72369	7.27193	9.39408	11.8754	3.96495	8.48313	4.45359	4.97284	5.34032	2.93336	6.27194	9.8694	8.69825	9.53186	7.52573	4.28617	5.68875	4.63211	6.95936	4.75032	4.9187	15.1463	6.71974	7.92261
ARHGEF28	13.2752	11.5812	10.8774	14.5144	10.3089	9.19005	12.2474	10.7745	21.5935	9.53342	11.7398	16.8602	17.0858	10.5179	11.2886	13.1647	17.6497	17.602	14.483	8.38291	11.8049	8.41459	14.1594	14.6128
ARHGEF3	157.406	176.142	147.833	175.053	159.788	197.586	84.6181	46.206	85.9096	104.623	126.565	168.191	166.82	182.42	198.064	103.787	89.999	113.371	172.667	149.495	153.136	213.31	204.232	190.319
ARHGEF33	1.32752	0.538661	1.23606	0.439831	0.396495	1.41385	0.185566	0	1.39313	0.73334	0.321638	0	0.621303	0.65737	2.05247	0	1.31279	0.926422	0.940454	1.39715	1.31165	1.26219	0.719972	1.23241
ARHGEF35	4.1722	4.84795	4.44983	7.03729	3.56846	2.82771	7.23708	6.21606	5.34032	2.93336	4.34211	3.49541	4.97043	3.94422	2.73663	7.04157	4.6677	4.63211	3.00945	4.19145	2.95122	4.62802	2.75989	4.40145
ARHGEF37	118.528	146.247	111.74	113.916	103.089	166.835	10.9484	17.405	38.311	70.8895	77.9972	118.844	88.2251	103.207	138.2	12.2462	15.3159	31.9616	78.0577	67.3427	82.3063	99.2922	107.156	139.966
ARHGEF39	6.06866	4.57862	6.42753	4.83814	4.36145	4.59503	4.26802	5.59445	2.78626	8.31118	5.9503	9.25256	2.79587	5.25896	4.10495	4.28617	3.64664	5.90594	10.345	8.10348	5.90244	3.36584	4.43983	3.52116
ARHGEF4	63.7209	68.41	56.3645	47.0619	68.1972	87.3055	21.1545	20.513	27.8626	56.9561	48.4065	68.6746	56.228	50.6175	58.8376	26.9417	35.2994	35.3199	54.5464	46.9443	67.2222	64.3716	73.7971	87.6769
ARHGEF40	22.5678	26.1251	18.7882	31.6678	25.3757	28.984	43.4225	41.6476	59.4401	14.9112	17.2076	28.7857	23.9202	25.6374	20.1826	30.6155	33.5491	64.8496	13.1664	18.163	17.7073	17.6706	17.6393	30.282
ARHGEF5	9.29263	12.9279	11.3718	18.9127	11.8949	19.087	15.2164	18.441	18.3429	7.08895	7.55849	8.84134	20.8137	15.4482	8.55197	15.6139	12.5444	15.865	7.89982	9.2212	9.8374	13.4633	12.5995	17.7819
ARHGEF6	29.0158	29.0877	25.2157	19.3526	29.7372	37.8206	2.78349	3.31523	4.17938	13.689	17.5293	38.8608	24.8521	25.3087	20.1826	3.06155	3.50077	6.71656	22.5709	12.8538	25.9052	27.3474	25.559	33.275
ARHGEF7	77.1857	102.346	86.5244	90.6051	88.4185	113.108	33.5875	29.4227	45.0445	60.6228	71.5645	94.5817	69.586	78.8844	89.9667	32.1463	33.1115	46.7843	70.1579	59.5187	54.4336	66.0545	75.2371	94.7192
ARHGEF9	31.2915	28.5491	34.857	31.228	28.1512	32.8721	14.8453	10.1529	13.9313	26.4002	27.0176	34.1317	26.0947	30.5677	19.1564	12.5524	11.8151	17.9494	27.8374	17.6041	23.9377	34.9205	33.5987	28.6974
ARID1A	51.9629	47.1329	53.6451	39.5848	52.3374	52.3126	35.4431	44.7556	41.3295	42.7782	37.4708	38.6551	41.3167	40.7569	29.7609	31.534	34.5701	33.0038	38.5586	34.0905	27.2168	36.1827	32.2787	32.2186
ARID1B	73.5825	69.4873	71.6917	70.3729	78.5061	111.341	54.9275	46.206	56.8861	64.5339	63.2019	63.5343	70.2073	64.4222	49.9435	28.7786	34.2784	47.0159	41.7562	57.0038	59.3523	61.8472	49.5581	67.6063
ARID2	36.2223	31.2424	32.1376	44.4229	45.2005	39.2345	18.5566	20.9274	28.0947	31.7781	29.7515	38.6551	39.7634	29.9103	25.6559	24.4924	21.0046	23.8554	30.4707	20.3984	34.4309	43.3351	31.0788	28.8735
ARID3A	0.758582	0.269331	1.73049	2.19915	1.18949	2.12078	2.04123	1.45041	0.928752	1.95557	0.964914	1.85051	1.24261	1.97211	0.684158	2.7554	0.729327	0.81062	0.940454	0.558861	0.655827	0.841459	0.359986	1.23241
ARID3B	7.01689	6.46394	5.19146	3.07882	3.56846	11.3108	1.1134	2.69362	3.01844	3.42225	2.73392	9.45817	3.10652	8.21712	4.44702	0.918466	1.60452	4.86372	5.26654	1.11772	3.60705	1.68292	4.55982	6.6902
ARID4A	39.6359	37.437	43.015	35.6263	38.4601	35.3464	20.4123	26.5218	19.736	44.0004	42.7779	26.524	24.8521	36.8127	32.1554	20.2062	25.2347	23.1606	28.5898	38.5614	31.8076	35.3413	28.4389	25.3523
ARID4B	131.804	112.311	114.212	115.236	111.812	93.3144	95.0098	110.024	91.0177	134.935	118.041	105.685	97.8553	109.123	106.387	83.8865	96.1253	76.4299	109.281	114.287	105.588	84.5666	83.7567	95.0713
ARID5A	31.2915	40.3996	33.1265	26.3898	25.7722	32.8721	45.8348	20.3058	34.1316	15.6446	29.7515	30.6363	23.6095	23.0079	36.6024	21.1247	23.1926	29.7613	27.6494	24.3104	21.6423	26.0852	28.6789	31.1623
ARID5B	107.339	92.6498	110.01	116.555	109.036	89.0728	224.72	219.22	184.125	114.645	109.035	105.685	90.089	98.2768	90.993	196.858	169.787	113.603	112.102	96.6829	104.276	103.499	76.437	84.1557
ARIH1	42.4806	42.0156	33.8681	43.1034	45.597	52.3126	34.7008	28.3867	45.9732	26.4002	37.31	44.0011	29.2013	39.7709	28.7346	37.0448	34.4243	33.9302	37.4301	27.943	32.1355	40.8108	40.5584	45.423
ARIH2	51.3939	49.2875	55.8701	42.2237	57.0953	59.7353	68.4739	62.7822	77.0864	58.9116	56.1258	72.9924	55.9173	51.9322	50.9697	54.8018	57.0334	86.3889	57.932	54.4889	60.3361	57.6399	55.5578	66.5499
ARIH2OS	4.74114	2.42398	5.43868	5.7178	4.36145	2.47424	4.08245	4.35124	5.34032	3.91115	5.46785	4.72909	6.52369	4.2729	3.42079	3.67386	3.7925	3.24248	3.57373	3.07373	2.62331	5.46948	5.27979	3.16904
ARL1	146.596	145.169	150.8	174.173	144.324	122.298	149.566	95.9345	146.046	105.601	138.465	139.816	158.432	150.209	134.437	120.625	142.948	161.892	139.375	145.304	131.493	141.786	150.234	124.649
ARL10	4.93078	5.38661	4.69704	3.07882	1.58598	4.59503	7.60821	6.42326	6.03689	3.42225	3.69884	5.34592	4.97043	2.30079	0.684158	6.73541	5.68875	6.36915	1.31664	1.67658	3.27913	3.36584	2.87989	2.1127
ARL13B	21.0507	14.5439	19.0354	18.0331	11.4984	16.6128	24.3092	25.0714	17.8785	24.4447	16.4035	14.1873	15.5326	13.4761	14.7094	31.8401	23.9219	15.865	19.3734	20.3984	14.4282	12.2012	16.3194	13.5565
ARL14EP	54.9972	46.3249	58.3422	54.9788	54.3199	55.1403	51.0307	53.2509	45.2767	66.245	66.2574	52.4312	59.3345	54.233	61.9163	66.1295	55.283	60.2175	51.1607	67.0633	66.5664	66.0545	52.198	55.6343
ARL15	53.8593	47.1329	56.1173	66.8543	48.3724	50.1918	43.4225	38.9539	44.8123	59.645	57.4124	54.0761	37.5889	50.6175	53.7064	52.9649	59.9507	45.5105	64.7033	65.3867	51.1545	54.2741	54.7179	52.2892
ARL16	57.4626	53.5968	68.4779	51.9	46.7865	42.0622	37.2988	46.4132	50.3848	72.8451	63.0411	50.7863	47.5297	63.1075	60.2059	60.3126	61.9928	54.3115	63.7628	54.2095	61.3198	46.2802	52.318	56.3385
ARL17A	31.2915	26.1251	27.935	22.4314	29.3407	37.1137	22.2679	21.7562	19.2716	27.1336	31.6813	28.7857	26.4054	28.2669	24.6297	16.5324	17.6497	20.6129	23.6995	22.075	23.2818	22.2987	26.039	30.458
ARL17B	1.32752	0.538661	0.494425	1.31949	0	0.706927	0.556698	3.10803	0.464376	0	0	0.616837	0.621303	1.64342	0	4.59233	2.18798	1.15803	1.12855	1.39715	0.327913	1.26219	0.119995	0.528174
ARL2	145.268	122.276	137.45	90.6051	111.019	93.3144	126.556	146.077	111.218	208.269	150.527	121.723	125.503	111.095	120.412	145.424	139.447	98.3166	155.927	154.246	121	103.079	122.395	111.797
ARL2BP	133.131	122.545	140.664	121.833	121.328	92.9609	122.102	131.988	118.88	149.846	119.649	117.199	120.533	120.956	132.727	151.241	144.115	127.151	134.861	146.701	121	110.652	110.516	125.881
ARL3	106.202	90.4951	115.201	94.5636	91.194	84.4778	91.8552	104.43	74.068	152.046	110.322	89.8527	91.021	80.8565	82.441	90.6219	94.2291	78.2827	94.9859	105.625	83.9458	114.859	87.4766	82.9233
ARL4A	36.6016	29.0877	33.1265	41.3441	28.5477	29.3375	69.4017	101.322	87.9992	51.8227	38.4357	42.1506	27.648	17.4203	23.9455	68.5788	69.1402	63.6915	47.0227	33.8111	27.8726	27.3474	16.6794	25.1763
ARL4C	27.1193	21.2771	25.9573	40.0246	22.9967	17.3197	61.0512	37.7107	50.8492	47.6671	42.1346	41.7393	56.228	35.1693	21.551	68.5788	51.0529	59.1752	60.5653	60.0775	67.8781	49.6461	33.1187	31.6904
ARL4D	22.9471	24.2398	25.2157	21.1119	25.3757	15.9059	56.4121	58.4309	38.5432	38.867	25.8919	27.1408	33.5504	29.9103	29.0767	53.5772	52.6574	37.6359	36.6777	31.2962	37.3821	23.5609	29.3989	23.4157
ARL5A	104.495	91.0338	101.11	85.3272	90.401	88.3659	84.6181	81.6375	79.1761	130.29	92.3101	77.9271	87.9144	99.2628	86.2039	81.4373	94.6667	77.3563	96.4906	107.301	98.7019	102.237	77.397	83.2754
ARL5B	18.206	18.5838	19.0354	38.7051	25.3757	23.3286	11.3195	4.97284	17.6463	7.08895	10.7749	25.9072	20.8137	17.4203	18.1302	8.8785	10.6482	13.6647	20.8781	12.0155	20.3306	21.4572	14.7594	20.0706
ARL6	10.2409	5.11728	7.16917	6.59746	6.34393	5.65542	2.41236	3.52243	1.16094	5.37783	9.3275	5.96276	6.83434	9.20318	9.57821	3.06155	3.35491	4.2847	4.51418	4.75032	3.60705	7.57313	6.95973	4.57751
ARL6IP1	891.713	864.821	984.648	1028.76	1065.78	875.176	770.285	897.806	796.869	934.275	943.043	686.334	930.402	1061.65	1233.19	752.836	801.385	837.602	810.107	969.903	1121.79	987.873	903.325	877.473
ARL6IP4	93.4953	74.8739	77.1303	63.7755	70.1797	67.1581	91.6696	121.627	87.9992	116.845	97.9388	77.3103	62.7516	70.6672	72.5207	116.339	116.109	85.6941	104.014	107.86	98.7019	57.6399	62.8776	63.0287
ARL6IP5	380.239	313.501	400.237	345.707	336.625	282.417	204.679	345.82	251.692	520.427	361.039	316.643	313.758	342.818	384.497	296.358	314.486	233.69	395.555	400.703	381.035	321.017	334.307	286.27
ARL6IP6	23.8953	28.8184	30.4072	25.0704	19.8248	24.389	9.64943	16.5761	16.7175	38.3781	27.8217	25.2903	18.0178	18.0777	23.6034	17.757	16.6287	12.6225	26.7089	22.9133	20.3306	13.8841	17.7593	14.0846
ARL8A	54.8076	56.2901	50.4314	44.4229	51.5444	45.5968	52.3296	56.7733	46.2054	72.1117	61.272	55.721	41.3167	42.729	41.7336	50.8218	63.7432	48.174	49.0917	50.018	38.3659	54.6948	45.8382	52.4653
ARL8B	101.081	105.847	93.9408	120.074	100.313	78.8224	140.288	90.1328	120.041	93.3786	87.3247	99.3108	95.9914	92.6891	108.439	116.951	107.649	104.802	95.3621	95.5652	86.2412	96.7678	89.5165	91.3741
ARL9	7.96511	6.19461	6.18032	2.19915	5.15444	7.06927	17.2576	9.32408	4.64376	21.5113	12.8655	11.7199	7.45564	9.53186	3.76287	14.0831	16.7745	13.0857	17.6805	20.3984	18.0352	13.4633	10.7996	7.21838
ARMC1	76.4272	65.986	74.411	92.3645	84.85	64.6838	56.0409	50.5572	70.353	67.4673	73.9767	78.3384	66.4795	83.1573	90.993	63.6803	75.4124	65.0812	80.5029	85.7851	74.4363	60.585	72.7172	69.895
ARMC10	51.9629	50.9035	59.0838	62.456	48.7689	39.9414	65.1337	61.5389	61.9942	60.1339	47.9241	45.4404	59.0238	58.1772	54.0485	62.1495	59.9507	57.7856	55.4868	63.7101	46.8916	64.7923	53.7579	49.1202
ARMC2	5.68937	5.38661	5.9331	7.47712	7.53341	3.53464	3.15462	3.72963	1.39313	2.68891	5.9503	5.14031	9.31955	3.94422	4.44702	3.67386	6.12635	2.77927	3.76182	5.30918	4.59079	6.31094	6.95973	4.75356
ARMC3	3.60327	1.07732	3.21376	1.75932	3.96495	4.24156	1.48453	1.03601	0.696564	6.11117	3.05556	3.70102	2.17456	6.24501	7.18365	1.53078	1.75039	1.62124	4.32609	6.98576	4.59079	7.1524	6.11976	13.5565
ARMC4	2.46539	4.30929	0.494425	4.39831	3.17196	4.59503	0.742264	0.621606	0.232188	2.20002	0.804095	2.26174	3.41717	3.28685	5.13118	0.61231	0.145865	0.694817	2.44518	0.838291	1.31165	3.36584	4.31983	4.57751
ARMC5	15.1716	17.2372	14.5855	25.5102	23.7897	20.5009	21.3401	15.7473	19.2716	9.28897	18.3334	19.7388	22.0563	17.4203	27.7084	15.9201	19.4001	23.7396	16.1758	13.6921	21.6423	18.9328	20.0392	22.5354
ARMC6	28.0675	30.165	34.857	26.8297	24.5827	27.9236	37.2988	26.9362	41.0973	24.6891	34.0936	43.3842	31.0652	32.8685	33.5237	34.9017	45.8018	44.9315	39.4991	38.8408	40.3333	28.6096	34.5587	28.8735
ARMC7	4.1722	2.69331	2.96655	2.19915	3.17196	2.82771	3.89689	4.35124	6.03689	4.40004	5.9503	4.72909	3.72782	4.60159	3.76287	6.42926	9.77299	4.2847	5.83082	5.02975	5.24661	8.83532	5.1598	4.22539
ARMC8	45.5149	43.0929	42.5206	32.5475	42.8215	42.0622	67.3605	38.3323	56.1895	30.8003	32.4854	39.272	42.2486	31.5537	44.1282	43.1679	57.9086	68.9027	34.7968	40.238	39.0217	34.4998	34.3187	27.465
ARMC9	148.872	163.214	146.844	153.501	160.184	214.199	134.535	76.4575	139.081	104.868	151.974	178.883	236.095	176.504	182.328	118.482	93.7915	163.514	150.849	135.803	202.65	222.987	170.393	211.093
ARMCX1	39.4463	33.397	38.0707	41.7839	39.2531	37.4671	30.9895	21.549	24.8441	28.1114	34.5761	39.4776	28.2693	35.8266	37.2866	26.9417	24.6513	26.403	39.8753	36.3259	37.3821	36.6035	38.9985	34.8595
ARMCX2	22.3782	21.8158	19.5298	28.589	20.2213	18.3801	23.938	13.8825	15.7888	25.9113	23.8012	22.0005	18.0178	25.3087	17.1039	23.8801	20.2753	20.1497	17.4925	15.9275	20.0027	17.6706	19.5592	17.0776
ARMCX3	144.131	119.314	124.595	189.127	139.17	112.755	124.329	89.304	106.574	102.912	122.062	113.498	129.852	129.831	135.463	115.421	107.795	101.791	124.328	117.361	102.965	116.542	124.195	114.966
ARMCX4	0.758582	0	0.247213	0	0	0.706927	0.742264	0.414404	0.696564	1.95557	0.321638	0.205612	0.621303	0	1.36832	0.61231	1.89625	1.15803	0.940454	0.27943	0.98374	2.10365	0.719972	0.176058
ARMCX5	18.5853	23.4318	21.7547	28.589	24.5827	23.3286	20.4123	12.6393	18.1107	11.2445	19.1375	18.7107	22.6776	19.7211	21.893	16.5324	21.0046	21.1919	17.3044	15.6481	14.7561	21.0365	19.4392	18.4861
ARMCX5-GPRASP2	13.4648	18.5838	18.2937	14.5144	10.7054	8.48313	11.3195	4.35124	0.928752	7.08895	20.1024	10.8975	10.8728	13.8048	6.4995	17.4508	5.98048	16.6756	15.0473	23.4721	7.21409	22.7194	7.31971	21.303
ARMCX6	16.3095	19.1225	19.777	17.1534	14.2738	17.3197	15.2164	15.3329	11.3772	20.0446	18.4942	19.5332	22.0563	15.7769	17.446	12.2462	14.4407	12.8541	16.7401	17.6041	11.8049	8.83532	16.1994	21.8312
ARMT1	46.8424	53.5968	51.6674	73.0119	49.5619	57.968	49.7317	27.1434	43.8835	26.1558	51.6229	49.1414	50.0149	66.3943	65.3371	35.514	43.0303	65.6602	56.2392	57.8421	77.7155	75.3106	53.2779	56.6907
ARNT	50.4457	67.3327	44.9927	56.7382	56.3024	68.5719	32.2885	16.1617	37.6145	24.2002	33.6112	63.3286	59.9558	49.9601	61.5742	21.737	20.7129	38.4465	39.8753	43.3117	42.9567	50.9083	52.318	61.7963
ARNT2	109.046	158.636	92.2103	130.19	99.5204	165.421	49.3606	38.5395	88.6958	71.6229	70.1171	161.611	135.444	128.187	101.939	48.6787	41.7175	91.3684	85.5813	74.8873	129.198	116.963	116.155	158.628
ARNTL	14.0338	11.5812	16.0688	17.1534	13.4808	17.6732	23.3813	21.1346	31.8098	6.8445	10.1316	16.449	14.6006	19.3924	19.1564	18.0632	19.8377	27.2137	14.2949	12.0155	8.52575	16.4085	13.3195	18.4861
ARNTL2	3.60327	3.5013	1.23606	2.19915	3.17196	2.12078	4.82472	4.35124	5.8047	4.64449	2.41229	6.37399	2.48521	1.64342	0.342079	4.59233	3.93837	6.36915	8.84027	9.78006	10.8211	2.10365	3.71986	2.99299
ARPC1A	211.455	209.809	216.311	204.961	205.385	174.611	212.473	213.625	212.916	211.202	229.489	192.659	216.214	221.205	188.143	216.452	245.929	196.286	248.468	252.046	241.344	198.164	199.432	197.713
ARPC1B	94.8228	82.1459	112.976	83.128	81.2816	62.9165	206.164	144.42	159.049	130.534	143.772	118.433	144.142	114.711	85.1776	179.407	167.162	152.976	137.306	156.76	172.482	105.603	116.755	102.994
ARPC2	264.366	243.206	276.878	232.67	196.662	180.266	436.822	434.502	369.179	420.937	344.314	295.26	267.471	237.31	208.668	482.194	447.661	311.857	355.116	362.701	339.062	233.505	254.99	207.748
ARPC3	230.04	165.369	237.571	217.716	188.335	142.446	355.73	436.16	301.612	363.981	279.021	193.276	214.66	214.303	160.777	405.962	397.775	251.871	282.889	297.314	253.477	191.432	207.952	165.142
ARPC4	73.0135	62.7541	67.7363	74.3314	68.5937	61.1492	122.102	117.898	96.1258	104.868	84.7516	68.2633	63.9943	56.5338	46.1806	111.134	122.965	91.021	78.0577	86.0645	76.4038	46.701	52.9179	48.0638
ARPC4-TTLL3	12.7063	5.65595	10.8774	7.47712	17.0493	16.6128	8.90717	5.38725	11.6094	10.7557	8.68423	13.776	7.76629	15.7769	11.2886	9.18466	9.48126	7.64299	7.14745	5.86804	1.96748	8.83532	5.87977	11.0917
ARPC5	394.842	338.01	383.18	392.329	310.059	334.377	419.75	459.574	426.297	510.649	396.258	445.768	329.912	336.902	338.658	542.507	625.763	484.751	539.633	460.781	490.886	310.078	325.547	313.031
ARPC5L	29.2054	30.973	29.9127	28.1492	20.2213	22.2682	82.3913	64.0254	62.2264	29.3336	40.5264	37.2159	30.7545	27.6095	29.0767	86.0296	67.244	76.6615	33.2921	29.899	42.6287	42.4937	29.5188	23.9439
ARPIN	10.9994	8.34925	7.9108	4.83814	9.1194	9.89698	4.08245	6.83766	3.71501	9.53342	5.9503	10.4862	8.69825	5.91633	5.81534	2.44924	6.41808	6.60076	7.14745	6.14747	8.52575	6.31094	6.95973	5.4578
ARPP19	256.97	240.243	254.876	358.902	310.852	301.858	186.679	191.04	232.652	228.802	215.98	278.399	262.19	289.571	293.162	197.164	218.506	204.16	259.377	261.826	247.575	278.523	264.71	259.509
ARPP21	0.189646	0.538661	0	0	0.792991	0	2.41236	1.45041	1.39313	0	0.160819	0.82245	0	0	0	1.83693	1.16692	1.62124	0	0.558861	0.327913	0	0.359986	0.352116
ARRB1	6.44795	7.81059	5.43868	6.15763	5.94743	7.42273	6.12368	4.97284	4.17938	11.7334	12.0614	7.81327	5.28108	10.1892	7.52573	7.34773	8.31433	6.36915	9.78073	7.26519	3.27913	8.41459	6.35975	6.16203
ARRB2	6.06866	2.69331	5.68589	4.83814	5.94743	7.42273	1.85566	2.48642	2.08969	2.44447	4.34211	4.52347	4.34912	2.30079	2.05247	3.06155	1.75039	1.27383	5.45464	5.86804	1.63957	2.52438	1.55994	6.6902
ARRDC1	27.4986	25.5864	30.6544	23.311	24.5827	29.3375	25.6081	33.1523	27.8626	36.1781	33.4504	26.1128	20.1924	25.6374	27.0242	33.3709	31.9445	28.1401	30.6588	33.2522	25.2493	30.7133	26.879	29.5777
ARRDC2	1.70681	1.88532	1.23606	0.879661	0.792991	2.47424	2.41236	2.27922	1.8575	0.977786	0.643276	1.6449	2.48521	1.64342	1.71039	0.306155	1.16692	2.89507	2.25709	1.11772	1.63957	2.94511	3.35987	1.58452
ARRDC3	241.039	321.581	230.155	318.877	479.76	440.769	144.37	126.6	269.106	124.423	106.945	193.893	315.933	207.4	331.816	104.399	50.4695	125.299	167.213	191.13	142.314	188.066	366.586	285.566
ARRDC4	22.7575	26.3944	19.0354	29.0288	17.8423	13.4316	12.0618	14.0897	16.7175	23.7113	20.1024	29.6082	20.8137	19.0637	24.6297	17.1447	18.8166	26.403	23.8875	23.7516	28.5285	26.9267	22.6791	21.4791
ARSA	47.9803	54.6741	52.4091	37.3856	45.2005	50.5453	58.6389	68.9982	43.8835	69.4228	64.4884	45.8516	49.7043	60.8067	53.7064	73.4773	69.432	40.6468	49.656	41.6351	40.6613	63.5302	54.1179	46.3032
ARSB	45.1356	42.0156	35.1042	44.8627	43.6145	57.968	50.2884	30.6659	62.9229	29.0891	39.079	54.6929	57.4706	45.6872	55.4168	46.8417	43.7596	65.4286	46.0823	41.9145	64.9268	63.5302	40.5584	55.2822
ARSD	20.861	17.5065	25.4629	21.1119	16.6528	21.9147	23.0102	32.1163	25.5407	26.4002	20.424	22.4118	22.3669	19.3924	13.6832	19.5939	24.943	17.4862	14.8592	17.3247	20.9865	16.8292	20.3992	20.2467
ARSE	5.68937	3.5013	9.39408	3.07882	4.36145	5.65542	3.71132	2.48642	2.78626	0.977786	4.02048	6.16837	1.86391	5.91633	3.76287	3.36771	3.35491	3.35828	1.69282	4.47088	6.88618	3.36584	5.75978	5.80991
ARSG	18.3956	18.3145	12.1134	19.7924	19.4283	24.0355	8.35047	3.10803	17.8785	6.60006	14.1521	16.8602	22.0563	16.1056	23.9455	10.7154	10.5023	15.7492	15.0473	13.6921	16.7236	25.2438	28.9189	23.4157
ARSI	1.89646	1.34665	0.494425	3.51865	2.37897	1.06039	141.958	60.0885	163.693	4.64449	16.2427	16.0378	22.3669	7.23107	1.71039	95.2143	82.414	158.997	41.9443	42.7528	55.0894	6.73167	16.4394	8.27472
ARSJ	1.32752	1.88532	1.9777	3.51865	0.792991	0.353464	2.78349	4.35124	3.25063	0.977786	1.76901	3.90664	3.10652	3.61553	1.36832	6.42926	6.27222	4.1689	1.12855	3.63259	1.96748	0	3.35987	1.23241
ARSK	28.0675	29.0877	20.7659	26.8297	28.9442	28.984	13.5463	8.08087	16.7175	20.778	26.0527	29.8138	28.2693	30.8964	32.1554	15.3078	14.0031	13.6647	28.0255	22.9133	24.5935	31.5547	30.7188	25.3523
ART5	1.32752	3.77063	2.22491	0	1.18949	2.82771	3.52575	3.10803	1.62532	2.20002	2.25147	2.46735	1.24261	1.64342	3.07871	2.7554	2.77144	1.15803	2.069	3.07373	1.96748	5.04875	2.6399	2.28875
ARTN	0.379291	0.269331	0.247213	0	0.396495	1.41385	0	0.414404	0.232188	0.73334	0.643276	1.02806	1.24261	0.328685	1.02624	0.61231	0.145865	0.231606	0.188091	0.558861	0.98374	0.841459	0.839967	1.05635
ARV1	51.2043	44.4396	66.5002	54.0992	53.5269	33.9325	54.5564	68.1694	55.7251	81.4007	50.658	46.0572	38.8315	57.8485	56.1009	73.1711	79.205	47.7108	67.1484	60.0775	63.6152	53.4326	44.5183	43.4863
ARVCF	20.2921	25.3171	13.3495	26.3898	22.2037	22.9751	15.2164	6.00885	10.2163	17.6002	23.1579	29.4026	24.2308	39.4422	28.0505	14.3893	14.0031	21.5393	23.6995	17.6041	44.9241	24.823	33.5987	39.2609
AS3MT	25.9814	22.3545	28.9239	28.589	21.0143	19.087	10.5773	4.97284	15.5566	28.3558	24.4445	22.0005	22.3669	21.3645	21.893	14.0831	14.4407	8.222	12.414	20.9573	23.6098	20.195	28.6789	24.1199
ASAH1	914.66	1023.46	1038.79	1170.83	1100.67	1048.02	701.996	575.192	753.218	749.473	934.68	899.143	1095.36	1215.48	1328.63	698.034	731.224	791.975	843.964	883.279	845.033	1165.84	1091.36	1049.13
ASAH2	0.568937	0.269331	0.494425	0	0	0.706927	0.742264	0.621606	1.16094	0.488893	0.482457	0.205612	0.310652	0.986055	0.342079	0.306155	1.31279	1.62124	0.376182	0.838291	0.655827	0	0.959963	1.40846
ASAH2B	0	1.07732	0.247213	0	0	0	0.742264	0.207202	1.39313	0	0.321638	0.82245	0.621303	0.328685	0.342079	0	0.875193	1.73704	0.564273	0.558861	0.327913	0.841459	1.19995	1.05635
ASAP1	71.8757	73.7966	63.5336	88.8458	71.7657	98.6163	31.7318	31.9091	36.9179	48.4004	54.6785	68.2633	75.4884	70.9959	60.2059	36.4325	27.5686	37.6359	49.2798	38.5614	40.6613	60.1643	55.5578	61.4442
ASAP2	28.6365	29.3571	31.6432	38.7051	34.8916	31.4583	32.4741	30.0443	40.1685	29.3336	24.6053	30.0194	34.1717	24.6514	32.4975	23.574	21.4422	26.7504	34.2325	30.7373	33.1192	26.9267	25.319	34.3313
ASAP3	65.9966	75.1433	60.5671	79.1695	63.4393	96.1421	22.4535	15.3329	26.2372	31.2892	50.658	86.5629	87.2931	58.1772	84.4935	13.4708	19.9836	27.9085	55.863	43.3117	50.4987	74.8899	73.3171	81.3388
ASB1	12.1373	12.6585	12.8551	15.8339	19.8248	19.4405	27.2782	23.8282	23.2188	11.7334	14.6345	16.0378	14.6006	12.49	7.18365	19.9001	23.0467	23.7396	8.84027	12.5744	15.4119	15.567	12.2395	19.5424
ASB13	60.1176	63.2927	42.0261	89.7255	41.632	63.9769	145.298	55.9445	142.099	25.9113	68.6697	75.2542	100.962	132.131	85.1776	65.8234	80.0801	160.618	62.8224	70.137	81.9783	149.78	107.276	102.466
ASB14	0.379291	0	0.494425	0	0.396495	1.06039	1.1134	0.414404	0	1.22223	0.321638	0.616837	0.310652	0.328685	0	0.306155	0.291731	0.463211	0.564273	0	1.31165	0.841459	0.359986	0
ASB3	39.4463	22.8931	31.8904	17.5932	35.2881	18.0266	30.2473	19.477	19.2716	29.3336	33.772	19.7388	28.2693	21.0358	31.4713	13.1647	23.6302	22.2341	27.0851	29.6196	30.4959	36.6035	28.4389	24.4721
ASB6	44.946	49.8262	45.9815	49.261	43.218	46.6572	70.5151	57.1877	81.9624	30.8003	40.5264	54.6929	48.151	48.974	53.7064	60.9249	66.6605	84.0728	41.38	31.2962	45.252	46.2802	43.6783	48.2399
ASB7	17.4474	16.9678	20.0242	24.1907	25.7722	28.2771	13.1752	9.73849	13.0025	6.35561	14.6345	20.7669	20.503	16.4342	22.2351	11.0216	15.7535	16.9072	15.0473	11.7361	21.3144	25.6645	21.2392	24.296
ASB8	47.7907	48.7489	48.4537	43.5432	45.9935	44.8899	35.8142	45.3772	39.2398	42.5337	47.12	45.646	36.3463	45.6872	45.1544	36.1263	55.7206	46.0895	49.656	40.238	36.0705	39.9693	35.0386	42.2539
ASCC1	34.5155	27.2024	34.3626	31.228	27.7547	26.1563	19.8556	20.9274	19.9682	24.6891	26.696	24.0567	23.9202	16.1056	33.8658	27.8601	17.7956	23.1606	25.7684	30.4579	25.2493	20.195	24.719	24.1199
ASCC2	53.1008	66.5247	40.7901	46.1822	52.3374	57.968	53.2575	26.5218	67.3345	21.2669	41.6521	67.2353	63.0623	50.9462	70.1262	42.5556	44.1972	74.3454	56.4273	47.2237	57.0569	58.9021	60.5976	79.9303
ASCC3	32.8087	26.9331	31.6432	41.3441	28.5477	32.5186	23.3813	21.7562	25.0763	28.6003	30.234	39.8888	34.1717	26.2948	22.5772	22.0432	19.546	25.7082	24.828	22.075	23.9377	32.3962	23.0391	32.7468
ASCL1	7.77547	4.30929	5.19146	6.59746	8.3264	6.36234	0	1.03601	1.39313	2.44447	3.05556	3.49541	0	2.62948	2.39455	0	1.02106	0.115803	0.752364	0.558861	0.327913	2.10365	0.719972	1.76058
ASF1A	60.4969	62.4847	70.4556	72.1322	58.6813	50.5453	40.0823	48.8996	40.8651	67.4673	55.8042	55.3098	54.0534	58.5059	80.0464	55.4141	52.5116	42.1522	60.1891	73.4902	69.5176	61.8472	58.7977	53.8737
ASF1B	0.379291	0.807992	0.98885	2.19915	0.792991	1.41385	0.742264	0.414404	0.464376	7.08895	4.34211	3.90664	0.310652	0.986055	1.71039	4.59233	1.60452	3.58989	12.7902	16.4864	24.2656	1.26219	0.479981	1.76058
ASH1L	71.686	69.218	63.7809	73.8916	74.5411	72.8135	51.7729	72.935	61.9942	60.1339	61.7545	64.5623	54.3641	71.6533	44.8123	41.0248	40.5506	42.1522	46.0823	44.4294	32.1355	43.3351	40.0784	56.3385
ASH2L	54.4283	56.0208	42.0261	60.6966	45.2005	51.2522	39.34	22.3778	55.2607	14.1779	39.5615	55.3098	50.0149	44.3725	70.4682	27.8601	31.3611	63.1125	54.1702	42.4734	51.1545	45.0181	49.3181	52.8174
ASIC1	0.758582	0.269331	0.247213	0.879661	0	0.353464	1.48453	0.828807	1.16094	1.95557	0.804095	1.23367	0.931955	0.986055	0.684158	2.14309	1.89625	3.12668	0.940454	0.558861	2.95122	2.10365	1.07996	0.704232
ASIC3	0.568937	2.15465	0.247213	0.439831	0	0	0.185566	0	0	1.95557	1.76901	2.05612	0	0	0	0	0.437596	0	1.12855	0.558861	0	0	0.839967	0
ASL	15.3613	18.8532	13.8439	15.3941	13.4808	13.0782	20.5978	14.5041	13.2347	17.1113	13.1872	16.449	11.8048	18.4064	16.7619	21.737	16.0452	18.4126	17.8686	18.163	20.3306	15.567	14.2794	13.0283
ASMTL	15.5509	14.5439	12.1134	15.8339	19.0318	12.7247	12.4329	7.25206	15.0922	8.80008	11.9006	13.9816	16.4645	15.4482	15.7356	11.6339	10.6482	14.8228	13.5425	13.9715	10.4932	14.3048	12.4795	18.31
ASNA1	179.594	164.83	196.534	123.592	145.117	112.401	167.009	159.96	137.92	202.157	195.717	172.303	159.364	141.334	154.962	174.202	162.348	141.858	190.912	184.703	178.057	130.426	148.434	139.262
ASNS	29.7744	23.9704	26.2045	33.4271	25.3757	16.2593	26.1648	23.8282	23.6832	21.0224	29.2691	26.524	27.3374	28.9243	23.9455	40.4125	32.3821	35.6673	27.6494	34.0905	24.2656	21.0365	28.5589	27.9932
ASNSD1	61.8244	55.7515	61.0615	69.0534	62.2498	53.373	74.2264	59.6741	76.3898	56.7116	55.4826	69.0858	54.9854	64.7509	67.0474	79.9065	85.9148	75.9666	70.1579	71.5342	59.0244	57.2192	51.118	62.5006
ASPA	0.379291	1.07732	1.73049	3.51865	1.58598	0.706927	0.185566	0	0	0.73334	1.28655	0.82245	1.55326	2.30079	1.36832	0.61231	0	0.115803	1.12855	1.11772	0.327913	4.2073	1.55994	2.81693
ASPG	7.20653	7.81059	6.92195	7.47712	6.74042	11.3108	3.71132	5.38725	6.73345	4.64449	4.18129	3.90664	11.1835	6.24501	8.89405	5.20464	5.10529	5.44273	4.32609	2.23544	2.29539	5.46948	8.27968	7.39443
ASPH	373.602	389.991	335.22	453.465	397.685	385.275	164.04	188.346	260.283	227.335	261.17	301.222	327.116	369.442	469.332	166.242	161.765	192.233	267.089	273.562	290.203	326.065	331.667	328.876
ASPHD1	8.72369	9.69591	10.6301	4.39831	5.94743	4.59503	26.9071	41.2332	22.29	18.5779	9.3275	6.37399	6.52369	9.53186	4.7891	33.3709	32.3821	22.5815	15.6115	15.3687	10.8211	5.89021	10.6796	6.16203
ASPHD2	2.65504	1.88532	1.48328	1.31949	1.18949	2.12078	7.79377	5.38725	6.73345	3.6667	2.25147	1.23367	4.34912	0.986055	1.36832	3.98002	7.29327	4.40051	2.25709	2.51487	2.29539	3.78657	1.91993	1.76058
ASPM	11.1891	8.88791	9.64129	4.83814	5.55094	6.00888	7.23708	9.94569	4.87595	26.4002	10.9357	13.3648	6.21303	13.1474	5.13118	25.717	27.5686	15.865	47.2108	44.15	61.6477	9.25605	13.7995	12.8522
ASPN	2.65504	1.07732	1.48328	1.31949	0.792991	1.76732	8.90717	4.97284	4.17938	4.40004	4.02048	2.87857	6.21303	5.25896	1.02624	16.8385	17.5039	10.7697	24.4518	14.5304	10.1653	2.94511	4.31983	2.99299
ASPRV1	2.65504	0.807992	1.48328	0.879661	3.17196	1.41385	0.185566	0.207202	0.928752	1.22223	1.28655	2.05612	2.17456	0.65737	0	0	0.583462	0.231606	0.376182	0	0.98374	0.841459	0.959963	2.46481
ASPSCR1	40.7738	48.4795	43.5094	46.6221	44.804	29.3375	34.1442	33.7739	39.7041	32.7558	39.5615	47.9077	46.5978	41.4143	28.0505	38.5756	35.8829	36.1305	45.3299	41.0763	42.3008	29.4511	36.9586	45.423
ASRGL1	54.049	51.1728	61.0615	42.2237	42.8215	40.6483	65.8759	60.9173	49.6882	56.9561	57.0908	50.5807	50.6362	60.1493	56.1009	56.6387	57.1793	55.3537	56.8034	55.3272	49.5149	48.8046	50.758	48.2399
ASS1	51.7732	56.5595	65.2641	41.7839	51.1479	62.9165	45.0925	39.99	40.1685	61.6005	65.775	63.3286	50.6362	31.5537	32.8396	51.7402	57.3251	55.0063	55.4868	71.5342	54.1057	63.1094	55.9178	50.1765
ASTE1	18.206	14.5439	18.2937	18.9127	10.7054	14.492	15.0308	13.0537	15.5566	11.7334	9.64914	14.3929	10.5622	7.88844	17.446	13.777	11.5234	15.6334	11.4735	12.5744	12.7886	10.0975	15.1194	12.148
ASTN1	12.1373	19.9305	9.39408	15.8339	11.8949	16.9663	8.53604	3.93683	9.98408	10.0223	11.579	12.9536	13.9793	16.7629	15.7356	6.73541	8.60606	12.9699	15.4235	8.94177	13.7724	11.3597	10.3196	21.127
ASTN2	1.89646	4.57862	3.46098	3.51865	2.37897	3.53464	0.556698	1.65761	3.01844	2.20002	4.02048	6.37399	5.59173	2.30079	4.44702	0.306155	1.31279	1.85284	1.88091	2.51487	2.29539	5.89021	5.75978	6.33809
ASUN	30.1536	31.781	23.9796	31.228	30.9266	26.5098	21.8968	14.0897	22.5222	23.4669	27.8217	27.9633	24.8521	27.2808	27.0242	15.3078	18.379	23.0448	35.173	27.1047	35.0867	26.506	26.639	24.4721
ASXL1	45.7046	38.5143	48.9481	36.5059	46.7865	40.2948	42.8658	47.8636	40.6329	38.6226	42.7779	42.973	34.4823	36.8127	25.998	45.0048	42.5927	36.1305	32.5397	34.3699	34.103	31.134	30.7188	25.8805
ASXL2	17.0681	12.6585	11.8662	19.7924	15.8598	16.2593	12.8041	17.405	13.0025	14.6668	12.5439	11.7199	17.7071	12.1613	3.42079	14.6955	12.2527	12.2751	10.5331	9.50063	4.26287	6.73167	9.11964	14.6128
ASXL3	2.65504	1.34665	1.9777	2.63898	1.18949	1.76732	0.556698	0.828807	1.16094	4.64449	1.76901	1.6449	1.86391	1.31474	3.42079	0	0.291731	0.926422	1.88091	0.558861	0.98374	1.26219	1.91993	1.40846
ATAD1	113.218	105.847	116.932	148.663	137.98	107.453	85.1748	70.0342	92.8752	104.134	102.763	107.947	124.261	125.886	131.358	80.2127	79.7884	82.1042	111.35	119.037	90.1762	138.841	118.555	113.029
ATAD2	8.72369	8.34925	11.3718	19.3526	11.8949	11.6643	5.56698	4.97284	3.48282	14.9112	17.8509	16.449	11.8048	10.1892	12.3148	10.4093	5.39702	6.60076	29.7184	30.7373	33.1192	7.57313	10.9196	10.7395
ATAD2B	18.206	17.5065	13.1023	14.0746	21.8073	19.087	8.7216	12.2249	15.0922	12.4668	13.9913	9.66379	15.8432	13.1474	10.2624	12.8585	8.0226	10.7697	9.21645	9.2212	13.1165	18.0914	18.5993	18.8382
ATAD3A	34.1362	34.4743	22.4963	29.4687	20.6178	26.5098	36.1854	19.6842	39.9363	15.6446	29.9123	38.2439	31.9971	23.3366	28.7346	36.4325	25.2347	47.4792	32.7278	34.3699	48.8591	23.9816	26.399	26.7608
ATAD3B	6.63759	8.07992	7.9108	7.47712	6.74042	10.6039	9.64943	9.53128	16.4853	4.15559	10.4532	11.3087	8.07694	10.1892	4.7891	12.2462	11.0858	19.9181	13.3545	9.78006	17.0515	3.78657	5.99977	7.57049
ATAD5	5.12043	3.23197	3.70819	4.39831	2.77547	7.06927	1.85566	1.65761	1.39313	6.11117	4.98539	5.75715	6.21303	4.60159	3.42079	5.51079	4.81356	4.40051	7.89982	6.98576	8.52575	3.36584	3.59986	3.52116
ATAT1	7.58582	7.81059	9.14687	8.35678	9.51589	11.6643	5.75255	10.5673	11.3772	13.9335	8.36259	9.8694	9.94086	8.21712	8.89405	9.79697	11.3775	8.1062	9.02836	6.4269	7.86992	11.3597	7.07972	8.97896
ATE1	60.6866	56.0208	45.9815	100.281	38.4601	67.1581	41.1957	41.4404	64.3161	30.0669	47.9241	63.5343	77.0416	70.0099	76.6257	41.6371	29.6107	55.817	44.0133	45.8266	44.2683	71.1033	70.5573	74.8246
ATF1	24.8436	17.2372	33.1265	29.4687	21.0143	18.0266	22.0824	28.1795	26.7016	20.2891	24.4445	20.7669	25.7841	21.3645	23.2614	22.6555	24.943	24.087	25.5804	21.7956	16.3957	22.2987	19.5592	16.9016
ATF2	68.2724	61.1381	53.8924	59.817	61.4568	77.762	31.5462	22.585	41.5616	35.2003	51.7837	70.7307	71.4499	66.723	62.9425	28.1663	28.7355	43.3103	55.6749	44.15	65.9106	59.7436	63.7175	60.74
ATF3	0	0	0	0	0	0	9.835	3.31523	2.55407	0	0.160819	0.616837	0.310652	0.328685	0	10.4093	4.08423	7.64299	0	0.27943	0.327913	0	0	0.176058
ATF4	83.444	66.794	84.7939	59.3771	63.8358	55.4938	184.082	180.058	181.571	84.0896	84.1083	81.2169	75.4884	79.213	54.7326	178.795	162.348	187.369	82.9481	84.1085	68.206	57.6399	58.1977	66.3738
ATF5	3.03433	4.03996	5.68589	7.91695	3.56846	4.24156	8.53604	16.5761	8.82314	12.4668	5.14621	4.9347	4.97043	4.2729	1.71039	15.9201	11.5234	6.71656	4.138	4.47088	5.90244	5.46948	4.19984	4.92962
ATF6	91.0299	122.815	97.1546	109.518	97.9344	107.453	91.8552	78.5295	104.949	59.4005	86.5206	107.741	82.944	101.235	105.702	74.0896	75.7042	114.529	90.2836	94.7269	91.1599	107.286	100.076	84.8599
ATF6B	50.6354	56.8288	51.173	38.7051	33.7021	34.286	17.8143	27.5578	35.2926	14.1779	37.4708	40.3	52.1895	46.3446	30.1029	26.6355	25.0889	28.8349	42.8847	36.8848	39.6775	24.823	35.5186	25.8805
ATF7	38.6877	40.3996	36.3403	45.3026	42.8215	54.4334	25.237	25.2786	34.596	23.2224	32.8071	35.7766	45.9765	44.7011	32.1554	29.0847	26.2558	31.6142	27.4613	23.7516	35.7426	42.9144	40.9184	38.0285
ATF7IP	119.097	100.999	89.9854	144.264	111.019	115.936	52.5152	49.314	73.8358	53.0449	96.813	107.947	111.213	106.165	76.9677	51.1279	53.8244	60.3333	98.5596	69.8576	85.2575	102.658	84.3567	106.163
ATF7IP2	3.22397	10.5039	10.8774	15.8339	10.3089	16.9663	5.19585	0.207202	3.9472	6.11117	2.5731	15.4209	13.9793	13.1474	12.6569	9.18466	2.33385	3.70569	7.89982	4.19145	7.86992	12.2012	11.2796	17.0776
ATG10	16.4992	17.2372	19.0354	16.7136	15.4633	9.19005	10.0206	7.87367	7.6622	29.3336	18.1725	14.5985	9.6302	16.4342	16.4198	10.7154	9.77299	7.64299	12.9783	15.6481	18.0352	16.4085	15.7194	11.2677
ATG101	25.2229	23.7011	24.7213	20.2322	17.0493	21.5613	59.7523	43.9268	36.6857	36.4225	28.7866	23.6454	28.8906	21.6932	22.5772	56.6387	48.7191	38.5623	28.5898	27.6636	23.2818	22.2987	22.5591	20.2467
ATG12	35.6534	27.4717	46.2288	44.8627	32.9091	21.9147	42.8658	49.5212	49.9204	46.9337	37.9533	33.3092	30.1332	36.8127	27.7084	52.3525	47.698	38.4465	38.1824	56.1655	34.7588	42.9144	37.0786	32.2186
ATG13	122.132	140.321	134.236	128.87	141.945	160.119	105.03	63.1966	136.991	71.8673	121.901	130.975	144.764	145.936	141.621	84.1927	92.4787	106.307	113.607	102.271	105.588	137.579	164.034	150.706
ATG14	13.6545	11.5812	13.3495	15.3941	11.4984	11.3108	12.4329	17.8194	21.5935	18.5779	12.5439	10.6918	17.3965	13.1474	12.999	11.0216	14.5865	10.4223	10.5331	9.50063	11.8049	13.4633	10.6796	12.148
ATG16L1	17.0681	20.4691	18.7882	15.3941	16.6528	17.6732	23.3813	18.441	24.8441	13.2001	14.6345	22.6174	23.2989	14.7908	17.1039	17.1447	19.2542	25.4766	22.3828	14.5304	14.7561	15.9877	17.8793	22.7115
ATG16L2	5.87901	7.0026	11.1246	8.35678	8.7229	7.7762	4.08245	4.55844	4.41157	5.86672	8.52341	7.40205	5.59173	5.91633	11.6307	1.53078	4.2301	5.67434	5.45464	6.14747	6.88618	5.46948	4.67982	6.33809
ATG2A	7.58582	9.42658	10.6301	7.47712	13.0844	9.19005	12.8041	16.7833	10.6806	8.06674	8.68423	9.04695	6.52369	9.86055	5.13118	11.6339	11.3775	12.3909	5.83082	7.54462	9.8374	16.8292	6.95973	8.09867
ATG2B	38.3084	27.4717	29.9127	44.4229	24.9792	28.984	23.0102	30.4587	27.166	19.0668	26.0527	29.8138	29.5119	30.8964	16.7619	30.0032	25.6723	25.9398	21.2543	24.5899	26.2331	28.6096	26.399	22.1833
ATG3	62.583	52.5195	55.6228	48.3814	54.3199	41.0018	66.4326	52.4221	59.9045	49.3782	51.3013	54.8985	42.8699	54.8904	55.4168	58.7818	62.1387	68.9027	59.8129	58.4009	48.2033	55.5363	50.638	47.8878
ATG4A	25.2229	27.2024	25.4629	24.1907	27.7547	14.8455	20.0411	17.6122	22.9866	14.1779	24.2837	24.2623	22.6776	25.3087	33.5237	24.7986	27.131	24.666	25.9565	20.3984	21.6423	21.0365	23.6391	23.4157
ATG4B	62.7727	66.5247	71.4444	38.2653	48.3724	64.6838	64.577	55.3229	62.6908	56.9561	64.9709	76.8991	61.8197	72.6394	79.0202	56.0264	61.4094	69.8291	64.139	51.1357	66.8943	50.9083	60.3576	70.4232
ATG4C	38.6877	32.0504	37.0819	56.7382	31.3231	41.7087	12.2474	14.2969	12.0738	29.3336	25.4094	27.5521	33.2397	45.0298	42.7599	14.3893	14.4407	13.0857	29.9064	32.9728	25.5772	40.39	36.2386	38.2046
ATG4D	15.3613	8.07992	7.16917	8.79661	7.92991	10.9574	7.60821	6.00885	11.6094	12.4668	12.8655	12.748	13.9793	17.0916	8.55197	12.2462	16.6287	10.0748	16.1758	9.2212	8.52575	12.2012	9.59963	13.3804
ATG5	54.6179	41.7463	52.9035	51.0204	52.7339	38.1741	54.742	53.8725	61.5298	48.4004	44.2252	51.6087	45.6658	48.6454	45.8386	56.0264	56.8875	58.8278	47.3989	62.0335	61.9756	45.0181	48.8381	35.2116
ATG7	20.1024	32.0504	26.4517	31.228	28.9442	30.3979	29.1339	20.3058	35.9891	19.5557	32.3246	35.7766	33.861	31.8824	33.1816	28.1663	29.319	30.6877	30.4707	22.6339	41.9729	38.2864	32.8787	39.0849
ATG9A	41.3427	57.3674	35.8458	30.3483	36.4776	46.3037	47.1338	17.1978	51.3135	22.0002	38.2749	55.1041	44.1125	55.2191	46.8648	28.7786	40.8423	62.0703	43.6371	44.4294	47.2195	53.8534	59.3977	58.4512
ATG9B	0	0	2.47213	0	0	1.76732	0	0	0.232188	0	0.964914	2.67296	0.310652	0	0	0	0	0	0	0.838291	0	0.841459	1.19995	1.58452
ATHL1	3.41362	4.57862	4.20261	3.07882	1.58598	5.65542	3.34019	2.90083	3.71501	2.20002	3.53802	3.90664	5.28108	2.62948	3.07871	3.06155	1.89625	3.35828	3.19754	1.95601	1.31165	4.2073	2.03992	4.40145
ATIC	79.0822	67.0634	64.2753	72.5721	75.3341	61.1492	76.8243	65.0614	90.3211	59.4005	70.7604	79.1608	66.1688	73.2967	49.2593	72.5588	72.2034	78.3985	78.2458	69.8576	70.1735	57.2192	61.1976	57.2188
ATL1	6.44795	5.38661	6.18032	9.23645	7.13692	7.7762	6.68038	2.90083	5.10814	2.44447	4.18129	7.40205	6.52369	6.5737	7.52573	4.89848	3.50077	6.25335	6.77127	5.02975	7.86992	5.04875	5.27979	6.33809
ATL2	12.5166	18.5838	18.5409	11.8754	21.8073	23.3286	8.90717	10.3601	17.1819	6.8445	17.5293	16.8602	16.1539	20.7071	13.6832	7.96004	12.1068	11.0013	22.1947	10.8978	20.6585	17.2499	13.3195	18.4861
ATL3	53.1008	54.4048	46.7232	105.12	67.8007	80.2362	28.9483	21.9634	37.1501	25.9113	41.3305	64.9735	66.1688	67.7091	59.5217	37.0448	32.528	51.3006	53.2297	56.7244	67.2222	81.6215	60.2377	76.9373
ATM	39.8256	28.2797	31.6432	50.1407	32.1161	36.4067	14.103	21.3418	19.0394	29.8225	36.0235	39.272	28.2693	26.6235	21.551	21.4309	21.4422	17.1388	28.0255	21.7956	33.4472	31.134	32.2787	35.3876
ATMIN	111.132	112.85	130.034	122.713	121.724	132.195	97.7933	85.3672	146.278	76.0229	104.05	126.863	123.018	119.641	124.859	107.154	112.754	138.384	124.14	120.155	135.1	124.957	120.115	124.473
ATN1	46.0839	38.245	49.4425	32.9873	29.3407	27.2167	35.2575	50.1428	25.0763	56.2227	44.7077	32.898	23.9202	29.5816	15.0515	33.3709	34.5701	22.0025	25.0161	31.2962	21.3144	15.1463	21.9591	22.5354
ATOX1	157.975	101.807	162.913	103.36	138.773	91.5471	166.638	265.84	130.257	311.914	197.003	127.48	126.746	141.334	117.675	205.43	207.275	136.879	163.075	186.101	129.526	103.499	108.596	114.614
ATP10B	0.758582	0.807992	0.247213	0.879661	0.396495	1.41385	0.556698	0	0	1.22223	0.482457	3.2898	2.79587	0.986055	0	0	0	0.347408	1.69282	0.558861	0.655827	0	1.07996	0.528174
ATP10D	29.5847	35.013	25.9573	44.4229	28.9442	38.881	51.9585	31.9091	56.8861	16.8668	21.8714	32.6924	34.793	49.6314	31.1292	49.5971	44.0514	53.1535	28.2136	26.5459	40.6613	40.8108	41.8784	38.0285
ATP11A	29.964	29.6264	22.0019	31.228	26.5652	50.1918	30.804	32.9451	36.2213	12.2223	19.2983	32.4868	30.4439	28.5956	14.7094	20.2062	23.4843	40.7626	12.9783	15.3687	19.3469	23.9816	26.879	25.8805
ATP11B	26.3607	26.6637	23.238	35.6263	25.7722	34.286	30.804	25.693	34.8282	18.3335	16.7252	25.7016	27.3374	34.5119	21.2089	23.574	19.2542	33.9302	22.3828	12.8538	25.9052	29.8718	26.639	29.9299
ATP11C	24.085	16.6985	20.5186	40.9043	30.1337	14.8455	21.7112	27.765	29.2557	16.1335	22.5147	19.7388	22.0563	30.239	23.2614	19.2878	28.152	28.4875	19.3734	21.2367	31.8076	30.7133	24.3591	25.5284
ATP13A1	111.132	154.057	98.1434	99.8416	104.278	155.524	146.226	71.6918	140.242	51.5782	124.635	150.097	170.548	127.201	149.831	108.379	102.398	179.379	107.024	106.742	179.697	154.408	145.914	156.692
ATP13A2	88.7541	113.927	73.1749	106.439	77.3166	125.126	107.999	38.9539	112.843	41.067	78.3189	115.965	162.471	126.544	126.911	83.5804	78.4756	126.688	105.707	103.11	149.201	126.219	134.155	115.846
ATP13A3	83.6337	78.3752	61.5559	113.036	92.3834	127.6	126.37	91.7904	174.141	54.2671	70.2779	97.0491	122.086	89.4023	63.2846	82.9681	86.9358	153.439	84.6409	77.1228	100.669	90.8776	81.9568	108.98
ATP13A4	5.12043	5.11728	4.69704	8.79661	7.13692	5.30195	2.41236	0.414404	3.48282	1.46668	4.66375	3.2898	9.94086	11.8327	6.15742	1.53078	1.45865	4.40051	2.63327	4.19145	2.29539	5.04875	5.51978	6.86626
ATP1A1	174.284	192.841	151.294	194.845	168.907	176.025	174.247	168.248	274.678	99.2453	136.375	178.472	141.347	169.93	161.119	124.911	122.235	176.947	107.588	100.595	131.165	161.139	155.034	168.311
ATP1A3	70.7378	91.5725	58.095	60.6966	61.8533	72.8135	34.3297	33.5667	51.7779	36.1781	51.3013	81.2169	57.7812	52.9183	63.2846	32.7586	33.4032	36.3621	42.1324	25.4282	44.5962	42.4937	46.6782	47.5356
ATP1B1	197.8	147.863	201.231	207.6	203.006	138.911	132.309	157.888	122.363	267.425	176.418	145.574	121.465	201.812	115.281	141.75	155.493	132.247	160.253	172.688	123.623	132.951	120.835	109.156
ATP1B2	65.4277	61.9461	67.489	77.4102	65.0253	62.2096	85.5459	72.1062	70.353	51.8227	65.1317	47.9077	92.2636	94.9899	102.282	60.0064	74.3914	63.6915	31.2231	39.1202	33.7751	60.585	72.2372	69.7189
ATP1B3	113.977	86.1858	110.998	80.0492	81.6781	74.5808	239.751	226.679	206.647	154.246	141.038	121.517	120.844	107.151	83.4672	222.575	219.673	150.891	155.551	168.496	180.68	100.975	82.5568	73.7683
ATP2A2	67.5138	57.9061	66.5002	65.9746	59.8708	45.2433	74.5975	69.2054	67.5667	64.045	64.6492	70.5251	64.3049	63.1075	42.7599	69.1911	72.3493	76.0824	51.1607	41.3557	45.9079	56.3778	51.958	45.9511
ATP2A3	3.03433	2.96264	4.44983	3.95848	3.96495	3.8881	1.67009	0.207202	0.928752	2.68891	2.41229	5.96276	4.03847	4.60159	3.76287	1.22462	1.75039	1.85284	3.76182	4.75032	3.27913	2.52438	4.91981	4.57751
ATP2B1	28.4468	24.5091	27.6878	36.0661	20.6178	25.4494	93.8964	90.9616	94.0361	38.867	26.3743	34.5429	28.8906	31.5537	28.7346	64.5988	68.4109	55.4695	29.3422	31.0168	31.8076	27.7681	22.9191	24.296
ATP2B2	175.232	224.083	170.082	201.003	235.518	362.654	12.9896	54.4941	57.1182	86.7785	103.889	148.041	100.341	106.494	182.328	20.2062	32.528	36.8253	72.0388	77.9611	70.8293	118.225	134.995	185.389
ATP2B3	2.84468	7.0026	3.70819	7.47712	9.1194	15.5524	2.04123	3.10803	3.71501	0.73334	2.89474	6.37399	3.72782	2.30079	5.47326	1.53078	2.04212	1.85284	2.63327	1.39715	1.63957	5.89021	9.59963	13.7325
ATP2B4	49.6871	56.2901	41.5317	68.1738	60.2673	93.3144	32.6596	40.8188	45.741	37.1559	30.7164	61.4781	48.151	39.1135	32.8396	30.9217	27.8603	43.4261	36.3015	31.0168	46.5637	50.9083	45.5982	57.2188
ATP2C1	228.902	259.096	204.692	243.666	217.28	226.924	104.288	79.7727	163.46	137.379	162.749	237.894	210.001	223.177	226.114	116.033	117.859	169.42	222.135	179.674	225.932	255.804	229.911	248.418
ATP2C2	0	0	0.247213	0.439831	0	0.706927	1.1134	1.65761	2.08969	0.488893	0	0.616837	0.310652	0	0.684158	1.53078	1.60452	1.73704	0.188091	0.558861	0.655827	0	0.719972	0.352116
ATP5A1	718.188	694.873	752.021	645.671	669.681	645.071	663.77	658.28	619.013	736.029	747.648	687.363	684.676	775.368	761.81	740.896	663.834	658.802	765.718	746.917	679.109	739.642	724.652	764.62
ATP5B	1367.53	1375.2	1540.38	1009.85	1297.33	1323.37	1504.2	1322.36	1320.22	1265.01	1453.96	1408.86	1358.79	1375.87	1371.74	1338.2	1351.88	1671.27	1478.96	1433.76	1577.26	1681.66	1370.35	1505.47
ATP5C1	251.47	195.534	271.687	222.554	206.574	155.877	286.514	388.503	234.742	364.47	283.041	221.65	199.749	238.297	208.326	332.791	337.679	246.66	284.017	302.902	246.919	180.072	202.792	182.924
ATP5D	160.25	122.276	148.575	107.319	122.517	103.918	153.278	246.57	140.009	246.402	190.41	142.284	139.172	153.825	105.702	191.347	186.27	120.319	172.856	186.939	139.363	111.493	113.396	107.395
ATP5E	326.57	208.193	348.817	286.33	269.617	179.206	367.977	586.588	275.607	637.272	382.106	256.604	307.235	347.42	240.481	482.501	482.377	302.245	390.853	449.044	299.385	257.907	253.91	216.199
ATP5F1	223.971	164.022	245.482	197.044	181.595	182.741	243.834	273.299	203.397	273.047	217.749	191.425	214.66	250.458	209.694	245.536	254.827	252.798	228.719	283.342	228.228	193.536	178.553	185.741
ATP5G1	136.734	91.8418	141.158	92.8043	95.5554	68.2185	186.123	288.218	127.007	240.535	167.091	104.451	109.349	115.04	92.0192	219.819	212.38	143.132	151.037	169.894	134.772	95.0849	101.876	99.2967
ATP5G2	334.724	231.894	349.064	254.222	269.22	219.854	241.236	520.698	222.204	613.805	358.305	249.202	215.592	280.368	206.958	357.895	369.477	220.141	314.488	320.507	243.64	217.096	237.351	222.009
ATP5G3	527.404	403.457	580.208	399.366	448.833	309.281	677.13	1094.23	541.695	899.075	637.647	451.114	428.699	498.944	368.419	771.817	821.514	500.616	572.737	615.026	469.9	388.754	401.024	343.489
ATP5H	213.731	135.743	212.108	168.015	163.753	116.643	235.112	364.468	170.89	333.425	222.734	163.668	168.995	194.253	133.753	281.357	278.895	168.956	211.226	263.223	163.957	122.853	151.914	131.515
ATP5I	145.837	96.4204	155.497	127.991	113.398	89.4263	191.504	309.56	133.74	313.869	192.018	119.872	120.222	145.607	124.859	223.187	214.568	134.679	169.846	209.293	126.247	135.475	107.276	103.17
ATP5J	280.865	204.961	306.544	212.438	234.329	176.378	294.679	436.781	202.236	463.715	303.305	226.585	232.367	264.263	244.586	341.057	330.969	233.111	311.667	367.171	272.168	241.919	218.271	211.974
ATP5J2	172.577	107.732	201.478	95.8831	160.581	109.574	274.081	333.181	162.996	295.047	215.176	147.219	143.521	157.111	103.65	262.375	259.932	217.709	200.505	224.941	196.748	147.676	100.316	129.403
ATP5J2-PTCD1	3.60327	3.77063	0.494425	4.39831	1.58598	0	2.04123	2.69362	7.43002	6.11117	1.76901	1.43929	3.72782	2.95816	0.684158	0.61231	2.77144	7.64299	9.40454	11.1772	7.54201	0	3.59986	5.28174
ATP5L	382.894	261.789	420.014	248.944	289.442	217.734	436.637	643.983	348.979	610.872	485.513	318.494	300.4	301.733	240.139	471.173	506.591	387.476	359.254	394.556	334.144	366.035	278.509	261.622
ATP5L2	1.13787	0.807992	1.48328	0	2.77547	1.06039	1.29896	3.10803	1.62532	2.44447	2.41229	0.82245	0.931955	1.97211	1.71039	1.83693	2.18798	2.89507	1.50473	1.39715	2.62331	1.68292	1.19995	1.58452
ATP5O	323.725	240.243	383.18	233.99	248.206	177.085	324.555	482.159	239.154	547.805	395.615	270.586	264.675	308.964	249.033	365.549	403.756	253.608	377.875	397.909	304.632	265.901	247.79	238.382
ATP5S	4.1722	1.34665	2.71934	10.1161	5.55094	0.353464	3.34019	4.97284	1.39313	8.31118	3.69884	1.43929	0.931955	2.62948	6.15742	6.1231	3.20904	1.85284	0.752364	11.4566	0	7.57313	2.15992	7.04232
ATP5SL	49.4975	52.5195	48.9481	45.3026	38.0636	44.1829	57.3399	60.0885	58.2792	66.9784	59.1814	49.5526	41.6273	44.7011	42.4178	68.8849	60.8259	51.9955	52.6654	54.7683	40.0054	39.1278	47.7581	45.7751
ATP6AP1	492.509	504.187	538.924	409.043	540.423	495.909	507.523	407.566	435.12	503.316	565.6	538.91	550.164	523.595	603.427	523.832	520.74	502.7	585.151	588.76	582.046	551.576	547.419	543.843
ATP6AP1L	2.65504	2.69331	5.19146	3.07882	1.98248	2.47424	0.185566	0.621606	0.464376	1.95557	2.25147	1.6449	3.41717	0	1.71039	1.83693	0.583462	1.04223	2.069	2.7943	0.98374	2.52438	2.5199	2.64087
ATP6AP2	351.982	348.245	360.189	418.279	377.86	309.634	337.545	231.859	309.507	280.136	349.621	338.849	377.131	387.519	419.047	325.749	326.739	327.375	391.229	419.145	383.987	427.882	433.183	336.799
ATP6V0A1	93.3056	86.7245	88.0077	100.281	94.7624	91.1936	103.731	44.7556	103.324	40.0892	83.7867	93.5537	103.136	100.578	91.6771	87.5604	87.811	112.213	74.2959	71.5342	92.7995	103.499	96.2363	98.5925
ATP6V0A2	33.9466	39.5916	37.5763	42.2237	36.8741	37.4671	51.5874	34.8099	65.2448	16.6224	25.5702	39.8888	33.5504	25.9661	28.0505	42.2494	53.2409	59.7543	33.6683	29.3402	49.8428	37.8657	33.4787	35.2116
ATP6V0A4	0.758582	0.538661	2.71934	0.879661	0.792991	1.06039	4.26802	1.03601	0.696564	0.977786	1.60819	2.67296	1.86391	1.97211	0	2.14309	1.75039	1.85284	2.82136	3.91202	2.62331	0.841459	1.55994	1.93664
ATP6V0B	246.35	234.856	269.709	188.687	190.318	172.137	362.039	488.789	257.264	498.182	295.907	208.08	220.252	203.127	226.114	404.431	392.086	237.627	264.08	277.195	228.228	209.523	218.032	190.847
ATP6V0C	203.3	168.601	203.209	138.987	176.44	137.144	254.597	385.603	203.861	326.581	227.72	158.733	157.5	167.301	153.935	266.049	293.044	173.704	180.191	184.145	149.856	141.786	159.234	137.149
ATP6V0D1	232.505	215.734	245.977	175.053	208.557	182.741	271.483	247.192	250.066	257.158	240.424	242.828	199.128	208.715	214.483	269.417	257.744	232.648	239.816	240.869	224.293	196.06	227.271	195.424
ATP6V0E1	364.688	307.037	416.059	321.076	295.786	261.916	394.328	539.761	315.776	612.828	412.983	328.363	305.06	353.665	319.16	427.699	435.7	276.537	396.496	431.161	315.453	310.919	314.268	267.432
ATP6V0E2	209.369	211.155	207.164	190.887	216.09	176.378	131.937	122.456	127.936	189.935	189.927	177.032	207.205	233.366	250.744	145.424	134.05	142.669	196.743	186.101	166.58	212.468	207.472	184.509
ATP6V1A	290.916	281.989	315.443	344.387	292.614	282.064	227.69	205.751	244.03	245.18	277.734	277.371	299.779	313.565	283.925	212.778	208.15	233.458	265.584	256.796	247.903	312.181	298.668	276.059
ATP6V1B1	0.379291	0.538661	0.494425	0	0.792991	0.706927	1.67009	1.24321	0.232188	0	0.964914	1.23367	0.310652	1.97211	1.71039	2.44924	0.583462	0.231606	1.50473	0.838291	1.63957	0	0.719972	0.704232
ATP6V1B2	134.459	142.476	148.328	152.181	164.942	137.851	239.38	110.439	241.94	97.0453	150.848	185.462	210.311	165.657	188.485	176.345	173.726	189.338	179.627	174.644	192.157	185.121	188.993	176.41
ATP6V1C1	150.768	134.935	132.506	149.103	162.167	153.757	124.7	96.5561	135.598	127.357	125.117	151.125	146.317	148.237	141.963	120.625	111.587	144.406	129.03	140.274	149.528	157.774	139.315	142.431
ATP6V1C2	19.5335	11.5812	19.5298	19.3526	17.4458	11.6643	51.2162	28.5939	26.2372	18.8224	24.7661	18.9163	17.0858	29.9103	16.0777	35.514	34.1325	30.3403	18.8091	21.2367	17.3794	16.4085	15.4794	19.3664
ATP6V1D	148.492	126.316	139.181	142.505	150.272	118.764	146.597	150.429	131.883	183.579	149.883	124.601	138.24	141.006	129.648	182.775	179.269	128.078	172.103	183.027	144.282	137.158	133.915	122.712
ATP6V1E1	139.769	140.591	161.43	119.194	135.998	114.522	169.051	228.129	143.957	212.913	157.281	115.143	120.222	137.719	157.014	192.572	191.084	132.826	142.009	143.907	116.409	124.957	139.315	125.353
ATP6V1E2	3.03433	1.61598	2.22491	2.19915	1.98248	1.06039	1.85566	4.35124	2.08969	5.62227	2.25147	2.46735	2.79587	2.30079	0.342079	2.44924	2.47971	1.27383	2.44518	2.23544	3.27913	4.62802	1.91993	2.1127
ATP6V1F	183.008	135.473	194.309	106.879	153.444	135.377	224.72	329.451	173.212	302.869	201.345	155.854	165.888	170.259	151.883	245.843	265.329	169.999	219.126	258.752	173.466	163.664	166.434	153.699
ATP6V1G1	332.638	272.024	339.917	282.371	289.045	254.847	518.843	604.408	426.065	502.093	354.284	294.643	258.462	285.627	275.031	460.457	501.631	363.389	321.071	379.187	286.924	261.694	274.189	250.53
ATP6V1H	97.8571	81.8765	102.84	95.4433	95.5554	80.9432	89.9995	82.4663	89.3924	87.5119	109.357	87.3853	106.864	102.878	88.9405	99.5004	92.7704	78.6301	103.638	91.3737	79.355	72.7862	88.5565	79.5782
ATP7A	8.91334	13.7359	7.41638	23.7509	15.0668	17.6732	11.3195	3.10803	13.6991	0	5.9503	10.8975	17.0858	12.1613	7.52573	4.59233	4.6677	10.8855	5.07845	7.54462	6.55827	17.6706	14.5194	14.6128
ATP7B	19.7231	19.1225	12.1134	16.2737	15.0668	19.4405	13.3608	8.70248	9.05533	12.9557	13.9913	22.4118	20.503	18.0777	11.6307	11.6339	14.149	16.7914	18.8091	15.3687	14.1003	18.5121	15.2394	15.317
ATP8A1	114.167	122.276	101.604	138.987	117.363	135.377	24.3092	26.5218	45.5088	76.7562	75.4241	106.096	79.5268	115.697	107.413	21.1247	25.8182	44.2367	67.7127	57.5626	86.2412	89.1947	99.3561	108.804
ATP8A2	3.60327	3.23197	3.46098	6.15763	3.17196	4.24156	2.22679	2.07202	1.8575	4.88893	4.66375	4.31786	5.90238	5.25896	2.39455	2.7554	3.35491	2.20025	4.70227	5.02975	3.93496	4.2073	5.0398	3.16904
ATP8B1	1.70681	0.538661	1.48328	1.75932	1.18949	1.41385	2.78349	2.48642	6.03689	0.244447	1.76901	2.87857	1.86391	2.95816	1.36832	3.36771	3.06317	3.58989	3.38564	3.07373	1.63957	3.78657	2.87989	4.22539
ATP8B2	4.74114	7.54126	7.66359	11.4356	3.96495	5.30195	13.1752	4.14404	12.0738	5.62227	5.30703	8.63572	4.65978	5.91633	1.71039	12.8585	10.0647	12.8541	3.76182	5.30918	3.93496	1.26219	4.91981	4.92962
ATP8B3	2.0861	0.807992	1.9777	0.879661	0.396495	1.76732	0.92783	0.828807	0.928752	0	1.12573	3.2898	0	2.30079	0.684158	0	0	1.96865	3.19754	1.95601	3.60705	1.68292	0.959963	1.05635
ATP9A	39.067	42.8236	34.3626	55.8585	48.7689	74.2273	35.9998	42.062	80.8014	17.8446	19.9416	34.1317	50.0149	32.2111	41.0495	31.8401	33.5491	65.8918	20.69	21.5161	32.1355	53.0119	34.0787	48.4159
ATP9B	34.8948	47.4022	30.1599	37.3856	30.9266	40.2948	18.1855	19.2698	27.3982	31.5336	26.2135	35.1597	38.2102	29.253	32.1554	18.6755	18.6708	29.6455	26.897	32.4139	42.9567	38.7071	34.1987	44.1905
ATPAF1	124.407	137.359	121.134	123.153	128.861	147.748	84.247	68.9982	96.358	96.0675	127.208	120.695	138.551	142.978	163.856	101.337	80.5177	111.634	126.585	123.788	139.363	179.231	157.674	139.438
ATPAF2	28.0675	26.1251	24.474	19.3526	25.7722	25.8028	18.371	19.6842	16.9497	26.1558	23.1579	30.4306	19.5711	19.3924	29.0767	24.4924	19.4001	19.2233	24.4518	29.0608	20.9865	24.823	24.1191	24.1199
ATPIF1	216.196	183.953	225.705	215.077	192.3	154.464	206.721	292.362	179.714	356.403	234.474	180.733	187.323	238.297	230.561	289.929	276.123	180.768	272.92	301.505	220.358	177.127	218.511	188.734
ATR	26.74	22.8931	20.7659	31.228	21.8073	21.5613	23.3813	16.9906	37.8466	12.7112	22.193	36.1878	30.1332	22.0219	19.1564	17.1447	22.1716	33.6986	17.4925	21.2367	24.5935	24.4023	23.0391	26.9369
ATRAID	359.378	304.344	348.57	287.209	301.337	245.657	328.452	411.71	270.035	562.227	388.217	285.185	317.486	332.958	322.238	461.07	448.828	269.705	405.148	431.161	311.846	325.645	357.466	275.355
ATRIP	7.96511	12.9279	7.66359	8.35678	11.4984	16.6128	7.79377	4.55844	8.35877	2.68891	7.71931	11.3087	15.5326	8.87449	10.2624	7.65388	7.00154	7.87459	12.2259	8.94177	11.8049	8.41459	13.3195	11.7959
ATRN	30.3433	36.629	29.1711	38.7051	34.0986	41.0018	21.8968	18.0266	30.6488	21.7557	27.9825	29.6082	32.9291	31.2251	25.3138	20.8186	26.1099	29.7613	25.9565	19.5601	33.7751	36.1827	39.7185	38.0285
ATRNL1	31.8605	32.8584	31.396	38.7051	45.2005	52.3126	23.0102	20.7202	29.4879	23.4669	30.234	39.272	35.1036	41.743	27.7084	18.3693	24.3595	31.0352	27.2732	32.6933	40.6613	35.762	34.1987	39.7891
ATRX	184.335	137.897	166.621	174.613	143.928	127.6	104.103	146.492	98.9121	196.291	155.512	148.041	137.929	178.476	140.252	123.687	123.694	90.0946	145.206	150.334	122.968	119.487	122.995	131.867
ATXN1	20.2921	15.3519	24.474	21.1119	16.6528	15.1989	10.9484	17.405	15.5566	18.3335	19.9416	15.6265	14.29	26.2948	8.89405	10.7154	8.31433	9.38003	14.483	12.2949	9.18157	11.3597	12.4795	11.7959
ATXN10	311.398	285.221	306.791	279.293	271.599	264.391	306.555	250.714	297.201	254.469	312.632	318.494	294.187	287.271	262.717	314.421	303.4	329.343	318.062	323.58	312.829	292.828	274.309	273.594
ATXN1L	15.7406	11.8506	15.5744	12.3153	12.6879	14.8455	17.2576	19.6842	13.2347	13.689	12.5439	15.0097	10.5622	10.1892	5.47326	14.3893	12.6903	14.1279	9.02836	9.78006	8.52575	7.99386	11.9995	12.8522
ATXN2	47.2217	56.0208	42.5206	40.4644	56.3024	50.1918	35.8142	36.8819	39.9363	32.0225	49.3714	53.8705	50.6362	44.0438	63.9687	25.4109	28.5896	45.8579	37.242	43.5911	44.5962	41.2315	47.5181	53.1695
ATXN2L	32.9983	32.3197	27.935	31.6678	30.5302	31.8117	29.505	31.7019	32.9707	34.467	29.2691	31.4587	20.8137	25.9661	16.7619	29.6971	23.3385	33.5828	22.1947	19.8396	21.3144	13.4633	17.8793	24.8242
ATXN3	15.5509	15.6212	15.5744	17.5932	17.0493	14.8455	13.1752	16.1617	11.3772	12.7112	15.7603	13.5704	11.4941	12.8187	9.92029	6.42926	17.0663	7.29558	15.4235	15.9275	5.90244	10.939	11.8795	11.2677
ATXN7	14.0338	14.5439	13.1023	11.8754	13.4808	11.6643	7.97934	13.0537	16.2532	14.1779	12.8655	12.5424	9.94086	20.7071	8.55197	13.1647	11.8151	10.7697	11.0974	6.14747	9.18157	10.5182	11.0396	14.7889
ATXN7L1	5.87901	2.96264	4.44983	6.59746	7.53341	5.65542	3.89689	2.69362	3.48282	3.6667	1.60819	4.72909	2.48521	3.28685	3.76287	3.98002	2.77144	2.89507	3.00945	2.51487	3.93496	5.04875	4.55982	5.63385
ATXN7L2	9.86157	8.61858	7.66359	9.67628	8.3264	10.9574	15.2164	8.70248	17.4141	2.68891	5.78948	8.84134	10.5622	8.21712	9.92029	9.49081	8.0226	13.4331	6.77127	9.50063	9.18157	5.89021	8.63966	10.5635
ATXN7L3	20.2921	18.5838	21.2603	10.5559	16.2563	14.8455	19.2989	26.5218	22.0579	16.6224	18.0117	19.122	13.358	15.4482	6.84158	21.737	21.8798	21.8867	14.2949	13.9715	9.8374	10.0975	10.3196	11.9719
ATXN7L3B	161.578	169.14	149.069	171.094	150.668	200.414	123.216	102.979	161.603	103.645	128.334	190.397	160.607	143.964	172.75	102.256	114.359	147.185	127.902	111.493	119.688	164.926	169.193	177.29
AUH	43.9978	43.0929	42.7678	28.1492	44.4075	38.1741	22.4535	22.3778	30.1844	48.8893	44.8685	40.7113	37.8995	49.6314	56.7851	21.1247	21.4422	23.9712	39.8753	38.282	42.9567	48.8046	37.4385	43.6624
AUNIP	1.70681	0.538661	0.741638	0	0.396495	0.353464	0.742264	0.828807	0.232188	3.17781	0.964914	1.02806	0.621303	0.65737	0.684158	0.918466	2.18798	1.62124	3.94991	4.19145	3.60705	0.42073	1.07996	1.23241
AUP1	66.9449	71.1033	95.1769	47.5017	74.5411	69.2789	162.741	146.906	121.667	113.423	103.085	85.946	73.6245	69.6812	68.0737	161.65	144.699	106.77	100.252	84.9468	103.293	83.7252	84.9567	66.1978
AURKA	4.93078	7.81059	4.20261	5.27797	3.56846	3.53464	5.38142	2.48642	3.48282	10.7557	8.36259	8.43011	8.3876	6.24501	5.13118	11.0216	7.585	8.80101	26.897	36.3259	53.7778	4.2073	8.03969	4.57751
AURKAIP1	81.3579	63.8314	89.491	62.456	67.4042	55.4938	111.711	130.952	91.7143	118.557	98.5821	75.871	74.5564	82.8286	81.4148	121.544	110.712	84.6519	104.579	96.9623	103.293	70.2618	73.0772	71.3035
AURKB	0	0	0	0	0	0	0.185566	0	0.464376	7.57784	4.98539	4.9347	0.621303	0	0	6.1231	0.583462	2.77927	11.4735	12.5744	17.3794	0	0	0
AURKC	2.65504	1.61598	1.23606	4.39831	2.37897	0.706927	2.96906	3.10803	1.8575	2.68891	1.60819	0.82245	4.65978	3.61553	4.7891	3.06155	2.47971	1.96865	2.069	3.63259	0.655827	2.94511	1.67993	1.23241
AUTS2	48.9286	35.5517	46.9704	25.95	32.1161	36.7602	12.6185	32.3235	20.6647	53.5338	34.8977	37.4215	21.435	33.5259	22.2351	16.5324	17.5039	15.865	18.621	21.7956	19.019	17.6706	19.7992	22.0072
AVEN	10.2409	12.1199	8.65244	10.1161	10.7054	8.83659	22.4535	16.9906	19.2716	7.82229	10.7749	10.4862	7.45564	10.8466	7.86781	20.5124	23.6302	19.3391	10.5331	14.2509	6.23035	7.1524	10.1996	11.6198
AVIL	1.51716	0.538661	1.73049	0.879661	1.98248	0.706927	2.59792	1.24321	0.464376	1.46668	2.09065	0.411225	1.86391	0.986055	1.02624	0.918466	0.437596	1.04223	0.564273	1.39715	0	0.841459	0.959963	0.704232
AVL9	27.1193	19.6611	28.6767	31.6678	19.0318	25.4494	23.3813	25.2786	27.8626	23.4669	25.2486	22.2061	27.3374	24.98	19.1564	28.7786	21.8798	21.4235	20.5019	20.9573	27.2168	17.6706	19.7992	19.3664
AVPI1	50.2561	62.2154	51.9146	29.9085	47.183	48.778	62.3502	34.8099	41.7938	63.3117	43.4211	52.4312	39.4528	47.6593	32.4975	54.1895	49.3025	56.975	75.8006	57.2832	79.355	47.5424	52.438	55.8104
AXIN1	7.20653	7.0026	5.9331	3.07882	10.3089	9.89698	15.402	10.7745	9.28752	1.22223	4.98539	8.43011	7.14499	7.88844	1.71039	7.96004	14.0031	11.9277	6.01891	4.47088	1.63957	7.1524	7.43971	8.45078
AXIN2	9.67192	23.4318	14.3383	20.672	11.8949	20.1474	9.46387	10.7745	16.7175	6.35561	15.2778	18.9163	11.1835	15.7769	14.3673	7.04157	6.70981	9.95904	10.5331	6.70633	11.1491	10.939	14.9994	17.0776
AXL	40.3945	69.218	38.0707	51.9	60.2673	71.0462	114.309	137.582	167.872	57.6894	63.8452	83.0674	57.4706	38.7848	48.5752	140.525	138.718	187.716	80.5029	106.463	166.908	51.329	58.3177	55.8104
AZGP1	0.568937	1.34665	0.741638	0.439831	1.18949	1.06039	0.371132	1.24321	2.08969	0.73334	0.643276	1.02806	1.24261	0.986055	0.342079	1.22462	0.145865	1.04223	0.188091	1.11772	1.63957	1.26219	1.07996	1.23241
AZI2	97.8571	82.1459	92.9519	99.8416	83.264	77.4085	73.4842	88.8896	74.3002	91.1786	87.1639	87.1797	91.6423	94.6612	86.888	75.008	77.6004	63.8073	80.3148	90.5354	65.2548	76.5728	85.6767	77.8176
AZIN1	161.009	128.471	149.811	216.837	177.63	136.79	129.711	90.5472	126.078	103.89	139.108	133.237	147.87	182.091	151.883	119.707	143.677	133.984	140.692	152.29	123.623	149.78	156.354	153.523
AZIN2	10.2409	12.6585	8.15802	7.91695	6.74042	13.4316	4.08245	2.07202	5.10814	8.55563	8.36259	10.2806	10.5622	5.58764	9.23613	5.51079	4.37596	6.60076	10.345	11.1772	10.1653	12.6219	13.1995	9.85925
B2M	1890.58	1624.33	2103.53	1685.43	1664.49	1173.5	1701.27	2379.71	1491.81	3540.56	2305.98	1742.77	1557.92	1927.41	1749.73	2142.78	2690.63	1360.45	2209.13	2264.22	2018.63	2022.87	1944.28	1406.7
B3GALNT1	61.2555	62.4847	49.6897	78.2899	76.9201	60.0888	40.8245	36.4675	42.7226	45.4671	51.6229	50.9919	55.9173	52.2609	59.1796	59.3941	47.5521	50.3742	51.725	54.4889	54.7615	71.1033	61.5576	57.0428
B3GALNT2	35.4637	34.205	30.1599	42.2237	31.7196	42.0622	29.1339	20.513	39.7041	20.2891	28.1433	36.3934	33.5504	36.1553	37.2866	32.7586	29.0272	39.4888	27.4613	26.5459	35.7426	30.7133	34.9186	38.0285
B3GALT4	7.01689	5.65595	3.70819	8.35678	4.75795	4.94849	2.96906	1.45041	2.32188	7.08895	5.46785	5.34592	5.90238	6.5737	5.81534	3.06155	3.06317	3.01087	5.64273	5.58861	4.9187	5.46948	4.79981	3.87327
B3GALT5	2.84468	2.15465	3.70819	6.59746	1.98248	4.59503	2.78349	0.207202	3.48282	0.244447	2.09065	2.46735	1.86391	1.64342	2.73663	1.22462	0.583462	3.35828	1.69282	2.23544	2.62331	2.52438	1.79993	3.16904
B3GALT6	52.3422	50.0955	43.5094	48.8212	48.3724	54.0799	44.1647	48.0708	46.902	40.0892	45.0293	51.1975	37.2782	41.0856	40.3653	45.6171	45.9476	49.2162	41.0038	57.2832	43.2846	43.3351	44.1583	52.9934
B3GAT1	2.46539	3.77063	1.73049	0.439831	2.37897	0.706927	7.97934	18.441	12.5382	2.20002	1.92983	0.82245	1.86391	3.61553	1.02624	5.51079	8.75193	6.02175	2.069	3.07373	1.31165	2.52438	2.03992	0.352116
B3GAT3	44.7563	43.0929	44.7455	32.5475	32.9091	28.2771	57.8966	46.6204	47.5985	49.3782	59.3422	48.1133	53.4321	35.498	34.55	55.1079	52.6574	50.0268	49.4679	39.6791	60.3361	39.1278	43.5583	42.7821
B3GLCT	27.4986	25.0478	24.7213	22.4314	21.0143	31.1048	20.969	13.0537	22.7544	15.4001	21.3889	23.4398	26.4054	25.6374	23.2614	19.5939	15.8993	22.8132	22.0066	17.0452	30.168	28.1889	23.0391	26.7608
B3GNT2	38.1188	43.3622	43.7566	70.3729	33.3056	39.5879	36.1854	24.4498	33.4351	41.5559	42.7779	54.0761	33.861	41.743	41.3915	38.5756	39.6754	42.6154	43.0728	47.2237	47.2195	59.3229	52.7979	35.5637
B3GNT5	9.86157	4.84795	11.3718	8.35678	6.74042	10.6039	7.05151	5.38725	4.17938	2.93336	5.46785	5.34592	6.52369	7.88844	5.81534	3.67386	2.62558	3.70569	1.69282	2.51487	7.54201	5.89021	5.87977	4.57751
B3GNT7	1.13787	3.77063	1.48328	4.83814	2.77547	1.06039	3.15462	3.31523	3.25063	1.95557	2.5731	1.6449	5.28108	2.95816	1.71039	3.06155	3.93837	1.50544	0.752364	0.838291	3.27913	2.10365	2.39991	1.93664
B3GNT8	0.758582	0.807992	0.741638	1.31949	0.792991	1.06039	1.1134	1.24321	1.39313	0.244447	0.643276	1.43929	0.931955	0.328685	0	1.22462	0.729327	1.04223	0.564273	0.838291	0.98374	0.42073	0.839967	0.88029
B3GNT9	19.1542	20.4691	17.0577	29.4687	24.5827	26.5098	10.2061	4.14404	6.50126	11.489	14.7953	22.6174	24.5415	23.3366	31.1292	12.2462	9.77299	17.1388	23.1352	19.5601	22.2981	19.3536	24.959	29.7538
B3GNTL1	7.77547	8.88791	8.15802	5.27797	3.96495	6.00888	5.56698	3.52243	4.41157	10.0223	7.55849	7.19644	5.59173	6.90238	5.47326	3.98002	4.08423	4.0531	9.59263	7.82405	8.85366	8.83532	6.23976	5.80991
B4GALNT3	0.189646	0	0	0	0.396495	0.353464	2.04123	0	5.10814	0	0.160819	0	0	0	0	0.306155	0.291731	1.15803	0	0	1.31165	0.42073	0	0.352116
B4GALNT4	14.2234	11.3119	14.3383	7.91695	12.2914	12.7247	5.93811	12.0177	9.28752	15.6446	13.1872	13.776	11.8048	6.24501	7.18365	11.3277	12.2527	7.17977	7.33554	8.38291	5.24661	11.3597	10.6796	10.2114
B4GALT1	85.9094	65.7167	74.9054	120.074	102.296	88.0124	67.7316	53.0437	59.6723	64.2895	75.7458	70.7307	113.699	92.0318	47.2069	60.3126	50.907	53.2693	57.5558	58.1215	36.0705	61.0058	66.9574	63.2048
B4GALT2	30.5329	26.9331	28.9239	23.7509	28.1512	26.8632	35.4431	24.4498	30.6488	33.4892	34.8977	27.3465	33.861	23.0079	30.7871	35.2079	29.1731	32.1932	34.9849	36.8848	32.4634	29.4511	37.7985	35.5637
B4GALT3	49.8768	54.1355	51.173	37.3856	43.218	39.2345	48.2472	48.0708	58.047	46.9337	50.0147	50.5807	37.5889	38.7848	47.2069	50.8218	49.1567	51.1848	43.8252	47.7826	44.2683	38.2864	39.1185	41.1976
B4GALT4	38.3084	36.0903	34.6098	46.6221	36.4776	38.5275	31.9174	20.9274	31.5776	21.0224	27.0176	39.6832	34.1717	34.1832	44.4702	26.6355	27.131	31.9616	30.0945	28.7813	29.1843	49.2254	38.6385	37.3243
B4GALT5	22.9471	19.1225	20.7659	15.8339	22.9967	14.1385	20.0411	23.621	21.3613	25.178	24.2837	19.5332	17.7071	15.1195	6.84158	15.6139	17.7956	10.8855	12.6021	15.0892	12.1328	13.0426	10.3196	11.4438
B4GALT6	14.4131	10.7732	22.7436	26.8297	17.0493	13.4316	11.3195	14.9185	11.3772	15.889	19.4591	13.9816	11.8048	22.0219	15.3935	9.79697	11.3775	8.91682	9.78073	10.6184	10.8211	19.7743	14.0395	14.7889
B4GALT7	58.2212	65.986	61.3087	46.6221	69.3867	55.1403	67.546	44.9628	54.7964	48.156	72.3686	72.9924	95.0594	71.6533	83.4672	65.2111	59.2214	83.957	81.6314	101.433	88.8645	77.4142	68.2773	82.5712
B4GAT1	139.579	166.716	134.731	128.431	141.152	148.808	69.0306	47.6564	61.0654	122.712	136.696	162.023	139.172	144.293	159.067	82.3558	89.2697	80.9462	133.356	131.332	159.038	140.944	168.233	146.48
B9D1	40.2049	32.0504	50.9258	29.9085	32.9091	36.4067	48.2472	59.0525	35.5248	55.4894	42.4562	37.2159	36.0356	35.498	33.5237	47.1479	47.1145	40.8784	38.1824	39.9585	34.103	42.073	36.2386	28.1693
B9D2	11.1891	17.5065	16.316	8.35678	7.92991	13.7851	13.5463	16.9906	15.3244	14.9112	13.1872	11.7199	13.0474	13.8048	9.57821	11.0216	12.1068	10.5381	11.8497	14.5304	12.7886	8.83532	14.3994	10.9156
BAALC	17.0681	13.4665	20.2714	21.5517	23.7897	25.0959	22.6391	22.9994	32.9707	14.6668	13.9913	9.66379	16.1539	20.3785	24.9718	23.574	19.4001	21.1919	6.58318	8.10348	8.19783	26.9267	18.1193	13.9086
BABAM1	74.3411	92.3804	77.872	69.9331	74.1447	77.0551	116.35	89.304	69.6564	108.045	90.2195	78.7496	87.6038	79.5417	83.1251	99.1943	91.4577	89.1682	104.39	101.713	98.0461	90.4568	82.7968	76.4092
BACE1	47.601	33.6663	49.4425	51.4602	41.2355	48.071	44.1647	38.1251	43.8835	42.7782	41.8129	47.0853	50.6362	51.2748	30.1029	47.1479	39.0919	47.7108	43.0728	41.6351	40.6613	43.3351	52.7979	48.2399
BACE2	278.779	277.68	271.687	301.724	259.705	273.934	243.092	228.336	239.386	282.58	276.609	250.847	254.113	249.8	241.166	255.027	270.435	256.503	267.277	279.43	269.545	240.657	301.188	286.446
BACH1	40.9634	39.3223	33.3737	51.4602	43.218	59.3819	28.7627	19.2698	45.5088	21.0224	26.0527	47.7021	39.7634	41.0856	39.6811	23.2678	22.6091	35.6673	33.2921	33.5316	34.4309	29.0303	42.1184	40.8454
BACH2	1.51716	1.34665	0.98885	2.63898	1.18949	0.706927	16.1442	24.8642	14.6278	2.93336	3.05556	3.2898	2.79587	3.61553	2.05247	7.96004	9.04366	14.1279	1.88091	1.67658	1.31165	2.52438	1.31995	2.28875
BAD	84.013	74.3353	78.8608	80.9289	65.0253	63.27	71.6285	91.9976	64.0839	113.668	92.1493	77.7215	68.654	76.9123	90.3088	92.4589	100.355	64.3864	101.569	114.287	79.0271	74.4691	81.1168	83.4515
BAG1	125.925	117.698	137.203	111.717	107.054	101.091	137.69	137.996	130.257	146.179	123.67	98.2828	103.758	113.725	98.1766	151.853	141.49	124.372	133.168	119.317	96.0786	99.7129	106.556	101.585
BAG2	29.964	31.5117	33.1265	30.7882	35.2881	25.8028	56.2265	43.5124	36.9179	45.2226	46.4767	34.5429	27.0267	34.5119	28.7346	60.3126	54.262	40.0678	41.5681	48.062	36.7263	23.5609	27.1189	27.8172
BAG3	14.982	19.1225	12.8551	13.1949	12.6879	15.9059	41.5668	24.4498	31.5776	13.9335	15.5994	21.3837	21.435	14.1334	11.6307	25.4109	26.1099	31.3826	17.6805	20.119	24.2656	18.5121	17.1593	15.6692
BAG4	47.9803	40.3996	38.5652	54.0992	50.7514	40.2948	47.6905	37.0891	45.0445	33.9781	38.1141	41.3281	36.3463	44.0438	39.3391	40.7186	38.9461	41.5732	36.8658	37.4437	34.4309	45.0181	33.9587	41.3736
BAG5	55.7558	64.6394	54.8812	47.0619	66.2147	55.1403	64.9481	65.0614	65.0126	45.2226	45.5118	57.5715	55.9173	46.0159	69.7841	60.3126	52.074	69.5975	57.1796	49.4592	55.4174	65.2131	55.1978	52.6413
BAG6	43.9978	42.2849	44.9927	33.4271	34.0986	45.9503	41.5668	53.2509	32.0419	53.5338	53.5527	35.1597	32.9291	39.1135	31.4713	36.4325	44.1972	35.6673	39.4991	38.5614	37.71	29.4511	32.7587	30.9862
BAHCC1	16.8785	12.6585	17.0577	6.59746	9.1194	15.9059	5.01028	5.80165	4.87595	14.9112	13.5088	15.6265	10.2515	12.49	6.15742	2.44924	5.25116	3.01087	7.14745	8.38291	7.21409	5.04875	7.6797	6.51414
BAHD1	8.3444	6.46394	4.94425	8.79661	11.1019	7.06927	4.82472	4.55844	7.6622	1.22223	5.14621	7.40205	4.65978	3.94422	9.57821	6.1231	3.06317	9.84324	3.19754	3.35316	3.93496	8.83532	6.83973	7.74655
BAIAP2	148.682	195.803	146.597	135.028	160.184	178.853	116.907	97.3849	104.717	164.513	163.714	196.36	132.648	155.468	156.33	153.384	139.156	159.46	195.05	172.967	191.501	127.06	169.313	178.699
BAIAP2L1	17.0681	19.1225	18.5409	15.8339	22.2037	32.1652	15.9587	8.90968	10.9128	16.1335	14.9562	20.15	13.0474	13.1474	20.8668	11.0216	9.18952	11.9277	14.483	17.6041	13.4444	15.9877	14.0395	19.1903
BAIAP2L2	2.65504	0.538661	2.22491	1.75932	2.37897	2.12078	3.15462	5.38725	2.78626	2.68891	2.89474	2.26174	2.17456	1.64342	1.02624	4.28617	7.00154	5.79014	2.069	1.11772	1.63957	4.62802	1.67993	1.76058
BAIAP3	0.379291	0.538661	0.741638	1.75932	0	0.706927	1.67009	0.621606	0.232188	0.244447	0.804095	0	1.55326	1.31474	1.71039	0.918466	0.875193	0.926422	0.564273	0.27943	2.62331	1.26219	2.99988	3.3451
BAK1	23.3264	29.3571	23.9796	15.8339	31.7196	27.2167	69.7728	40.1972	46.2054	29.0891	32.9679	33.5148	26.0947	17.749	24.9718	59.088	67.244	62.5335	34.9849	28.7813	36.0705	36.6035	29.1589	34.5074
BAMBI	67.3242	66.2554	64.0281	68.1738	52.7339	43.8295	146.226	164.104	141.867	80.1785	80.7311	59.8332	64.6156	77.2409	78.336	131.034	139.01	114.297	75.2364	69.8576	71.4851	74.8899	56.1578	57.3949
BANF1	143.941	123.084	182.69	113.476	108.64	79.8828	169.607	312.046	150.458	263.269	177.705	123.367	108.107	115.04	119.043	210.329	202.17	129.004	151.225	175.203	123.295	108.548	109.916	108.276
BANK1	1.13787	0.807992	0.741638	0.879661	1.18949	1.06039	1.85566	0.828807	1.39313	0.73334	1.12573	1.02806	2.79587	2.30079	0.684158	2.7554	1.60452	2.31606	3.00945	3.63259	1.31165	0.42073	2.39991	1.05635
BANP	21.2403	19.1225	17.5521	11.8754	12.6879	17.3197	12.0618	8.70248	16.7175	10.5112	12.8655	16.6546	16.7752	14.7908	14.3673	14.0831	10.9399	14.9386	12.7902	15.3687	17.3794	15.9877	18.2393	21.8312
BAP1	47.0321	53.0582	42.0261	42.6636	47.183	42.0622	39.1544	31.9091	51.3135	39.3559	43.0995	52.6368	51.2575	47.0019	47.549	35.514	45.8018	53.0377	45.3299	31.5756	49.5149	48.8046	47.2782	62.8527
BARD1	18.0163	12.1199	20.5186	12.7551	12.6879	8.83659	11.3195	10.7745	11.145	25.9113	18.8158	14.3929	10.8728	1.64342	12.3148	10.4093	11.6692	9.38003	22.759	16.207	17.3794	10.939	10.3196	13.3804
BASP1	138.821	112.85	126.82	131.509	125.689	120.531	144.742	124.321	115.165	155.712	127.047	133.442	123.95	153.825	116.991	120.931	126.028	91.021	156.868	147.819	141.003	99.7129	112.316	111.973
BAX	35.843	20.7385	34.857	25.0704	25.3757	10.6039	27.8349	37.7107	22.7544	51.8227	30.7164	22.823	24.5415	22.6793	14.0252	26.3293	25.3806	19.8023	32.7278	29.3402	25.5772	24.823	24.599	21.6551
BAZ1A	13.2752	8.34925	15.08	10.9958	9.51589	12.3712	30.804	35.6387	25.0763	16.1335	10.6141	7.60766	7.45564	8.54581	9.57821	27.2478	27.5686	19.6865	11.2855	12.0155	10.1653	9.67678	8.99965	9.50713
BAZ1B	101.271	92.3804	96.9073	95.0034	91.5905	79.1758	81.2779	91.7904	87.5349	83.8452	89.2546	85.946	81.3908	94.9899	66.0212	88.785	82.8516	69.2501	81.8195	82.1525	92.1437	86.2495	71.8772	80.8106
BAZ2A	100.891	91.0338	99.3795	98.0823	96.7449	102.504	51.9585	62.7822	47.1342	85.0674	94.5616	100.75	74.2458	87.7589	52.3381	45.311	46.677	53.0377	51.1607	56.1655	48.8591	79.9386	70.6772	79.4021
BAZ2B	62.9623	58.4448	55.8701	76.0907	62.2498	59.7353	35.9998	41.2332	52.7067	37.8892	52.9095	51.4031	52.1895	61.4641	66.0212	33.3709	31.5069	32.0774	48.9036	43.8706	40.3333	48.3839	50.158	56.5146
BBC3	5.68937	4.30929	3.46098	2.63898	3.56846	4.24156	1.67009	1.65761	1.16094	5.62227	2.5731	2.87857	4.97043	4.2729	4.7891	1.83693	1.60452	1.62124	3.19754	3.07373	3.93496	3.78657	6.23976	6.86626
BBIP1	29.5847	18.8532	26.9462	28.1492	21.8073	19.087	20.969	34.1883	19.9682	37.8892	31.3597	22.823	22.9882	31.8824	22.5772	31.8401	31.2152	19.5707	26.5208	32.4139	18.0352	20.195	20.7592	22.5354
BBOF1	10.6202	12.9279	8.89965	13.1949	11.1019	12.0178	5.01028	2.69362	6.03689	11.489	6.27194	12.1311	12.7367	12.49	14.7094	9.49081	8.31433	8.1062	12.414	13.9715	10.4932	10.939	14.3994	12.6762
BBS1	85.7198	102.615	83.0634	97.6424	102.692	127.6	62.1646	33.1523	78.7117	53.2894	85.8774	100.339	101.583	101.892	111.86	46.2294	49.1567	78.8617	91.2241	73.4902	80.9946	102.658	113.516	125.353
BBS10	36.7912	32.8584	30.4072	40.0246	40.046	34.6394	28.9483	14.9185	35.9891	18.089	26.3743	29.6082	39.7634	31.2251	39.3391	16.8385	18.379	33.1196	23.1352	29.0608	23.2818	44.5973	31.9188	33.8031
BBS12	14.982	15.8905	16.0688	15.8339	13.4808	16.2593	10.9484	8.49528	15.7888	8.06674	12.7047	16.8602	13.358	13.8048	15.7356	11.6339	11.0858	13.2015	12.9783	12.5744	15.4119	20.195	13.4395	16.0213
BBS2	101.46	129.009	91.7159	115.675	134.412	121.591	38.2266	35.0171	63.1551	42.5337	91.6668	114.115	110.281	95.3186	151.541	44.0864	43.7596	67.6288	82.76	89.6971	109.195	105.182	116.275	140.318
BBS4	32.4294	36.0903	41.0373	40.9043	26.9617	32.8721	48.6183	32.3235	49.6882	28.8447	39.079	37.8327	42.5593	43.3864	45.4965	49.291	47.698	51.069	38.7467	33.2522	35.7426	41.6522	38.3985	34.5074
BBS5	25.4125	33.6663	32.6321	40.9043	35.6846	28.2771	23.3813	12.8465	26.9338	17.3557	27.9825	22.4118	26.0947	33.5259	29.4188	21.737	17.9415	29.0665	27.0851	30.4579	36.0705	29.4511	28.7989	33.451
BBS7	25.4125	22.8931	22.0019	22.4314	21.0143	28.984	22.8246	21.7562	23.9154	22.4891	24.1229	27.9633	24.5415	23.3366	28.7346	25.717	25.5265	26.8663	32.1635	26.2664	30.8239	31.9754	32.1587	34.8595
BBS9	30.3433	40.9383	30.1599	40.4644	28.9442	34.286	14.4742	12.0177	11.6094	24.2002	22.6755	26.7296	31.6865	31.5537	31.4713	15.0016	12.3986	15.5176	24.4518	22.6339	21.9702	30.2925	28.4389	32.7468
BBX	124.407	103.962	126.573	124.472	121.328	92.6075	82.948	119.555	79.4083	132.979	119.167	110.825	101.894	121.285	112.544	111.134	101.377	75.156	95.174	96.6829	91.8157	84.5666	89.0365	97.7122
BCAM	6.63759	6.46394	6.18032	3.95848	10.7054	5.30195	6.12368	4.35124	7.6622	6.8445	3.05556	6.99082	4.03847	4.60159	5.13118	11.3277	8.60606	6.60076	6.58318	6.70633	6.55827	4.62802	4.43983	4.57751
BCAN	7.58582	8.07992	6.42753	4.39831	5.55094	3.8881	4.08245	3.10803	8.12658	1.71113	5.9503	4.52347	4.34912	5.25896	7.18365	8.57235	3.7925	9.03262	2.069	5.86804	8.85366	3.36584	3.59986	4.40145
BCAP29	69.2206	52.5195	69.2195	78.7297	54.3199	47.7176	49.5461	60.5029	51.3135	70.4006	63.3627	52.6368	54.3641	55.5477	70.1262	51.1279	54.262	41.2258	59.2486	64.5484	60.3361	50.0668	54.4779	47.3596
BCAP31	267.59	265.56	282.317	198.364	213.711	218.794	381.709	331.523	272.589	390.87	333.86	274.081	267.782	233.038	259.296	364.325	348.181	308.267	330.664	318.83	309.55	281.468	268.43	235.213
BCAR1	141.476	170.217	140.664	131.509	125.689	157.998	249.401	129.087	301.148	83.6007	125.6	182.173	187.323	161.056	165.224	180.325	190.354	306.762	171.727	149.216	230.195	168.713	164.754	195.776
BCAR3	46.2735	49.2875	50.4314	51.9	55.9059	49.8384	34.3297	29.0083	47.3663	24.4447	41.6521	56.1322	65.5475	44.3725	57.8113	33.0648	31.5069	39.952	47.7751	34.6494	48.2033	52.5912	58.7977	52.2892
BCAS2	88.7541	75.1433	86.2772	83.5678	73.7482	59.3819	95.1954	115.411	83.3555	116.112	91.3452	70.3195	88.2251	78.227	77.6519	120.931	117.568	78.1669	101.193	108.419	80.9946	68.1582	73.0772	69.895
BCAS3	25.4125	26.1251	20.0242	29.4687	22.2037	29.6909	12.6185	7.66647	14.86	6.60006	22.6755	18.7107	29.2013	33.5259	23.9455	12.8585	8.89779	19.3391	20.3138	22.075	20.3306	20.6157	30.2388	30.282
BCAS4	42.291	35.013	42.0261	37.3856	33.3056	38.881	25.9792	36.6747	19.9682	59.4005	47.7632	31.8699	35.4143	31.2251	38.6549	27.2478	28.152	27.2137	36.3015	32.1345	30.8239	27.7681	31.0788	32.2186
BCAT1	308.933	263.675	302.588	387.051	330.677	331.195	387.276	126.808	228.473	188.468	266.638	342.962	840.313	383.904	297.951	247.067	240.678	274.453	285.898	346.494	320.699	375.291	371.986	263.735
BCAT2	39.4463	31.781	35.5986	34.7466	38.0636	41.7087	21.7112	15.5401	15.3244	32.5114	40.6872	37.6271	34.4823	44.0438	42.7599	21.4309	17.358	23.7396	42.3204	41.6351	40.6613	32.3962	42.1184	40.6694
BCCIP	69.9792	66.2554	73.6694	71.2526	70.9727	71.3996	120.061	116.24	100.77	88.4897	87.6464	77.9271	67.1008	64.7509	75.5994	121.85	115.963	109.086	96.3025	92.212	99.0298	89.6154	80.1569	61.2682
BCDIN3D	10.6202	10.5039	12.3606	10.5559	5.94743	12.3712	11.8762	12.8465	12.0738	13.9335	10.6141	11.5143	7.14499	5.58764	12.6569	14.3893	14.7324	10.7697	11.6616	16.7658	6.23035	12.2012	10.4396	10.3874
BCHE	18.206	12.6585	12.8551	20.2322	12.2914	8.48313	5.19585	7.87367	10.6806	13.689	8.52341	16.2434	7.76629	20.3785	19.8406	12.2462	11.0858	7.75879	14.6711	12.8538	10.8211	14.3048	14.0395	10.3874
BCKDHA	83.444	104.231	91.7159	61.1365	101.106	93.3144	56.9688	54.9085	54.5642	73.334	73.4943	90.6751	82.0121	91.7031	105.018	55.4141	61.2635	70.1765	91.036	91.6531	91.1599	74.8899	90.7165	99.2967
BCKDHB	67.5138	64.1007	67.9835	91.045	75.7306	72.1066	46.9482	29.6299	45.0445	51.8227	56.7691	64.1511	70.2073	71.982	84.1514	60.3126	51.0529	60.6807	68.4651	62.313	64.9268	62.6887	69.7173	70.4232
BCKDK	81.9269	98.0364	76.8831	60.2568	88.815	95.0817	81.0924	75.4215	77.5508	77.9785	89.8978	92.32	83.876	89.731	89.9667	96.1327	86.2065	91.7158	98.5596	93.8886	110.835	98.03	106.196	86.7966
BCL10	15.1716	12.3892	12.3606	14.9542	10.7054	14.1385	17.0721	11.6033	17.6463	21.0224	12.7047	8.43011	7.76629	9.86055	9.57821	14.6955	13.2738	11.6961	14.483	11.4566	12.4607	4.62802	8.03969	7.04232
BCL11A	1.32752	2.15465	1.48328	0.879661	2.37897	3.53464	1.1134	0.207202	1.39313	2.20002	1.60819	3.08419	0.621303	0.65737	0.342079	0.306155	1.16692	0.347408	1.31664	2.7943	3.27913	2.94511	1.07996	1.93664
BCL11B	5.31008	1.88532	4.69704	1.75932	3.56846	3.53464	1.48453	1.45041	0.696564	5.13338	2.41229	2.87857	3.41717	2.62948	4.10495	0.918466	0.729327	0.231606	1.50473	3.63259	1.63957	0.42073	2.75989	1.58452
BCL2	4.1722	1.07732	3.21376	6.15763	3.56846	3.18117	1.29896	2.90083	2.78626	2.93336	2.41229	2.46735	1.86391	2.62948	2.39455	2.7554	3.64664	1.15803	1.69282	1.39715	2.62331	2.10365	1.31995	2.1127
BCL2L1	45.3253	45.2476	40.5429	48.3814	47.976	66.0977	62.9069	31.9091	35.9891	33.2447	49.3714	52.02	57.1599	50.6175	57.4692	54.1895	41.2799	53.2693	46.0823	49.4592	53.7778	64.3716	65.2775	62.8527
BCL2L10	5.68937	3.23197	2.47213	3.95848	4.36145	3.18117	3.15462	4.35124	4.17938	6.11117	4.34211	4.52347	3.10652	3.28685	2.05247	3.06155	5.25116	3.9373	5.64273	4.75032	2.29539	2.10365	3.59986	2.46481
BCL2L11	9.10299	9.69591	11.619	11.4356	15.8598	13.0782	2.96906	3.10803	3.01844	7.08895	4.98539	8.63572	10.2515	8.87449	7.86781	3.06155	3.64664	4.2847	6.207	7.54462	7.54201	10.0975	14.1594	11.4438
BCL2L12	17.4474	11.0426	8.40523	9.23645	10.7054	7.7762	17.6288	30.8731	25.3085	28.1114	13.8304	12.748	6.83434	12.8187	11.9728	33.6771	28.4438	20.8445	15.2354	20.9573	9.8374	9.67678	11.2796	9.68319
BCL2L13	183.956	210.347	176.015	153.941	160.581	188.75	134.164	114.375	151.851	173.557	187.033	189.575	133.891	156.125	198.064	102.562	116.401	157.492	142.949	112.052	148.217	174.182	161.994	169.192
BCL2L2	4.55149	3.5013	3.21376	3.95848	2.77547	5.30195	4.63915	6.83766	4.87595	5.86672	7.71931	4.52347	4.03847	3.28685	1.71039	3.98002	4.37596	4.0531	3.38564	4.19145	3.27913	2.10365	2.6399	3.16904
BCL2L2-PABPN1	23.1368	28.2797	35.8458	32.5475	40.4425	24.389	39.5256	52.4221	22.5222	63.5561	32.8071	22.6174	19.2604	33.8545	23.9455	29.3909	48.1356	37.7517	42.6966	35.2082	22.9539	38.7071	26.159	31.5144
BCL3	11.9477	14.5439	10.8774	13.1949	16.2563	10.9574	48.4327	58.2237	46.4376	15.6446	17.6901	13.3648	13.0474	14.1334	17.1039	18.9816	22.9009	18.2968	11.2855	15.9275	16.3957	15.1463	13.9195	10.7395
BCL6	28.8261	28.5491	26.9462	32.1076	28.9442	32.8721	14.2886	12.4321	15.0922	19.3113	21.2281	30.225	21.1243	22.3506	19.8406	7.96004	9.91885	12.6225	22.0066	12.2949	23.2818	23.1401	23.2791	32.3947
BCL7A	8.53405	11.0426	9.14687	9.67628	10.7054	10.2504	7.60821	7.87367	7.43002	7.08895	8.68423	7.81327	7.14499	7.88844	4.7891	8.26619	8.31433	9.03262	8.46409	5.30918	3.93496	10.0975	7.43971	6.51414
BCL7B	48.3596	43.3622	36.3403	37.8254	23.7897	33.2256	62.5358	53.4581	46.2054	58.6672	41.0088	45.4404	32.9291	31.8824	37.9707	68.5788	55.5747	57.0908	52.4774	43.5911	54.1057	33.2376	37.0786	41.9018
BCL7C	35.2741	29.6264	33.1265	30.7882	28.9442	28.2771	37.6699	56.5661	30.1844	55.4894	36.3451	30.8419	28.58	27.9382	31.1292	51.1279	54.1161	32.888	43.2609	44.4294	35.0867	33.6584	26.879	25.3523
BCL9	23.3264	20.1998	20.5186	32.9873	22.2037	21.9147	16.7009	18.441	26.4694	11.7334	19.9416	31.4587	26.4054	24.6514	14.3673	6.42926	14.5865	23.3922	20.1257	14.2509	21.6423	24.4023	27.1189	26.2326
BCL9L	15.7406	15.6212	14.0911	10.1161	13.8773	11.6643	28.3916	51.8005	23.2188	29.3336	20.9065	14.5985	14.29	12.8187	7.52573	25.717	28.7355	18.0652	9.96882	12.8538	9.18157	2.94511	7.91969	6.33809
BCLAF1	146.596	131.433	121.876	160.978	123.707	114.522	112.453	129.501	132.115	124.179	132.032	128.508	118.358	134.432	138.542	134.096	125.007	116.034	126.961	125.464	142.314	124.115	110.396	111.269
BCO1	179.784	197.419	168.105	252.903	268.031	274.995	33.0308	31.2875	75.9255	76.5118	115.79	130.77	153.462	216.932	248.691	44.0864	30.6317	57.2066	84.829	95.2857	74.7642	224.249	224.391	235.566
BCO2	3.98256	7.81059	2.71934	2.63898	1.98248	4.24156	29.505	25.0714	29.0235	2.93336	5.14621	4.52347	4.03847	3.94422	4.7891	24.7986	20.7129	20.2655	3.76182	2.51487	3.60705	5.04875	3.95985	4.75356
BCOR	31.6708	40.1303	32.8793	42.2237	38.0636	54.0799	17.0721	22.3778	28.3269	18.089	29.9123	35.3653	26.716	27.2808	30.445	11.9401	21.2964	23.508	16.7401	17.3247	20.3306	22.7194	29.1589	43.8384
BCORL1	5.87901	5.11728	5.19146	7.91695	5.55094	4.94849	3.34019	4.76564	3.48282	7.3334	6.7544	7.81327	3.41717	3.61553	4.10495	8.8785	4.95943	2.54766	4.70227	2.51487	5.24661	1.68292	4.67982	4.40145
BCR	81.1683	95.3431	59.331	89.7255	79.2991	131.842	36.1854	27.5578	63.6195	55.9783	50.4972	116.994	98.4766	82.4999	70.4682	43.474	45.8018	75.5034	78.9982	52.2535	103.621	92.9812	82.6768	109.508
BCS1L	17.637	22.0851	17.3049	13.6348	15.8598	25.0959	18.7422	16.9906	16.2532	18.3335	26.2135	17.4771	17.0858	13.4761	20.8668	11.6339	15.8993	21.0761	20.1257	17.8835	24.5935	16.8292	16.1994	25.1763
BDH1	16.6888	25.5864	27.935	22.8712	22.9967	24.0355	11.5051	13.0537	13.2347	23.2224	21.8714	19.122	24.2308	27.6095	22.5772	15.0016	14.2948	20.0339	23.8875	19.8396	24.2656	32.3962	30.4788	25.7045
BDH2	184.904	167.254	199.748	187.808	181.198	141.385	185.38	151.465	132.115	203.624	213.246	155.237	197.574	203.127	172.408	161.956	176.789	152.396	175.865	211.529	170.515	259.59	210.712	172.537
BDKRB1	0	0	0.494425	0	0.396495	0	4.63915	6.63046	3.01844	3.6667	1.92983	1.02806	3.41717	1.31474	0	6.73541	5.10529	1.73704	6.39509	3.35316	3.27913	0	0.359986	0.352116
BDNF	0.189646	0.807992	0.494425	0.439831	1.18949	0	6.68038	4.76564	3.71501	0.73334	0.482457	1.6449	6.83434	1.31474	0	8.8785	6.56395	6.25335	0.564273	3.07373	1.96748	1.68292	0.959963	1.76058
BDP1	38.498	28.5491	38.318	37.8254	26.9617	22.6217	48.0616	70.863	48.0629	53.7783	38.1141	33.1036	20.8137	30.239	20.5247	50.2095	55.283	36.1305	23.8875	37.1642	26.8889	27.7681	22.7991	24.1199
BECN1	126.304	123.084	109.021	132.829	114.984	95.4352	112.639	106.502	120.97	93.8675	108.231	127.48	107.175	128.187	131.358	127.973	120.485	119.045	138.623	127.7	109.851	109.81	123.835	114.614
BEGAIN	0.568937	0	0	0	0.396495	1.76732	5.19585	3.10803	6.73345	0.244447	0.321638	0.82245	0.310652	0.328685	1.36832	5.51079	5.10529	2.89507	0.940454	1.39715	1.96748	1.26219	0.719972	0.88029
BEND3	2.84468	1.34665	5.43868	3.07882	3.56846	4.59503	16.1442	12.8465	11.8416	2.68891	3.53802	4.9347	4.03847	2.30079	1.02624	6.42926	11.3775	13.7805	3.00945	1.67658	6.23035	4.62802	2.6399	2.46481
BEND5	8.91334	9.15725	9.64129	5.7178	9.91239	7.7762	8.53604	10.5673	7.6622	6.8445	9.48832	7.60766	7.14499	8.87449	6.84158	10.7154	8.0226	9.38003	8.65218	8.10348	12.4607	10.0975	9.35964	7.74655
BEND6	1.89646	0.807992	0.494425	1.75932	1.18949	2.12078	2.04123	1.45041	1.8575	0.488893	2.09065	1.43929	0.931955	2.62948	3.07871	2.14309	1.75039	0.926422	1.50473	1.95601	2.29539	1.26219	1.07996	1.76058
BEND7	5.49972	5.65595	3.9554	4.39831	3.56846	6.00888	12.4329	10.9817	16.7175	6.35561	5.62867	4.31786	4.65978	6.90238	3.76287	10.1031	6.56395	7.41138	4.138	4.75032	4.59079	2.10365	4.31983	3.16904
BEST1	2113.22	2610.08	2229.36	2609.08	2595.06	2620.93	1152.18	1049.89	1843.34	1083.88	1914.55	1896.36	2231.72	2709.35	3554.88	1084.71	970.589	1729.75	1473.5	1419.23	1656.29	2712.02	2813.41	3227.49
BEST3	0	0.538661	0.494425	0	1.18949	0	1.67009	0.621606	1.62532	0.244447	0.643276	0.411225	0.310652	0.328685	0.342079	1.83693	1.16692	0.81062	0.940454	2.23544	1.31165	0.42073	0.479981	0.176058
BEST4	3.60327	3.5013	2.96655	3.07882	7.53341	4.24156	1.29896	3.52243	1.39313	3.17781	3.05556	2.26174	7.14499	4.93027	6.15742	1.22462	1.75039	1.73704	1.31664	4.19145	1.63957	5.04875	3.11988	4.40145
BET1	66.1863	55.7515	81.0857	92.8043	72.5587	53.7265	51.9585	54.9085	39.7041	92.8897	64.1668	50.3751	53.4321	58.5059	77.994	54.1895	56.4499	50.6058	64.8914	69.2987	52.1382	57.2192	64.7975	55.6343
BET1L	82.8751	89.4178	90.9742	69.9331	74.9376	84.4778	133.793	95.3128	112.843	73.334	84.2692	92.1144	84.4973	79.5417	88.2563	112.971	113.483	123.909	91.4122	77.9611	92.7995	110.652	98.5162	111.269
BEX1	8.53405	7.27193	12.1134	3.95848	7.53341	6.71581	32.8452	35.6387	21.3613	9.77786	13.9913	7.19644	9.0089	11.1753	6.15742	38.2694	39.2378	26.5188	17.6805	22.9133	17.0515	12.2012	8.87965	6.51414
BEX2	43.0495	45.2476	58.5894	32.1076	41.632	40.6483	73.2986	91.376	49.6882	73.8229	54.5176	44.6179	41.006	58.1772	44.1282	75.6203	79.4967	58.0172	52.6654	50.8563	51.4824	46.2802	47.3982	40.3173
BEX4	193.628	153.788	221.75	219.915	185.956	137.497	222.494	248.228	180.642	260.58	193.626	145.779	156.258	175.518	185.407	229.31	265.329	169.42	199.376	196.998	131.821	154.828	170.753	140.318
BEX5	2.0861	2.15465	3.70819	3.07882	1.98248	2.47424	6.30925	6.42326	3.48282	3.42225	2.25147	1.23367	2.79587	1.64342	1.36832	5.20464	4.52183	5.90594	1.31664	1.67658	2.29539	0.841459	1.19995	2.28875
BFAR	70.1689	64.1007	62.2976	63.3356	76.5236	67.1581	69.0306	66.719	66.1736	74.8007	64.1668	70.5251	68.654	63.7649	64.995	70.7219	75.1207	73.8822	69.4055	63.7101	76.4038	55.5363	68.6373	66.5499
BFSP1	1.70681	3.23197	1.9777	3.95848	2.37897	2.12078	0.371132	0.621606	0.696564	1.95557	0.964914	2.87857	1.55326	4.93027	3.07871	0.61231	1.16692	1.50544	3.57373	1.95601	1.96748	2.10365	3.11988	3.69722
BGN	30.1536	23.1624	22.4963	21.9915	25.3757	21.5613	27.2782	22.9994	18.575	34.7114	30.5556	37.8327	33.5504	14.1334	20.1826	36.4325	31.6528	11.0013	17.4925	18.4424	9.8374	18.0914	16.6794	12.3241
BHLHA15	0.758582	1.07732	0.741638	1.31949	0.792991	1.06039	0	0.414404	0	0.244447	1.44737	0.616837	0.310652	0.65737	0.342079	0	0	0.231606	0.376182	0	0	0	1.67993	0.352116
BHLHB9	14.2234	11.8506	14.3383	14.0746	11.8949	15.5524	5.75255	6.00885	10.4485	12.7112	10.9357	17.0658	13.6687	13.4761	13.3411	6.1231	6.56395	9.95904	12.6021	10.3389	13.1165	18.0914	14.5194	15.6692
BHLHE40	360.327	435.777	375.516	375.176	508.307	463.037	217.298	149.807	234.278	219.024	270.498	330.008	450.756	299.761	375.26	166.242	68.8485	202.539	280.632	248.414	249.87	336.163	454.662	444.37
BHLHE41	193.249	235.664	208.153	255.102	397.685	449.606	52.1441	62.3678	80.5692	159.868	159.05	162.023	273.063	191.295	281.531	42.8617	37.6333	60.5649	137.683	144.465	113.13	185.962	255.83	277.996
BHMT2	84.2026	77.2979	76.6359	80.9289	65.8182	68.9254	63.8347	46.206	70.8173	53.7783	74.62	71.9644	76.1097	90.0596	100.229	50.2095	54.6996	70.6397	63.1985	65.3867	63.6152	74.4691	82.7968	89.0853
BICC1	6.63759	8.61858	6.67474	5.7178	5.55094	9.89698	13.7319	15.3329	16.021	11.489	6.91522	8.01889	5.90238	8.21712	8.20989	14.6955	15.8993	14.9386	8.65218	10.0595	8.19783	6.73167	8.75966	8.09867
BICD1	16.4992	16.1598	16.316	23.7509	21.8073	21.9147	28.7627	15.1257	37.8466	8.31118	16.4035	15.6265	24.2308	25.6374	16.7619	18.9816	16.9204	23.0448	13.1664	14.2509	17.3794	17.6706	22.5591	28.1693
BICD2	33.3776	44.7089	24.2268	36.9458	34.8916	53.7265	29.505	23.4138	46.6698	23.7113	27.8217	52.6368	36.6569	42.729	44.4702	31.534	27.8603	55.3537	38.1824	31.8551	46.8916	45.4388	41.5184	51.761
BID	45.3253	43.3622	39.554	43.5432	39.2531	39.9414	47.3193	60.7101	66.4058	57.2005	54.3568	47.2909	44.4232	53.2469	44.4702	52.6587	58.4921	52.1113	52.8535	62.313	45.9079	36.6035	40.0784	45.0708
BIK	1.70681	2.15465	2.47213	1.31949	3.17196	1.76732	1.85566	1.65761	0.464376	3.42225	0.482457	0.82245	0.310652	1.97211	1.71039	1.22462	2.91731	1.27383	1.12855	1.67658	0.327913	0.42073	1.19995	0.704232
BIN1	112.27	117.428	117.673	89.7255	114.587	111.694	74.2264	72.3134	84.7486	113.179	108.714	120.489	81.0801	94.0039	95.44	76.5388	89.2697	76.0824	126.585	118.199	98.0461	87.9325	104.756	127.114
BIN3	29.964	28.2797	37.0819	21.5517	28.5477	30.0444	64.7625	60.7101	55.4929	35.2003	32.003	33.1036	21.7456	29.5816	34.2079	67.6603	63.1597	51.8797	33.4802	31.2962	34.103	35.762	31.3188	36.0919
BIRC2	55.7558	55.4821	54.1396	65.5348	66.6112	55.8472	42.4946	51.3861	58.7436	32.5114	47.2808	50.7863	40.3847	49.3027	63.9687	44.6987	42.8844	46.6685	47.2108	40.238	43.2846	51.7497	50.758	48.4159
BIRC3	2.84468	3.23197	4.44983	6.15763	3.56846	1.41385	3.52575	13.8825	8.12658	4.64449	3.21638	3.2898	0.310652	2.62948	2.39455	6.73541	3.7925	7.29558	2.069	3.07373	1.96748	1.26219	1.19995	0.704232
BIRC5	0.568937	0.269331	0	1.31949	0.396495	0	0.185566	0.414404	0.696564	15.1557	11.2573	9.8694	1.86391	8.54581	1.02624	20.2062	5.25116	10.3065	39.4991	51.6946	87.225	4.2073	3.83985	3.69722
BIRC6	57.8419	53.5968	51.173	68.1738	59.8708	54.4334	46.5771	52.2149	78.0152	35.2003	49.2106	63.3286	73.0032	63.7649	36.9445	36.1263	42.8844	59.1752	38.5586	36.0465	52.7941	53.8534	50.638	49.8244
BIRC7	23.3264	32.8584	30.4072	24.1907	31.3231	38.881	36.1854	35.8459	25.5407	28.1114	24.7661	25.7016	21.1243	18.735	24.9718	21.1247	35.1536	25.5924	18.0567	18.4424	20.0027	19.7743	27.9589	35.3876
BIVM	52.1525	51.4422	46.476	66.8543	60.6638	62.2096	52.5152	46.8276	64.3161	37.6448	50.658	62.7118	65.5475	68.3664	64.3108	55.7203	59.0755	67.9762	72.2269	73.4902	82.3063	59.7436	63.7175	69.7189
BIVM-ERCC5	22.7575	16.9678	6.42753	39.5848	4.36145	4.24156	10.2061	0	11.3772	0.73334	0.964914	10.4862	9.31955	23.994	10.6044	1.22462	0.583462	11.8119	5.26654	6.4269	7.54201	23.1401	11.0396	4.57751
BLCAP	78.3236	76.2206	73.1749	75.2111	68.9902	66.4511	76.2676	95.9345	81.498	83.1118	76.7107	67.2353	72.0712	74.6115	70.4682	89.7035	97.7299	75.735	67.7127	68.181	59.3523	64.3716	74.7571	61.6203
BLM	1.70681	0.807992	0.494425	1.31949	1.98248	2.47424	0.742264	0.414404	0.232188	1.71113	3.85966	2.87857	0.931955	1.64342	0.684158	1.22462	0.437596	1.38963	3.38564	3.35316	5.90244	2.52438	0.479981	3.52116
BLMH	49.1182	48.2102	55.6228	61.5763	45.2005	45.9503	56.2265	44.134	62.2264	40.0892	43.582	54.0761	56.5386	43.0577	47.549	55.4141	49.886	64.3864	52.8535	43.5911	42.3008	52.1705	47.8781	44.0145
BLNK	3.60327	5.92528	3.21376	3.95848	3.56846	3.53464	0	0.207202	0.464376	2.68891	2.89474	2.05612	0.310652	1.64342	4.44702	0.306155	0.875193	0.347408	3.38564	1.67658	0.655827	2.94511	5.1598	3.69722
BLOC1S1	74.5307	65.178	72.6805	70.3729	64.6288	50.8988	74.9687	92.412	67.5667	83.6007	73.4943	57.7771	52.5001	73.6254	68.4158	79.9065	85.3313	66.5866	67.3365	81.3142	67.5502	53.4326	59.3977	63.0287
BLOC1S2	49.8768	40.6689	48.9481	54.539	53.1304	41.0018	81.0924	82.6735	86.6061	58.9116	45.9942	49.347	54.3641	45.6872	56.1009	77.4573	82.7057	74.577	56.0511	64.8278	52.4661	51.7497	47.7581	45.423
BLOC1S3	10.6202	12.3892	15.08	11.8754	13.8773	5.30195	8.90717	8.90968	5.57251	15.889	13.6696	10.2806	10.2515	14.7908	11.2886	12.2462	12.1068	9.49583	10.5331	10.6184	7.86992	10.0975	9.71962	8.45078
BLOC1S4	54.6179	36.0903	56.1173	46.1822	41.2355	44.5364	67.3605	86.6104	60.3689	73.0895	51.3013	38.6551	45.0445	42.4003	44.4702	80.5188	77.7463	52.8061	42.6966	65.9456	46.5637	38.2864	38.8785	39.613
BLOC1S5	5.87901	0.538661	0.741638	10.5559	0.792991	7.42273	0.185566	0.207202	0.464376	0.244447	3.05556	1.02806	4.03847	11.8327	8.20989	0	0.291731	0.231606	1.69282	1.11772	2.95122	0.42073	1.19995	2.1127
BLOC1S6	58.7901	58.7141	62.792	41.7839	76.1271	54.0799	75.1542	46.8276	44.1157	69.1784	67.8656	50.1694	63.0623	68.3664	38.997	56.0264	58.9297	39.6046	60.5653	51.4152	42.9567	49.2254	63.9575	37.3243
BLVRA	61.8244	50.9035	55.1284	48.3814	52.7339	43.8295	60.309	92.6192	53.6354	88.9786	60.1463	50.7863	46.5978	59.1633	50.6277	75.3142	84.8937	50.1426	61.6938	70.137	41.645	42.4937	42.7183	40.4933
BLVRB	40.2049	28.2797	38.0707	32.5475	34.0986	36.0533	31.5462	33.1523	24.6119	51.3338	42.9387	35.9822	37.2782	40.7569	44.8123	33.9832	26.9851	27.4453	33.4802	32.1345	33.4472	44.5973	35.7586	33.8031
BLZF1	30.9122	22.8931	23.7324	33.867	22.2037	20.5009	35.9998	12.6393	28.0947	17.1113	25.8919	23.4398	36.6569	34.1832	32.8396	27.554	24.943	27.5611	28.7779	26.5459	23.9377	37.4449	26.759	25.0002
BMF	81.7372	83.2232	68.4779	68.6136	57.8883	73.8739	33.2163	48.278	48.5273	64.2895	66.0966	70.7307	40.0741	51.2748	57.1272	13.777	24.0678	30.2245	37.6182	24.5899	32.7913	36.6035	44.3983	37.3243
BMI1	41.3427	38.245	41.0373	59.817	23.7897	39.5879	28.3916	48.4852	38.311	10.0223	34.4153	44.4123	41.938	65.737	47.2069	30.3094	41.2799	43.6577	26.5208	36.6054	19.6748	39.5486	39.5985	35.7398
BMP1	14.6027	12.1199	8.15802	14.5144	17.0493	10.9574	22.2679	14.9185	13.6991	4.88893	10.6141	18.0939	21.7456	21.0358	14.3673	23.574	16.9204	33.9302	25.9565	14.5304	20.0027	12.2012	23.6391	23.9439
BMP2	30.5329	32.0504	36.093	43.5432	55.9059	61.1492	91.2985	45.17	64.3161	26.6447	38.4357	38.8608	50.6362	61.4641	41.3915	48.0664	52.074	64.2706	47.0227	37.1642	45.9079	51.329	48.3581	58.4512
BMP2K	3.98256	4.84795	2.47213	6.15763	5.55094	7.06927	10.2061	5.38725	9.51971	3.6667	3.53802	5.14031	4.34912	4.2729	4.10495	8.26619	10.5023	9.14842	6.207	2.7943	4.26287	3.78657	5.75978	4.75356
BMP4	92.547	68.9487	101.852	113.476	65.4218	57.968	434.039	428.701	526.835	114.157	146.989	133.237	114.009	150.209	69.442	537.609	505.861	534.662	208.781	202.028	227.572	204.054	132.115	130.459
BMP6	35.4637	38.7836	32.3849	48.3814	47.5795	47.0107	22.0824	12.2249	30.1844	24.4447	33.1287	37.0102	25.1628	53.9043	28.3925	17.1447	25.0889	45.7421	32.1635	35.4876	46.8916	43.3351	34.1987	63.909
BMP7	1307.42	1381.94	1134.95	1493.23	1580.43	1683.19	364.081	405.287	561.431	878.541	1085.85	1154.72	1164.63	1242.1	1575.96	441.17	453.787	540.683	892.867	898.648	820.767	1212.54	1396.51	1301.42
BMP8A	2.84468	5.11728	4.20261	3.07882	3.96495	5.65542	2.96906	2.07202	1.8575	2.93336	3.05556	3.2898	1.55326	3.94422	1.36832	1.22462	3.35491	3.47408	0.564273	2.23544	1.31165	3.36584	2.27991	4.57751
BMP8B	1.32752	1.34665	2.22491	1.31949	0.792991	1.41385	0.92783	1.45041	1.39313	0.488893	0.643276	0.82245	2.48521	0.328685	2.73663	2.14309	1.31279	2.31606	0.564273	0.838291	0	2.94511	1.67993	2.46481
BMPER	2.46539	1.61598	1.9777	0.439831	0.792991	0.706927	0.371132	0.621606	0.232188	1.46668	1.76901	1.43929	2.17456	2.30079	2.05247	0	0	0	0.376182	0.558861	0.327913	1.26219	1.43994	1.76058
BMPR1A	29.2054	25.5864	22.7436	33.867	30.5302	28.6305	16.3298	9.32408	19.9682	14.1779	20.7457	29.6082	25.4734	34.5119	28.0505	12.8585	14.5865	20.7287	24.2637	25.1487	19.6748	32.3962	36.5986	30.1059
BMPR1B	36.4119	32.0504	32.6321	42.2237	35.6846	39.2345	8.53604	9.11688	14.6278	33.2447	23.8012	31.0475	43.1806	37.1414	43.444	12.5524	10.794	11.5803	34.7968	32.4139	25.9052	33.2376	38.1585	29.7538
BMPR2	47.0321	41.4769	38.5652	62.0161	59.0778	50.1918	46.9482	38.5395	38.311	39.1115	32.1638	42.3562	55.9173	62.1214	29.4188	30.3094	44.7807	34.8566	33.2921	36.8848	24.2656	42.9144	40.6784	40.6694
BMS1	36.7912	37.9756	36.8347	39.1449	40.4425	39.2345	49.9173	38.3323	61.9942	27.378	40.0439	53.2536	39.1421	44.3725	39.6811	48.6787	43.322	59.7543	38.5586	29.0608	33.4472	34.0791	38.2785	44.0145
BNC1	38.8773	52.2502	32.8793	45.7424	43.218	72.46	39.8967	20.9274	39.0076	29.3336	31.6813	58.3939	36.3463	31.2251	30.7871	33.0648	30.0483	47.4792	41.1919	29.0608	44.9241	47.9632	38.6385	47.5356
BNC2	4.55149	3.5013	3.9554	2.63898	7.13692	8.48313	13.1752	7.45927	12.5382	5.86672	4.18129	9.66379	4.03847	3.94422	3.07871	6.42926	8.0226	12.5067	6.207	2.51487	5.90244	0.841459	4.43983	7.57049
BNIP1	15.5509	12.3892	12.6078	14.5144	9.91239	8.83659	15.7731	14.2969	12.0738	17.1113	17.5293	11.1031	11.1835	11.504	15.7356	17.1447	19.1084	12.3909	14.2949	16.4864	8.19783	9.67678	11.2796	9.33107
BNIP2	64.2898	51.4422	60.3199	70.8127	59.4743	58.3215	65.8759	62.7822	61.5298	59.645	57.5732	66.4128	61.1984	64.0935	68.7578	78.6819	69.5778	64.618	66.3961	73.4902	58.3686	71.1033	61.1976	55.8104
BNIP3	133.7	136.012	151.789	111.277	147.496	156.231	97.4222	108.781	61.9942	203.135	144.737	171.686	119.601	127.858	124.517	143.893	170.079	95.0741	199.376	199.793	204.946	111.493	136.195	146.656
BNIP3L	338.707	347.975	317.174	351.425	354.467	362.654	210.989	181.302	203.397	270.358	259.24	365.99	318.729	310.607	356.104	210.635	211.943	204.16	371.668	410.763	337.095	296.614	322.307	315.672
BOC	67.5138	77.2979	59.8255	81.3687	88.4185	116.29	20.5978	24.8642	44.5801	39.3559	42.2954	69.0858	80.4588	65.0796	82.0989	18.6755	19.2542	34.8566	40.2514	40.7968	55.7453	51.7497	62.8776	78.874
BOD1	21.8092	23.4318	27.1934	20.672	24.9792	29.6909	30.4328	33.3595	27.8626	31.5336	27.8217	30.225	19.8817	20.3785	23.6034	32.7586	36.0288	24.5502	30.4707	27.6636	24.5935	23.1401	27.8389	24.296
BOD1L1	65.807	53.8661	68.7251	67.2941	59.4743	51.6057	55.2987	81.2231	55.2607	73.8229	64.3276	49.7582	42.5593	62.1214	44.1282	70.7219	67.3898	46.4369	48.7155	57.8421	40.6613	37.0242	41.0384	42.43
BOK	24.8436	25.8558	21.0131	20.672	19.4283	33.9325	48.6183	42.062	59.4401	22.4891	25.5702	30.8419	22.9882	21.3645	30.1029	54.8018	49.0108	56.6276	22.5709	23.1927	23.9377	17.2499	18.7193	22.7115
BOLA1	16.3095	14.0052	21.7547	14.5144	10.3089	13.4316	8.90717	25.693	13.4669	24.6891	13.8304	16.6546	14.9113	20.3785	14.7094	13.777	16.0452	11.1171	15.4235	20.3984	12.1328	17.2499	16.4394	17.0776
BOLA2	17.8267	13.1972	17.7993	10.5559	13.0844	10.9574	18.9277	28.3867	22.7544	21.5113	18.655	17.2714	14.6006	10.5179	12.999	25.4109	22.755	20.1497	17.3044	18.4424	20.6585	11.7804	11.8795	10.7395
BOLA2B	17.8267	13.1972	17.7993	10.5559	13.0844	10.9574	18.9277	28.3867	22.7544	21.5113	18.655	17.2714	14.6006	10.5179	12.999	25.4109	22.755	20.1497	17.3044	18.4424	20.6585	11.7804	11.8795	10.7395
BOLA3	60.1176	33.6663	62.2976	40.0246	32.1161	24.7424	67.9172	123.699	55.7251	112.69	66.2574	48.9358	52.8108	47.988	40.0232	96.4389	111.441	58.712	74.2959	69.5781	56.0732	39.9693	42.5983	38.2046
BOP1	32.2397	31.2424	24.474	22.4314	30.9266	29.3375	38.9689	32.1163	44.8123	22.7335	35.8626	40.5057	40.3847	23.0079	30.1029	39.1879	40.2589	51.8797	40.6276	41.6351	45.9079	36.6035	36.5986	34.5074
BORA	2.0861	2.69331	2.71934	5.7178	4.75795	1.76732	2.59792	2.07202	2.55407	3.91115	4.02048	2.26174	2.48521	1.97211	2.05247	4.28617	2.18798	7.87459	7.89982	8.94177	13.7724	4.62802	2.27991	1.93664
BORCS5	15.1716	13.7359	15.5744	17.1534	17.0493	14.8455	8.90717	15.7473	15.0922	12.2223	18.3334	14.3929	15.5326	20.0498	16.0777	15.9201	16.0452	13.8963	12.2259	11.4566	12.4607	14.3048	15.2394	17.2537
BORCS6	8.3444	6.73327	6.67474	8.79661	10.3089	6.36234	7.05151	6.21606	7.19783	5.37783	7.88013	10.4862	7.76629	8.21712	9.23613	9.49081	9.33539	11.3487	5.83082	8.66234	11.1491	10.0975	7.7997	9.50713
BORCS7	69.031	50.0955	52.1619	63.7755	55.5094	49.8384	69.5873	84.3311	71.9783	68.9339	66.7399	51.6087	68.3434	74.2828	67.7316	82.0496	79.4967	66.8182	61.5057	71.8136	63.2873	78.6764	65.0375	57.0428
BORCS8	8.91334	13.4665	9.39408	5.27797	5.94743	10.2504	22.8246	24.8642	14.6278	18.8224	12.2222	12.3367	6.21303	10.1892	17.1039	18.0632	22.4633	18.9917	14.2949	15.3687	14.1003	7.1524	10.6796	7.57049
BPGM	38.1188	35.013	38.0707	29.4687	32.5126	30.3979	25.237	23.8282	27.3982	29.3336	32.8071	35.571	28.2693	30.239	40.0232	29.6971	31.6528	25.9398	34.7968	29.899	30.168	29.8718	31.4388	33.8031
BPHL	31.1019	23.9704	34.6098	19.7924	23.3932	20.5009	27.0926	13.4681	17.8785	29.578	28.465	24.4679	28.58	22.3506	23.9455	23.574	28.5896	23.9712	34.2325	24.3104	31.4797	25.2438	25.919	23.7678
BPIFB1	1.32752	1.61598	0.98885	1.31949	0.792991	1.41385	0.742264	1.24321	0.232188	1.46668	1.12573	1.02806	0.931955	0.986055	1.36832	1.22462	0.875193	1.85284	0.376182	2.51487	0.98374	1.26219	0.599977	0.88029
BPIFB4	0.948228	2.42398	0.741638	5.7178	1.18949	2.12078	1.1134	0.621606	1.8575	3.17781	0.804095	4.52347	4.65978	4.93027	1.71039	1.83693	5.10529	0.694817	0.376182	1.39715	1.63957	1.26219	0.359986	1.93664
BPNT1	17.4474	14.5439	18.2937	17.1534	17.4458	18.7336	7.60821	9.32408	11.3772	20.0446	17.8509	16.0378	14.29	21.6932	12.999	12.8585	12.6903	11.1171	15.4235	20.3984	14.4282	18.0914	15.3594	13.3804
BPTF	86.668	63.8314	90.727	62.0161	69.7832	58.6749	57.711	96.5561	54.7964	103.156	91.9885	65.1792	59.6451	68.3664	47.549	67.048	70.7448	49.1004	58.6844	60.6364	52.7941	37.8657	48.2381	53.6977
BRAF	4.55149	4.57862	5.19146	4.83814	3.96495	7.42273	4.63915	4.35124	6.26908	4.88893	5.62867	4.11225	4.03847	5.58764	2.39455	5.51079	4.37596	4.0531	3.38564	5.02975	4.26287	5.04875	4.31983	2.28875
BRAP	39.4463	45.2476	35.3514	51.4602	36.4776	52.3126	41.3812	23.8282	55.0286	17.1113	25.5702	48.1133	49.7043	41.743	52.6801	33.6771	36.1746	55.2379	43.449	32.1345	45.252	51.329	49.5581	54.0498
BRAT1	78.5133	94.5351	68.2307	66.8543	74.9376	80.9432	55.4842	37.0891	72.2105	39.1115	59.503	90.8807	77.0416	92.6891	101.255	49.9033	48.4273	67.0498	82.3838	79.3582	95.4228	90.0361	85.6767	100.001
BRCA1	7.77547	4.57862	4.69704	5.7178	7.53341	4.59503	3.15462	1.24321	1.16094	8.31118	8.52341	6.5796	5.59173	2.62948	5.81534	3.06155	3.35491	2.89507	9.21645	6.98576	12.4607	5.04875	7.91969	4.75356
BRCA2	4.36185	0.807992	5.43868	7.03729	4.36145	1.41385	2.96906	2.48642	1.16094	8.06674	5.14621	4.11225	4.03847	1.97211	1.71039	4.59233	1.75039	2.43186	10.7212	18.163	13.1165	4.2073	2.87989	1.93664
BRCC3	36.0327	28.2797	28.9239	30.3483	28.5477	24.0355	27.6493	23.621	26.2372	25.178	34.4153	31.2531	36.9676	32.8685	26.6821	23.574	23.6302	31.3826	31.9754	35.2082	35.4146	33.6584	30.7188	26.5848
BRD1	29.2054	24.5091	22.2491	22.4314	29.7372	32.5186	17.8143	24.2426	28.5591	16.8668	19.2983	27.7577	22.0563	27.6095	21.893	19.9001	19.1084	23.508	16.9282	19.2807	23.2818	30.2925	20.8792	25.8805
BRD2	129.907	100.46	109.762	123.592	115.38	117.703	107.999	121.835	146.975	90.9341	107.266	115.554	89.7783	108.137	90.993	98.582	110.858	116.498	92.7288	76.5639	80.3388	94.6641	99.5961	97.36
BRD3	142.234	158.097	138.192	127.111	140.359	154.464	51.0307	54.2869	59.2079	169.646	127.529	152.153	111.835	118.327	119.043	48.3725	52.9492	65.8918	122.447	110.375	102.309	107.707	114.836	127.29
BRD4	110.563	104.231	112.482	86.2068	114.984	126.186	98.7211	102.772	85.213	115.134	108.231	106.302	105.311	85.1294	95.7821	85.7235	90.2907	79.2091	85.5813	89.4177	64.271	72.3655	84.3567	84.1557
BRD7	54.8076	49.5569	57.8478	49.261	52.3374	33.579	38.9689	63.8182	45.9732	60.8672	50.3364	47.2909	43.4912	45.0298	48.5752	51.4341	53.9702	41.2258	45.1418	53.0918	47.8754	48.3839	35.3986	44.1905
BRD8	66.3759	71.9113	56.6117	49.7009	58.2848	77.4085	51.0307	65.683	70.8173	47.4226	66.9007	59.6276	67.4114	55.8764	74.2311	42.8617	58.2003	67.513	62.8224	50.018	80.6667	66.896	64.3175	67.2541
BRD9	15.3613	16.4292	13.5967	21.5517	13.8773	11.6643	22.4535	25.9002	24.1476	17.8446	15.2778	17.4771	8.3876	17.4203	14.0252	21.1247	23.1926	23.3922	13.9187	14.5304	15.7398	11.3597	12.4795	15.141
BRE	84.9612	83.2232	84.5467	87.9661	73.7482	78.1154	77.381	55.1157	58.9757	68.2006	69.9563	75.4598	87.2931	77.5696	78.6781	67.9665	63.3056	84.8835	78.622	87.1823	77.3876	78.6764	69.5973	85.9163
BRF1	26.3607	23.7011	20.7659	32.1076	30.1337	25.4494	18.371	19.8914	23.2188	22.7335	21.0673	26.7296	29.5119	23.994	26.3401	16.8385	17.6497	22.4657	18.8091	21.7956	17.7073	23.9816	28.7989	29.7538
BRF2	25.9814	26.1251	32.1376	21.5517	23.7897	36.7602	33.0308	19.477	22.7544	22.2446	32.6463	31.0475	31.3758	32.5398	33.1816	30.0032	31.9445	35.8989	25.3923	16.207	24.9214	25.6645	31.4388	32.5707
BRI3	49.1182	37.437	63.0392	32.1076	42.8215	36.4067	46.5771	75.4215	36.4535	108.779	68.5089	44.4123	40.0741	44.3725	23.2614	52.3525	53.3868	29.9929	44.0133	54.7683	37.0542	23.5609	35.5186	33.9792
BRI3BP	6.2583	5.11728	3.70819	2.63898	3.17196	5.65542	7.23708	7.66647	7.6622	3.17781	6.11112	4.11225	4.03847	3.61553	6.84158	7.34773	8.4602	5.55853	5.45464	3.07373	3.60705	3.36584	4.55982	5.98597
BRICD5	1.32752	1.61598	0.741638	2.19915	0.792991	0.353464	1.29896	0.828807	0.464376	2.93336	1.12573	2.05612	0	0.986055	1.02624	1.22462	0.583462	0.463211	0.752364	1.39715	0.98374	0.841459	0.959963	0.704232
BRINP1	0.379291	1.61598	1.73049	0.439831	1.18949	2.12078	15.7731	9.94569	16.2532	2.20002	0.804095	3.70102	2.48521	1.31474	4.10495	19.2878	19.9836	27.6769	6.01891	4.47088	8.52575	8.41459	3.35987	3.69722
BRINP2	0.948228	1.61598	1.9777	0.439831	0.792991	0.353464	1.1134	1.24321	1.39313	0.73334	1.60819	1.23367	0.931955	0.65737	2.73663	0	0.729327	0.81062	1.69282	1.39715	3.27913	1.68292	0.239991	0.704232
BRIP1	3.22397	0.807992	0.494425	0	0.396495	0.353464	0	0.207202	0.232188	1.95557	1.92983	3.08419	0.310652	0.986055	0.342079	1.83693	0.291731	0.694817	3.94991	8.10348	9.18157	1.26219	0.719972	1.76058
BRIX1	29.5847	30.973	32.8793	47.5017	34.4951	27.2167	59.9378	60.7101	51.3135	37.4003	30.7164	35.571	25.4734	31.8824	33.1816	63.3741	53.8244	42.847	34.0444	38.5614	28.5285	23.5609	23.7591	23.4157
BRK1	195.904	158.905	209.389	165.376	160.184	137.497	230.102	304.172	190.626	276.958	223.86	162.845	172.722	151.524	156.672	248.904	240.386	208.908	225.709	214.323	188.222	128.743	131.275	143.311
BRMS1	18.3956	25.5864	27.1934	17.1534	21.4108	17.6732	38.041	34.3955	40.1685	27.1336	27.9825	27.7577	22.3669	21.6932	22.5772	42.8617	39.9671	38.5623	31.4112	22.075	36.0705	19.3536	21.8391	19.3664
BRMS1L	21.9989	16.6985	19.0354	18.9127	21.8073	17.3197	18.9277	18.0266	22.9866	12.4668	17.0468	16.6546	24.2308	22.3506	18.1302	16.2262	16.6287	21.3077	16.1758	24.5899	23.6098	21.0365	16.4394	21.127
BROX	62.583	49.5569	52.9035	58.0577	61.4568	45.2433	43.7936	39.99	39.2398	59.1561	51.9445	51.4031	50.9469	53.9043	65.3371	52.0464	47.2604	37.4043	56.0511	59.5187	50.1707	61.0058	51.358	44.3666
BRPF1	13.4648	20.7385	11.8662	16.7136	17.8423	18.7336	10.9484	6.21606	16.4853	6.11117	12.7047	21.3837	19.5711	13.4761	11.6307	10.7154	8.60606	16.7914	14.8592	9.50063	14.4282	12.2012	14.9994	18.134
BRPF3	19.5335	18.3145	21.7547	26.8297	20.2213	26.8632	23.1958	19.0626	35.0604	19.0668	16.886	24.4679	20.503	29.253	15.7356	22.3493	20.567	30.9194	15.4235	13.6921	20.3306	17.2499	18.3593	26.9369
BRSK1	1.13787	0.807992	1.23606	1.75932	0.792991	0.353464	1.1134	0.414404	0	1.46668	1.44737	0.82245	0.310652	0.65737	0.342079	0.918466	0.437596	0.347408	0.564273	1.39715	0.327913	1.68292	0	0.352116
BRSK2	1.13787	1.07732	1.23606	0.879661	0	2.47424	0.742264	2.07202	0.696564	1.95557	1.28655	1.6449	3.10652	0.986055	1.36832	3.06155	3.06317	1.38963	1.12855	1.39715	1.63957	0	1.31995	1.93664
BRWD1	85.5301	75.1433	73.4221	92.3645	78.9026	91.1936	77.7522	86.8176	102.163	44.4893	66.0966	64.1511	73.0032	70.6672	76.2836	58.4756	64.7643	68.2079	52.2893	57.0038	50.8266	68.1582	65.9974	65.6696
BRWD3	12.5166	5.65595	8.40523	10.1161	6.34393	7.7762	6.30925	9.73849	6.26908	8.55563	9.3275	10.075	5.28108	8.54581	4.44702	4.89848	6.27222	4.40051	4.51418	6.14747	8.19783	2.10365	5.27979	4.04933
BSCL2	117.391	142.207	162.419	103.8	132.033	115.583	127.298	113.961	108.896	184.068	151.813	129.125	133.58	122.599	136.832	164.099	143.386	124.025	169.47	152.29	135.1	146.835	149.634	134.156
BSDC1	65.807	66.794	56.1173	49.261	50.7514	63.27	44.3503	29.0083	53.171	45.2226	55.3217	59.2164	50.3256	48.3167	57.1272	43.1679	50.4695	43.4261	52.2893	46.9443	55.4174	47.1217	64.1975	66.5499
BSG	2951.07	3236.82	3045.66	2552.78	2901.95	2964.5	3500.15	2556.46	3124.09	2599.2	3461.79	2940.05	3627.17	3708.55	3732.76	3568.85	3314.21	4136.82	3680.19	3710.55	4458.97	4058.78	3998	3691.05
BSN	1.89646	1.61598	2.96655	2.19915	1.58598	2.12078	2.22679	3.10803	3.01844	0.73334	1.92983	2.05612	0.931955	0	0.342079	1.22462	1.75039	3.9373	0.188091	1.67658	0.655827	2.94511	1.55994	2.28875
BSPRY	5.31008	3.77063	5.68589	10.9958	6.34393	5.30195	4.08245	0.828807	3.01844	2.20002	4.02048	3.2898	11.8048	9.20318	9.92029	0.918466	1.45865	1.85284	0.752364	3.35316	1.31165	8.41459	6.59974	6.86626
BST1	1.32752	1.34665	0.741638	0.439831	0	0.706927	7.05151	2.48642	3.01844	0.244447	3.3772	1.6449	3.41717	2.62948	0.684158	4.28617	3.50077	4.51631	3.38564	4.75032	5.24661	0.42073	0.479981	0.88029
BST2	3.79291	2.96264	6.92195	2.19915	3.96495	2.47424	4.63915	3.93683	4.17938	1.71113	3.69884	1.23367	5.28108	7.88844	3.42079	3.67386	5.68875	2.54766	2.069	4.47088	2.62331	5.04875	3.71986	2.46481
BTAF1	29.7744	40.1303	25.7101	57.6178	30.1337	51.6057	27.0926	18.0266	39.472	13.2001	25.731	43.3842	29.5119	36.1553	32.1554	15.9201	18.2332	34.2776	24.828	18.163	48.2033	43.7559	28.6789	44.7187
BTBD1	23.8953	30.7037	20.2714	37.3856	25.7722	30.0444	21.3401	13.0537	25.0763	18.5779	22.5147	28.5801	26.716	25.9661	35.9183	23.574	21.4422	31.3826	26.3327	26.2664	27.5447	43.3351	32.8787	34.6834
BTBD10	40.0152	44.7089	42.7678	31.6678	47.5795	38.5275	50.1028	40.6116	49.456	31.0447	37.7925	43.5898	50.6362	40.7569	57.8113	36.4325	45.51	53.5009	36.6777	44.7088	52.4661	50.0668	40.1984	41.9018
BTBD11	0.948228	1.61598	0.98885	3.07882	1.18949	1.76732	1.48453	1.24321	2.32188	0.977786	1.44737	5.55154	5.28108	2.30079	1.36832	2.14309	1.89625	4.51631	2.82136	1.11772	1.96748	2.94511	1.79993	4.04933
BTBD19	17.8267	15.3519	11.8662	11.4356	11.8949	16.9663	8.90717	4.76564	7.6622	10.5112	13.0263	15.0097	11.4941	12.8187	12.3148	6.42926	8.4602	8.3378	14.2949	12.0155	8.52575	12.6219	10.7996	13.2043
BTBD2	59.3591	61.6767	54.634	57.6178	52.7339	69.6323	36.9276	37.9179	50.8492	47.9115	59.503	63.7399	61.509	60.8067	49.9435	47.4541	38.5085	48.174	59.6248	48.6209	70.1735	54.6948	61.0776	72.0077
BTBD3	38.8773	43.3622	36.5875	36.5059	40.046	38.1741	39.7111	28.3867	67.7989	15.889	26.0527	42.5618	29.8226	44.0438	44.8123	24.4924	26.8392	44.6999	27.8374	30.1785	36.3984	42.4937	42.8383	46.8314
BTBD6	29.0158	31.2424	33.6209	20.672	26.5652	33.2256	41.5668	30.4587	36.9179	26.8891	35.541	35.571	27.648	20.0498	31.4713	44.6987	37.925	43.4261	36.3015	37.4437	46.5637	21.0365	25.079	37.1482
BTBD7	29.0158	36.0903	27.935	39.1449	38.8566	35.6998	33.773	25.693	37.1501	21.5113	26.696	32.6924	35.7249	26.9522	36.6024	29.6971	23.0467	29.1823	22.9471	25.7076	27.5447	27.7681	31.3188	33.0989
BTBD8	4.55149	3.23197	2.22491	3.07882	5.55094	5.30195	2.04123	0.828807	2.55407	2.44447	2.73392	4.72909	3.10652	5.58764	3.42079	0.918466	1.31279	1.38963	3.76182	2.7943	2.62331	4.2073	4.19984	3.52116
BTBD9	11.3787	5.65595	11.619	10.5559	5.94743	6.71581	12.2474	14.0897	10.2163	7.3334	10.4532	9.25256	7.45564	7.88844	4.7891	11.9401	10.9399	9.84324	5.83082	6.98576	7.21409	7.1524	6.35975	5.98597
BTC	134.838	118.236	151.047	170.214	129.654	113.815	65.8759	176.329	130.49	129.312	125.76	99.9277	97.8553	132.789	136.489	101.644	122.673	119.509	104.767	111.213	97.0624	130.005	118.915	115.142
BTD	141.286	173.18	151.541	108.638	182.388	182.387	84.0614	98.8353	119.809	116.601	129.942	130.358	139.483	132.789	183.696	85.1112	99.6261	105.96	127.714	115.405	119.033	190.17	156.234	173.769
BTF3	341.552	258.288	378.977	329.873	324.333	223.742	382.08	666.776	363.142	526.049	369.401	271.614	248.832	282.669	230.561	489.236	523.219	300.972	349.285	408.807	272.168	220.042	247.31	212.15
BTF3L4	128.58	107.194	131.517	125.792	116.173	107.453	115.793	126.808	101.931	145.446	120.132	109.797	109.039	118.984	116.649	123.687	126.174	108.16	123.952	140.553	122.64	102.237	98.0362	84.6839
BTG1	138.441	152.711	149.564	143.825	132.429	125.833	335.875	499.149	459.036	157.668	155.19	114.937	95.6807	146.593	130.674	233.596	251.764	221.415	107.776	119.596	114.114	140.524	128.875	118.663
BTG2	65.807	73.5273	59.331	68.1738	60.2673	46.3037	45.4637	28.5939	35.9891	42.5337	58.3773	55.9266	50.0149	62.4501	75.5994	30.3094	32.528	41.2258	64.7033	48.3414	48.5312	75.3106	81.5968	77.4655
BTG3	54.4283	52.7888	59.5782	56.2983	40.4425	37.4671	129.525	132.609	99.8408	100.468	71.5645	63.3286	43.4912	41.743	39.3391	127.054	108.232	76.6615	79.3743	81.5936	60.3361	55.957	47.0382	39.0849
BTN2A1	30.1536	32.0504	23.4852	26.8297	26.5652	31.4583	27.2782	22.585	22.9866	20.2891	26.3743	25.4959	28.2693	23.994	35.9183	26.3293	24.6513	31.3826	22.759	28.2225	22.2981	32.8169	23.5191	22.3594
BTN2A2	36.0327	39.053	32.1376	36.0661	40.4425	44.1829	15.0308	15.9545	19.5038	23.9558	26.0527	39.272	33.5504	40.4282	34.2079	13.777	14.5865	17.2546	25.9565	24.031	30.168	35.3413	35.9986	37.1482
BTN3A1	11.3787	9.15725	9.8885	10.1161	8.7229	8.83659	2.59792	0.828807	2.78626	4.15559	6.27194	7.60766	9.0089	9.53186	9.57821	4.28617	3.93837	3.24248	6.01891	6.70633	12.1328	12.2012	9.95961	15.317
BTN3A2	6.63759	5.92528	7.9108	6.15763	5.15444	7.06927	3.71132	3.72963	2.08969	5.37783	9.16668	6.78521	6.83434	7.88844	5.81534	3.06155	3.35491	3.01087	10.345	4.47088	6.55827	7.99386	8.27968	8.97896
BTN3A3	5.31008	1.88532	4.94425	5.7178	1.98248	3.8881	1.85566	0.207202	1.39313	4.40004	3.85966	2.87857	1.86391	7.23107	4.10495	3.06155	1.31279	1.50544	4.51418	2.23544	2.62331	2.94511	2.6399	3.16904
BTRC	34.7051	35.2823	38.8124	49.261	45.597	51.9591	35.4431	31.7019	48.0629	26.6447	28.7866	51.6087	48.4617	38.4561	36.6024	28.7786	35.8829	46.3211	36.3015	26.2664	31.4797	47.9632	41.8784	43.4863
BUB1	2.27575	2.42398	1.48328	0.439831	1.18949	3.18117	0.556698	0.414404	1.39313	4.15559	4.34211	8.01889	3.41717	3.61553	1.02624	3.67386	2.33385	5.90594	26.897	24.5899	50.8266	4.62802	4.07984	4.57751
BUB1B	6.44795	4.57862	4.69704	1.31949	4.75795	1.76732	1.1134	2.90083	2.55407	7.3334	6.91522	10.075	3.72782	7.23107	4.10495	1.83693	1.31279	4.0531	27.8374	23.4721	41.9729	2.94511	6.11976	4.40145
BUB1B-PAK6	11.3787	14.2745	6.67474	7.91695	1.98248	12.0178	3.34019	2.48642	7.43002	3.6667	8.04095	8.63572	11.1835	3.28685	17.1039	5.81695	3.64664	6.02175	9.02836	8.94177	8.85366	5.04875	11.5196	9.68319
BUB3	113.218	104.77	107.043	93.2441	90.7975	101.091	130.453	104.015	115.397	108.29	128.816	121.106	95.3701	94.3326	110.491	142.974	118.297	126.92	146.711	144.465	178.713	115.28	104.276	85.5642
BUD13	19.5335	18.5838	26.9462	15.3941	12.2914	12.0178	16.1442	12.4321	16.4853	18.3335	15.7603	24.6735	18.6391	17.0916	14.0252	16.5324	16.3369	18.0652	16.3639	13.1332	18.6911	17.2499	16.9193	13.5565
BUD31	88.7541	75.6819	88.5021	81.8085	68.9902	62.9165	116.721	154.78	112.611	141.535	91.0236	88.4134	72.6925	81.5138	78.6781	150.016	142.802	97.3902	98.9358	118.199	83.6179	66.0545	76.917	69.5429
BVES	9.29263	7.27193	5.68589	10.9958	8.7229	11.6643	11.5051	10.9817	14.86	3.91115	8.36259	6.78521	6.83434	14.1334	10.2624	12.5524	10.2106	14.0121	7.52364	9.2212	10.1653	10.5182	11.5196	7.74655
BYSL	7.58582	9.96524	10.6301	14.9542	11.1019	11.6643	31.9174	26.3146	22.0579	13.2001	12.7047	13.1592	11.1835	10.5179	10.2624	23.2678	26.2558	25.1292	15.0473	10.8978	11.1491	9.67678	9.47963	8.8029
BZRAP1	34.3258	51.9808	28.9239	34.7466	40.046	57.2611	11.5051	9.94569	24.8441	24.9336	27.6609	46.674	34.1717	40.4282	33.5237	13.4708	13.2738	24.5502	22.3828	18.163	25.2493	31.134	37.0786	49.4723
BZW1	177.508	183.145	162.666	208.92	178.026	178.853	329.936	259.002	478.539	118.801	160.819	237.071	218.078	188.994	234.666	285.337	322.071	398.825	228.907	234.442	339.39	214.993	182.273	198.417
BZW2	141.286	143.553	151.789	130.19	140.756	118.41	135.463	133.231	138.616	137.623	167.573	125.835	113.699	117.998	120.07	158.895	167.308	149.849	124.892	139.995	128.542	119.908	121.675	121.128
C10orf10	2.84468	3.23197	4.94425	4.83814	7.53341	3.53464	7.05151	8.08087	10.4485	4.15559	5.62867	3.49541	3.10652	3.28685	8.89405	16.5324	6.85568	10.6539	5.45464	3.35316	5.90244	3.36584	4.43983	4.57751
C10orf105	0.568937	0.807992	1.73049	2.63898	3.56846	1.76732	0	0.414404	0.928752	0.244447	0.321638	0.411225	1.55326	0.65737	1.36832	0	0.437596	0.579014	0.564273	1.67658	0.98374	0.42073	1.07996	1.76058
C10orf107	17.4474	17.5065	14.3383	18.9127	8.7229	9.54352	9.09274	10.3601	7.6622	18.8224	15.117	16.0378	8.07694	14.1334	10.9465	8.8785	9.62712	6.48496	15.9877	14.5304	12.7886	11.7804	12.7195	11.2677
C10orf11	5.31008	2.96264	3.9554	3.51865	3.17196	4.59503	2.59792	4.76564	1.8575	3.42225	5.46785	3.49541	0.310652	2.95816	2.73663	1.53078	5.54289	1.85284	1.69282	4.47088	0	1.26219	3.71986	1.76058
C10orf111	0.189646	0	0.741638	0.439831	0.396495	1.76732	0.92783	1.24321	0.232188	1.22223	1.12573	0.205612	0	0.65737	0.684158	0.306155	0.437596	0.81062	0.564273	0	0.655827	0.42073	0.239991	0.88029
C10orf12	2.0861	5.92528	2.71934	13.1949	5.55094	5.30195	2.59792	1.86482	4.17938	1.22223	2.09065	5.14031	3.72782	2.30079	2.39455	3.06155	2.77144	4.40051	3.57373	2.7943	4.9187	6.73167	3.83985	5.10568
C10orf2	6.2583	4.84795	3.21376	1.75932	5.15444	7.7762	9.64943	10.1529	7.6622	6.8445	5.14621	7.60766	6.52369	4.2729	6.4995	11.3277	10.9399	9.38003	5.64273	4.75032	4.9187	7.1524	5.27979	8.27472
C10orf25	7.39618	8.88791	7.41638	10.5559	7.53341	10.2504	5.56698	1.03601	6.26908	5.13338	3.21638	3.90664	8.69825	5.58764	7.52573	5.81695	6.12635	3.35828	6.77127	8.10348	5.57453	10.939	8.03969	7.74655
C10orf35	22.5678	26.1251	26.2045	20.672	22.9967	21.2078	27.6493	25.2786	16.9497	35.6892	26.2135	16.6546	23.9202	19.0637	22.5772	30.0032	33.8408	22.4657	22.3828	30.7373	17.7073	23.1401	17.9993	19.3664
C10orf54	5.87901	7.27193	7.9108	10.9958	8.3264	7.7762	11.134	6.63046	6.50126	9.53342	9.48832	15.8322	11.8048	19.3924	10.2624	16.8385	14.149	17.3704	22.759	18.7218	29.1843	12.6219	13.4395	16.3734
C10orf67	0.189646	1.34665	0.247213	0.439831	0.792991	0.353464	2.59792	2.90083	3.9472	1.71113	1.28655	0	2.17456	0.328685	0.684158	3.36771	3.20904	3.70569	2.069	0.558861	3.93496	0	1.07996	0.176058
C10orf76	31.4812	21.8158	26.699	26.8297	26.5652	34.9929	16.3298	11.6033	24.8441	16.1335	21.0673	26.7296	26.716	33.1972	27.0242	17.1447	15.4617	26.7504	27.2732	19.0013	25.2493	27.3474	27.3589	29.7538
C10orf88	20.861	20.7385	18.7882	18.4729	21.0143	19.794	14.6597	14.9185	15.5566	14.4223	21.2281	20.3556	20.503	15.4482	15.0515	20.5124	21.0046	22.0025	16.3639	19.8396	15.7398	21.8779	14.7594	19.3664
C10orf90	3.22397	5.38661	3.9554	5.27797	2.77547	4.59503	0.185566	0.414404	0.232188	2.68891	3.53802	5.96276	2.79587	4.93027	5.81534	0	0	0.926422	2.25709	3.91202	4.26287	1.26219	4.55982	4.57751
C11orf1	11.1891	9.15725	16.8105	11.8754	13.8773	13.0782	9.09274	13.4681	6.50126	18.5779	14.6345	9.66379	14.6006	12.8187	16.4198	15.9201	14.8783	11.4645	13.9187	18.163	14.4282	9.25605	11.2796	14.0846
C11orf24	28.2572	36.0903	28.1822	19.3526	21.4108	30.3979	48.9894	41.6476	52.4745	23.9558	34.0936	36.1878	31.0652	31.2251	34.55	50.5156	49.7401	59.7543	36.4896	31.8551	41.9729	35.3413	27.9589	33.451
C11orf31	137.493	110.964	149.811	107.759	132.826	96.4956	193.545	303.551	155.102	231.491	157.924	109.386	107.796	127.858	119.728	216.146	227.113	157.376	155.175	167.379	135.756	111.914	121.195	110.74
C11orf45	2.65504	1.88532	2.22491	1.31949	1.18949	2.47424	0.371132	0.207202	0.232188	0.488893	0.643276	0.616837	2.79587	0.65737	1.02624	0	0.291731	0.694817	1.12855	3.63259	1.31165	0.841459	3.71986	0.88029
C11orf49	66.3759	81.0686	66.5002	52.3399	50.3549	59.3819	58.4533	44.7556	43.8835	75.0451	81.5352	63.9455	64.6156	62.4501	82.441	60.0064	48.1356	50.0268	78.9982	66.7838	66.2385	70.2618	74.7571	75.3528
C11orf52	1.51716	1.07732	0.98885	0	0.792991	0	0.371132	0.207202	0.464376	1.71113	0.643276	0.82245	0.621303	0.986055	1.02624	0.306155	1.16692	0	0.376182	1.39715	1.96748	2.52438	0.479981	0.352116
C11orf54	81.5476	86.1858	84.2995	95.4433	80.0921	73.8739	35.6287	32.9451	35.5248	84.823	81.6961	70.7307	69.8966	70.6672	94.4138	37.6571	40.8423	34.2776	72.2269	65.9456	68.5339	90.8776	83.8767	67.9584
C11orf57	20.4817	10.7732	17.0577	23.311	20.6178	14.1385	21.3401	25.0714	21.5935	21.0224	18.1725	12.9536	18.9498	11.1753	14.3673	23.8801	26.2558	20.9603	20.69	20.9573	20.0027	7.99386	14.7594	13.9086
C11orf58	278.779	234.048	295.419	285.45	257.722	201.121	281.504	391.197	270.963	388.67	290.6	229.875	235.785	239.283	277.768	310.135	369.477	232.764	297.936	334.757	248.886	236.029	234.831	204.579
C11orf63	30.5329	24.7784	31.8904	31.228	34.0986	29.6909	9.46387	10.5673	16.021	17.1113	19.2983	21.7949	27.3374	26.2948	23.6034	12.8585	13.5655	14.707	24.0756	20.6778	20.0027	27.7681	27.1189	22.8875
C11orf65	0.948228	0.269331	2.71934	2.63898	0	1.41385	0.185566	0.621606	0	0.73334	2.09065	0.616837	1.55326	0.65737	0.684158	0.918466	0.583462	0.694817	0.940454	1.95601	0	0.841459	1.07996	0.88029
C11orf68	60.4969	58.4448	62.2976	54.9788	69.7832	53.373	73.8553	86.4032	75.2289	71.134	71.8861	57.7771	59.3345	63.1075	72.5207	82.6619	71.7658	76.3141	64.139	62.8718	66.2385	79.0971	74.7571	66.0217
C11orf70	9.29263	9.96524	14.0911	7.91695	8.3264	8.83659	2.59792	5.80165	3.25063	13.2001	10.1316	4.72909	7.14499	6.5737	10.2624	6.1231	5.54289	3.82149	9.78073	15.9275	8.19783	10.0975	9.23964	11.6198
C11orf71	30.3433	23.1624	31.396	31.228	32.5126	33.2256	17.4432	17.6122	13.2347	34.467	28.465	26.524	29.8226	31.8824	29.7609	16.8385	16.7745	15.5176	25.9565	31.0168	15.7398	27.3474	34.1987	30.8101
C11orf73	58.0315	35.821	51.4202	36.9458	40.4425	28.6305	31.7318	57.1877	32.7385	94.6008	51.4621	47.7021	38.2102	40.4282	37.9707	60.9249	54.262	30.1087	59.8129	69.0193	51.4824	29.4511	41.3984	32.2186
C11orf74	83.6337	68.9487	99.1323	82.6882	88.815	67.865	56.9688	87.8536	53.171	156.935	112.412	78.7496	81.0801	100.249	74.5732	100.725	95.2502	57.9014	95.9263	133.568	91.8157	98.4507	83.3968	76.7613
C11orf80	23.1368	19.1225	22.0019	20.672	18.6353	20.8543	20.0411	22.3778	25.3085	19.5557	22.193	25.2903	23.6095	17.0916	17.7881	24.1863	20.1294	25.5924	23.6995	28.2225	23.9377	21.4572	21.9591	19.1903
C11orf84	3.98256	2.69331	2.47213	3.95848	5.15444	2.47424	3.89689	9.94569	6.73345	4.40004	5.14621	5.55154	3.10652	2.95816	3.07871	7.04157	7.585	3.82149	4.70227	5.58861	2.62331	4.2073	3.23987	4.75356
C11orf85	0.379291	1.61598	0.741638	1.75932	0.396495	0.706927	0	0.414404	0.232188	1.71113	0	0.616837	1.24261	0.65737	0.684158	0.61231	0.583462	0.115803	0.376182	0.27943	0	0.42073	0.479981	1.23241
C11orf87	0.758582	1.34665	0.741638	0.439831	2.77547	3.53464	0.92783	1.45041	1.8575	0.977786	1.28655	0.411225	0.310652	1.31474	1.36832	1.53078	1.60452	1.96865	0.940454	0	1.31165	2.10365	1.31995	2.1127
C11orf88	0.758582	4.30929	4.69704	3.51865	3.56846	7.7762	1.48453	2.48642	0.696564	3.17781	2.5731	1.6449	4.97043	8.21712	7.18365	2.7554	3.06317	2.54766	2.25709	5.02975	2.62331	16.8292	11.1596	19.3664
C11orf95	20.2921	23.1624	22.4963	20.672	22.6002	20.1474	10.7628	15.5401	13.4669	23.9558	17.5293	16.8602	20.1924	15.4482	18.1302	10.1031	10.5023	9.26422	10.7212	10.6184	10.8211	10.939	15.4794	14.9649
C11orf98	35.843	31.781	46.7232	24.1907	28.1512	24.0355	78.1233	110.853	57.8148	83.3563	47.9241	33.3092	38.2102	34.5119	34.2079	99.8066	91.4577	54.1957	55.2987	57.8421	45.252	39.1278	30.8388	36.0919
C12orf10	35.6534	33.6663	31.8904	24.6305	32.1161	27.2167	34.8864	44.9628	29.7201	57.2005	39.4007	33.3092	30.4439	33.5259	31.1292	37.9632	35.8829	26.403	34.7968	36.8848	23.2818	22.7194	35.1586	29.4017
C12orf29	15.9302	14.0052	18.2937	19.7924	18.2388	16.6128	17.2576	15.1257	14.6278	17.6002	15.2778	14.5985	13.358	20.0498	18.1302	17.1447	20.7129	16.444	16.7401	23.1927	14.1003	13.4633	16.4394	11.6198
C12orf4	21.0507	27.2024	21.7547	34.7466	27.3582	21.2078	20.7834	9.11688	20.6647	15.1557	19.1375	26.1128	30.1332	28.5956	26.6821	17.757	22.1716	28.2559	25.7684	20.6778	27.2168	23.5609	24.479	23.9439
C12orf43	14.4131	16.1598	18.5409	16.2737	16.2563	14.492	24.1236	25.4858	26.0051	15.4001	17.3685	15.8322	15.2219	17.749	16.7619	30.9217	28.7355	26.0556	18.4329	20.119	17.7073	14.3048	13.1995	14.0846
C12orf45	8.3444	5.11728	10.3829	3.95848	7.53341	2.82771	17.0721	22.7922	11.3772	17.3557	11.7398	9.25256	6.21303	11.1753	6.15742	18.0632	21.0046	11.9277	11.4735	7.26519	10.8211	5.46948	4.55982	5.80991
C12orf49	36.2223	37.1676	36.8347	40.9043	42.0285	39.5879	40.639	41.6476	42.7226	30.5558	34.4153	45.2347	48.4617	26.9522	27.3663	37.3509	39.5295	36.3621	27.4613	31.8551	32.1355	37.4449	35.2786	36.9722
C12orf57	68.8413	42.2849	69.9612	62.0161	57.0953	42.0622	87.4016	118.727	53.4032	146.424	98.9037	54.4873	66.4795	75.5975	53.3643	85.7235	90.4366	47.7108	64.3271	74.049	50.1707	61.8472	50.518	45.9511
C12orf60	7.96511	4.57862	8.40523	3.95848	10.3089	6.71581	1.48453	3.31523	2.78626	8.80008	4.50293	6.5796	3.41717	4.60159	7.18365	3.98002	1.89625	3.24248	7.14745	5.02975	6.55827	7.99386	7.43971	6.6902
C12orf65	22.7575	22.0851	27.4406	26.8297	24.9792	25.4494	21.5257	38.5395	18.575	37.6448	35.0585	25.4959	18.3285	24.6514	26.3401	29.0847	28.2979	21.4235	30.0945	31.2962	28.8564	17.2499	20.0392	21.303
C12orf66	5.87901	4.03996	5.19146	8.35678	5.94743	6.00888	6.68038	6.42326	7.19783	3.6667	5.46785	5.55154	3.72782	2.62948	4.44702	5.20464	3.7925	7.06397	5.45464	6.14747	5.24661	5.89021	4.19984	5.80991
C12orf73	22.5678	15.3519	22.2491	17.5932	20.6178	18.0266	16.1442	21.549	13.4669	22.978	18.9766	18.0939	16.4645	15.1195	15.3935	14.6955	19.4001	14.2437	16.9282	24.3104	17.3794	16.4085	16.4394	10.5635
C12orf75	25.9814	12.6585	32.6321	24.1907	12.6879	12.3712	36.7421	52.8365	33.4351	56.7116	39.079	26.9352	28.2693	29.253	21.893	56.0264	52.6574	32.1932	55.863	54.7683	40.0054	28.1889	18.9593	19.8945
C12orf76	16.4992	15.0825	17.3049	18.4729	19.8248	15.5524	12.0618	18.0266	10.2163	21.7557	18.655	14.8041	15.8432	15.4482	22.5772	10.7154	15.17	11.3487	12.2259	17.8835	10.4932	15.9877	13.4395	15.317
C14orf1	164.043	127.663	166.869	129.31	124.5	98.2629	144.556	147.735	96.358	248.113	190.571	138.583	132.959	140.677	138.884	153.384	155.784	105.728	162.887	174.365	126.902	126.219	135.235	105.811
C14orf119	134.079	105.039	155.991	89.7255	103.882	90.4867	164.968	204.923	149.529	178.69	145.702	118.433	127.057	117.012	107.755	161.344	177.081	136.068	139.752	145.863	134.117	119.487	107.516	94.7192
C14orf132	86.0991	86.4552	90.2326	98.9619	85.2465	105.686	53.8142	47.4492	73.1392	71.3784	78.6405	115.143	129.231	103.207	83.1251	59.7003	59.0755	75.8508	105.143	96.9623	114.114	122.012	122.995	110.917
C14orf142	27.4986	15.0825	34.857	35.6263	28.9442	27.2167	24.4947	30.6659	16.4853	47.6671	36.9884	21.5893	21.7456	30.5677	24.2876	26.3293	25.5265	22.3499	31.035	47.7826	33.7751	26.9267	21.5992	21.6551
C14orf159	70.1689	75.9513	60.0727	67.7339	67.8007	68.2185	25.0514	22.1706	21.1291	34.7114	55.3217	70.9363	59.0238	80.8565	78.336	34.2894	27.8603	36.1305	72.415	55.8861	69.1897	74.8899	82.7968	79.9303
C14orf166	131.614	109.887	135.473	112.157	106.261	85.8916	204.494	251.336	187.84	144.712	135.731	128.302	123.95	111.424	82.7831	212.166	236.886	166.061	142.949	169.055	126.247	113.597	98.3962	87.8529
C14orf169	23.516	18.3145	17.3049	20.672	12.2914	22.2682	20.2267	20.513	21.8257	16.1335	21.3889	25.2903	20.1924	15.1195	24.2876	27.8601	27.131	31.6142	17.4925	20.119	17.3794	26.506	20.0392	17.7819
C14orf180	60.3073	59.2528	55.6228	34.3068	38.0636	53.7265	3.15462	3.72963	7.89439	24.6891	35.8626	51.8143	21.7456	38.4561	64.995	3.36771	3.64664	6.83237	36.1134	29.0608	28.5285	25.6645	37.1986	41.9018
C14orf2	199.507	147.324	222.986	107.319	162.563	98.2629	231.958	383.738	179.946	333.67	264.386	143.106	145.074	162.042	129.306	270.641	277.144	206.361	205.395	227.456	183.304	174.182	144.114	134.508
C14orf28	6.06866	6.46394	8.65244	9.23645	5.15444	6.00888	7.05151	9.53128	6.03689	6.35561	4.50293	5.96276	8.69825	6.90238	9.57821	4.28617	4.37596	4.86372	6.58318	7.26519	4.26287	8.41459	6.71974	6.16203
C14orf37	95.3917	136.551	86.03	105.559	147.893	161.533	51.7729	36.4675	74.068	50.8449	53.7136	83.6843	117.426	69.3525	100.229	53.271	61.1176	73.5348	76.553	71.8136	71.813	108.548	110.636	128.698
C14orf39	2.46539	1.88532	1.73049	6.59746	0.396495	0.706927	0	0.621606	0.464376	1.71113	1.60819	0.82245	1.55326	1.97211	0	1.22462	1.16692	0.347408	0.564273	1.39715	0.327913	2.10365	1.43994	1.76058
C14orf79	13.4648	16.9678	19.0354	10.1161	15.8598	14.8455	18.1855	13.4681	22.5222	17.3557	14.7953	19.7388	16.4645	10.5179	11.9728	21.737	20.567	24.7818	20.69	19.5601	11.477	26.506	15.1194	21.6551
C14orf80	6.06866	8.34925	5.43868	3.07882	7.53341	4.59503	3.89689	3.10803	4.64376	6.8445	7.88013	7.60766	5.28108	5.91633	4.44702	7.65388	5.54289	5.55853	11.6616	14.5304	15.4119	8.83532	4.31983	8.45078
C14orf93	10.0512	11.0426	11.1246	10.5559	9.91239	7.7762	3.34019	2.69362	3.25063	9.04452	7.88013	9.8694	8.3876	5.91633	14.0252	4.89848	4.2301	4.74792	9.21645	4.75032	6.55827	7.57313	12.8395	9.15501
C15orf38-AP3S2	25.4125	33.9357	25.7101	23.311	25.7722	22.6217	20.4123	21.7562	12.0738	4.88893	28.7866	26.524	20.503	33.5259	42.4178	12.2462	14.5865	22.4657	25.0161	20.6778	9.50949	13.0426	23.2791	20.2467
C15orf39	1.32752	0.807992	1.48328	1.31949	0.396495	1.41385	2.22679	2.90083	0.928752	3.17781	2.41229	2.46735	0.621303	0.328685	0.684158	1.22462	2.62558	0.926422	2.44518	2.23544	0.655827	0.42073	1.43994	1.05635
C15orf40	20.2921	11.8506	19.0354	27.7093	15.0668	15.1989	13.9175	22.585	18.8072	36.9114	17.5293	15.4209	12.1154	17.749	22.9193	20.8186	20.4212	15.9808	22.1947	20.6778	15.4119	22.7194	16.9193	18.31
C15orf41	28.2572	28.0104	29.1711	23.7509	15.4633	29.6909	14.8453	7.25206	19.5038	14.6668	20.2632	25.7016	21.435	23.3366	24.2876	15.6139	15.3159	18.5284	23.6995	23.1927	20.3306	30.7133	20.3992	25.0002
C15orf52	35.6534	35.013	35.3514	29.9085	28.9442	36.0533	15.5875	18.0266	15.3244	21.2669	31.0381	39.272	30.7545	34.8406	25.3138	22.3493	21.2964	30.3403	37.9944	30.1785	37.0542	32.3962	29.6388	29.5777
C15orf56	0.379291	2.96264	1.23606	1.75932	0.792991	1.41385	0.556698	1.65761	1.39313	0.73334	1.92983	1.43929	0.931955	3.94422	2.73663	0.61231	0.875193	0.579014	0.940454	0.838291	0.98374	2.52438	1.19995	1.76058
C15orf57	35.6534	25.5864	31.1488	25.5102	22.9967	21.5613	52.8863	50.7645	35.9891	43.5115	37.1492	29.8138	35.1036	30.5677	29.0767	50.2095	51.6364	34.2776	37.0539	40.5174	29.5122	27.3474	26.519	26.9369
C15orf59	0.568937	0.538661	0.98885	0.879661	0.396495	0.706927	1.67009	1.45041	1.39313	0	0.643276	0	0.310652	0.986055	0.342079	1.22462	1.60452	0.694817	0.564273	0	0	0.841459	0.959963	0.528174
C15orf61	18.7749	15.0825	21.7547	14.5144	15.0668	18.0266	18.5566	36.2603	19.736	38.6226	17.0468	15.0097	15.2219	13.8048	12.6569	23.2678	32.528	13.6647	18.0567	24.3104	9.8374	13.0426	11.6395	10.5635
C15orf65	2.84468	2.42398	1.73049	3.51865	3.56846	5.30195	0.556698	0.828807	2.78626	8.06674	3.05556	2.46735	3.41717	3.94422	3.07871	1.22462	1.31279	0.81062	2.63327	3.91202	2.95122	2.52438	2.39991	1.58452
C16orf13	33.188	27.2024	39.0596	14.5144	22.9967	28.2771	31.9174	48.6924	27.6304	57.9338	36.5059	28.1689	29.2013	29.5816	33.1816	44.0864	33.6949	29.1823	31.2231	44.9883	29.8401	13.4633	27.8389	23.4157
C16orf45	27.4986	31.2424	25.9573	29.0288	28.5477	32.8721	17.0721	13.4681	16.021	18.089	23.1579	29.8138	29.2013	29.5816	31.8133	16.2262	15.17	18.181	25.5804	21.2367	28.5285	24.4023	36.5986	29.7538
C16orf46	8.72369	7.54126	12.6078	9.23645	9.1194	6.00888	9.2783	12.8465	9.05533	9.28897	11.9006	10.6918	6.83434	8.21712	3.76287	10.4093	8.89779	8.222	10.345	12.5744	10.1653	10.0975	7.07972	7.21838
C16orf52	7.39618	3.77063	4.20261	6.15763	4.36145	2.12078	8.7216	13.6753	7.19783	13.4446	5.14621	4.52347	1.86391	5.58764	4.44702	10.7154	7.87674	6.02175	3.76182	4.19145	1.31165	1.26219	3.83985	1.93664
C16orf58	81.1683	93.7271	71.1972	78.2899	72.5587	75.9947	78.4944	47.4492	75.2289	47.9115	64.3276	90.6751	86.0505	64.7509	96.4662	66.4357	70.453	81.4094	77.8696	70.6959	86.2412	94.6641	99.4761	92.0783
C16orf59	4.93078	4.03996	2.47213	2.19915	0.792991	2.12078	2.41236	0.828807	2.32188	5.13338	5.78948	5.14031	1.86391	3.61553	3.07871	1.22462	2.62558	4.0531	7.71173	8.66234	10.8211	0.841459	1.67993	3.69722
C16orf62	35.0844	34.4743	36.5875	47.5017	42.8215	43.476	46.5771	21.1346	33.2029	24.9336	34.2545	47.9077	57.4706	61.1354	53.3643	31.8401	30.1942	51.4164	49.0917	38.0025	48.5312	48.8046	53.6379	56.3385
C16orf70	21.9989	25.3171	23.9796	25.5102	22.9967	25.4494	25.237	20.3058	23.9154	12.9557	24.7661	23.4398	20.503	19.3924	22.2351	18.9816	23.4843	26.1714	22.9471	25.4282	29.5122	23.1401	25.079	25.8805
C16orf71	2.65504	2.69331	1.73049	1.75932	0.792991	2.12078	2.04123	1.24321	0.928752	1.22223	2.5731	1.23367	6.21303	3.94422	0.684158	0.61231	1.02106	1.38963	2.44518	1.95601	2.29539	1.68292	2.99988	5.98597
C16orf72	39.8256	32.3197	40.0484	61.5763	42.8215	43.476	48.8039	34.3955	41.5616	28.6003	38.7574	37.4215	37.2782	35.8266	31.8133	36.1263	40.4047	45.1631	39.1229	34.3699	27.2168	41.2315	35.7586	44.3666
C16orf74	7.77547	11.0426	10.3829	10.9958	5.94743	7.06927	3.71132	3.93683	3.25063	4.64449	10.6141	7.19644	6.21303	8.21712	9.23613	7.34773	6.70981	4.97952	7.33554	7.26519	7.54201	7.99386	10.3196	6.16203
C16orf86	7.01689	6.19461	6.18032	5.7178	4.36145	5.30195	2.22679	3.10803	1.39313	9.77786	7.88013	5.34592	6.83434	8.21712	9.23613	4.89848	4.52183	2.54766	6.95936	5.86804	4.9187	6.73167	6.11976	8.27472
C16orf87	48.5493	40.3996	53.6451	37.8254	47.5795	29.6909	22.0824	36.6747	23.2188	76.7562	46.1551	42.3562	32.3078	41.4143	45.8386	29.3909	31.6528	17.9494	39.4991	46.6649	31.4797	29.0303	38.3985	29.0496
C16orf89	1.32752	0.269331	1.48328	0.439831	1.18949	1.76732	0.556698	0	0.464376	0.244447	1.76901	0	1.24261	1.97211	1.36832	0.61231	1.02106	0.231606	1.50473	0	0.655827	0.42073	1.19995	0.88029
C16orf91	22.1885	14.2745	20.7659	8.35678	15.8598	12.3712	34.1442	53.8725	31.1132	39.8448	28.6258	19.3276	14.6006	19.7211	13.6832	43.1679	46.677	27.5611	29.3422	25.7076	17.7073	18.5121	20.1592	14.4368
C16orf95	3.98256	2.96264	7.16917	2.63898	4.36145	5.30195	3.71132	3.52243	5.34032	12.4668	5.30703	6.5796	4.97043	7.23107	5.81534	4.59233	5.68875	3.58989	5.26654	9.2212	4.59079	6.73167	4.79981	5.98597
C17orf100	13.2752	11.3119	9.14687	10.1161	12.2914	9.19005	3.71132	4.35124	5.57251	8.80008	6.91522	9.66379	7.14499	9.53186	10.9465	3.06155	4.6677	4.63211	9.21645	10.3389	7.86992	8.83532	9.83962	10.0353
C17orf107	2.27575	2.42398	0.98885	3.51865	1.58598	2.47424	2.59792	1.24321	1.62532	0.488893	1.44737	1.23367	1.24261	1.64342	1.36832	2.7554	1.31279	2.54766	1.31664	0.838291	0.98374	0.42073	2.39991	1.23241
C17orf49	55.3765	48.2102	56.8589	37.3856	28.9442	37.8206	46.0204	61.7461	39.0076	76.2673	56.4475	40.0944	38.5208	43.0577	38.6549	63.3741	62.2846	36.1305	49.8441	57.0038	47.5474	42.4937	39.2385	35.7398
C17orf51	9.86157	11.5812	7.9108	12.3153	12.6879	8.83659	12.9896	10.3601	14.3957	9.53342	9.3275	17.4771	9.31955	8.54581	8.89405	15.3078	12.982	14.9386	13.1664	11.4566	6.88618	11.3597	8.27968	11.6198
C17orf53	2.65504	2.15465	0.741638	0.879661	2.37897	2.12078	1.29896	0.828807	1.62532	2.93336	1.12573	1.6449	4.34912	0.65737	2.73663	1.53078	1.31279	1.38963	4.32609	5.58861	5.57453	0.841459	1.55994	4.40145
C17orf58	11.5684	9.96524	15.3272	12.7551	8.3264	10.9574	13.7319	13.6753	12.306	14.6668	13.348	10.4862	11.1835	12.1613	13.3411	12.2462	10.9399	10.1906	9.40454	17.0452	7.86992	15.567	8.99965	10.5635
C17orf62	74.1514	67.0634	69.9612	51.0204	54.7164	59.7353	66.2471	57.1877	67.5667	51.5782	61.7545	67.8521	64.3049	57.8485	40.0232	49.5971	53.9702	63.8073	69.4055	67.3427	67.8781	67.7375	63.2375	58.9794
C17orf67	2.0861	1.07732	1.9777	2.19915	5.15444	1.41385	2.41236	3.10803	2.08969	2.93336	2.5731	1.23367	2.48521	1.64342	1.02624	2.14309	2.33385	2.43186	0.940454	1.95601	0.98374	2.52438	1.55994	1.23241
C17orf75	48.3596	34.7437	43.7566	38.2653	30.5302	31.8117	27.8349	43.5124	27.166	41.8004	43.7428	34.9541	34.793	42.729	34.892	36.1263	30.4859	27.9085	36.3015	37.4437	31.8076	20.195	35.5186	33.275
C17orf80	27.1193	31.781	31.6432	36.5059	39.6495	43.476	17.2576	14.9185	27.166	11.489	22.6755	39.272	32.9291	39.1135	33.1816	16.5324	20.1294	29.1823	23.8875	27.6636	30.168	34.0791	36.2386	42.7821
C17orf89	31.1019	20.1998	34.1153	25.5102	23.3932	21.9147	44.7214	73.3495	45.0445	60.1339	40.3656	26.9352	27.0267	32.5398	25.998	64.9049	56.3041	38.7939	50.7845	49.7386	36.7263	27.7681	28.7989	23.5918
C17orf97	8.3444	9.69591	8.89965	10.9958	9.91239	12.3712	8.53604	8.70248	12.7703	12.2223	13.5088	10.4862	13.0474	11.8327	7.86781	8.57235	12.1068	10.1906	11.2855	9.2212	9.8374	15.1463	8.87965	9.33107
C18orf21	13.0855	9.69591	11.3718	16.7136	11.8949	7.42273	17.4432	24.0354	12.5382	29.8225	16.7252	12.748	12.7367	22.3506	10.2624	25.1047	23.6302	14.5912	15.7996	16.4864	9.18157	7.99386	9.83962	8.62684
C18orf25	25.4125	30.4344	22.0019	41.7839	32.9091	36.0533	19.4844	9.11688	25.7729	16.1335	16.0819	30.8419	34.1717	30.239	37.6287	22.6555	21.8798	25.9398	29.3422	23.1927	29.1843	31.5547	32.8787	34.5074
C18orf32	166.509	120.66	155.991	143.385	143.928	107.099	180.185	243.255	154.405	256.424	169.182	114.732	141.657	175.518	135.121	197.776	206.4	132.942	166.46	201.749	152.48	147.255	142.194	121.656
C18orf54	3.79291	7.0026	5.9331	10.1161	6.74042	4.94849	0	0	3.25063	3.6667	6.7544	8.63572	5.90238	7.23107	0	0	0	2.31606	10.1569	0	13.1165	3.78657	5.63978	4.57751
C18orf65	0.189646	0.538661	0.741638	1.31949	0	1.06039	0.185566	0	0	0.73334	0.321638	0	0	0.328685	1.02624	0	0	0	0	1.39715	0.655827	0.42073	0.479981	0.352116
C18orf8	25.4125	24.2398	22.4963	19.3526	20.6178	25.4494	36.3709	28.1795	32.2741	22.7335	26.5351	24.0567	18.6391	19.3924	24.9718	37.9632	32.8197	35.7831	21.0662	16.207	14.1003	20.6157	26.9989	25.8805
C19orf12	52.1525	45.5169	47.2176	39.5848	47.5795	38.881	44.5359	42.062	46.2054	44.0004	47.12	47.0853	45.0445	38.7848	44.8123	48.9848	49.4484	46.3211	49.8441	43.3117	39.3496	47.5424	41.5184	39.7891
C19orf24	32.4294	32.8584	33.3737	24.6305	28.9442	22.9751	35.8142	58.4309	30.4166	75.2896	47.7632	31.0475	24.2308	30.239	24.2876	47.7602	51.0529	28.9507	42.8847	44.9883	35.7426	24.4023	30.2388	23.0636
C19orf25	47.4114	44.7089	41.7789	36.5059	35.6846	39.9414	36.7421	38.9539	35.0604	44.0004	44.386	44.2067	51.8788	47.6593	51.996	40.7186	39.0919	35.4357	47.3989	47.7826	43.6125	35.762	45.5982	46.8314
C19orf33	3.98256	1.07732	3.70819	0.879661	3.96495	1.06039	3.89689	8.49528	4.41157	9.04452	8.36259	7.81327	4.03847	2.95816	1.36832	23.574	20.8588	9.38003	19.7495	14.2509	17.0515	3.78657	6.59974	6.16203
C19orf43	82.1165	79.9912	85.2884	82.2483	84.057	76.7016	113.752	160.581	87.0705	142.023	97.1347	84.918	62.7516	82.8286	66.0212	134.096	133.321	97.1586	95.9263	94.168	64.9268	62.6887	66.1174	70.9514
C19orf44	9.10299	9.69591	7.16917	14.0746	7.92991	8.12966	3.34019	3.10803	5.34032	4.88893	5.9503	7.60766	9.6302	9.53186	9.23613	5.20464	5.10529	8.1062	6.01891	4.47088	5.57453	7.57313	9.23964	10.0353
C19orf47	5.68937	4.84795	5.43868	1.31949	2.77547	3.53464	4.45359	6.63046	2.08969	6.60006	5.30703	4.9347	7.14499	1.97211	4.44702	0	6.70981	8.3378	8.08791	1.67658	5.57453	9.25605	2.15992	5.98597
C19orf48	43.6185	53.3275	43.2622	27.2695	43.6145	46.3037	72.9275	39.3683	71.0495	50.356	51.1404	55.3098	34.4823	39.4422	46.8648	83.2742	67.6816	78.9775	56.8034	63.4307	87.8808	64.7923	47.2782	53.8737
C19orf52	11.1891	9.42658	9.39408	11.8754	10.7054	12.7247	13.5463	12.8465	10.4485	15.1557	10.4532	16.6546	9.0089	12.1613	10.9465	13.777	15.3159	11.9277	10.345	14.2509	13.4444	13.8841	10.9196	12.3241
C19orf53	93.6849	82.4152	88.7493	50.5805	74.5411	66.8046	136.948	222.535	119.112	160.357	112.252	87.5909	76.731	84.1433	70.4682	178.182	173.58	101.212	121.883	126.582	100.669	64.3716	76.917	68.4865
C19orf54	22.3782	21.2771	13.8439	16.7136	18.2388	30.7513	6.86594	7.45927	9.28752	11.9779	15.7603	20.5612	22.0563	19.3924	21.893	5.81695	6.27222	8.91682	14.1068	12.8538	19.3469	18.0914	23.5191	24.1199
C19orf57	2.84468	6.73327	2.96655	0.879661	1.58598	3.18117	0.742264	0	1.39313	2.93336	3.53802	2.87857	4.03847	3.61553	4.10495	0	0.437596	1.38963	3.76182	3.91202	4.26287	2.52438	2.6399	4.04933
C19orf60	27.8779	23.1624	34.1153	29.4687	23.7897	31.1048	29.6906	29.2155	26.2372	32.5114	27.6609	24.8791	33.861	27.9382	39.6811	28.1663	25.0889	27.4453	31.4112	33.5316	34.4309	39.9693	27.1189	33.9792
C19orf66	29.7744	28.0104	25.2157	28.1492	30.1337	26.5098	17.2576	17.1978	12.5382	21.7557	26.8568	24.6735	20.8137	28.2669	29.4188	18.3693	15.3159	17.4862	22.0066	24.031	19.3469	24.823	29.6388	29.0496
C19orf68	9.10299	3.77063	4.20261	6.15763	6.34393	3.53464	3.71132	1.86482	3.01844	4.40004	4.82457	4.72909	4.34912	4.2729	0.684158	5.51079	3.06317	3.35828	5.83082	5.02975	5.24661	6.31094	5.51978	3.87327
C19orf70	44.3771	40.6689	53.6451	24.1907	41.2355	40.6483	81.6491	88.8896	42.9548	77.4896	65.1317	34.5429	46.5978	40.0996	30.445	65.5172	71.4741	67.2814	45.7061	62.313	60.664	51.329	33.2387	39.0849
C19orf73	1.13787	1.88532	0.494425	1.31949	0	1.41385	0.371132	1.03601	0.928752	0.488893	1.44737	0.616837	0.621303	0.986055	0	0.306155	1.02106	0.347408	0.376182	0.558861	0.655827	0.841459	1.31995	1.23241
C19orf81	0.758582	1.07732	0.494425	0.439831	1.18949	0.706927	0.556698	1.24321	0.232188	1.71113	1.28655	0.82245	0.931955	1.97211	0.684158	0.918466	0.729327	0.579014	0.940454	2.51487	2.29539	0.841459	0.479981	0.352116
C1D	66.5656	48.2102	66.9946	54.0992	59.4743	55.1403	73.4842	75.6287	49.2239	79.6896	71.082	51.4031	60.5771	60.1493	60.89	68.2726	69.7237	58.9436	59.0605	74.8873	62.6315	60.1643	48.9581	50.8807
C1GALT1	178.077	197.419	191.59	165.816	183.181	193.345	66.0615	74.1783	75.9255	162.313	126.725	165.312	120.533	124.572	166.592	86.9481	96.1253	107.002	140.692	159.275	107.228	156.932	148.914	136.093
C1GALT1C1	88.1852	72.1806	92.9519	77.4102	82.4711	69.6323	60.8657	70.0342	62.6908	115.134	91.8277	74.0205	75.4884	80.5278	80.0464	73.4773	68.1192	60.7965	87.8384	105.066	87.225	67.3167	73.3171	65.3175
C1GALT1C1L	2.46539	3.5013	3.70819	2.63898	3.56846	2.82771	2.41236	2.69362	0.696564	4.15559	4.02048	3.90664	3.10652	4.2729	3.76287	1.22462	1.89625	2.66346	2.44518	5.30918	1.63957	5.46948	4.55982	3.87327
C1orf101	1.51716	2.42398	3.46098	2.19915	0.792991	1.76732	0.742264	0.621606	2.55407	1.22223	2.25147	3.2898	0.621303	1.97211	3.42079	0.306155	0.583462	0.463211	0.752364	1.11772	0.98374	3.36584	1.31995	1.58452
C1orf106	2.65504	3.77063	2.71934	5.7178	1.58598	1.76732	3.15462	1.24321	1.8575	2.93336	1.28655	2.26174	4.65978	0	3.07871	2.44924	3.93837	3.24248	3.00945	3.35316	1.63957	2.94511	1.19995	1.76058
C1orf109	32.4294	29.6264	24.2268	28.1492	32.9091	27.5702	38.5977	29.8371	33.2029	32.0225	33.772	30.0194	28.8906	25.6374	27.3663	32.1463	33.1115	39.7204	31.5993	27.943	29.1843	26.9267	31.5588	33.275
C1orf112	6.06866	6.19461	5.68589	8.79661	4.36145	10.9574	3.71132	4.14404	4.87595	4.40004	6.7544	6.99082	5.90238	4.60159	4.10495	4.59233	4.52183	6.60076	10.5331	15.3687	13.1165	5.89021	5.39979	6.51414
C1orf115	0	0.269331	0.98885	0.439831	1.98248	1.06039	1.29896	0.414404	0.928752	0	1.28655	0.616837	0.621303	0.328685	1.02624	1.22462	1.16692	2.77927	1.31664	0.27943	1.96748	1.68292	0.719972	0.704232
C1orf122	116.063	83.2232	124.595	87.0865	101.899	82.357	159.216	206.995	136.062	154.49	148.436	94.1705	109.971	128.187	108.097	169.304	182.332	122.519	124.14	142.23	100.341	107.707	111.956	105.987
C1orf123	59.3591	49.5569	62.0504	49.7009	49.5619	43.8295	46.0204	67.9622	43.8835	76.0229	63.8452	52.2256	54.0534	60.1493	53.7064	60.9249	52.3657	49.5636	52.8535	74.3285	54.1057	49.2254	47.0382	51.9371
C1orf131	14.6027	20.7385	20.7659	14.9542	16.2563	11.6643	29.505	51.3861	22.5222	33.7336	28.9474	19.5332	12.4261	16.1056	15.3935	25.4109	35.0077	26.8663	24.828	27.3842	21.6423	15.9877	15.9594	18.134
C1orf159	8.15476	14.5439	13.5967	6.15763	9.51589	6.36234	13.5463	8.28807	13.4669	11.9779	9.97078	12.5424	9.94086	4.93027	11.2886	16.2262	12.1068	12.0435	17.4925	12.0155	16.7236	8.41459	11.1596	12.6762
C1orf168	134.648	123.084	142.889	124.032	126.482	119.471	52.3296	51.1789	46.2054	166.224	147.31	123.779	99.4086	109.452	106.729	85.7235	78.6215	63.6915	145.394	126.861	105.916	135.054	128.515	126.938
C1orf174	32.8087	40.9383	42.2734	30.3483	21.0143	31.4583	29.505	37.7107	30.6488	48.8893	42.617	31.6643	32.9291	34.5119	32.8396	38.2694	41.4258	36.2463	40.6276	45.8266	49.5149	23.1401	29.3989	27.8172
C1orf198	89.7023	105.308	78.8608	96.7628	90.0045	123.712	105.958	62.7822	102.859	62.0894	88.9329	100.133	86.9825	83.1573	115.623	88.785	87.6651	102.949	73.3554	63.7101	80.9946	95.5056	85.1967	99.8249
C1orf204	3.60327	2.69331	4.20261	3.07882	3.56846	1.06039	2.22679	3.31523	1.62532	2.44447	1.60819	2.67296	3.41717	1.97211	2.73663	0.61231	2.04212	0.926422	3.57373	2.7943	0.327913	2.10365	3.95985	3.87327
C1orf21	3.98256	2.42398	7.16917	3.51865	7.13692	5.30195	14.103	9.94569	9.98408	4.88893	5.46785	5.34592	7.14499	4.93027	3.42079	10.7154	13.4196	9.38003	6.39509	7.26519	8.52575	7.1524	4.91981	2.46481
C1orf216	16.8785	22.3545	18.2937	13.6348	21.8073	19.087	30.0617	19.477	31.3454	11.489	16.5644	16.449	17.0858	12.49	11.6307	19.9001	25.3806	29.2981	16.9282	13.4127	30.168	18.0914	14.8794	17.0776
C1orf226	18.0163	22.8931	16.5632	23.311	20.2213	19.087	7.97934	12.0177	8.35877	16.1335	19.1375	22.4118	26.0947	23.0079	21.893	10.4093	11.8151	14.707	12.9783	11.7361	23.2818	16.8292	17.1593	20.7748
C1orf228	4.1722	5.92528	4.69704	5.27797	3.17196	6.00888	3.52575	1.65761	3.9472	3.6667	3.69884	2.46735	4.34912	3.94422	5.81534	0.918466	5.25116	4.1689	4.51418	3.35316	3.93496	7.57313	6.71974	7.92261
C1orf229	0.379291	1.07732	0.98885	2.19915	0.396495	3.18117	0.742264	2.69362	0.928752	0.488893	0.643276	0.411225	1.24261	1.64342	1.02624	0	0.437596	1.50544	0.376182	0.558861	0.327913	0	0.959963	0.176058
C1orf233	9.86157	9.15725	5.19146	7.47712	8.3264	17.6732	8.7216	4.35124	9.28752	12.9557	9.64914	7.81327	10.5622	11.1753	7.52573	15.6139	10.3564	13.3173	14.1068	13.6921	14.7561	8.83532	13.9195	12.8522
C1orf27	38.6877	27.4717	35.8458	41.7839	32.1161	23.6821	42.4946	31.7019	39.472	34.9559	34.8977	34.3373	42.8699	34.1832	37.9707	39.8002	40.113	35.0883	42.6966	42.4734	33.4472	30.7133	34.6786	33.0989
C1orf35	12.5166	12.6585	19.777	11.8754	16.2563	12.7247	12.9896	23.8282	10.4485	27.6225	17.6901	13.1592	17.0858	12.8187	16.7619	18.9816	19.8377	17.8336	18.2448	13.1332	17.0515	20.195	14.8794	13.5565
C1orf43	96.7192	102.615	101.357	100.721	86.436	83.4174	104.845	114.375	95.1971	128.09	115.146	91.7032	89.7783	99.5915	100.571	99.8066	97.7299	93.5687	119.062	109.537	107.883	91.2983	91.5564	84.6839
C1orf50	17.2577	8.34925	22.9908	21.1119	19.0318	13.0782	20.5978	32.5307	16.2532	29.3336	17.2076	11.7199	12.1154	8.54581	18.4723	20.8186	22.9009	15.4018	20.5019	14.5304	12.1328	17.6706	19.4392	16.3734
C1orf52	9.29263	7.27193	15.08	9.23645	11.1019	9.19005	14.8453	11.6033	12.306	14.6668	8.36259	7.19644	4.97043	17.4203	18.1302	11.9401	17.7956	9.03262	11.2855	19.0013	11.477	13.4633	8.15968	7.92261
C1orf53	10.9994	4.84795	10.3829	6.59746	8.7229	5.65542	11.134	15.5401	6.73345	13.689	8.84505	6.5796	3.10652	8.54581	5.81534	15.9201	11.0858	7.75879	9.02836	11.1772	9.50949	6.31094	6.23976	5.10568
C1orf54	2.46539	0.538661	0.98885	0.439831	1.58598	1.76732	1.48453	1.65761	0.928752	0.488893	2.41229	0.411225	1.24261	0.328685	1.36832	2.44924	1.02106	0.81062	0.752364	0.27943	1.31165	0.42073	1.07996	2.1127
C1orf56	17.2577	19.3918	18.7882	12.3153	19.8248	15.9059	13.9175	14.7113	10.9128	18.5779	20.424	16.6546	22.0563	18.735	20.5247	18.6755	12.982	16.7914	20.3138	17.6041	15.4119	14.7255	17.9993	23.5918
C1orf61	7.58582	8.07992	8.40523	3.95848	4.75795	8.12966	5.38142	12.4321	6.73345	7.08895	9.80996	3.70102	6.21303	9.20318	3.76287	3.06155	5.39702	9.72744	3.19754	4.75032	5.24661	12.6219	5.99977	5.80991
C1orf74	5.68937	7.0026	8.40523	3.95848	7.53341	8.12966	4.82472	5.38725	8.12658	5.37783	4.02048	8.84134	8.07694	7.23107	2.05247	5.20464	5.39702	4.63211	3.94991	5.58861	4.9187	9.25605	6.47975	7.92261
C1orf95	3.03433	1.61598	1.9777	0.439831	3.17196	4.59503	0.556698	0	1.16094	1.95557	0.643276	3.2898	1.55326	1.97211	1.02624	0.306155	1.16692	0.231606	0.564273	0.838291	0.327913	0	0.719972	1.76058
C1QBP	322.018	305.152	342.389	310.96	275.961	232.932	271.854	274.542	280.483	360.803	380.498	269.969	265.918	336.573	306.503	306.155	316.236	265.304	352.67	363.259	275.447	291.145	294.949	271.305
C1QL1	18.9646	19.9305	24.7213	26.8297	37.2706	52.3126	44.3503	16.7833	18.1107	29.0891	26.5351	39.8888	19.5711	14.4621	27.7084	21.737	21.8798	26.0556	35.7373	30.4579	28.5285	15.567	25.919	28.5214
C1QL3	2.46539	1.07732	0.98885	2.63898	0.792991	1.06039	0.371132	2.07202	1.39313	0.977786	0.964914	1.02806	0.310652	2.62948	2.39455	1.53078	1.75039	1.27383	1.31664	1.95601	0.655827	2.10365	1.19995	1.05635
C1QTNF1	27.6882	41.2076	34.857	52.7797	45.597	44.1829	23.3813	15.1257	35.0604	21.2669	35.7018	34.3373	61.8197	40.0996	51.3118	21.1247	25.9641	27.2137	21.0662	25.7076	18.0352	48.3839	63.1175	58.9794
C1QTNF3	0.568937	2.69331	3.21376	0.879661	1.18949	1.06039	0.185566	0.207202	0.696564	1.95557	1.28655	1.85051	2.48521	0.328685	0.342079	0.306155	0.583462	0.81062	1.31664	0.838291	0.327913	0.42073	1.19995	0.88029
C1QTNF4	9.48228	5.92528	7.16917	7.91695	8.3264	3.53464	5.01028	12.0177	8.35877	12.4668	9.64914	2.67296	3.41717	2.62948	4.10495	6.42926	6.27222	3.47408	8.276	5.58861	5.24661	5.04875	4.43983	5.63385
C1QTNF5	840.888	864.282	863.266	742.874	792.594	745.808	957.335	735.774	606.939	955.053	1040.02	773.514	1173.33	1094.19	968.425	949.387	838.289	779.932	945.157	918.487	940.128	1035.42	1045.16	905.114
C1QTNF6	13.8441	11.8506	18.7882	20.672	16.2563	15.9059	11.5051	6.21606	10.9128	23.4669	21.2281	10.4862	13.6687	20.7071	14.3673	16.5324	14.149	12.6225	15.6115	12.8538	19.6748	21.4572	16.4394	16.1973
C1QTNF7	1.32752	0.538661	2.22491	1.75932	1.58598	0.353464	0	0.207202	0.464376	0	0.643276	1.23367	0.621303	0.986055	1.02624	0	0	0	0.752364	0	0.655827	0.841459	1.07996	0.352116
C1QTNF9B-AS1	1.51716	1.07732	0.98885	2.63898	3.17196	1.76732	4.26802	6.21606	4.87595	5.13338	2.41229	2.67296	1.55326	2.30079	1.36832	4.89848	5.98048	3.58989	1.69282	2.51487	0.98374	2.10365	1.55994	2.64087
C1R	996.208	1249.43	956.713	1117.17	1119.31	1300.39	845.81	525.671	869.776	702.051	912.326	1063.84	1163.08	1204.96	1240.72	737.528	804.448	993.82	976.756	870.705	1084.41	1134.29	1113.32	1193.85
C1RL	24.8436	16.6985	22.0019	21.1119	21.0143	15.5524	13.7319	19.0626	18.1107	27.6225	21.0673	15.2153	12.4261	22.3506	9.57821	12.5524	12.5444	9.95904	13.3545	16.207	15.4119	10.0975	17.1593	10.2114
C1S	1082.88	1367.66	913.698	1488.39	1334.21	1543.22	738.367	381.666	907.623	493.782	925.031	1145.67	1327.73	1365.36	1592.38	678.746	637.724	1021.03	921.457	856.174	1200.82	1418.7	1359.79	1394.91
C2	18.5853	21.8158	16.5632	18.0331	20.2213	27.5702	10.2061	10.9817	14.1635	17.1113	20.424	16.449	17.7071	23.6653	18.8143	13.1647	16.6287	10.3065	20.1257	16.7658	13.1165	21.0365	20.8792	17.0776
C20orf194	5.12043	6.73327	5.9331	4.83814	7.92991	5.65542	4.63915	8.70248	4.87595	4.15559	5.78948	6.5796	4.97043	4.60159	4.7891	9.49081	6.85568	4.2847	5.26654	3.91202	4.26287	9.25605	4.67982	7.04232
C20orf196	10.4305	5.65595	12.3606	7.47712	10.3089	8.12966	7.97934	15.9545	9.51971	17.3557	11.7398	11.5143	13.358	12.1613	12.3148	14.3893	12.6903	8.80101	11.6616	12.2949	7.21409	12.6219	9.83962	11.7959
C20orf24	79.6511	84.0312	93.4464	55.8585	68.5937	60.4423	152.721	204.094	131.651	123.934	115.468	88.4134	78.2842	94.3326	77.6519	154.915	166.87	160.503	120.566	116.802	123.951	105.603	74.9971	77.1134
C20orf27	32.4294	32.8584	33.6209	21.9915	24.9792	22.2682	27.6493	41.6476	21.8257	46.9337	45.8334	41.1225	31.9971	27.6095	33.5237	47.1479	40.4047	30.2245	52.4774	45.2677	45.9079	31.9754	32.7587	29.7538
C20orf85	0	0.269331	0	0.439831	0	0	0.371132	0.207202	0	0	0	0	0	1.64342	0.684158	0	0	0	0	0.27943	1.31165	2.52438	2.6399	3.52116
C20orf96	13.4648	12.6585	16.8105	9.67628	11.4984	12.0178	6.68038	5.38725	3.01844	12.7112	13.9913	16.0378	10.5622	10.5179	9.23613	8.8785	5.10529	7.64299	10.345	9.2212	10.1653	8.83532	10.4396	16.0213
C21orf140	0.948228	0.538661	0.494425	0.439831	0	1.41385	0.742264	0.207202	0	0.244447	0.804095	0.82245	0	1.97211	0	0.918466	1.02106	0	0.188091	0.838291	0.98374	0.42073	1.07996	0.176058
C21orf2	56.1351	45.7862	54.3868	43.5432	37.6671	37.4671	42.8658	33.7739	39.0076	45.2226	53.0703	63.7399	36.6569	50.9462	54.3905	42.5556	41.8634	42.1522	57.7439	51.6946	62.6315	47.9632	41.9984	50.5286
C21orf33	53.48	54.4048	58.8366	48.8212	55.5094	51.9591	45.8348	52.8365	37.3823	74.8007	56.6083	41.9449	47.2191	53.9043	55.7588	43.1679	54.9913	39.2572	60.3772	65.6661	46.8916	45.0181	54.4779	47.7117
C21orf58	3.03433	2.69331	1.9777	3.51865	1.98248	2.47424	1.1134	2.07202	0.696564	7.57784	2.73392	2.46735	2.48521	4.2729	2.05247	2.14309	2.04212	1.27383	3.94991	6.70633	5.24661	4.2073	2.87989	5.10568
C21orf59	42.8599	36.629	44.0038	41.3441	38.0636	37.8206	60.4945	68.1694	59.9045	56.7116	55.3217	47.9077	46.2871	39.7709	39.3391	65.2111	75.9959	65.5444	54.1702	48.9003	51.8103	50.9083	39.9584	37.1482
C21orf62	0.379291	0.269331	0.494425	0.879661	0.396495	0.706927	1.48453	1.65761	1.16094	0.977786	0.964914	0.205612	1.24261	0	0	0.918466	1.16692	0.81062	0.752364	0.27943	2.29539	2.52438	0.239991	1.40846
C21orf91	26.9297	33.9357	23.7324	44.8627	38.0636	34.6394	27.8349	21.3418	26.4694	13.9335	18.8158	32.898	24.5415	27.9382	32.4975	22.9616	25.0889	29.9929	26.1446	30.7373	23.9377	32.8169	26.519	26.9369
C22orf15	0	0	0	0.439831	0.396495	0.353464	0.185566	0	0	0.244447	0.160819	0	0	1.31474	0.342079	0	0.145865	0	0.188091	0.27943	1.63957	3.36584	0.599977	3.3451
C22orf23	3.98256	2.69331	3.9554	9.23645	4.36145	3.53464	1.1134	1.65761	2.32188	3.91115	3.53802	3.70102	4.03847	4.2729	2.39455	2.7554	1.60452	1.96865	4.138	3.07373	4.9187	3.78657	2.75989	2.28875
C22orf29	33.3776	34.4743	31.396	34.7466	33.7021	44.5364	22.2679	21.9634	25.0763	32.0225	31.3597	38.8608	28.58	27.2808	42.0757	23.2678	32.0904	31.73	25.9565	25.987	29.8401	26.9267	28.0789	46.6554
C22orf31	3.60327	1.88532	1.73049	1.31949	1.18949	1.06039	15.9587	19.0626	13.4669	2.44447	1.92983	1.23367	1.86391	1.31474	3.07871	10.4093	14.0031	12.7383	0.564273	1.95601	0.655827	3.78657	1.43994	1.23241
C22orf39	35.4637	32.8584	45.9815	42.6636	36.0811	42.0622	30.4328	44.134	38.311	47.1782	37.6317	34.3373	40.3847	32.2111	40.7074	40.7186	34.4243	36.5937	38.9348	46.3854	32.7913	38.7071	46.6782	47.8878
C22orf46	5.12043	5.11728	6.67474	10.1161	11.1019	4.59503	4.45359	2.90083	4.41157	6.35561	10.4532	4.9347	9.6302	7.23107	9.57821	3.67386	3.7925	4.1689	4.70227	6.70633	8.85366	5.89021	9.47963	5.98597
C2CD2	7.58582	11.3119	6.67474	18.4729	8.7229	16.2593	5.01028	6.42326	9.05533	5.37783	7.71931	9.8694	8.07694	8.21712	11.2886	8.8785	5.39702	8.3378	7.14745	10.6184	14.1003	10.5182	9.59963	15.4931
C2CD2L	6.63759	8.34925	8.40523	7.91695	5.15444	7.06927	4.82472	5.18005	5.8047	4.88893	5.30703	6.78521	6.83434	9.20318	5.47326	6.42926	7.43914	13.4331	6.01891	6.14747	5.90244	9.25605	5.87977	7.57049
C2CD3	17.637	15.8905	10.3829	14.5144	18.6353	14.1385	5.75255	9.73849	14.6278	8.31118	12.3831	14.1873	15.2219	14.7908	11.2886	7.34773	9.18952	11.1171	12.414	5.30918	16.3957	18.0914	14.2794	19.5424
C2CD4C	0.568937	0.538661	0.247213	0	1.18949	1.41385	0.742264	1.03601	0.232188	1.22223	0.643276	1.02806	2.17456	0.65737	0	1.83693	2.04212	0.926422	0.940454	0.27943	2.95122	2.10365	0.479981	0.176058
C2CD4D	1.13787	1.07732	1.48328	0.439831	0.792991	1.06039	1.1134	1.03601	0.928752	0.73334	0.321638	0.82245	0.621303	0.65737	0.684158	0	0.291731	0.81062	1.12855	0.27943	0.98374	0	0.479981	0.704232
C2CD5	27.309	29.6264	26.2045	37.8254	32.9091	52.3126	16.8865	19.477	27.8626	20.2891	26.2135	38.4495	36.9676	42.729	37.2866	19.2878	21.2964	26.9821	34.2325	27.1047	40.0054	48.3839	37.9185	46.1272
C2orf15	8.53405	6.19461	7.9108	8.35678	5.15444	6.00888	3.52575	2.69362	1.8575	9.28897	5.30703	4.52347	5.59173	6.24501	4.7891	5.20464	3.7925	3.01087	7.52364	7.54462	5.90244	10.5182	6.35975	5.80991
C2orf16	4.1722	1.88532	1.73049	7.47712	2.37897	1.06039	2.22679	1.45041	2.55407	0.244447	1.60819	5.96276	2.17456	1.64342	1.71039	0.918466	3.64664	1.73704	1.50473	1.95601	1.31165	4.62802	5.63978	2.1127
C2orf40	22.1885	21.8158	32.8793	27.2695	27.3582	18.3801	38.4122	36.4675	28.5591	33.0003	41.8129	19.122	39.1421	31.2251	36.9445	52.9649	47.4063	38.4465	35.3611	57.2832	37.3821	37.0242	33.2387	24.6481
C2orf42	21.0507	18.0452	15.5744	26.8297	21.4108	15.5524	19.4844	11.8105	18.3429	13.2001	17.8509	17.0658	15.2219	18.4064	18.4723	16.2262	12.6903	17.4862	16.552	16.7658	17.3794	15.1463	17.8793	19.5424
C2orf44	15.7406	14.0052	13.3495	11.8754	13.8773	16.2593	6.30925	6.63046	14.6278	5.37783	7.23686	17.8883	16.4645	15.1195	15.7356	5.51079	7.00154	14.8228	9.96882	12.2949	10.4932	12.6219	13.6795	17.6058
C2orf47	19.1542	15.3519	18.7882	18.4729	18.6353	10.9574	23.0102	27.765	17.4141	25.4224	17.6901	16.2434	20.8137	19.0637	17.1039	23.8801	28.4438	21.3077	20.5019	20.9573	19.3469	15.9877	19.1993	13.3804
C2orf49	17.2577	20.7385	21.5075	23.7509	16.6528	21.5613	13.9175	18.6482	14.3957	24.4447	18.3334	20.3556	24.5415	21.0358	19.1564	13.1647	14.7324	13.4331	17.4925	19.2807	18.0352	25.2438	17.5193	18.6621
C2orf68	24.085	15.3519	17.7993	23.311	16.2563	20.8543	12.8041	23.621	18.8072	21.2669	18.3334	17.8883	11.4941	18.4064	13.3411	19.5939	16.4828	12.3909	13.5425	14.8098	15.084	13.0426	13.0795	13.9086
C2orf69	29.5847	21.0078	33.8681	45.3026	34.8916	28.6305	27.6493	34.3955	31.5776	35.4448	30.5556	30.225	24.2308	37.7988	30.445	40.7186	40.4047	43.1944	34.9849	36.0465	30.168	37.0242	25.799	21.6551
C2orf71	4.1722	2.96264	1.23606	3.95848	3.96495	2.82771	0.185566	0	1.39313	2.20002	2.5731	3.2898	2.79587	3.61553	3.07871	0.306155	0.437596	0.926422	2.069	1.39715	0.655827	1.26219	2.75989	2.81693
C2orf72	3.60327	3.5013	3.9554	2.63898	3.56846	5.30195	2.04123	4.55844	1.39313	1.71113	4.18129	3.49541	2.17456	0.986055	3.76287	1.53078	3.06317	4.2847	2.82136	1.11772	0	5.04875	4.43983	4.04933
C2orf73	0.189646	0.538661	0.494425	1.31949	0	0	0.371132	0.207202	0	0.244447	0.160819	1.02806	0	0.328685	1.02624	0.61231	0	0.347408	0.376182	1.11772	0	0.841459	1.43994	1.23241
C2orf74	21.0507	13.4665	20.0242	22.4314	17.0493	19.087	9.2783	13.6753	7.6622	26.8891	20.1024	18.0939	17.7071	20.7071	25.3138	8.57235	11.8151	8.80101	18.621	24.3104	19.019	13.8841	18.1193	15.8452
C2orf76	6.63759	2.69331	9.14687	8.35678	6.34393	2.82771	6.30925	8.49528	3.9472	13.2001	8.36259	5.75715	6.21303	10.5179	5.81534	9.49081	6.56395	4.86372	12.0378	9.78006	5.90244	5.04875	6.23976	5.28174
C2orf81	10.2409	10.5039	5.43868	7.91695	7.53341	10.9574	3.34019	1.86482	3.9472	9.77786	6.7544	10.2806	5.90238	9.20318	8.20989	4.28617	3.93837	3.12668	9.40454	9.50063	8.52575	6.31094	8.27968	14.2607
C2orf88	1.51716	2.42398	0.741638	0.879661	1.98248	2.47424	0.92783	0.414404	0.232188	1.22223	1.28655	1.85051	2.17456	0.65737	2.73663	0.306155	1.16692	1.04223	0.188091	1.11772	1.63957	3.78657	0.839967	2.81693
C3	233.454	363.597	189.118	508.004	455.97	631.639	132.123	112.925	268.177	108.045	198.129	288.269	330.223	293.187	263.401	88.1727	86.9358	222.92	154.423	133.847	261.019	306.291	229.671	319.721
C3orf14	10.8098	7.81059	7.9108	13.1949	9.1194	12.0178	12.0618	16.3689	11.6094	15.4001	12.7047	8.43011	10.8728	6.5737	9.57821	18.0632	19.8377	10.8855	14.8592	17.6041	17.3794	7.1524	8.03969	7.74655
C3orf17	11.5684	21.5465	23.9796	22.4314	24.5827	12.3712	22.0824	21.549	26.9338	21.0224	18.4942	16.449	15.2219	22.6793	13.6832	25.717	25.9641	22.4657	16.1758	17.3247	17.0515	19.3536	17.3993	18.31
C3orf18	36.7912	41.4769	29.9127	37.3856	31.7196	44.1829	10.9484	8.08087	7.6622	20.778	22.9971	28.3745	30.4439	28.2669	50.2856	11.6339	12.1068	16.7914	30.0945	30.1785	32.1355	41.6522	35.6386	47.7117
C3orf33	35.4637	31.2424	39.8012	49.261	28.1512	21.9147	25.237	42.2692	28.7913	35.9337	41.1697	29.6082	23.9202	42.729	44.1282	32.1463	38.6544	31.73	28.966	27.1047	30.8239	40.8108	26.639	25.1763
C3orf38	39.6359	33.1277	41.2845	43.5432	45.2005	43.476	33.0308	29.6299	40.4007	25.178	38.1141	39.0664	32.6184	38.1274	32.4975	35.8202	40.2589	47.2475	39.1229	34.9288	32.7913	33.2376	33.3587	31.1623
C3orf52	4.36185	4.84795	5.68589	7.03729	3.56846	4.59503	17.4432	17.8194	13.6991	3.17781	5.30703	8.2245	5.59173	2.62948	3.42079	17.4508	15.6076	14.4754	6.95936	7.26519	6.88618	4.62802	4.31983	4.22539
C3orf58	123.839	160.521	118.662	161.418	155.426	190.517	40.2678	39.3683	67.1023	83.3563	78.6405	134.676	123.018	120.956	159.067	51.1279	49.886	50.3742	104.39	111.213	99.6857	104.762	128.995	111.973
C3orf62	6.44795	4.03996	4.69704	4.39831	3.96495	2.12078	1.67009	4.35124	1.39313	2.93336	6.59358	3.08419	3.72782	3.28685	5.13118	2.44924	3.06317	3.24248	4.70227	3.91202	0.98374	2.10365	3.35987	1.58452
C3orf67	1.51716	2.96264	1.23606	1.31949	2.37897	2.12078	0.556698	0.207202	0.232188	0.977786	1.76901	1.6449	0.931955	0.986055	1.71039	0.306155	0.145865	0.81062	1.69282	2.23544	2.95122	1.68292	2.15992	2.64087
C3orf70	0.948228	1.07732	0.98885	0.879661	2.37897	0.353464	4.26802	10.3601	8.35877	0.73334	1.44737	1.23367	3.10652	0.328685	3.76287	6.1231	5.98048	3.82149	1.69282	0.558861	1.63957	2.10365	0.359986	0.352116
C4A	88.7541	136.281	58.3422	134.148	124.103	179.559	29.8761	30.2515	89.6246	20.0446	45.5118	110.208	73.6245	79.8704	124.859	20.5124	22.0257	60.1017	38.3705	48.062	61.3198	88.3532	90.8365	119.543
C4B	145.837	233.51	119.898	255.102	206.178	338.265	63.278	74.5927	178.553	59.645	105.015	183.818	165.577	184.064	219.957	44.0864	47.8439	126.688	77.6815	70.6959	127.886	192.694	164.034	229.227
C4B_2	145.837	233.51	119.898	255.102	206.178	338.265	63.278	74.5927	178.553	59.645	105.015	183.818	165.577	184.064	219.957	44.0864	47.8439	126.688	77.6815	70.6959	127.886	192.694	164.034	229.227
C4orf19	33.9466	33.397	30.9016	34.3068	28.9442	22.9751	6.30925	10.5673	12.5382	29.578	32.3246	28.3745	29.2013	32.5398	23.6034	7.65388	12.2527	17.023	31.9754	30.7373	28.2005	42.073	33.2387	32.9228
C4orf27	41.1531	34.205	59.0838	47.5017	31.7196	30.3979	31.5462	56.1517	29.2557	71.6229	52.1054	34.9541	40.0741	32.5398	43.1019	40.1063	51.1988	34.7408	49.2798	57.8421	39.6775	44.5973	34.0787	35.3876
C4orf3	198.559	162.676	204.445	184.289	226.795	159.412	173.319	295.263	158.352	338.803	195.878	171.686	172.101	185.707	181.302	227.779	251.91	146.954	221.947	236.119	186.583	177.969	179.993	171.304
C4orf32	5.87901	3.77063	3.21376	4.83814	4.75795	1.06039	15.5875	8.49528	14.1635	3.17781	2.89474	4.11225	5.28108	2.95816	3.76287	19.2878	14.0031	15.7492	4.89036	4.75032	3.93496	5.46948	2.5199	3.16904
C4orf33	6.63759	5.92528	7.9108	8.79661	7.53341	3.8881	4.63915	4.97284	2.55407	5.86672	9.3275	6.16837	5.59173	9.53186	5.81534	3.98002	3.7925	3.35828	6.39509	9.78006	8.19783	7.1524	8.75966	5.80991
C4orf46	13.6545	0	16.8105	14.0746	0.396495	25.0959	8.7216	11.6033	11.145	19.5557	15.4386	11.9255	18.3285	23.0079	4.44702	12.8585	15.6076	6.94817	24.0756	29.3402	20.3306	25.2438	14.9994	7.57049
C4orf47	3.41362	0.807992	1.9777	0.879661	3.96495	1.06039	1.29896	0.207202	1.16094	1.46668	2.73392	3.08419	0.931955	0.986055	2.73663	1.83693	2.47971	1.15803	1.50473	5.02975	1.63957	1.68292	2.75989	2.28875
C4orf48	70.1689	44.7089	67.9835	48.8212	47.183	50.8988	70.8862	131.573	56.8861	152.046	121.418	50.1694	71.7605	77.8983	64.6529	86.9481	86.4982	49.6794	107.4	111.213	62.6315	47.5424	51.118	44.0145
C5	5.12043	4.84795	4.94425	10.9958	9.1194	10.2504	1.85566	2.07202	1.8575	2.20002	2.41229	4.11225	8.07694	4.93027	5.47326	1.22462	1.45865	3.58989	5.07845	3.35316	2.95122	8.41459	6.35975	7.04232
C5orf15	173.526	169.409	153.766	189.567	172.079	170.369	146.412	107.123	121.899	120.757	156.155	167.574	168.995	174.203	177.881	126.442	132.008	151.933	157.244	169.335	158.71	180.493	149.154	139.086
C5orf22	28.8261	26.6637	25.4629	52.3399	22.9967	36.7602	32.4741	10.3601	46.6698	17.6002	25.5702	31.0475	25.4734	25.9661	31.1292	35.8202	44.0514	50.0268	39.4991	29.3402	35.7426	39.5486	31.9188	41.7257
C5orf24	143.372	124.7	128.551	205.401	141.945	164.361	75.8965	64.647	96.8224	97.2897	93.7575	126.246	118.98	137.39	179.591	68.8849	79.9343	92.4106	120.566	113.449	106.244	110.652	135.955	125.529
C5orf28	20.861	19.9305	25.2157	34.7466	31.7196	13.7851	17.0721	28.5939	19.5038	31.2892	26.3743	16.2434	28.8906	19.3924	26.6821	22.6555	24.7971	17.9494	30.2826	27.943	19.6748	24.4023	20.7592	21.303
C5orf30	7.58582	5.92528	3.9554	2.63898	3.56846	8.48313	5.19585	4.76564	5.8047	4.88893	6.11112	4.72909	4.65978	5.58764	8.55197	7.04157	8.60606	7.99039	5.45464	6.14747	5.24661	4.62802	5.51978	6.51414
C5orf34	2.46539	1.34665	1.9777	3.51865	1.98248	2.12078	0.371132	0.621606	0.928752	1.71113	1.92983	1.02806	1.24261	1.97211	1.36832	3.06155	1.16692	1.50544	3.57373	5.30918	5.24661	0.841459	1.55994	0.528174
C5orf42	44.7563	28.2797	28.6767	67.7339	34.8916	37.1137	31.1751	36.2603	35.757	35.9337	33.4504	42.973	31.3758	29.5816	19.4985	37.9632	40.8423	43.4261	28.966	37.7231	41.645	51.7497	41.9984	41.9018
C5orf45	5.31008	7.0026	5.68589	3.51865	7.53341	4.94849	2.96906	2.69362	1.39313	5.62227	6.43276	4.9347	6.83434	4.93027	5.81534	4.59233	4.81356	3.35828	3.94991	6.4269	5.57453	6.73167	4.79981	7.39443
C5orf46	1.32752	0.269331	0.741638	0.439831	0.792991	0	8.90717	1.65761	0.696564	2.44447	1.92983	1.43929	4.03847	2.30079	0.342079	11.3277	14.0031	3.24248	13.7306	6.14747	4.59079	4.2073	4.31983	2.1127
C5orf49	7.01689	2.69331	6.67474	8.35678	5.15444	2.82771	14.6597	10.1529	12.5382	6.8445	4.98539	5.75715	4.97043	8.87449	10.2624	13.1647	10.2106	9.26422	5.64273	4.47088	3.93496	16.4085	10.3196	14.0846
C5orf51	56.1351	49.5569	54.1396	73.0119	59.4743	54.0799	43.4225	35.6387	50.617	33.0003	39.079	57.7771	57.4706	53.9043	45.1544	35.8202	38.6544	57.7856	42.6966	40.238	34.7588	59.7436	51.718	50.5286
C5orf63	9.48228	8.88791	10.1357	14.5144	13.8773	6.36234	6.12368	4.55844	5.10814	17.1113	9.00587	9.25256	13.9793	11.504	7.18365	6.73541	4.37596	5.90594	6.207	10.0595	9.8374	11.3597	7.6797	8.45078
C5orf66	1.51716	1.07732	1.73049	0.439831	0.396495	0.706927	1.48453	1.65761	0.696564	2.68891	1.44737	2.05612	1.55326	0.65737	1.36832	1.83693	1.02106	1.62124	1.50473	0.558861	2.62331	2.10365	1.07996	1.58452
C6orf1	19.3438	18.5838	22.7436	12.7551	17.0493	15.9059	31.9174	45.5844	31.5776	36.667	23.3188	16.8602	20.8137	20.3785	18.4723	33.6771	32.9656	22.5815	19.7495	25.1487	17.7073	20.195	16.9193	19.0143
C6orf106	34.5155	30.4344	36.5875	40.9043	35.2881	33.9325	62.5358	61.9533	52.9389	42.5337	36.0235	31.0475	31.6865	38.7848	26.6821	46.5356	53.5326	49.7952	30.4707	25.987	28.2005	25.6645	31.5588	32.0425
C6orf118	0	0.807992	0	1.75932	0	0.353464	0.185566	0.207202	0.232188	0	0.160819	0.205612	0.621303	1.31474	0	0.61231	0.437596	0.463211	0	0.558861	0.327913	4.2073	0.959963	2.28875
C6orf120	60.6866	54.9435	57.8478	80.489	60.2673	60.4423	74.5975	56.5661	69.192	32.267	63.0411	59.6276	70.8286	55.8764	57.4692	54.8018	59.0755	75.5034	50.0322	54.7683	66.5664	73.2069	53.3979	60.0358
C6orf132	2.84468	0.538661	2.96655	0.439831	1.18949	2.82771	0.92783	3.52243	2.32188	6.11117	2.41229	4.11225	0.931955	0.65737	0.342079	2.7554	3.35491	1.62124	3.19754	1.11772	1.31165	0	1.55994	1.40846
C6orf136	18.7749	14.8132	15.8216	10.5559	16.2563	11.3108	12.9896	21.1346	12.0738	21.5113	17.8509	16.0378	9.6302	11.1753	10.2624	12.8585	16.1911	15.6334	13.7306	17.8835	11.8049	13.0426	14.5194	13.9086
C6orf141	3.03433	1.61598	1.23606	0.879661	1.18949	3.53464	16.5154	13.4681	18.3429	2.20002	2.73392	3.90664	2.48521	0.328685	3.42079	12.8585	14.149	7.87459	5.07845	3.91202	9.50949	4.2073	2.6399	4.04933
C6orf163	0.568937	0.807992	0.247213	1.75932	0.396495	0.353464	0.185566	0.621606	0.232188	0.977786	0.643276	1.23367	0	2.62948	0.684158	0.306155	0	0.231606	0.940454	0.558861	1.96748	0.42073	0.839967	1.23241
C6orf203	35.6534	18.5838	26.9462	32.9873	31.3231	24.0355	35.072	34.3955	28.7913	43.7559	39.4007	25.7016	25.7841	30.8964	25.6559	38.2694	32.2363	27.5611	28.966	41.0763	29.8401	34.0791	22.0791	22.5354
C6orf223	36.2223	46.8635	43.7566	48.8212	63.4393	77.0551	89.4428	23.621	24.1476	38.6226	58.3773	59.422	86.6718	38.1274	38.997	42.5556	33.6949	57.9014	53.6059	60.9158	57.7128	72.3655	61.7976	70.9514
C6orf226	13.4648	9.15725	12.1134	12.3153	7.92991	6.71581	9.835	15.5401	7.6622	21.0224	11.7398	6.99082	9.0089	13.8048	10.6044	12.8585	12.2527	7.17977	9.78073	12.8538	9.18157	11.7804	7.7997	10.9156
C6orf47	31.6708	45.5169	32.6321	26.8297	35.2881	34.9929	40.2678	33.7739	40.6329	21.2669	35.3802	36.8046	35.7249	31.8824	41.0495	34.5955	32.528	33.3512	34.6087	24.8693	31.4797	29.4511	32.8787	32.7468
C6orf48	76.0479	68.9487	89.2438	68.6136	73.7482	63.27	57.1543	140.69	59.6723	121.734	74.4592	48.3189	64.6156	69.3525	58.8376	86.0296	101.085	55.0063	60.5653	69.0193	36.0705	58.4814	58.0777	56.6907
C6orf62	103.357	78.1059	107.043	132.389	134.412	91.9005	200.597	199.121	172.051	116.845	123.831	106.918	100.341	117.012	101.597	206.349	197.939	155.176	113.043	134.127	112.474	120.749	92.8764	88.029
C6orf89	81.1683	85.9165	73.4221	81.8085	83.6605	92.6075	61.4224	52.0077	82.8911	63.3117	75.5849	76.2822	82.6334	93.0178	68.4158	61.8434	66.6605	76.7773	71.8507	59.2392	67.8781	70.6826	84.7167	80.2824
C6orf99	0	0	1.23606	0.879661	1.18949	0	0.185566	0.828807	0.696564	1.22223	1.60819	0.411225	2.17456	0.986055	1.02624	2.44924	0.437596	0.231606	0.564273	1.39715	0	0	0.359986	0.352116
C7	0.948228	1.61598	0.741638	5.27797	0.792991	2.12078	0.742264	0.414404	0.928752	0	0.804095	1.02806	1.86391	1.31474	4.10495	1.22462	0.145865	0.579014	1.88091	0.838291	0.327913	1.68292	1.79993	1.58452
C7orf25	37.1705	30.973	38.5652	34.7466	35.2881	34.9929	23.7525	26.729	27.3982	38.1337	29.1082	31.8699	33.5504	37.1414	41.0495	19.2878	27.5686	24.8976	26.7089	29.3402	22.626	34.4998	31.5588	28.1693
C7orf26	29.5847	27.4717	19.0354	21.1119	24.9792	20.8543	34.8864	33.9811	31.3454	25.4224	22.9971	20.7669	19.2604	22.6793	23.9455	31.8401	37.925	32.4248	25.5804	22.9133	18.3631	20.195	19.7992	20.0706
C7orf31	13.6545	10.5039	10.6301	8.79661	10.3089	12.0178	5.01028	4.35124	8.12658	9.28897	8.84505	10.2806	13.0474	11.8327	14.0252	6.42926	4.95943	6.48496	9.78073	9.50063	7.86992	9.25605	9.35964	7.21838
C7orf43	3.79291	5.65595	4.69704	3.51865	2.37897	1.41385	7.23708	8.90968	7.6622	5.62227	5.14621	4.31786	4.34912	4.60159	2.05247	5.81695	9.04366	6.60076	3.94991	2.7943	2.95122	1.26219	5.75978	3.3451
C7orf49	31.1019	33.9357	35.3514	29.4687	31.7196	37.4671	52.1441	45.5844	46.4376	28.6003	39.5615	35.3653	32.9291	32.5398	35.2341	44.0864	48.7191	54.1957	42.8847	36.8848	44.9241	37.0242	36.3586	39.9652
C7orf50	43.8081	44.1702	46.9704	49.7009	45.597	48.778	60.4945	46.206	15.0922	65.0228	54.0352	40.7113	47.8404	30.239	49.2593	67.9665	64.3267	58.133	49.4679	54.7683	45.252	43.3351	68.6373	54.578
C7orf55	46.4632	28.8184	44.4983	22.8712	32.9091	24.7424	31.9174	46.206	24.1476	68.445	49.2106	28.3745	30.7545	35.8266	25.3138	42.8617	32.0904	21.3077	43.0728	40.238	35.0867	37.8657	35.0386	29.2256
C7orf55-LUC7L2	26.1711	30.165	55.8701	26.3898	29.7372	20.5009	14.4742	23.8282	13.0025	34.467	35.0585	24.6735	40.0741	19.3924	48.9173	19.9001	16.6287	52.9219	18.8091	40.238	26.2331	32.8169	18.5993	27.465
C7orf57	0.189646	0.538661	0.247213	0.439831	0.792991	0	0.185566	0	0.696564	0.488893	0	0	0.931955	2.95816	0.342079	0.61231	0.145865	0.231606	0.376182	1.11772	0.98374	1.26219	1.19995	4.57751
C7orf60	26.5504	20.1998	29.9127	25.95	36.0811	27.9236	19.67	18.2338	25.5407	17.1113	27.3392	34.1317	24.5415	28.9243	27.7084	21.4309	20.567	22.5815	25.0161	27.943	27.8726	32.3962	27.7189	24.6481
C7orf61	4.93078	2.69331	3.21376	5.27797	5.15444	5.30195	0.92783	3.52243	2.08969	4.64449	1.92983	4.11225	1.86391	4.93027	5.47326	0.61231	1.02106	0.926422	1.12855	2.51487	1.63957	2.94511	3.23987	2.81693
C7orf73	302.485	228.123	327.062	312.28	281.115	187.336	277.421	328.001	216.631	473.738	345.6	233.781	289.217	317.181	291.793	325.137	294.357	218.752	301.133	340.626	226.26	266.743	255.23	212.854
C8orf22	1.13787	1.61598	0.741638	0.439831	1.58598	0.353464	0	0	0	0.488893	0.321638	1.02806	0	0.65737	2.39455	0	0	0.115803	0.188091	0.838291	0.327913	0	0.599977	0.88029
C8orf33	81.1683	76.4899	77.872	67.2941	88.4185	80.9432	105.03	109.817	104.02	72.1117	89.4154	66.8241	90.089	91.7031	88.5984	96.745	99.1885	100.98	87.2742	83.8291	88.8645	83.3044	86.2766	94.3671
C8orf34	6.06866	2.96264	6.67474	6.15763	3.17196	2.47424	2.41236	2.27922	4.87595	6.35561	3.05556	1.43929	3.41717	5.25896	1.71039	1.22462	2.47971	1.85284	2.44518	2.23544	4.26287	5.46948	2.87989	2.81693
C8orf37	11.1891	13.1972	13.8439	13.6348	8.7229	8.12966	6.12368	5.38725	6.50126	10.0223	15.5994	11.7199	14.6006	15.4482	9.92029	5.81695	7.73087	7.52718	10.1569	11.1772	13.4444	10.939	12.8395	10.0353
C8orf44	2.84468	2.69331	0.741638	3.07882	2.77547	2.47424	1.67009	2.69362	1.62532	4.40004	2.73392	1.02806	2.79587	3.94422	2.05247	2.14309	2.47971	1.27383	2.44518	2.23544	3.27913	1.68292	2.99988	1.58452
C8orf44-SGK3	11.3787	6.73327	7.9108	6.15763	15.0668	4.59503	0.185566	7.25206	6.03689	5.13338	9.3275	6.37399	2.48521	22.6793	22.2351	2.7554	7.585	2.31606	10.7212	7.82405	8.19783	15.1463	10.7996	15.8452
C8orf46	2.84468	2.69331	3.70819	1.31949	4.36145	2.82771	2.04123	3.10803	3.01844	3.6667	2.09065	1.43929	2.17456	0.65737	0.684158	0.918466	3.7925	2.20025	2.63327	1.67658	2.95122	3.36584	2.39991	2.81693
C8orf48	7.01689	8.07992	9.64129	10.1161	6.74042	8.83659	13.1752	5.59445	8.12658	11.9779	8.20177	8.2245	10.2515	13.1474	9.57821	12.5524	13.4196	8.45361	13.5425	14.8098	10.8211	10.939	10.9196	11.6198
C8orf58	7.39618	9.69591	4.94425	5.7178	4.75795	7.7762	10.9484	8.28807	6.50126	8.06674	9.64914	6.99082	7.14499	5.58764	4.10495	11.0216	9.48126	7.75879	10.9093	8.10348	6.55827	8.83532	8.39967	7.21838
C8orf59	49.1182	35.013	52.1619	38.7051	41.632	29.6909	55.2987	84.3311	35.9891	78.2229	59.3422	38.2439	36.0356	38.1274	42.0757	75.6203	70.1613	42.4996	47.2108	60.0775	41.3171	33.2376	29.8788	30.8101
C8orf76	32.2397	18.3145	31.396	25.95	23.3932	14.1385	23.7525	28.5939	21.5935	26.4002	29.2691	17.4771	19.8817	25.6374	20.1826	21.1247	28.4438	18.8759	19.7495	25.1487	24.2656	18.5121	20.8792	16.1973
C8orf82	26.74	27.2024	20.7659	26.3898	31.7196	26.1563	24.4947	23.4138	23.6832	28.3558	29.7515	26.9352	33.2397	28.2669	39.3391	26.3293	32.528	25.5924	29.3422	33.8111	31.4797	31.5547	34.0787	32.9228
C8orf88	108.477	72.1806	105.56	80.0492	96.7449	74.9343	84.9892	89.9256	70.5851	149.357	95.044	96.4323	76.4203	80.1991	80.3885	99.1943	103.419	68.6711	111.35	110.375	80.6667	67.7375	65.6374	63.0287
C9orf114	23.1368	29.8957	25.7101	29.0288	20.6178	31.8117	28.7627	22.9994	36.6857	19.5557	23.3188	32.2812	25.4734	27.2808	35.9183	24.1863	28.2979	35.3199	26.3327	20.3984	39.0217	35.3413	30.7188	33.275
C9orf116	10.6202	13.1972	15.3272	10.1161	11.1019	8.83659	9.2783	9.73849	6.03689	28.8447	13.1872	12.9536	8.3876	13.1474	7.18365	23.2678	14.5865	11.8119	19.5615	20.6778	17.0515	14.3048	14.6394	15.141
C9orf139	2.27575	1.88532	1.48328	2.19915	1.18949	3.53464	0.556698	0	0.696564	0.73334	0.321638	0.82245	1.55326	0.328685	1.02624	0.306155	0.291731	0.926422	1.50473	0.558861	0.327913	1.26219	1.55994	1.76058
C9orf142	26.74	20.7385	26.4517	16.2737	18.6353	15.1989	31.5462	39.7828	24.8441	38.1337	34.0936	19.7388	22.9882	18.4064	14.3673	34.5955	40.6965	27.0979	27.4613	28.7813	28.8564	20.195	21.2392	19.0143
C9orf16	169.922	129.548	167.857	129.75	140.756	108.513	181.855	250.921	143.26	301.647	167.091	126.452	140.104	178.476	150.173	237.576	215.735	145.68	161.006	197.837	134.444	142.207	150.714	130.635
C9orf163	1.32752	0.269331	1.23606	2.19915	0.396495	0	0.556698	1.45041	0.232188	0.488893	0	0.411225	0	0	0	0.918466	0.145865	0.115803	0.752364	0	0	0.841459	0.359986	0.88029
C9orf24	0.568937	0.269331	0.494425	1.75932	0.396495	1.06039	0.371132	1.65761	0.464376	0.488893	1.12573	0.205612	0.931955	0.65737	0	1.22462	0.437596	0.694817	0	0	0.327913	0.42073	1.43994	1.93664
C9orf3	27.309	30.165	30.4072	31.228	26.1687	28.2771	63.8347	65.683	62.6908	23.9558	28.465	26.7296	33.2397	26.2948	30.7871	60.0064	58.0545	47.2475	31.7874	28.7813	24.5935	28.6096	28.0789	24.4721
C9orf40	9.10299	8.34925	8.65244	10.1161	5.94743	9.19005	7.05151	10.1529	2.78626	12.9557	9.16668	5.14031	8.07694	8.87449	11.6307	7.34773	7.585	5.67434	7.14745	12.8538	10.1653	8.41459	10.5596	10.2114
C9orf43	1.13787	0.807992	0.98885	1.31949	1.18949	0.353464	1.1134	1.45041	1.62532	0.73334	0.321638	0.616837	0.621303	1.64342	0.342079	0	0.291731	0.694817	1.31664	0.838291	1.63957	0	0.839967	1.93664
C9orf50	1.32752	0.807992	0.741638	0.439831	1.58598	0.706927	0.92783	1.24321	1.16094	0.73334	0.804095	0.205612	0.931955	0.986055	2.05247	0.918466	0.729327	0.926422	0.564273	0.558861	1.63957	0.841459	0.959963	0.704232
C9orf64	33.5673	28.2797	42.7678	40.0246	27.7547	33.9325	16.7009	11.8105	29.0235	17.3557	27.8217	31.0475	32.6184	32.8685	40.0232	16.5324	17.7956	21.4235	35.173	22.9133	34.103	39.5486	34.5587	36.6201
C9orf66	1.32752	1.61598	2.22491	3.07882	2.37897	2.47424	1.48453	1.45041	1.39313	1.46668	1.12573	1.23367	1.86391	3.94422	2.39455	1.83693	2.47971	2.20025	1.69282	1.95601	2.62331	0.841459	2.5199	1.23241
C9orf69	50.4457	46.0556	42.7678	51.9	54.7164	42.7691	57.1543	44.9628	55.0286	56.2227	54.196	58.8052	46.2871	45.6872	46.5227	52.0464	54.1161	63.5757	63.0104	42.194	49.187	53.4326	50.518	57.2188
C9orf72	7.39618	9.15725	12.3606	12.7551	7.13692	10.2504	2.41236	2.48642	4.17938	5.37783	6.7544	8.2245	8.3876	9.20318	11.6307	2.14309	4.37596	2.77927	6.58318	6.70633	8.52575	7.57313	7.31971	8.8029
C9orf78	86.4784	93.9964	92.2103	64.2153	72.1622	69.9858	97.051	80.8087	80.337	81.8896	94.0791	75.2542	85.7399	57.8485	74.5732	83.8865	90.5825	79.4407	87.0861	83.5497	80.9946	88.7739	75.7171	84.8599
C9orf85	7.58582	4.57862	8.89965	7.47712	5.94743	3.53464	5.38142	8.70248	3.01844	8.31118	6.59358	3.2898	6.52369	4.93027	4.7891	7.04157	8.4602	6.13755	8.65218	6.98576	2.95122	5.46948	4.43983	4.40145
C9orf9	21.9989	18.5838	17.5521	20.2322	21.4108	22.2682	7.05151	8.70248	6.73345	11.489	14.9562	15.0097	17.3965	18.735	21.551	11.3277	8.16847	9.84324	18.621	19.5601	19.3469	25.2438	17.3993	19.5424
C9orf91	46.0839	41.4769	44.0038	73.8916	40.046	48.071	28.7627	16.3689	24.6119	31.5336	37.4708	38.8608	63.9943	45.0298	54.0485	25.4109	18.6708	28.8349	35.9254	29.0608	39.3496	55.1156	58.7977	49.1202
CA11	46.8424	43.6316	57.3533	46.6221	46.7865	42.0622	23.938	39.1611	34.596	44.2448	45.0293	40.3	29.8226	43.0577	32.4975	32.1463	33.9867	30.8035	40.0634	45.2677	42.6287	44.5973	37.9185	39.7891
CA12	2.0861	1.07732	0.98885	1.31949	1.98248	1.76732	31.1751	30.4587	55.9573	7.57784	8.20177	8.01889	4.65978	1.97211	0	32.4525	27.131	50.0268	37.242	35.2082	60.0081	0.841459	4.55982	4.57751
CA13	3.03433	2.96264	0.494425	2.19915	0.792991	1.76732	9.2783	6.00885	20.2004	1.71113	2.09065	4.9347	1.24261	2.62948	2.39455	3.98002	8.60606	7.99039	1.88091	1.67658	2.62331	1.26219	3.11988	1.40846
CA14	116.253	120.391	130.034	102.481	94.3659	112.048	115.979	80.3943	95.4293	106.579	134.445	105.89	126.125	151.195	140.594	119.094	106.628	153.902	117.933	138.597	139.363	176.706	149.154	152.994
CA2	159.492	136.281	160.688	97.2026	115.777	83.4174	181.298	203.058	155.566	303.603	166.287	165.724	65.5475	141.334	132.384	259.926	252.785	177.41	178.686	146.142	133.789	100.554	92.1564	99.4727
CA3	15.3613	18.3145	15.08	2.63898	8.3264	10.6039	2.04123	6.42326	4.64376	14.4223	5.30703	8.43011	4.03847	2.62948	5.13118	4.59233	9.04366	4.97952	9.96882	10.6184	6.88618	4.2073	6.83973	6.33809
CA4	0.758582	0.807992	0.494425	0.439831	1.98248	1.41385	0	0.414404	0.928752	0.488893	1.12573	0.82245	0.621303	0.986055	1.36832	0.61231	1.60452	0.579014	1.31664	0.838291	0.655827	2.10365	1.31995	1.23241
CA5B	30.5329	17.2372	28.6767	30.3483	19.8248	28.6305	8.7216	10.7745	13.4669	14.1779	16.0819	20.5612	22.9882	25.9661	17.446	11.6339	12.6903	9.61163	14.2949	13.1332	12.7886	21.0365	18.5993	12.5001
CA8	5.49972	4.84795	3.9554	1.75932	5.15444	5.30195	1.1134	1.86482	3.01844	2.93336	5.14621	3.2898	2.48521	4.2729	4.10495	0.918466	1.16692	1.62124	3.76182	5.58861	2.62331	6.31094	5.1598	5.28174
CA9	439.788	560.208	452.399	224.314	382.222	384.215	146.412	283.659	196.199	579.094	355.892	509.508	233.921	273.137	307.187	437.19	485.44	322.974	764.778	570.317	692.881	331.956	440.983	435.743
CAAP1	63.3416	54.1355	60.8143	71.2526	55.1129	39.2345	56.7832	57.3949	56.4217	68.9339	65.6142	63.5343	56.5386	62.7788	54.7326	66.4357	82.7057	53.2693	63.5747	67.0633	73.4526	55.5363	61.6776	56.8667
CAB39	84.2026	72.9886	67.7363	111.717	75.7306	97.9094	84.4325	47.0348	97.519	36.667	58.0557	79.7776	86.9825	87.1015	98.5187	61.231	79.9343	107.465	66.7723	70.137	73.7805	79.5179	83.8767	90.6698
CAB39L	37.1705	28.2797	33.3737	31.6678	34.0986	37.1137	14.4742	21.1346	23.451	28.1114	27.0176	37.6271	27.648	40.0996	34.55	28.7786	21.1505	24.666	36.4896	30.1785	29.1843	33.6584	33.7187	38.0285
CABIN1	28.8261	28.2797	28.6767	25.5102	22.9967	28.984	20.0411	22.1706	17.8785	26.4002	22.6755	24.4679	19.8817	25.6374	16.7619	14.0831	20.567	17.2546	19.5615	17.0452	21.6423	20.195	20.0392	22.7115
CABLES1	6.63759	9.69591	3.9554	3.51865	5.55094	6.71581	6.12368	2.48642	6.96564	2.93336	5.9503	7.60766	4.97043	4.60159	1.71039	5.81695	3.93837	8.3378	5.45464	3.07373	2.95122	3.36584	5.63978	4.04933
CABLES2	14.7924	25.3171	14.3383	18.9127	17.8423	24.0355	9.64943	11.3961	18.1107	14.4223	19.9416	19.7388	15.2219	14.7908	22.2351	15.3078	10.794	12.9699	20.3138	16.7658	22.626	26.9267	18.9593	19.8945
CABP1	0.568937	0.807992	0.494425	0.879661	1.18949	2.12078	0.185566	0.414404	0.232188	0	0.643276	0.411225	0.310652	0.328685	0.684158	0.306155	0.729327	0.347408	0.376182	1.11772	0.98374	0	1.07996	1.58452
CABYR	7.58582	6.73327	9.8885	18.9127	11.8949	9.54352	8.90717	12.0177	13.2347	8.55563	12.3831	9.45817	12.1154	11.8327	8.20989	10.4093	9.62712	11.1171	11.4735	17.6041	13.4444	13.4633	9.59963	13.3804
CACFD1	48.5493	55.4821	51.4202	29.4687	35.6846	40.6483	47.6905	30.2515	37.8466	46.2004	50.658	55.3098	47.2191	39.7709	47.549	42.2494	39.8213	54.0799	49.0917	45.5471	48.5312	52.1705	47.8781	50.3526
CACHD1	45.3253	46.0556	29.4183	44.8627	48.7689	65.0373	16.1442	12.4321	26.4694	27.378	26.5351	41.9449	51.2575	42.729	41.0495	13.1647	16.7745	32.888	28.966	21.7956	30.8239	34.9205	40.6784	38.7327
CACNA1C	12.327	12.1199	9.8885	10.1161	11.1019	16.6128	4.08245	5.59445	8.59096	8.06674	9.48832	9.04695	12.4261	8.87449	5.81534	3.06155	4.95943	8.45361	4.70227	5.58861	6.88618	5.46948	7.7997	11.2677
CACNA1D	10.2409	8.88791	3.70819	9.67628	9.91239	10.9574	3.15462	3.31523	3.9472	3.91115	4.50293	5.55154	5.90238	12.1613	3.07871	3.36771	1.89625	4.86372	3.19754	1.67658	5.24661	6.31094	6.59974	9.15501
CACNA1H	2.84468	1.34665	1.73049	1.31949	2.37897	0.706927	0.371132	1.03601	1.8575	0.977786	1.76901	2.05612	0.931955	0.986055	0.684158	0	0.145865	1.15803	1.12855	0.558861	0.98374	0.841459	0.599977	1.05635
CACNA2D1	13.2752	18.5838	13.3495	26.3898	21.4108	22.9751	13.9175	15.3329	19.2716	16.6224	10.9357	19.5332	10.5622	13.8048	17.446	20.8186	14.8783	18.6443	10.9093	10.8978	15.084	14.3048	18.5993	16.1973
CACNA2D4	21.9989	14.5439	17.0577	15.8339	13.4808	20.1474	5.38142	4.97284	7.43002	6.60006	8.68423	11.7199	7.45564	23.3366	16.0777	3.06155	5.98048	10.3065	9.21645	6.14747	8.85366	9.67678	15.2394	17.7819
CACNB1	3.79291	3.77063	2.71934	1.75932	1.58598	6.36234	4.26802	3.93683	7.89439	5.62227	4.66375	4.52347	4.03847	2.30079	2.73663	4.89848	5.10529	5.09532	3.38564	2.7943	3.60705	2.52438	3.47986	3.16904
CACNB2	20.2921	21.2771	21.0131	25.5102	24.1862	28.2771	8.7216	6.83766	11.8416	9.04452	18.9766	17.6827	25.4734	20.7071	29.7609	3.36771	5.10529	8.68521	9.21645	6.98576	9.50949	13.4633	17.2793	19.8945
CACNB3	5.87901	7.27193	6.42753	7.91695	7.13692	12.7247	2.22679	3.52243	5.34032	9.04452	5.78948	8.63572	5.90238	6.24501	4.10495	6.42926	4.52183	6.71656	9.21645	8.66234	11.8049	7.57313	6.71974	5.98597
CACNB4	0.568937	0.807992	1.9777	1.75932	1.18949	0	0.185566	0.414404	0.464376	0.488893	0.804095	0.82245	1.55326	0.65737	0	0	0	0	0	1.67658	0.327913	0	0.839967	1.23241
CACNG4	1.32752	1.34665	0.494425	1.31949	0.792991	0	4.26802	3.10803	5.57251	0.73334	1.76901	2.05612	1.55326	1.31474	0.342079	5.51079	8.31433	7.75879	3.57373	2.51487	0.98374	0.42073	2.75989	1.76058
CACTIN	16.8785	17.2372	12.6078	18.4729	10.7054	22.6217	12.6185	9.94569	25.3085	10.5112	10.6141	16.8602	20.503	17.749	17.7881	13.1647	10.794	25.4766	13.3545	14.8098	23.9377	21.4572	17.2793	26.7608
CACUL1	85.1508	75.9513	72.9277	87.0865	85.643	62.2096	62.1646	78.5295	71.2817	102.912	79.123	71.9644	65.8582	71.3246	77.994	64.5988	71.1824	50.7216	79.1863	74.8873	55.0894	61.4265	62.8776	57.0428
CACYBP	117.201	81.0686	109.762	104.68	90.401	80.5897	85.1748	109.195	82.8911	172.09	146.828	102.395	104.379	105.179	105.36	110.828	104.294	82.5674	133.545	143.068	112.474	103.079	80.6369	77.4655
CAD	31.6708	42.0156	27.6878	41.7839	32.5126	56.5542	18.371	17.6122	27.6304	16.6224	30.0732	56.749	45.0445	27.9382	28.3925	12.2462	15.3159	31.8458	23.8875	21.5161	56.0732	31.134	35.1586	55.2822
CADM1	64.8588	66.5247	57.6005	54.9788	53.5269	66.0977	43.608	44.3412	42.7226	43.5115	44.7077	68.6746	53.4321	48.6454	59.8638	24.7986	29.9024	41.4574	38.3705	34.9288	51.1545	58.0607	54.8379	61.0921
CADM2	12.8959	15.8905	9.39408	7.47712	6.74042	10.2504	3.89689	6.63046	4.87595	8.06674	9.48832	10.4862	11.1835	12.1613	6.15742	4.59233	9.91885	6.60076	11.0974	6.98576	10.1653	7.99386	7.7997	11.6198
CADM4	29.7744	22.6238	32.3849	31.228	38.8566	33.2256	42.3091	38.5395	35.2926	42.0448	28.9474	34.1317	32.6184	34.5119	14.7094	41.9433	39.5295	43.8893	34.0444	34.6494	36.7263	18.9328	29.1589	27.465
CADPS2	3.79291	5.11728	3.70819	3.07882	5.55094	2.82771	4.08245	2.27922	5.57251	0.73334	4.50293	5.34592	3.41717	4.93027	2.39455	2.14309	2.47971	4.1689	3.00945	3.07373	2.29539	5.46948	4.55982	4.57751
CALCB	3.03433	7.54126	2.96655	4.39831	5.55094	2.82771	12.9896	25.2786	24.6119	3.6667	4.98539	3.08419	0.310652	0	2.39455	8.57235	9.77299	10.7697	3.00945	1.11772	2.95122	1.68292	1.43994	1.40846
CALCOCO1	82.6855	116.082	77.872	88.406	97.9344	114.522	56.5976	27.9722	65.2448	37.4003	64.4884	97.6659	75.799	97.9481	110.149	48.3725	50.6153	78.6301	71.4745	70.9753	86.5691	110.231	105.596	115.67
CALCOCO2	205.765	209.27	195.051	264.338	189.525	179.559	196.7	146.492	176.927	171.113	220	211.575	237.338	275.109	229.877	195.021	203.482	207.982	239.628	226.059	245.607	249.913	215.032	216.199
CALD1	473.166	386.22	485.526	455.225	420.682	379.62	1178.9	937.381	582.095	1025.45	786.405	782.767	736.245	637.32	380.05	1967.97	1903.84	1147.26	1072.31	1037.52	982.756	569.668	560.978	463.913
CALM1	774.702	624.309	893.674	713.405	672.06	582.154	944.16	1246.53	827.75	1183.12	1064.46	790.991	767.931	919.332	720.76	1245.44	1207.04	1070.25	1042.02	1042.83	1006.04	1014.38	804.209	762.683
CALM2	1081.17	916.263	1262.02	993.578	961.501	771.257	1228.08	1644.35	1048.56	1799.37	1377.41	981.183	975.136	1124.1	1091.57	1520.37	1365.01	1071.87	1360.84	1550.56	1298.21	1211.7	1037	926.945
CALM3	88.9438	92.6498	92.9519	82.6882	89.2115	89.7797	95.1954	90.1328	91.4821	99.4898	90.0587	93.7593	95.0594	89.4023	83.8093	93.0712	98.3133	95.8847	98.1834	111.493	89.5203	82.463	93.1164	88.9093
CALML4	18.0163	15.6212	23.238	25.95	13.8773	20.1474	10.3917	12.4321	9.28752	27.6225	22.193	15.4209	14.6006	27.2808	22.2351	11.0216	12.2527	11.6961	17.8686	22.075	22.626	19.3536	23.5191	22.3594
CALR	736.014	649.895	777.484	919.686	826.693	674.055	810.552	587.832	862.114	512.605	669.329	701.55	1010.86	887.778	616.768	825.394	811.595	911.137	624.65	592.672	591.556	734.594	811.048	660.041
CALU	549.972	528.427	535.71	581.896	492.447	476.469	549.461	307.28	480.861	444.648	499.021	623.006	637.457	578.157	539.8	548.018	508.925	558.401	659.823	613.908	650.908	551.156	578.977	543.139
CALY	0.758582	0	0.741638	0	0	1.06039	0.185566	0.414404	0	0.73334	0.804095	0.205612	0.310652	0.328685	1.02624	0.61231	0.145865	0.81062	0.376182	1.67658	2.29539	0.841459	0.479981	0.352116
CAMK1	11.3787	16.4292	13.1023	11.4356	8.7229	7.7762	14.8453	16.3689	16.2532	14.4223	16.4035	21.3837	12.4261	11.504	12.6569	14.6955	17.2121	15.6334	18.2448	20.119	15.4119	13.0426	11.7595	9.68319
CAMK1D	0.189646	1.07732	0.98885	0.439831	1.18949	1.06039	2.22679	4.76564	2.78626	0.73334	0.804095	0.411225	1.55326	1.31474	1.36832	4.28617	3.7925	3.12668	0.188091	0.838291	0	2.52438	1.67993	1.58452
CAMK2B	3.60327	1.88532	0.494425	0	1.18949	1.76732	5.19585	3.52243	4.41157	4.64449	0.804095	0.82245	0.931955	1.97211	3.07871	7.65388	3.64664	6.02175	1.12855	2.23544	1.31165	1.26219	1.19995	2.1127
CAMK2D	42.291	31.781	33.6209	50.5805	33.7021	39.9414	60.4945	72.5206	103.556	36.9114	33.1287	40.9169	31.6865	32.5398	33.8658	60.6187	54.5537	73.3032	34.6087	32.9728	33.7751	31.5547	35.5186	32.2186
CAMK2G	8.91334	4.84795	9.8885	3.95848	4.75795	4.94849	4.63915	8.49528	1.16094	11.489	9.48832	5.96276	7.14499	6.90238	7.52573	8.57235	4.2301	4.40051	6.95936	4.75032	5.57453	5.04875	6.23976	4.40145
CAMK2N1	0.568937	0	0	0.879661	0	0	2.59792	3.52243	1.39313	0	0.482457	0.205612	0.931955	0	0	2.44924	1.60452	1.62124	1.12855	1.11772	0	0	0	0
CAMKK1	0.379291	0.807992	0	0	1.58598	0	1.67009	2.27922	1.62532	0.977786	0.964914	1.85051	0.310652	0.328685	1.02624	2.14309	2.18798	2.08445	0.752364	0.838291	0.98374	0	0.839967	1.40846
CAMKK2	22.7575	33.397	20.0242	20.672	26.9617	25.8028	22.8246	24.4498	27.166	16.3779	19.4591	24.8791	25.4734	24.6514	19.4985	26.0232	27.8603	34.2776	28.966	17.3247	23.6098	23.5609	22.5591	29.0496
CAMKMT	13.0855	11.8506	17.5521	11.8754	14.2738	6.71581	9.09274	8.90968	7.89439	16.3779	16.886	14.3929	10.2515	13.1474	6.15742	11.0216	13.1279	9.14842	17.6805	14.2509	9.8374	10.5182	8.99965	8.97896
CAMKV	0.948228	0.807992	1.23606	0.439831	0.792991	0.706927	0.742264	1.86482	1.16094	0	0.321638	0.411225	0.931955	0.65737	0.342079	0.61231	1.16692	2.08445	0.188091	0.27943	0.327913	0.42073	1.43994	1.40846
CAMLG	56.1351	61.4074	62.5448	43.5432	65.4218	50.1918	46.7626	70.2414	38.7754	89.7119	71.4036	53.048	51.8788	57.1912	54.3905	53.271	54.262	45.9737	54.3583	58.1215	48.8591	66.896	51.118	51.0568
CAMSAP1	23.1368	25.8558	18.0465	29.0288	18.6353	31.4583	28.7627	20.9274	32.9707	14.6668	17.5293	22.6174	26.716	24.98	16.4198	33.9832	29.7566	27.9085	16.552	9.78006	20.6585	14.3048	20.0392	23.0636
CAMSAP2	87.4266	63.8314	66.5002	96.3229	79.2991	79.5293	56.2265	58.2237	77.3186	48.8893	58.8598	64.3567	73.6245	67.3804	40.7074	60.0064	54.262	63.5757	52.1012	54.7683	46.5637	60.1643	57.4778	64.0851
CAMSAP3	15.7406	16.6985	11.3718	16.7136	16.6528	34.6394	9.64943	14.7113	13.6991	11.489	11.4182	19.7388	22.0563	21.6932	23.2614	10.7154	10.3564	17.4862	8.276	10.3389	15.084	16.8292	20.1592	29.2256
CAMTA1	44.5667	32.589	48.9481	41.7839	33.3056	37.1137	72.7419	108.781	66.1736	91.9119	52.2662	40.7113	35.7249	47.6593	45.4965	83.5804	87.5193	45.1631	49.2798	64.8278	37.0542	44.1766	31.5588	32.0425
CAMTA2	18.206	23.4318	16.5632	14.9542	20.6178	22.6217	29.8761	24.8642	24.3797	14.9112	18.0117	23.851	15.5326	18.4064	15.0515	27.2478	22.4633	22.8132	23.5114	15.6481	19.3469	22.7194	17.0393	22.0072
CAND1	145.837	152.98	128.551	183.409	158.598	188.043	127.298	73.3495	185.75	71.134	117.88	168.602	184.216	170.259	185.407	91.8466	113.337	172.894	153.106	139.995	174.778	176.706	153.714	177.642
CAND2	15.5509	17.2372	14.5855	15.3941	14.6703	13.7851	4.82472	5.38725	6.50126	11.0001	11.579	20.5612	15.5326	17.749	14.7094	8.57235	5.68875	8.1062	11.2855	9.2212	12.7886	15.1463	17.1593	23.0636
CANT1	24.085	28.2797	23.4852	25.0704	30.5302	22.9751	38.041	38.1251	41.5616	22.2446	26.3743	29.197	28.8906	27.6095	14.7094	33.6771	33.2573	31.4984	24.4518	24.3104	30.8239	23.9816	25.919	25.7045
CANX	961.124	1135.77	957.207	1549.96	1241.43	1282.72	833.748	516.554	1108.47	481.804	755.849	1182.07	1479.94	1301.26	1394.31	738.14	721.305	1202.61	927.476	875.176	1105.07	1239.47	1278.91	1263.04
CAP1	154.561	156.481	154.755	142.505	144.721	149.162	228.061	133.024	202.932	144.223	165.161	209.725	192.915	154.482	175.144	226.249	214.714	228.363	212.355	212.646	218.062	177.969	173.753	175.882
CAP2	84.7716	81.3379	95.1769	124.912	90.0045	97.5559	139.731	80.8087	114.236	90.9341	96.3306	116.377	125.503	100.906	76.9677	115.421	115.38	130.047	109.469	121.273	125.919	106.445	92.9964	90.3177
CAPG	10.4305	7.81059	12.8551	9.67628	9.51589	9.89698	20.5978	19.6842	16.2532	18.8224	15.7603	19.5332	10.8728	9.53186	7.86781	20.8186	21.0046	17.1388	20.3138	20.6778	35.0867	12.2012	12.3595	10.7395
CAPN1	92.547	105.039	69.4667	77.85	93.5729	100.03	62.3502	39.3683	61.9942	56.7116	87.4855	112.676	94.4381	88.7449	103.308	48.9848	57.3251	78.9775	104.014	100.874	118.377	89.6154	104.756	112.853
CAPN10	27.4986	26.1251	20.2714	22.4314	21.0143	25.4494	20.5978	20.3058	24.8441	15.4001	15.9211	25.2903	23.6095	19.3924	28.7346	19.9001	24.6513	28.1401	27.6494	24.8693	31.1518	24.823	28.6789	30.6341
CAPN12	1.13787	0.807992	0.494425	0.879661	0.792991	0	0.185566	1.45041	0.696564	0	0.804095	1.02806	0	0.328685	1.02624	1.53078	0.729327	0.579014	0.376182	0.558861	0	0	0.479981	0.528174
CAPN15	10.6202	10.2346	6.92195	9.67628	5.94743	9.89698	10.3917	17.405	17.4141	9.77786	7.71931	12.3367	8.69825	9.53186	8.89405	8.26619	14.5865	19.1075	6.207	9.2212	12.7886	7.1524	7.43971	9.85925
CAPN2	142.045	150.556	139.181	171.094	161.77	159.412	438.678	226.679	459.036	137.868	187.033	284.156	345.134	195.239	145.726	349.629	300.045	419.322	380.132	299.549	462.686	247.389	248.03	220.953
CAPN3	43.9978	39.5916	44.9927	25.5102	36.0811	22.9751	16.1442	18.6482	13.6991	36.667	44.2252	27.9633	22.0563	28.5956	31.8133	17.757	12.2527	14.707	29.5303	30.1785	30.168	20.195	22.6791	23.9439
CAPN5	11.3787	19.3918	10.1357	13.1949	13.0844	20.8543	10.0206	5.80165	9.51971	9.77786	13.5088	18.7107	18.3285	23.3366	22.5772	7.04157	9.04366	13.0857	13.3545	8.10348	22.2981	12.6219	21.3592	21.303
CAPN6	3.22397	4.84795	6.42753	3.51865	3.56846	5.30195	2.96906	1.24321	3.71501	4.15559	3.85966	10.2806	6.52369	5.58764	4.7891	3.67386	7.14741	3.9373	10.1569	3.63259	6.23035	7.57313	8.39967	4.75356
CAPN7	59.5487	64.6394	60.0727	79.6094	57.8883	66.4511	36.3709	33.3595	60.6011	32.0225	42.617	59.0108	56.8493	66.3943	66.7054	30.9217	34.716	41.9206	47.7751	45.5471	44.5962	62.268	58.1977	56.6907
CAPN9	0.758582	0.269331	0.98885	3.07882	1.58598	1.06039	0.556698	0	0	0.73334	1.44737	0.82245	0	0	0.684158	0	0.145865	0.463211	0.752364	0.558861	1.31165	0.42073	1.67993	0.528174
CAPNS1	61.0659	32.0504	52.9035	43.9831	56.3024	50.8988	88.3294	82.8807	55.9573	83.1118	73.0118	64.9735	44.4232	49.6314	30.7871	85.1112	74.6831	79.3249	53.2297	57.8421	68.206	55.1156	48.4781	57.747
CAPRIN1	210.886	215.195	191.095	221.235	199.437	237.528	172.391	128.258	218.953	133.223	182.047	241.183	205.962	203.456	182.67	141.75	129.82	208.677	181.884	185.262	221.342	190.59	196.912	199.826
CAPRIN2	16.8785	19.9305	19.5298	15.8339	4.36145	26.1563	10.7628	13.6753	14.86	20.778	10.4532	17.6827	13.6687	5.25896	21.2089	8.57235	11.8151	9.95904	14.1068	9.50063	13.4444	18.0914	20.0392	13.7325
CAPS	6.06866	6.46394	7.16917	7.91695	8.3264	12.0178	1.67009	1.24321	4.17938	8.80008	7.88013	7.19644	5.28108	13.4761	7.52573	3.98002	4.6677	3.47408	9.02836	4.19145	6.88618	15.567	10.3196	27.6411
CAPS2	6.06866	2.69331	3.70819	4.39831	5.15444	4.94849	0.371132	0.414404	0.928752	4.88893	3.3772	3.08419	4.97043	5.25896	2.39455	1.53078	0.437596	1.15803	2.069	5.86804	5.24661	4.62802	3.71986	6.33809
CAPSL	0.189646	0	0.247213	1.31949	0	0.353464	0.371132	0	0	0	0.160819	0	0	1.64342	1.02624	0.918466	0	0	0	0.27943	0	0.841459	1.07996	5.4578
CAPZA1	97.4778	91.5725	104.571	107.759	110.622	88.0124	123.587	107.538	122.827	129.801	119.971	113.087	127.989	124.572	97.8345	140.831	129.966	112.792	146.523	163.746	122.64	98.8714	90.5965	89.7896
CAPZA2	312.346	280.104	314.207	401.565	283.494	254.494	295.607	224.4	346.424	249.824	272.427	280.455	324.631	360.567	323.949	311.972	318.57	331.659	325.209	376.672	320.043	289.041	300.468	264.263
CAPZB	120.994	113.927	123.359	98.9619	105.864	88.3659	163.484	175.086	137.687	166.468	149.079	105.89	102.515	99.2628	80.0464	164.712	180.29	124.835	136.742	138.877	110.507	91.719	104.396	90.1417
CARD10	24.8436	36.3597	27.1934	25.0704	33.3056	32.1652	8.16491	9.11688	12.7703	16.3779	24.2837	31.6643	22.3669	27.6095	34.892	10.7154	8.16847	15.6334	19.7495	19.5601	23.2818	29.4511	26.759	33.275
CARD19	12.1373	8.88791	9.8885	4.83814	11.8949	8.83659	29.505	51.3861	27.8626	33.9781	19.9416	9.66379	14.29	7.55975	5.47326	26.9417	34.8618	29.2981	17.4925	12.0155	13.7724	3.78657	9.83962	10.7395
CARD6	1.32752	1.61598	1.48328	1.31949	2.37897	1.41385	1.67009	0	0.232188	0.244447	1.92983	2.05612	1.24261	4.2729	1.02624	0	0.437596	0.926422	2.069	1.95601	1.96748	2.52438	2.99988	2.1127
CARD8	10.6202	7.27193	12.8551	10.5559	11.4984	16.6128	7.23708	9.53128	5.10814	12.4668	12.2222	10.075	13.6687	14.4621	16.4198	9.18466	9.18952	5.67434	14.2949	9.2212	13.1165	14.3048	10.0796	11.9719
CARF	16.6888	15.3519	14.3383	21.5517	19.8248	16.6128	3.15462	2.07202	6.26908	10.0223	11.9006	15.6265	15.2219	19.0637	19.8406	3.98002	4.37596	4.86372	8.84027	11.4566	10.1653	18.0914	17.2793	18.6621
CARHSP1	36.4119	29.0877	39.554	38.7051	50.7514	57.2611	57.5255	42.8908	29.4879	109.512	39.8831	55.3098	24.2308	28.5956	26.3401	52.9649	46.3852	28.8349	35.173	36.6054	26.561	33.2376	28.4389	37.6764
CARKD	41.1531	37.7063	42.5206	32.9873	45.9935	42.7691	40.0823	26.5218	37.6145	18.5779	32.6463	40.9169	36.9676	41.743	54.0485	35.8202	24.6513	39.0255	34.4206	38.8408	41.645	26.0852	49.7981	51.4089
CARM1	13.2752	22.0851	16.316	16.7136	20.2213	26.1563	16.7009	12.0177	16.021	21.2669	11.9006	15.4209	18.6391	17.749	19.1564	18.6755	13.1279	23.2764	12.9783	11.4566	11.8049	15.567	10.0796	17.7819
CARNMT1	20.861	15.3519	16.5632	27.7093	22.2037	21.5613	30.0617	16.1617	28.5591	8.06674	18.0117	17.4771	28.2693	19.7211	29.0767	18.6755	24.0678	40.0678	15.4235	17.0452	18.6911	22.2987	16.1994	21.303
CARNS1	41.722	33.9357	37.8235	30.3483	26.9617	32.1652	25.6081	29.0083	28.0947	41.067	37.9533	43.7955	25.1628	30.8964	21.2089	22.0432	28.152	24.3186	31.5993	25.4282	32.1355	27.7681	26.879	32.5707
CARS	48.17	44.9782	49.1953	36.9458	36.8741	37.4671	62.5358	45.9988	64.3161	30.0669	39.079	52.2256	38.5208	48.3167	48.2331	48.9848	53.5326	60.9123	54.9225	47.7826	54.1057	26.0852	46.9182	46.8314
CARS2	57.8419	71.1033	57.6005	56.2983	64.2323	55.1403	51.2162	41.8548	51.3135	51.0893	56.7691	59.8332	55.6067	68.0378	67.3895	55.1079	59.8048	55.0063	64.5152	72.3724	65.9106	78.6764	69.7173	63.733
CASC1	2.27575	1.88532	0.741638	1.75932	3.17196	2.47424	0.185566	0.207202	0.928752	1.46668	1.76901	2.26174	2.48521	5.25896	5.47326	0.918466	0	1.04223	3.19754	1.39715	1.96748	2.94511	3.35987	4.40145
CASC10	0.948228	0	0	0.439831	0	1.06039	0.556698	0.414404	0.232188	0.73334	0.482457	0.205612	0.621303	1.31474	0.342079	0.61231	1.02106	0.694817	0.752364	0	1.31165	0	0.839967	0.704232
CASC3	103.167	105.578	76.8831	105.12	106.657	107.099	56.9688	51.8005	75.4611	51.3338	74.9417	93.1425	81.0801	81.1852	98.1766	50.8218	48.8649	76.4299	71.6626	67.0633	68.206	79.5179	85.0767	106.691
CASC4	192.111	214.926	185.409	253.342	228.778	235.053	169.051	105.88	172.283	122.957	178.187	202.117	258.152	217.589	227.14	124.605	123.986	153.67	161.57	148.098	192.485	242.34	220.671	210.213
CASC5	0	0.538661	0	0.439831	0	0.706927	0.556698	0.207202	0.928752	1.46668	1.44737	1.02806	0	1.64342	0	2.44924	1.60452	1.04223	8.84027	8.10348	17.3794	0.42073	0.359986	0.528174
CASD1	43.4288	39.8609	43.2622	58.4975	36.0811	47.7176	28.3916	25.9002	38.5432	32.0225	27.3392	41.3281	39.4528	43.3864	44.1282	29.6971	35.737	38.6781	32.1635	30.7373	39.3496	50.4875	37.7985	37.5003
CASK	37.3602	56.2901	30.6544	42.2237	47.5795	63.9769	33.5875	14.5041	38.5432	20.5335	31.1989	47.9077	47.5297	47.3306	48.2331	30.9217	29.6107	40.0678	35.3611	32.9728	40.9892	54.6948	56.9978	57.747
CASKIN1	1.13787	1.07732	1.23606	2.63898	0.792991	1.06039	0.371132	0.621606	1.16094	0.244447	0.964914	1.85051	0.931955	2.30079	0.684158	0.306155	0.437596	0.579014	0.376182	0	0.655827	2.10365	2.27991	0.88029
CASKIN2	12.5166	12.1199	7.66359	7.47712	11.1019	19.4405	6.49481	8.28807	12.306	5.62227	8.68423	10.8975	10.2515	9.53186	8.55197	7.96004	9.18952	14.4754	6.58318	7.54462	11.8049	12.2012	9.23964	9.85925
CASP2	28.4468	18.5838	25.9573	29.4687	25.7722	28.2771	15.0308	23.8282	17.8785	27.378	28.1433	23.6454	25.7841	19.7211	17.1039	20.5124	21.8798	16.5598	22.3828	26.5459	26.561	24.823	24.3591	25.8805
CASP3	38.498	34.7437	34.1153	50.5805	33.7021	32.1652	52.1441	32.9451	54.5642	21.7557	41.0088	37.4215	45.0445	40.7569	44.1282	46.2294	47.5521	52.5745	41.1919	39.1202	48.8591	46.701	46.4382	40.6694
CASP4	6.82724	7.27193	8.65244	7.47712	4.75795	4.94849	24.3092	31.7019	15.5566	16.1335	13.6696	5.34592	10.2515	8.87449	6.84158	27.8601	22.1716	19.8023	11.6616	14.8098	14.4282	18.9328	9.47963	11.0917
CASP6	19.1542	16.4292	26.4517	21.9915	20.2213	15.9059	12.0618	16.1617	11.3772	27.378	22.0322	20.9725	31.0652	26.2948	28.7346	13.4708	19.6918	13.3173	25.2042	31.5756	25.5772	24.4023	22.1991	22.0072
CASP7	15.3613	16.9678	12.1134	12.3153	19.4283	17.6732	12.6185	6.83766	13.6991	7.3334	10.6141	16.0378	14.29	12.1613	21.2089	8.26619	9.04366	16.6756	16.1758	12.0155	16.7236	21.0365	14.5194	15.8452
CASP8	2.27575	2.15465	4.20261	5.27797	1.98248	2.47424	2.96906	2.69362	0	2.68891	2.25147	3.08419	4.34912	4.93027	3.76287	4.28617	4.37596	3.70569	6.01891	4.47088	5.57453	5.04875	6.23976	4.92962
CASP8AP2	21.4299	18.3145	22.0019	18.9127	16.6528	14.8455	14.6597	21.549	12.7703	24.9336	17.8509	19.122	13.6687	20.0498	15.0515	16.8385	15.17	14.2437	18.2448	18.7218	15.084	13.0426	15.8394	13.0283
CASP9	8.3444	12.1199	16.5632	12.7551	10.7054	8.83659	9.64943	9.11688	11.6094	13.4446	14.6345	8.01889	8.69825	14.7908	11.2886	11.3277	11.3775	10.6539	11.6616	13.6921	17.3794	10.939	15.2394	14.2607
CASQ1	1.32752	2.15465	1.23606	0.439831	0.792991	1.06039	0	0	1.39313	0.244447	0	0.411225	0	0.328685	0.342079	0.306155	0	0.231606	0.564273	0.838291	0.655827	0	0.959963	2.1127
CASQ2	6.2583	2.15465	6.67474	5.27797	7.53341	0.706927	2.78349	1.65761	3.25063	4.64449	1.92983	4.31786	1.24261	3.94422	1.36832	1.83693	0.583462	1.27383	4.32609	1.95601	2.29539	2.94511	3.59986	1.93664
CAST	122.701	98.0364	117.673	131.949	116.57	111.694	131.566	118.105	145.814	97.2897	108.553	107.535	118.048	133.775	136.489	122.462	122.235	120.088	122.259	121.273	103.949	109.81	103.436	101.761
CASZ1	2.0861	3.77063	0.741638	1.75932	0.396495	3.53464	0.556698	0.828807	1.16094	1.22223	1.76901	1.6449	0.310652	0.65737	0.684158	0.918466	0.583462	1.38963	2.069	1.39715	1.96748	1.68292	1.55994	1.76058
CAT	157.785	149.479	151.294	187.808	141.945	130.075	113.938	106.087	158.12	111.223	136.053	138.788	144.453	184.721	189.17	107.767	101.377	140.585	148.216	141.392	136.412	193.115	172.313	160.213
CATSPER2	0	0	0.247213	0	0	1.41385	0.556698	1.03601	0	1.22223	0	0	0	0	1.02624	0	0.729327	0	0	0	0	1.26219	0	0
CATSPERG	0.758582	1.61598	0.494425	0.439831	1.18949	0	0.92783	0.828807	1.8575	0.488893	0.643276	1.23367	0.931955	0.986055	0.342079	1.53078	2.18798	1.62124	1.12855	2.51487	0.655827	0.841459	0.959963	1.40846
CAV1	2.46539	2.15465	2.22491	7.03729	5.55094	3.18117	18.5566	21.3418	21.8257	19.5557	15.117	14.1873	3.10652	4.2729	1.02624	39.8002	37.1957	23.7396	26.897	28.7813	31.1518	6.73167	3.71986	6.33809
CAV2	37.3602	42.0156	42.5206	38.2653	36.4776	31.4583	90.1851	100.078	90.3211	50.6004	55.965	53.048	39.1421	36.8127	36.2604	124.299	163.078	100.864	62.8224	53.3712	57.3848	54.6948	42.8383	37.1482
CAV3	0.189646	0	0	0	0	0	1.29896	1.24321	1.16094	0	0	0	0	0	0	2.44924	1.75039	1.73704	0	0	0	0	0.119995	0.528174
CBARP	0.758582	1.07732	0.741638	0.439831	2.37897	1.06039	3.71132	3.10803	10.2163	0.244447	0.482457	0.616837	1.24261	1.31474	0.342079	4.28617	3.7925	8.45361	1.31664	0	2.29539	0.42073	0.599977	1.76058
CBFA2T2	27.4986	23.7011	33.3737	30.3483	26.5652	27.5702	17.6288	21.9634	29.7201	24.4447	24.6053	26.524	26.716	29.9103	20.1826	20.5124	19.4001	24.666	17.4925	15.3687	15.084	24.823	23.2791	27.8172
CBFB	29.5847	29.3571	36.8347	32.1076	35.6846	32.1652	65.5048	47.242	53.171	27.1336	33.9328	40.0944	34.4823	27.6095	31.8133	61.5372	55.5747	46.0895	37.242	36.8848	53.4499	49.2254	36.3586	28.5214
CBL	9.10299	7.54126	4.69704	7.91695	9.51589	10.2504	13.1752	17.405	16.021	12.9557	6.11112	10.6918	9.6302	9.86055	4.44702	11.3277	17.7956	13.5489	6.58318	7.82405	8.19783	10.5182	9.95961	7.92261
CBLB	29.964	38.5143	34.6098	48.3814	33.7021	51.9591	17.0721	22.3778	35.9891	18.3335	24.7661	50.1694	25.4734	33.8545	37.9707	20.5124	13.5655	29.0665	27.0851	25.7076	22.626	28.6096	32.8787	35.3876
CBLL1	31.8605	30.165	28.9239	33.867	29.3407	38.1741	29.8761	20.513	27.3982	11.7334	22.8363	32.898	28.2693	32.2111	29.7609	21.1247	22.755	25.7082	15.6115	19.0013	23.2818	34.4998	25.079	29.2256
CBR1	83.2544	80.2606	88.0077	66.8543	65.8182	76.3481	115.979	102.772	81.7302	81.4007	89.8978	75.2542	91.6423	107.151	84.1514	84.805	93.0622	109.665	82.76	98.6389	88.8645	104.762	70.9172	80.2824
CBR3	1.13787	0.538661	0.247213	0	0	0	3.15462	7.87367	3.48282	1.95557	1.12573	0.205612	0.621303	0.65737	0	3.67386	1.16692	1.50544	0.940454	0.27943	2.29539	0	0.119995	0.176058
CBR4	72.255	54.9435	60.5671	79.1695	71.3692	59.0284	16.8865	16.1617	21.5935	46.4449	55.965	58.3939	45.0445	64.7509	68.7578	20.2062	18.8166	18.181	53.4178	46.106	50.4987	58.9021	51.118	49.6483
CBS	18.9646	18.8532	14.8328	21.5517	25.7722	23.3286	31.1751	14.9185	16.2532	17.3557	22.193	25.7016	16.1539	27.2808	20.1826	26.6355	15.3159	26.5188	17.1163	19.8396	23.9377	18.9328	20.5192	20.4227
CBWD1	42.8599	45.2476	45.7343	43.1034	38.8566	32.1652	44.907	54.9085	47.8307	53.0449	49.2106	45.8516	37.8995	45.3585	39.3391	55.1079	48.7191	49.6794	52.4774	53.0918	54.7615	47.5424	38.0385	41.0215
CBWD2	36.7912	31.5117	35.5986	29.9085	27.7547	23.6821	46.7626	45.5844	36.9179	46.4449	35.3802	38.0383	36.9676	30.239	35.9183	44.6987	39.9671	35.2041	37.242	36.6054	36.3984	27.7681	32.5187	31.3383
CBWD3	8.3444	7.27193	8.65244	7.03729	3.96495	10.2504	9.09274	6.83766	6.26908	8.31118	6.27194	7.40205	6.52369	4.60159	6.4995	7.34773	6.85568	8.222	3.57373	3.91202	7.54201	9.67678	5.99977	9.50713
CBWD5	13.2752	14.0052	15.08	14.0746	9.51589	13.7851	28.5772	45.9988	21.1291	24.6891	16.4035	12.748	14.9113	10.8466	15.0515	27.8601	36.904	24.7818	15.7996	23.7516	21.6423	20.6157	11.6395	9.50713
CBWD6	5.68937	4.03996	2.96655	5.27797	7.92991	3.53464	7.60821	10.3601	7.19783	8.55563	7.71931	5.96276	5.28108	5.58764	3.07871	3.98002	7.585	6.02175	6.58318	8.10348	6.88618	7.57313	5.63978	4.22539
CBX1	73.2032	49.2875	72.1861	48.8212	49.9584	35.3464	43.4225	56.9805	42.9548	83.6007	51.3013	56.5434	59.0238	63.7649	44.4702	43.474	42.7386	31.3826	60.7534	74.8873	65.5827	45.4388	44.5183	39.9652
CBX2	4.55149	9.69591	2.96655	7.03729	5.94743	8.12966	5.38142	1.86482	7.89439	2.93336	5.14621	9.45817	7.45564	4.2729	3.42079	4.28617	4.08423	5.79014	3.57373	1.95601	9.18157	5.46948	5.1598	10.7395
CBX3	170.681	154.327	194.309	154.381	154.237	147.041	136.762	188.346	130.025	260.58	197.164	170.864	129.852	142.978	173.776	180.632	186.708	138.5	201.633	216.558	177.729	163.243	154.914	133.1
CBX4	11.758	10.5039	12.1134	14.5144	9.51589	10.2504	6.49481	4.76564	7.43002	9.04452	9.3275	10.8975	10.5622	8.54581	12.3148	4.59233	5.10529	10.3065	11.6616	12.5744	9.8374	19.7743	12.1195	14.6128
CBX5	356.913	295.994	339.423	440.71	411.562	390.931	168.865	173.842	175.302	328.047	341.258	348.102	346.377	378.316	227.824	172.365	163.078	184.59	279.691	272.165	272.824	325.645	315.468	316.552
CBX6	102.978	83.7619	88.2549	97.6424	99.5204	72.8135	114.68	133.852	116.094	122.957	109.196	88.619	74.2458	87.4302	66.0212	115.114	123.256	103.065	85.3933	70.9753	57.7128	64.7923	65.0375	72.0077
CBX7	9.29263	7.0026	6.42753	6.59746	7.13692	9.19005	3.34019	4.35124	4.87595	7.08895	5.62867	9.25256	8.3876	8.21712	5.13118	2.14309	4.08423	3.70569	5.26654	2.23544	6.23035	15.567	8.75966	6.51414
CBX8	8.91334	7.0026	8.89965	4.83814	6.74042	9.19005	5.01028	4.14404	3.48282	3.91115	9.00587	6.37399	7.76629	4.2729	6.15742	6.1231	6.85568	3.58989	7.89982	7.54462	8.52575	6.31094	6.83973	6.16203
CBY1	71.686	59.2528	77.3775	57.178	49.1654	47.7176	40.8245	48.278	40.4007	74.8007	62.5586	55.721	55.296	64.7509	61.5742	58.1695	58.3462	43.3103	62.6343	70.4164	57.7128	58.4814	57.1178	61.0921
CC2D1A	36.7912	44.9782	35.1042	47.0619	44.804	61.8561	18.5566	16.7833	26.4694	19.0668	32.9679	51.4031	45.6658	52.2609	57.8113	21.737	18.379	39.0255	37.8063	33.5316	48.8591	50.4875	56.1578	60.74
CC2D1B	17.2577	25.0478	16.316	17.1534	19.0318	22.6217	23.3813	15.1257	21.1291	11.0001	21.2281	28.9914	16.7752	17.749	20.1826	14.3893	16.7745	25.7082	17.1163	14.8098	14.4282	13.8841	17.7593	20.9509
CC2D2A	36.2223	41.7463	36.3403	63.3356	47.5795	46.3037	12.6185	16.1617	15.0922	21.2669	35.541	41.1225	45.3552	44.7011	51.996	16.5324	17.7956	21.8867	34.7968	28.7813	40.3333	53.8534	51.358	53.6977
CCAR1	66.7552	59.7914	60.0727	41.7839	55.5094	57.6146	67.9172	62.3678	79.1761	41.8004	62.7194	67.4409	67.1008	72.968	65.3371	76.845	62.868	73.0716	61.6938	54.2095	68.5339	65.6338	52.558	52.6413
CCAR2	8.3444	3.5013	3.21376	10.5559	17.8423	0.706927	3.15462	6.00885	16.2532	0.73334	6.11112	4.9347	1.55326	0.65737	15.7356	7.96004	10.6482	14.9386	5.83082	6.14747	7.21409	0.841459	5.51978	9.50713
CCBE1	9.86157	7.54126	5.68589	8.79661	9.1194	9.19005	2.59792	4.35124	4.17938	6.11117	9.3275	9.04695	4.65978	3.94422	5.13118	1.53078	3.93837	3.01087	5.26654	8.10348	5.24661	3.78657	5.39979	7.57049
CCBL1	28.2572	46.3249	34.6098	23.7509	22.6002	21.9147	10.9484	7.66647	8.82314	26.4002	27.9825	30.0194	27.0267	29.9103	24.9718	14.0831	9.18952	11.6961	30.6588	22.6339	10.4932	22.2987	31.4388	26.2326
CCBL2	101.46	82.4152	92.4575	86.6467	83.264	81.6501	79.2367	81.2231	77.3186	101.69	93.275	85.946	71.7605	82.1712	75.9415	78.6819	85.623	80.3672	88.5908	86.344	76.7317	65.2131	81.9568	72.1838
CCDC102A	16.1199	16.9678	12.6078	15.3941	16.2563	20.8543	7.79377	8.08087	9.51971	6.8445	13.6696	20.15	18.6391	16.1056	15.7356	7.96004	7.43914	10.5381	15.7996	13.9715	8.85366	21.4572	17.0393	20.5988
CCDC102B	2.46539	7.0026	2.47213	3.51865	2.77547	3.18117	1.29896	0.207202	0	3.42225	3.69884	1.6449	2.48521	1.64342	7.86781	1.53078	1.16692	1.27383	2.82136	1.11772	1.63957	2.94511	2.39991	2.64087
CCDC103	8.15476	6.19461	6.67474	6.59746	7.13692	9.19005	2.59792	2.69362	3.01844	5.37783	8.52341	6.99082	7.14499	5.91633	9.92029	3.06155	3.20904	3.47408	9.96882	7.54462	11.8049	10.0975	9.71962	11.6198
CCDC106	26.5504	38.245	30.1599	26.3898	34.0986	29.6909	25.9792	27.1434	34.1316	33.7336	33.1287	32.2812	33.861	19.0637	35.2341	35.514	30.6317	26.9821	31.5993	27.1047	40.9892	37.8657	33.7187	34.5074
CCDC107	51.7732	57.0981	50.1842	33.4271	43.218	36.0533	44.7214	41.4404	41.0973	55.9783	52.427	45.0291	44.4232	47.6593	35.9183	51.7402	42.0093	40.531	53.6059	57.2832	52.1382	35.3413	35.1586	40.1412
CCDC109B	7.39618	6.73327	9.14687	8.79661	7.13692	5.30195	24.4947	12.8465	15.0922	18.089	12.2222	9.45817	16.4645	11.504	7.18365	27.2478	22.4633	15.9808	23.6995	31.2962	32.1355	13.8841	12.4795	7.21838
CCDC110	9.48228	4.57862	8.15802	14.5144	7.53341	8.12966	4.63915	4.55844	6.50126	5.86672	6.7544	4.52347	7.45564	4.60159	7.18365	4.59233	5.25116	5.32693	6.39509	5.30918	6.23035	7.1524	6.95973	5.4578
CCDC112	6.2583	4.30929	7.16917	7.47712	2.77547	2.47424	6.68038	8.70248	5.34032	8.80008	8.68423	4.11225	4.34912	4.60159	4.44702	9.79697	10.0647	5.90594	7.33554	5.30918	7.21409	4.62802	3.59986	4.04933
CCDC113	9.10299	10.7732	12.6078	21.1119	8.7229	11.3108	10.3917	6.00885	9.05533	8.06674	10.1316	13.3648	10.5622	13.1474	12.6569	5.20464	5.10529	9.38003	11.8497	6.4269	17.0515	16.4085	12.8395	16.0213
CCDC115	34.3258	27.7411	28.9239	36.0661	34.8916	36.4067	21.7112	18.2338	16.021	38.6226	25.0878	30.4306	29.8226	25.9661	35.5762	21.1247	23.7761	24.8976	31.9754	34.6494	20.9865	29.0303	33.8387	33.451
CCDC117	45.3253	35.5517	32.8793	63.7755	38.0636	48.071	28.206	24.0354	35.2926	23.7113	34.8977	49.1414	48.7723	42.729	48.9173	23.2678	32.0904	35.0883	35.3611	35.7671	40.9892	42.073	46.0782	42.2539
CCDC12	27.4986	33.9357	31.6432	14.5144	15.4633	24.7424	41.0101	47.4492	27.6304	34.7114	36.1843	27.5521	20.503	20.0498	25.3138	38.2694	41.8634	31.6142	27.4613	27.1047	23.6098	20.195	25.079	23.0636
CCDC120	6.44795	5.92528	8.40523	5.7178	7.53341	7.06927	3.52575	5.59445	4.17938	4.15559	5.9503	6.5796	6.52369	5.58764	5.81534	7.34773	6.85568	5.79014	6.01891	7.82405	3.60705	4.62802	6.83973	10.7395
CCDC121	18.3956	18.0452	18.2937	21.9915	18.2388	13.7851	7.05151	10.1529	8.59096	9.77786	14.7953	13.9816	17.7071	19.3924	21.893	6.42926	3.7925	8.91682	14.1068	15.6481	11.8049	11.7804	20.3992	19.5424
CCDC122	1.13787	0.269331	0.494425	1.75932	0	0.353464	0.185566	1.65761	0.464376	0.977786	0.804095	0.411225	0.621303	1.97211	0	1.22462	0.583462	0.81062	0.564273	0.838291	1.31165	0.42073	0.359986	0.352116
CCDC124	76.0479	70.834	79.3552	59.3771	59.4743	68.2185	80.1645	80.8087	67.5667	89.4675	79.7662	73.4037	86.6718	91.0457	86.2039	82.6619	82.414	73.8822	97.9953	84.6674	88.5366	79.9386	74.7571	73.064
CCDC125	5.12043	5.11728	4.20261	10.5559	5.15444	5.30195	4.45359	4.14404	1.39313	6.11117	6.59358	4.11225	5.90238	6.24501	5.13118	5.81695	3.93837	2.89507	7.14745	8.38291	4.59079	7.57313	5.0398	4.92962
CCDC126	32.619	23.7011	32.8793	30.3483	24.9792	22.2682	32.8452	23.621	22.0579	37.1559	32.9679	31.0475	28.2693	35.1693	35.9183	36.1263	38.3626	31.151	41.5681	45.2677	31.1518	45.4388	32.1587	30.9862
CCDC127	55.3765	53.8661	47.2176	46.1822	48.7689	53.7265	37.1132	52.0077	44.1157	52.3116	46.7983	44.2067	45.3552	49.6314	58.4955	52.9649	47.4063	39.4888	52.1012	53.93	47.2195	45.4388	52.078	50.1765
CCDC13	4.1722	4.03996	3.70819	5.7178	1.98248	7.42273	0.185566	1.03601	0.696564	2.44447	4.34211	1.23367	4.34912	4.93027	7.52573	0.306155	0.145865	0.463211	1.12855	2.23544	2.29539	2.52438	4.55982	5.63385
CCDC130	21.4299	23.7011	17.5521	18.0331	22.9967	25.4494	24.3092	22.9994	26.2372	14.1779	21.7106	23.2342	27.3374	20.0498	29.4188	21.737	23.4843	26.2872	23.5114	17.6041	23.2818	23.9816	19.6792	24.4721
CCDC134	5.49972	5.11728	5.9331	2.63898	3.56846	4.94849	7.97934	3.93683	3.25063	3.6667	5.14621	5.75715	4.03847	5.58764	5.47326	7.04157	6.27222	6.36915	4.70227	5.02975	9.50949	5.04875	5.51978	4.57751
CCDC136	13.4648	15.0825	9.64129	14.0746	14.2738	11.6643	5.38142	5.80165	7.89439	9.77786	9.80996	13.9816	11.4941	12.1613	9.92029	6.42926	4.6677	6.83237	8.276	5.86804	4.9187	8.41459	11.3996	10.0353
CCDC137	16.4992	13.4665	17.0577	12.3153	11.1019	20.8543	31.5462	29.6299	31.1132	18.3335	18.655	15.0097	17.0858	19.7211	19.1564	39.1879	38.0709	32.888	22.1947	25.1487	24.5935	20.195	18.4793	18.134
CCDC138	7.96511	10.2346	12.6078	10.9958	8.7229	7.7762	5.56698	8.49528	8.35877	11.7334	13.9913	7.19644	6.83434	12.1613	5.81534	13.1647	9.77299	8.91682	12.6021	13.6921	16.0678	8.83532	10.5596	9.68319
CCDC14	47.2217	32.589	45.7343	42.6636	39.6495	39.9414	24.1236	32.7379	34.596	43.7559	54.8393	42.1506	37.2782	40.7569	55.0747	30.6155	29.4648	35.4357	36.6777	48.062	48.5312	32.8169	33.5987	43.4863
CCDC141	1.13787	0.807992	1.48328	6.59746	2.77547	2.47424	0.371132	0.828807	0.464376	0.244447	1.76901	1.02806	1.55326	1.31474	1.02624	0	0	0.694817	0.564273	1.11772	0.327913	2.52438	1.31995	2.46481
CCDC142	12.327	11.3119	11.8662	7.91695	8.7229	19.087	8.90717	8.08087	11.6094	7.57784	10.6141	10.075	12.1154	14.7908	12.6569	8.57235	9.77299	11.5803	6.77127	6.14747	7.54201	13.4633	11.5196	11.2677
CCDC144A	6.82724	3.77063	0.494425	6.59746	7.53341	8.83659	0.371132	3.31523	0.464376	0.244447	4.34211	4.52347	4.65978	4.2729	1.71039	3.36771	1.60452	0.347408	2.82136	0.27943	0.327913	0	3.95985	4.57751
CCDC146	3.41362	5.38661	1.73049	6.15763	3.17196	3.18117	2.22679	2.27922	1.39313	6.8445	1.76901	2.46735	4.97043	4.60159	3.42079	2.14309	2.04212	3.01087	4.51418	5.86804	6.23035	7.57313	7.55971	7.21838
CCDC148	22.3782	18.3145	17.3049	14.9542	20.6178	23.6821	7.42264	7.25206	5.10814	17.6002	18.1725	17.4771	13.6687	16.1056	16.7619	7.96004	9.18952	4.63211	13.7306	15.9275	15.7398	19.3536	15.7194	14.7889
CCDC149	17.2577	21.5465	11.8662	15.3941	19.4283	13.7851	16.8865	16.5761	29.7201	13.9335	10.6141	18.5051	16.1539	16.7629	15.3935	17.4508	11.2316	20.2655	10.345	8.38291	15.084	15.9877	12.7195	12.3241
CCDC15	5.12043	2.69331	2.71934	4.83814	5.94743	5.30195	0.371132	0.621606	0.696564	4.40004	4.98539	3.90664	5.59173	2.30079	5.47326	1.83693	0.875193	0.81062	5.45464	6.14747	8.52575	2.94511	2.99988	3.69722
CCDC150	0.568937	0	0.741638	0	1.98248	0.706927	0.185566	0.621606	0	0.244447	0.804095	0.82245	0.931955	0.65737	0.342079	1.22462	1.89625	0.115803	2.63327	1.39715	3.27913	0.841459	0.959963	1.23241
CCDC151	0.948228	0.269331	2.71934	2.19915	0.792991	1.06039	0.185566	0.207202	0.232188	0.977786	1.92983	1.23367	3.41717	3.61553	2.05247	0.61231	0.145865	0.579014	3.19754	2.7943	1.96748	1.68292	2.87989	2.81693
CCDC152	27.4986	20.1998	25.7101	45.3026	23.3932	24.0355	7.79377	14.7113	8.35877	37.8892	23.1579	15.6265	25.7841	30.8964	25.3138	13.777	14.2948	9.72744	27.8374	24.031	20.0027	32.8169	18.3593	24.296
CCDC157	10.2409	7.81059	7.66359	11.4356	7.13692	10.6039	12.2474	14.5041	12.306	11.9779	8.68423	11.3087	10.5622	8.54581	10.2624	16.8385	12.3986	11.3487	13.9187	11.7361	13.7724	11.3597	10.0796	13.7325
CCDC158	1.13787	0.538661	0.494425	1.31949	1.98248	1.06039	1.1134	0.621606	0.696564	0	0.482457	0.411225	0.621303	1.64342	0.342079	0.306155	0	0.115803	0.188091	0.27943	0.655827	2.52438	1.31995	1.58452
CCDC159	17.8267	16.4292	17.3049	17.1534	18.6353	19.794	25.237	27.3506	20.2004	23.4669	13.8304	13.1592	20.1924	18.735	24.6297	23.8801	24.3595	20.9603	14.1068	16.7658	9.8374	19.3536	24.719	25.8805
CCDC160	9.10299	4.57862	5.43868	7.47712	6.74042	6.00888	1.48453	3.52243	2.55407	9.77786	8.52341	5.14031	3.10652	8.87449	8.55197	5.20464	5.25116	3.35828	4.89036	7.26519	5.57453	7.99386	5.1598	6.33809
CCDC167	54.2386	46.8635	65.5113	24.6305	45.2005	25.0959	41.9379	58.4309	31.5776	95.5786	67.2223	45.8516	41.3167	46.6732	50.2856	55.1079	59.2214	36.0147	53.4178	54.7683	39.3496	35.3413	42.1184	41.3736
CCDC169	0.948228	1.34665	0.741638	0.879661	0.792991	1.41385	1.1134	0	0.464376	0.73334	1.60819	0.82245	1.24261	0.65737	1.02624	0.61231	0.291731	0.926422	1.50473	1.39715	1.96748	0	0.959963	0.704232
CCDC169-SOHLH2	1.89646	1.34665	4.20261	2.19915	0.396495	0.706927	0	2.69362	0	0	2.41229	1.02806	0.621303	1.97211	3.76287	0	1.02106	0.926422	0.752364	0	0	2.10365	2.99988	1.05635
CCDC170	3.41362	1.61598	4.20261	3.51865	4.75795	4.94849	3.71132	2.07202	3.25063	2.20002	3.85966	2.67296	3.10652	7.55975	4.10495	7.34773	4.08423	4.0531	4.89036	6.14747	6.88618	14.7255	7.31971	11.7959
CCDC171	15.9302	14.0052	11.1246	10.1161	9.1194	13.4316	3.34019	4.76564	3.25063	17.3557	13.348	8.63572	8.69825	13.1474	12.999	3.67386	3.93837	3.70569	9.40454	6.4269	5.24661	7.57313	9.71962	10.5635
CCDC173	0.379291	1.61598	0.98885	1.75932	0.396495	0.706927	2.04123	2.69362	1.39313	2.93336	0.321638	0.205612	1.86391	0.328685	2.05247	1.53078	0.875193	0.926422	0.376182	0.27943	0.655827	0.42073	0.479981	0.704232
CCDC174	21.6196	14.2745	22.4963	25.0704	17.0493	20.1474	22.4535	26.9362	19.9682	36.4225	20.9065	16.6546	20.1924	29.5816	18.8143	22.6555	30.9235	20.7287	20.8781	25.4282	15.7398	23.9816	19.3192	20.7748
CCDC175	0.379291	0.269331	0	0	0	0	1.48453	1.65761	2.32188	0.488893	0	0	0	0	0	1.83693	0.583462	0.347408	0	0	0.327913	0	0.239991	0
CCDC18	3.98256	1.61598	4.20261	3.95848	2.77547	1.76732	4.45359	7.25206	2.32188	8.80008	4.02048	2.05612	3.41717	0.986055	3.07871	3.98002	4.08423	1.73704	9.40454	10.6184	8.85366	1.26219	1.43994	2.1127
CCDC180	0.948228	1.34665	0	0	0	0	0	0	0	0	0	3.70102	3.10652	0	0	0.306155	0.729327	0.926422	0	2.23544	0	1.68292	3.95985	3.69722
CCDC181	7.39618	8.34925	9.14687	5.27797	5.94743	7.42273	7.05151	8.70248	7.6622	11.7334	7.71931	7.81327	5.90238	6.5737	4.10495	7.96004	10.0647	8.222	5.83082	8.10348	9.50949	8.41459	6.71974	7.04232
CCDC183	1.89646	2.15465	4.44983	0.439831	2.77547	8.83659	0.371132	1.45041	0.928752	2.20002	1.60819	1.85051	1.86391	0.986055	1.71039	1.22462	1.02106	1.15803	2.25709	2.51487	3.60705	0.42073	2.39991	2.28875
CCDC186	46.6528	30.973	37.8235	51.0204	38.4601	37.4671	32.6596	33.5667	25.3085	48.6449	39.8831	37.2159	40.0741	36.1553	27.7084	38.2694	32.3821	26.2872	29.9064	45.2677	36.0705	28.1889	34.3187	27.1129
CCDC189	2.46539	2.42398	2.47213	2.63898	3.56846	5.65542	3.71132	1.65761	1.62532	5.13338	5.46785	4.9347	2.79587	3.61553	4.7891	3.98002	2.91731	2.43186	3.76182	5.86804	2.29539	2.94511	1.43994	4.92962
CCDC191	15.9302	16.9678	17.3049	17.5932	13.0844	14.492	6.68038	6.00885	6.03689	11.9779	15.117	12.5424	16.7752	13.4761	17.7881	8.57235	8.0226	6.36915	14.483	10.3389	15.084	17.6706	12.5995	15.6692
CCDC22	22.1885	32.589	24.474	14.9542	24.9792	20.5009	18.9277	18.6482	23.451	14.9112	20.1024	28.9914	31.6865	27.6095	23.6034	13.777	20.1294	26.9821	31.7874	25.987	27.8726	27.3474	27.4789	31.1623
CCDC24	11.758	14.2745	17.3049	13.6348	8.3264	10.6039	8.16491	4.14404	7.89439	13.9335	11.4182	10.4862	10.8728	9.86055	12.3148	9.18466	7.73087	6.36915	12.0378	13.4127	10.4932	9.25605	16.5594	12.148
CCDC25	37.7395	36.0903	44.7455	43.1034	36.8741	29.6909	52.1441	53.2509	41.5616	59.1561	42.7779	43.3842	42.8699	45.3585	37.6287	58.1695	55.5747	41.8048	51.5369	48.9003	37.0542	35.3413	40.3184	38.2046
CCDC28A	36.7912	37.437	50.1842	38.7051	49.1654	26.5098	21.8968	23.8282	20.2004	50.6004	41.0088	26.1128	31.6865	47.3306	55.4168	21.1247	18.0873	14.2437	39.4991	43.5911	30.4959	42.073	43.1983	41.1976
CCDC28B	97.0985	89.6871	106.549	55.8585	69.3867	84.1243	32.2885	67.5478	39.7041	111.223	79.4446	67.4409	57.4706	72.3107	90.993	46.5356	63.7432	36.5937	79.7505	81.8731	48.5312	61.8472	78.117	74.1204
CCDC30	2.84468	2.42398	1.9777	2.19915	2.77547	1.76732	0.742264	0.621606	0.696564	2.68891	1.28655	1.23367	3.41717	4.60159	2.39455	0.918466	0.729327	0.81062	0.940454	3.07373	1.31165	1.68292	1.91993	2.28875
CCDC34	20.2921	14.0052	20.0242	13.6348	16.2563	12.3712	16.1442	22.1706	12.7703	43.5115	19.7807	15.4209	16.1539	19.7211	9.92029	19.9001	19.4001	15.7492	23.8875	37.4437	28.2005	21.4572	15.7194	13.2043
CCDC36	5.68937	2.96264	4.94425	0.439831	2.37897	1.76732	1.85566	1.45041	0.928752	2.20002	3.53802	2.05612	2.17456	2.30079	2.73663	0.918466	0.291731	1.73704	4.51418	3.07373	3.60705	0.841459	2.27991	2.99299
CCDC39	0.948228	0.269331	0.741638	0.879661	0	0.706927	0.556698	0.621606	0.232188	1.22223	0	0.205612	0	0	1.02624	0	0.291731	0.579014	0.376182	0.27943	1.31165	1.26219	0.959963	0.88029
CCDC40	5.12043	6.19461	3.21376	5.27797	5.94743	10.6039	5.38142	5.38725	4.64376	4.15559	4.18129	5.55154	7.14499	6.24501	8.55197	3.67386	3.64664	6.36915	6.95936	2.7943	4.26287	6.73167	8.63966	11.6198
CCDC42	4.55149	2.96264	2.47213	0.439831	1.98248	1.06039	0.92783	1.24321	0.232188	4.15559	4.18129	3.49541	0	1.64342	0.684158	1.83693	1.16692	0.694817	2.82136	1.95601	2.29539	0.841459	1.79993	1.05635
CCDC43	23.8953	23.7011	26.9462	30.3483	25.7722	19.4405	28.7627	26.3146	29.7201	25.178	25.4094	22.823	20.8137	30.8964	32.8396	33.0648	29.7566	28.2559	24.4518	29.6196	18.3631	29.4511	22.5591	22.7115
CCDC47	234.212	220.313	221.503	269.176	263.669	198.293	230.102	168.041	225.222	177.957	199.094	238.922	260.637	237.968	202.511	204.206	200.419	214.351	223.264	214.882	233.146	202.792	223.671	209.861
CCDC50	75.4789	64.9087	69.4667	87.9661	62.6463	69.2789	76.8243	70.863	63.6195	68.9339	65.9358	72.9924	58.7132	87.4302	66.0212	82.3558	77.4546	70.7555	77.3053	84.9468	68.206	70.6826	78.8369	74.8246
CCDC51	26.9297	23.4318	22.2491	22.8712	20.2213	20.1474	21.3401	26.5218	23.6832	30.0669	32.6463	30.4306	23.2989	31.2251	27.7084	31.2278	31.0693	54.6589	31.2231	32.4139	44.9241	31.134	28.5589	41.5497
CCDC53	48.17	49.8262	62.2976	32.1076	41.632	41.0018	34.7008	33.3595	31.1132	72.3562	65.4533	55.9266	45.6658	40.7569	43.1019	48.3725	40.5506	34.8566	54.9225	54.4889	48.8591	62.268	53.3979	45.0708
CCDC57	18.7749	21.2771	13.8439	14.5144	14.2738	19.794	7.97934	7.04486	14.1635	7.3334	13.348	13.776	15.5326	16.7629	10.9465	6.42926	7.585	9.84324	10.9093	6.98576	15.7398	12.6219	12.8395	15.317
CCDC58	2.0861	1.61598	1.48328	1.31949	2.37897	1.76732	2.59792	4.97284	0.696564	3.6667	1.12573	2.05612	0.621303	1.31474	0.684158	3.06155	3.06317	1.27383	2.63327	3.91202	1.63957	0.841459	0.479981	1.76058
CCDC59	11.758	10.2346	16.316	11.4356	7.13692	8.48313	18.371	19.6842	13.4669	21.2669	15.117	12.5424	7.45564	10.8466	8.20989	14.0831	21.5881	12.0435	16.9282	9.2212	11.477	4.2073	9.11964	7.39443
CCDC6	32.9983	30.165	29.4183	36.9458	37.2706	32.8721	28.7627	33.7739	34.3638	30.0669	30.5556	35.571	27.9587	37.1414	24.9718	32.7586	31.5069	28.7191	26.7089	40.238	26.8889	31.5547	30.3588	25.5284
CCDC60	0	1.07732	1.23606	0.439831	0	0	0.556698	0.414404	0.464376	1.22223	0.643276	0.616837	0.931955	0.65737	0	0.306155	0.583462	0.463211	0.564273	1.11772	1.63957	0.42073	2.15992	0.704232
CCDC61	7.77547	6.19461	6.18032	4.83814	10.7054	7.42273	3.15462	3.93683	4.64376	5.62227	6.11112	7.19644	5.59173	3.28685	5.81534	5.81695	5.39702	4.97952	4.70227	7.82405	6.55827	6.31094	6.59974	7.04232
CCDC64	5.31008	2.96264	6.67474	7.47712	3.17196	2.82771	13.3608	13.2609	15.5566	4.40004	11.2573	5.75715	14.29	16.1056	7.18365	17.4508	13.4196	22.0025	5.83082	4.19145	11.477	13.0426	7.6797	7.92261
CCDC65	2.84468	3.23197	3.46098	1.75932	3.96495	3.18117	3.15462	1.24321	1.62532	3.6667	4.02048	4.9347	4.65978	2.95816	3.42079	3.67386	2.04212	3.12668	8.65218	5.30918	8.85366	6.31094	5.1598	10.5635
CCDC66	20.6714	16.4292	16.5632	18.4729	5.94743	14.8455	11.8762	12.4321	11.8416	13.2001	14.4737	8.84134	16.7752	13.4761	18.4723	18.3693	15.6076	11.3487	15.7996	13.6921	11.1491	6.73167	13.1995	13.9086
CCDC68	3.98256	0.538661	3.21376	3.51865	1.98248	4.59503	3.52575	3.10803	2.55407	1.71113	1.92983	0.411225	1.55326	2.30079	4.10495	2.44924	2.91731	3.47408	3.57373	1.39715	3.27913	2.10365	2.03992	2.81693
CCDC69	12.5166	9.96524	10.6301	7.03729	12.6879	11.3108	8.16491	3.31523	5.10814	3.91115	8.52341	14.5985	9.94086	9.20318	11.2886	3.36771	4.08423	5.79014	9.40454	8.10348	14.4282	8.41459	10.1996	13.9086
CCDC71	2.46539	1.07732	0.247213	0.879661	2.77547	0	1.67009	2.27922	1.8575	0.73334	0.482457	1.23367	0.621303	2.30079	0.342079	3.67386	0.729327	0.81062	0.564273	2.23544	1.63957	0.42073	0.839967	0.176058
CCDC71L	11.1891	9.69591	9.8885	13.1949	14.6703	10.6039	10.7628	18.6482	15.3244	12.7112	11.2573	12.3367	8.07694	7.23107	7.18365	11.0216	12.5444	10.0748	6.01891	10.0595	9.18157	8.41459	9.11964	5.80991
CCDC73	1.51716	0.538661	0.98885	1.75932	1.18949	1.41385	1.1134	0.621606	0.232188	1.71113	1.44737	1.6449	0.621303	1.97211	1.36832	0.918466	1.75039	1.04223	1.69282	0.838291	0.655827	0.841459	0.359986	0.704232
CCDC74A	54.049	57.9061	48.4537	24.1907	34.4951	36.4067	22.6391	31.4947	21.5935	65.5117	48.889	51.4031	31.9971	30.8964	27.7084	27.8601	32.9656	27.5611	53.0416	44.9883	47.2195	25.6645	35.0386	42.2539
CCDC74B	22.1885	25.8558	22.4963	11.8754	13.0844	16.6128	12.8041	7.45927	13.0025	23.2224	18.8158	19.7388	15.2219	16.7629	15.7356	7.04157	10.6482	11.1171	22.5709	22.075	17.0515	18.0914	14.6394	17.0776
CCDC77	13.0855	9.96524	11.8662	13.6348	10.7054	11.6643	6.86594	7.66647	8.12658	7.57784	9.80996	7.60766	8.69825	9.20318	9.92029	4.28617	7.43914	7.29558	11.8497	13.4127	13.1165	14.7255	8.15968	10.0353
CCDC78	0.948228	0	0.494425	0.439831	1.18949	0.706927	0	0	0.928752	0.244447	0.964914	1.43929	1.24261	0.65737	1.02624	0.306155	0.145865	0.231606	1.12855	0	0.655827	2.94511	0.839967	2.64087
CCDC8	33.188	37.9756	23.4852	39.5848	37.2706	41.3552	23.1958	14.2969	30.4166	11.7334	25.2486	31.4587	37.8995	26.9522	31.4713	18.0632	26.8392	27.4453	24.2637	23.4721	29.1843	35.3413	33.8387	46.4793
CCDC80	120.804	131.164	110.998	98.9619	95.5554	78.4689	137.69	86.196	121.434	117.09	125.6	167.369	132.027	148.566	102.966	172.978	127.632	159.229	120.566	118.199	148.217	119.908	116.755	103.522
CCDC82	41.1531	37.1676	48.9481	64.2153	38.8566	35.3464	53.443	67.755	53.8676	42.2893	46.4767	33.7204	37.8995	53.5756	58.1534	52.3525	59.0755	56.8592	44.2014	44.7088	41.9729	49.6461	44.1583	41.5497
CCDC84	7.96511	5.65595	3.46098	5.7178	8.3264	1.41385	6.12368	9.73849	7.89439	4.64449	4.66375	4.31786	7.14499	3.28685	1.36832	12.5524	8.0226	6.71656	3.38564	8.66234	5.90244	0	2.6399	3.69722
CCDC85A	1.32752	0.538661	1.23606	3.51865	1.18949	0.353464	1.29896	1.86482	3.01844	1.46668	2.73392	1.6449	2.79587	0.65737	1.71039	1.22462	2.33385	3.82149	1.88091	1.67658	2.62331	3.36584	0.719972	0.704232
CCDC85B	61.0659	53.3275	58.5894	50.1407	56.6989	48.071	95.3809	150.014	99.6086	89.9563	78.158	62.3006	59.6451	75.2688	58.1534	123.074	104.731	84.0728	80.3148	100.315	63.9431	61.8472	58.0777	51.9371
CCDC85C	109.994	134.665	81.8274	100.281	110.226	142.446	45.2781	33.7739	49.456	64.2895	75.4241	136.938	87.6038	89.0736	93.7296	57.5572	60.68	85.4625	98.7477	79.9171	111.163	98.8714	112.796	150.177
CCDC86	49.4975	57.6368	45.7343	51.9	41.632	53.0195	77.9377	52.8365	88.2314	38.867	49.6931	58.5996	45.9765	45.0298	55.4168	72.2526	69.7237	82.799	61.5057	50.5769	66.2385	50.0668	55.7978	59.1555
CCDC87	0.379291	1.34665	0.247213	1.75932	1.98248	1.06039	0.556698	0	1.39313	0.244447	1.76901	1.23367	0.310652	0	2.39455	0.61231	0.145865	0.579014	0.188091	0.558861	0	0.841459	1.07996	1.40846
CCDC88A	48.5493	33.397	38.8124	67.2941	39.2531	28.984	47.1338	71.2774	57.5826	46.6893	49.2106	42.1506	40.6954	40.4282	34.892	43.1679	54.4078	44.6999	47.7751	37.7231	38.3659	40.8108	34.5587	34.8595
CCDC88B	13.0855	13.1972	10.8774	14.9542	13.0844	25.0959	5.19585	1.86482	4.64376	6.11117	11.7398	11.9255	10.2515	10.5179	16.4198	1.83693	3.20904	8.3378	8.08791	10.0595	10.1653	10.0975	11.6395	17.2537
CCDC88C	3.60327	2.42398	3.70819	3.95848	2.37897	4.94849	3.52575	5.38725	3.71501	2.44447	2.5731	2.67296	3.72782	1.97211	0.684158	3.98002	4.81356	4.51631	3.19754	4.47088	4.59079	3.36584	2.99988	2.28875
CCDC9	8.15476	9.15725	9.8885	6.59746	11.1019	12.3712	11.6907	9.11688	16.021	6.60006	12.0614	13.1592	13.9793	12.49	9.23613	12.2462	10.794	14.1279	10.5331	9.78006	11.477	9.67678	9.35964	11.7959
CCDC90B	73.9618	60.3301	78.1192	71.6924	82.4711	60.7957	74.7831	87.0248	74.3002	87.7563	73.3335	60.2445	81.7014	74.6115	79.7044	79.9065	92.3328	65.6602	84.4528	89.1383	65.5827	61.8472	77.997	59.8597
CCDC91	30.7226	21.8158	29.6655	29.0288	26.5652	23.6821	25.6081	25.693	21.8257	32.5114	28.9474	24.4679	23.2989	30.8964	28.3925	24.4924	23.6302	19.5707	25.3923	27.6636	20.6585	25.6645	21.2392	20.5988
CCDC92	75.6686	72.9886	68.9723	71.2526	78.1096	77.0551	60.6801	44.134	60.8333	49.8671	69.4738	73.4037	72.0712	60.1493	95.44	55.1079	53.095	50.7216	72.415	77.1228	55.7453	63.9509	69.4773	67.4302
CCDC93	44.1874	40.9383	39.3068	49.261	45.597	63.9769	45.8348	46.4132	53.171	30.3114	36.5059	40.9169	47.5297	39.4422	32.4975	41.9433	37.6333	52.5745	35.7373	31.8551	34.7588	43.7559	37.6785	46.6554
CCDC94	17.637	12.6585	22.7436	14.9542	10.3089	14.492	19.2989	23.4138	22.9866	17.3557	17.6901	17.4771	15.8432	12.1613	15.0515	24.4924	18.0873	16.7914	15.6115	12.2949	19.019	17.2499	14.0395	11.4438
CCDC96	5.68937	3.77063	1.9777	6.59746	6.74042	3.8881	3.71132	2.90083	6.96564	3.6667	4.98539	6.37399	5.59173	6.5737	5.47326	2.44924	3.7925	7.52718	5.83082	4.47088	5.57453	11.7804	7.43971	6.86626
CCDC97	27.309	37.437	26.9462	22.8712	26.1687	32.1652	29.6906	24.0354	30.6488	26.1558	31.3597	35.7766	22.6776	31.5537	22.9193	23.8801	27.131	32.0774	22.3828	21.2367	26.2331	20.6157	23.0391	25.7045
CCHCR1	18.7749	18.8532	14.0911	15.3941	22.6002	21.2078	7.60821	4.97284	8.59096	7.57784	10.1316	20.3556	13.9793	13.4761	19.4985	3.67386	3.93837	6.02175	15.4235	14.8098	25.5772	13.4633	20.5192	29.0496
CCK	0.189646	0	0.494425	0	0	0	4.82472	9.32408	4.41157	0.977786	0.482457	0	0.621303	0	0.684158	7.96004	6.70981	5.55853	0.752364	2.51487	0.98374	0.42073	0	0.352116
CCL18	0.758582	0.538661	0.247213	0.439831	0.396495	0.353464	0.556698	0.414404	0.464376	0.488893	0.964914	0	1.24261	0.65737	1.36832	0	0.583462	1.15803	0.376182	1.39715	2.95122	0.841459	0.239991	0.176058
CCL2	77.3754	52.5195	89.491	150.862	67.4042	45.5968	280.947	1042.23	504.312	271.336	339.971	105.685	95.3701	129.831	60.5479	478.521	527.595	451.747	130.347	164.305	124.935	137.999	70.1973	73.7683
CCL20	0	0	0	0	0	0	2.59792	8.49528	2.78626	0.488893	0	0	0	0	0	5.81695	12.3986	3.70569	0	0	0	0	0	0
CCL28	18.9646	18.5838	18.2937	17.5932	15.8598	16.9663	3.34019	7.25206	1.8575	23.7113	10.4532	13.776	9.0089	14.4621	11.9728	5.81695	4.81356	2.89507	12.2259	14.5304	6.23035	7.1524	11.5196	16.5494
CCM2	8.72369	19.3918	19.5298	20.2322	15.4633	7.06927	33.9586	18.8554	11.8416	11.0001	25.5702	15.8322	15.2219	17.749	21.893	25.4109	28.2979	28.6033	18.621	24.3104	15.084	11.7804	13.9195	14.0846
CCNA1	0.568937	0.538661	0.494425	0.879661	0.792991	1.06039	6.68038	5.18005	3.9472	0.488893	1.12573	0.616837	0.310652	0.65737	0	2.7554	9.62712	3.12668	1.12855	1.95601	3.27913	2.10365	0.839967	3.69722
CCNA2	3.03433	1.07732	2.71934	1.75932	1.18949	0.706927	3.34019	3.72963	2.78626	10.7557	12.0614	10.4862	1.24261	3.28685	0.684158	8.26619	11.3775	6.48496	32.3516	42.7528	57.7128	5.89021	7.7997	7.39443
CCNB1	17.637	16.1598	20.2714	13.1949	19.8248	11.3108	29.505	25.9002	24.1476	35.4448	23.962	25.4959	15.2219	25.6374	12.3148	55.4141	45.9476	42.1522	86.5218	106.742	188.55	26.9267	23.1591	25.5284
CCNB1IP1	14.6027	11.3119	17.3049	9.23645	13.0844	11.6643	14.8453	16.9906	16.9497	14.6668	15.4386	12.9536	11.8048	21.0358	11.6307	12.8585	16.9204	18.9917	12.414	11.4566	9.8374	13.4633	12.3595	13.7325
CCNB2	3.22397	1.34665	1.23606	3.95848	2.37897	0.706927	4.26802	3.10803	1.39313	7.82229	7.71931	4.31786	3.41717	6.5737	2.73663	8.8785	4.95943	6.25335	22.759	29.3402	57.7128	5.46948	3.95985	4.92962
CCNB3	2.0861	1.61598	1.23606	0.439831	1.18949	2.82771	0	0	0.464376	0.488893	0.643276	2.26174	0.310652	0.986055	0.342079	0	0	0.81062	1.31664	0.558861	0.327913	2.10365	1.19995	1.76058
CCNC	77.565	64.1007	78.8608	109.078	79.6956	69.6323	89.2573	72.935	86.8383	62.5783	76.2282	72.9924	76.1097	91.3744	90.6509	77.1511	100.647	89.0524	89.9074	94.168	79.6829	75.3106	83.9967	72.3598
CCND1	707.568	833.848	696.151	640.394	829.865	855.735	550.203	466.826	418.635	707.184	649.548	798.804	584.647	589.003	673.895	761.714	695.195	650.349	993.684	852.262	910.943	687.472	873.206	900.536
CCND2	172.198	207.385	164.149	230.911	206.574	253.433	119.876	91.1688	139.545	111.223	132.837	266.268	249.143	286.285	213.799	206.349	191.521	294.834	262.387	183.306	258.068	331.535	268.55	319.369
CCND3	22.5678	21.2771	23.9796	17.5932	19.0318	19.4405	40.0823	32.9451	36.6857	27.8669	29.7515	33.1036	26.0947	26.9522	22.9193	52.6587	52.8033	42.4996	46.0823	30.4579	42.6287	23.9816	21.4792	22.8875
CCNDBP1	49.6871	40.3996	43.2622	43.5432	43.6145	28.984	57.3399	59.4669	47.8307	39.8448	50.8188	36.599	54.6747	40.4282	56.1009	52.9649	53.8244	51.4164	42.5085	52.8123	45.252	65.2131	46.7982	47.8878
CCNE1	2.84468	4.57862	3.9554	3.51865	2.37897	2.12078	4.63915	2.27922	3.25063	2.68891	4.18129	2.46735	4.34912	2.62948	2.73663	6.1231	6.41808	3.70569	4.138	6.4269	1.96748	3.36584	2.87989	4.57751
CCNE2	0.379291	0.538661	0.741638	0	1.18949	1.06039	0	0.414404	0.232188	2.20002	3.85966	1.6449	0	0	2.05247	0.61231	1.16692	0.926422	3.19754	3.91202	8.52575	1.68292	0.599977	0.704232
CCNF	3.79291	4.84795	2.71934	5.27797	3.17196	1.41385	4.26802	3.10803	3.71501	5.62227	3.05556	4.31786	4.03847	5.25896	3.42079	5.51079	1.89625	7.75879	10.5331	9.50063	22.626	3.36584	3.71986	3.52116
CCNG1	128.959	135.743	124.842	130.19	135.998	125.833	80.7212	57.3949	94.0361	104.379	105.98	129.536	111.835	107.809	118.017	81.1311	95.2502	97.7376	143.325	146.421	148.217	149.78	131.275	114.262
CCNG2	67.7035	49.8262	63.7809	73.0119	75.7306	69.9858	22.0824	20.3058	22.5222	60.6228	55.1609	58.8052	56.8493	69.0238	64.6529	21.1247	21.2964	17.1388	51.725	65.3867	41.645	46.701	69.5973	53.8737
CCNH	47.4114	39.8609	37.8235	43.5432	29.7372	25.4494	58.0822	73.1422	72.2105	58.1783	45.9942	42.5618	31.9971	33.5259	36.2604	61.5372	69.7237	53.6167	54.1702	51.1357	51.8103	40.39	32.1587	35.9158
CCNI	190.214	159.174	191.343	159.219	189.921	168.956	218.782	277.029	202.236	230.024	192.018	171.481	159.364	133.117	122.806	182.469	208.442	167.335	126.209	152.569	135.756	151.042	137.875	139.086
CCNI2	0.948228	0.538661	2.47213	4.39831	2.77547	1.76732	0.371132	1.03601	0.696564	0.977786	2.25147	1.43929	1.55326	1.64342	2.05247	1.22462	1.60452	1.73704	1.88091	1.39715	1.31165	1.26219	1.55994	0.88029
CCNJ	10.4305	10.2346	8.40523	15.3941	11.1019	11.3108	9.09274	4.76564	9.51971	4.64449	4.98539	12.1311	12.7367	8.54581	6.84158	7.34773	6.85568	10.0748	8.46409	10.3389	6.55827	9.25605	11.3996	10.5635
CCNJL	3.79291	4.57862	3.9554	4.39831	4.36145	5.30195	2.04123	3.31523	2.32188	1.71113	4.02048	2.67296	3.41717	3.94422	4.10495	3.67386	4.52183	4.97952	5.26654	5.02975	4.59079	2.94511	2.27991	2.28875
CCNK	10.9994	9.42658	8.65244	10.9958	9.51589	8.83659	12.4329	16.7833	10.4485	10.2668	12.0614	8.43011	11.1835	8.54581	4.10495	18.3693	11.0858	9.84324	8.08791	6.70633	7.21409	8.41459	7.07972	4.57751
CCNL1	46.2735	44.7089	39.554	43.9831	46.39	51.9591	94.6387	102.979	89.8568	51.8227	45.351	39.8888	42.2486	46.3446	45.8386	66.7418	82.2681	79.2091	36.6777	39.1202	50.4987	46.701	40.1984	54.9301
CCNL2	131.614	165.369	127.067	124.032	141.945	197.233	88.7006	80.1871	124.453	92.6453	123.348	166.752	125.193	122.599	136.489	97.3574	92.4787	116.266	112.478	101.433	140.675	164.085	141.954	190.319
CCNO	65.2381	97.4977	79.8497	43.1034	83.264	81.6501	100.02	83.7095	61.762	117.579	76.2282	81.2169	79.5268	81.5138	101.597	82.3558	75.85	103.296	129.783	138.039	100.669	87.9325	114.836	113.029
CCNT1	13.6545	8.34925	12.8551	9.67628	12.6879	10.2504	20.969	19.6842	18.1107	15.6446	12.5439	13.5704	9.94086	7.55975	4.44702	10.4093	16.3369	12.9699	11.6616	12.2949	10.4932	11.3597	8.15968	5.98597
CCNT2	30.7226	34.7437	32.3849	43.9831	30.9266	39.2345	25.237	22.3778	16.2532	24.4447	20.9065	38.0383	39.4528	28.5956	33.1816	17.757	21.4422	28.7191	23.6995	27.943	25.9052	29.4511	28.3189	39.437
CCNY	93.6849	90.4951	92.7047	92.8043	104.278	107.099	69.2161	58.8453	78.4795	78.9563	73.9767	84.918	83.2547	76.2549	112.544	63.3741	71.6199	76.6615	82.3838	73.4902	68.8618	87.9325	97.6762	95.7755
CCNYL1	14.4131	7.81059	15.08	13.6348	11.1019	12.7247	16.5154	22.585	15.5566	12.2223	12.8655	13.1592	10.2515	10.1892	10.9465	17.1447	17.6497	14.0121	10.345	14.5304	9.50949	11.7804	9.47963	9.15501
CCP110	20.861	14.5439	21.0131	37.3856	19.8248	22.6217	11.6907	11.3961	17.1819	15.889	18.655	19.9444	19.2604	17.0916	23.9455	15.0016	15.6076	17.602	15.7996	13.6921	18.0352	18.5121	18.8393	20.5988
CCPG1	137.303	118.775	118.415	165.376	146.703	114.522	141.03	109.403	109.361	114.157	126.725	107.741	159.364	161.056	158.725	108.379	112.9	113.603	137.118	118.758	131.165	137.158	148.314	117.959
CCR10	2.65504	2.15465	2.22491	0.439831	0	1.06039	0.185566	1.65761	0.232188	2.68891	1.76901	1.02806	0.621303	0.65737	1.71039	0.306155	0.437596	0.463211	1.12855	1.67658	0.655827	0.42073	0.359986	1.76058
CCR9	0.568937	0.269331	0.98885	0.439831	0.792991	0.706927	0.185566	0.621606	0.696564	0.977786	1.12573	1.23367	0.621303	0.986055	1.36832	0.918466	0.291731	0.115803	0.188091	1.39715	3.27913	1.68292	2.15992	0.88029
CCS	40.7738	46.8635	41.0373	31.228	33.3056	31.1048	35.2575	33.1523	24.8441	45.4671	50.3364	42.3562	33.2397	36.484	25.6559	33.0648	31.9445	24.5502	40.2514	29.6196	33.1192	39.1278	44.0383	30.458
CCSAP	29.3951	29.3571	22.4963	46.1822	30.1337	36.4067	12.2474	12.8465	22.9866	23.4669	21.2281	25.9072	36.6569	51.2748	53.0222	10.1031	16.7745	20.2655	25.2042	25.987	22.2981	32.8169	38.0385	37.8525
CCSER1	4.36185	4.84795	5.68589	5.7178	7.53341	8.12966	4.45359	3.10803	5.34032	2.44447	4.50293	8.84134	4.97043	4.60159	3.07871	5.51079	4.95943	3.47408	4.51418	3.07373	3.60705	5.04875	4.67982	5.98597
CCSER2	80.4097	65.4474	76.6359	82.2483	73.7482	72.1066	63.8347	70.6558	57.3504	72.3562	75.9066	69.0858	86.6718	87.1015	63.2846	63.9864	67.6816	59.6384	73.1674	63.7101	78.6992	86.2495	66.9574	70.5992
CCT2	224.92	168.332	218.042	204.081	188.335	150.929	397.111	391.611	334.351	228.313	232.383	208.08	189.187	180.777	146.752	375.346	416.154	295.76	238.687	222.985	235.114	164.085	171.953	143.311
CCT3	283.33	267.176	300.858	251.583	245.034	246.011	325.854	320.127	304.166	252.024	309.577	302.456	271.199	252.43	270.926	336.465	324.113	340.692	309.598	313.8	331.848	234.767	246.35	255.284
CCT4	207.283	184.761	209.389	244.106	185.956	176.025	231.215	190.211	261.908	158.89	206.492	197.594	218.078	210.03	202.853	222.881	245.054	247.471	240.944	242.266	249.214	196.901	180.113	181.868
CCT5	180.922	174.796	172.06	177.692	160.977	148.101	251.256	215.283	296.272	128.09	180.761	214.454	164.335	177.161	160.093	250.741	238.49	289.623	251.289	227.736	290.859	162.822	167.753	197.185
CCT6A	193.249	150.825	178.982	170.214	159.788	135.73	278.163	280.551	298.826	193.113	196.521	198.827	165.888	162.699	157.014	305.237	313.757	287.77	222.323	243.663	223.965	169.975	159.354	151.938
CCT6B	3.41362	3.5013	2.71934	9.67628	4.75795	4.24156	1.85566	0.828807	2.32188	3.17781	2.5731	3.2898	4.34912	2.30079	4.10495	1.22462	4.2301	2.20025	3.38564	3.91202	2.62331	2.52438	3.83985	4.75356
CCT7	237.247	254.787	241.527	145.584	194.283	202.181	275.566	203.472	310.203	185.046	275.805	270.38	200.37	196.882	191.906	243.393	246.367	317.995	270.098	237.236	325.29	246.547	206.392	239.615
CCT8	166.509	148.401	175.768	113.916	167.718	153.757	227.318	227.093	223.829	136.646	195.878	169.836	149.423	131.145	110.491	206.042	226.675	233.806	157.432	190.851	216.423	145.572	124.315	138.91
CCZ1	44.5667	36.0903	45.2399	49.261	34.8916	37.8206	39.34	37.2963	34.3638	57.6894	43.9036	45.8516	43.1806	42.0717	42.4178	42.8617	45.0724	36.5937	45.518	42.7528	31.8076	27.7681	35.0386	29.2256
CCZ1B	30.5329	22.6238	32.1376	25.0704	22.2037	25.4494	25.9792	23.621	24.8441	36.1781	27.3392	26.3184	26.716	27.2808	21.893	25.4109	25.6723	27.0979	32.3516	34.3699	29.1843	24.823	24.2391	22.7115
CD109	12.8959	12.9279	13.1023	29.9085	17.0493	22.6217	2.96906	6.83766	9.51971	4.64449	8.84505	12.748	10.5622	15.1195	15.0515	6.73541	5.98048	7.99039	9.78073	7.54462	5.57453	15.1463	13.4395	17.9579
CD151	196.473	175.604	201.231	161.858	217.28	173.551	406.946	269.777	249.37	267.913	256.989	252.903	298.847	203.785	177.197	403.513	412.07	323.206	326.338	273.003	317.092	206.578	233.031	201.938
CD164	607.624	562.901	634.1	824.683	662.94	601.242	650.223	540.797	657.324	502.093	571.068	558.238	664.795	758.933	761.81	627.312	662.229	664.361	643.459	659.735	618.117	699.673	656.974	576.238
CD200	1.51716	0.807992	3.46098	0.439831	2.37897	3.18117	0.556698	1.03601	0.464376	2.44447	1.76901	2.67296	5.28108	3.28685	3.07871	3.06155	3.35491	2.20025	3.00945	1.67658	2.29539	3.78657	2.03992	2.1127
CD24	12.5166	27.2024	27.935	15.3941	33.7021	36.4067	34.5153	34.1883	42.7226	27.1336	17.8509	21.5893	22.6776	15.1195	24.6297	47.1479	49.1567	30.9194	26.7089	25.987	35.4146	29.8718	38.2785	25.0002
CD248	1.13787	0.807992	0.741638	0.879661	0.396495	1.41385	0.92783	0.621606	0.232188	1.22223	0.804095	1.23367	2.17456	2.30079	3.07871	0.306155	1.45865	1.38963	1.12855	0.27943	0.98374	1.26219	1.07996	1.76058
CD274	5.12043	2.96264	3.9554	3.51865	0.396495	4.24156	0.92783	1.24321	0.464376	3.42225	1.76901	4.11225	2.48521	0.65737	4.7891	5.81695	1.02106	2.20025	0.752364	2.51487	2.29539	1.26219	2.27991	1.76058
CD276	215.437	277.411	180.218	186.048	214.108	245.657	401.936	243.048	557.019	115.379	176.097	268.941	289.838	223.177	199.09	277.377	286.626	424.996	226.838	180.791	263.314	212.468	236.031	233.629
CD2AP	26.9297	26.6637	24.9685	36.5059	30.5302	24.0355	20.969	25.0714	24.8441	23.9558	19.1375	25.7016	31.3758	37.7988	22.2351	22.6555	23.1926	20.1497	29.3422	28.2225	29.5122	21.0365	30.3588	29.2256
CD2BP2	49.3078	55.2128	54.1396	48.3814	48.3724	53.0195	76.4532	78.7367	74.9967	46.4449	47.9241	59.422	50.3256	50.6175	48.5752	68.8849	75.2666	76.4299	50.9726	47.7826	52.1382	46.2802	46.9182	57.0428
CD300A	2.0861	2.96264	1.23606	1.75932	2.37897	2.47424	0	0.207202	0.232188	2.20002	1.60819	3.08419	2.48521	1.31474	1.36832	1.22462	1.45865	0.579014	3.00945	1.67658	1.96748	4.2073	1.79993	1.58452
CD302	66.1863	56.5595	69.9612	85.767	61.4568	52.3126	48.9894	47.4492	51.3135	49.1338	59.9855	57.3659	59.6451	79.5417	53.3643	40.7186	48.8649	60.6807	41.5681	45.5471	56.729	66.896	47.6381	55.8104
CD320	129.338	132.241	127.809	120.514	137.584	133.609	143.628	94.484	117.255	149.846	151.813	132.209	186.702	145.279	183.696	198.695	176.497	167.451	196.179	224.383	228.228	183.438	204.832	167.431
CD3EAP	4.55149	4.84795	3.21376	4.83814	3.96495	1.06039	13.9175	17.8194	7.19783	4.64449	4.02048	3.70102	3.41717	2.95816	2.05247	13.4708	11.961	9.72744	5.64273	3.07373	5.24661	2.52438	3.23987	3.3451
CD4	0.948228	1.34665	1.48328	0	0	0.706927	0.371132	0.414404	0.232188	0.488893	1.12573	0.82245	0	0.65737	0.342079	0.306155	1.02106	0.231606	0.752364	0.27943	0.327913	0	0.479981	0.704232
CD40	1.51716	1.34665	0.98885	1.75932	1.18949	2.47424	1.29896	1.45041	0.232188	0.73334	1.76901	0.616837	2.48521	2.62948	3.42079	0.918466	2.04212	1.04223	1.50473	1.11772	2.62331	3.78657	3.59986	1.58452
CD44	76.8064	87.5325	76.1415	115.675	116.57	105.686	112.453	97.7993	171.355	61.6005	94.8832	86.5629	86.9825	81.1852	100.571	81.7434	68.1192	104.686	91.2241	100.595	151.168	63.1094	79.3169	66.726
CD46	154.94	139.513	154.508	164.937	156.616	138.558	277.05	226.679	183.893	157.424	162.91	140.433	177.693	186.364	170.013	215.839	210.338	191.422	146.523	159.555	176.417	132.109	145.794	132.043
CD47	81.1683	74.066	85.0411	108.638	74.5411	66.0977	91.1129	89.0968	81.9624	92.4008	88.2896	73.198	95.6807	93.3465	86.888	88.785	104.294	82.9148	83.8885	89.4177	84.6016	71.1033	73.9171	67.6063
CD55	48.9286	55.2128	49.9369	43.9831	56.6989	57.2611	64.577	46.6204	45.741	49.1338	61.7545	50.7863	48.151	57.1912	50.2856	75.9265	61.9928	61.2597	51.9131	51.1357	47.5474	72.3655	65.7574	59.8597
CD58	14.7924	11.3119	10.8774	10.9958	15.0668	9.54352	27.4638	42.8908	30.6488	16.1335	15.7603	14.8041	11.4941	16.1056	10.9465	26.6355	27.131	23.508	13.5425	20.6778	11.8049	7.99386	10.6796	11.6198
CD59	377.205	399.956	416.059	462.702	371.12	338.972	530.719	469.727	484.576	502.338	457.048	399.505	480.268	507.489	497.725	522.913	490.546	496.447	520.259	586.245	549.583	482.156	497.621	435.919
CD63	2660.73	2445.79	2996.71	2217.63	2131.16	1804.43	3543.01	4204.13	2912.1	4388.79	3161.22	2323.42	2510.69	2618.3	2427.39	3925.83	3688.35	2664.74	3189.08	3530.32	2665.28	2196.63	2473.22	2079.95
CD68	15.3613	23.1624	21.5075	28.589	22.2037	26.5098	107.814	37.9179	74.068	30.0669	50.4972	33.9261	53.7427	34.8406	21.2089	60.6187	38.3626	64.3864	57.932	48.062	80.6667	28.6096	26.639	19.7185
CD72	0.568937	0.269331	0.98885	0.879661	0.396495	0.353464	0.556698	0.621606	0.232188	0.488893	0.321638	1.85051	0.931955	2.30079	2.73663	0.306155	0.145865	0.231606	0.376182	0.838291	1.31165	1.68292	0.599977	0.88029
CD74	9.67192	9.42658	10.8774	10.9958	5.94743	9.54352	14.2886	12.2249	12.0738	12.4668	12.8655	7.81327	10.8728	13.8048	12.6569	12.2462	13.5655	9.72744	9.02836	10.0595	13.7724	19.3536	10.0796	11.0917
CD79B	7.96511	7.0026	13.1023	6.59746	7.13692	8.83659	2.96906	3.52243	2.78626	10.0223	9.97078	10.075	6.52369	9.20318	6.15742	2.44924	3.35491	2.43186	6.207	9.50063	5.24661	4.2073	8.51967	5.98597
CD81	250.901	223.275	258.832	185.609	237.104	212.432	233.257	310.181	205.022	393.803	264.386	228.23	182.663	223.177	219.615	300.951	310.693	208.445	294.926	268.533	223.637	219.2	248.51	223.946
CD82	91.4092	108.54	93.6936	93.2441	111.415	107.099	45.6492	58.4309	71.5139	73.8229	87.1639	84.5067	82.6334	99.2628	114.938	55.7203	63.0139	78.7459	73.1674	72.3724	80.0109	133.371	121.675	103.346
CD83	23.3264	28.2797	26.2045	28.589	31.7196	33.9325	68.4739	59.2597	79.6405	13.4446	25.0878	19.3276	75.799	27.6095	32.8396	40.4125	48.2815	58.133	21.6305	27.6636	20.0027	29.0303	26.279	28.6974
CD9	131.045	99.1137	135.72	138.987	132.826	100.03	245.504	295.884	197.824	211.446	156.638	111.236	107.175	148.566	112.886	250.129	230.613	157.955	141.256	143.068	149.528	114.859	115.076	111.973
CD99	147.544	140.052	158.463	135.468	125.293	119.824	153.092	184.824	123.292	232.958	169.021	144.134	131.406	151.524	136.489	213.39	220.111	151.354	228.907	200.352	173.466	128.323	165.954	131.691
CD99L2	61.2555	79.7219	56.8589	64.2153	64.6288	72.46	49.9173	26.9362	47.8307	38.3781	54.0352	73.4037	85.1186	65.4083	64.6529	40.4125	37.925	65.5444	60.001	63.1512	68.206	87.5117	79.3169	68.1344
CDADC1	16.4992	13.4665	12.3606	10.9958	11.4984	7.42273	16.3298	18.0266	14.86	17.8446	11.0965	14.1873	7.14499	10.8466	12.3148	14.3893	17.358	19.2233	15.0473	10.3389	20.9865	18.0914	14.1594	13.2043
CDAN1	28.6365	40.9383	32.1376	27.7093	34.8916	54.7869	21.8968	12.8465	28.5591	9.28897	25.8919	40.3	32.6184	35.498	39.3391	12.8585	16.6287	35.7831	31.035	26.2664	38.3659	35.3413	33.2387	47.1835
CDC123	69.2206	65.4474	69.2195	60.6966	59.8708	72.46	96.6799	80.8087	81.0336	69.1784	82.3393	70.3195	62.1303	60.478	60.89	95.8266	104.731	91.8316	84.4528	83.8291	88.2087	59.3229	61.3176	64.9654
CDC14A	8.53405	7.27193	6.42753	12.3153	3.56846	7.7762	3.71132	8.49528	9.98408	7.08895	3.85966	8.43011	6.21303	6.24501	4.10495	4.28617	4.37596	7.87459	5.83082	6.70633	3.60705	6.31094	4.67982	5.98597
CDC14B	37.3602	41.4769	37.3291	51.9	54.3199	33.579	26.5359	31.9091	39.472	27.8669	32.1638	36.1878	30.7545	31.5537	36.6024	26.6355	32.528	32.309	32.1635	27.6636	32.1355	37.4449	40.5584	50.5286
CDC16	59.1694	55.2128	59.5782	48.8212	53.9234	45.2433	75.7109	78.3223	79.1761	56.9561	57.2516	54.4873	48.7723	58.8346	55.0747	78.6819	94.9584	80.483	74.484	66.5044	70.1735	49.6461	56.9978	48.4159
CDC20	1.13787	2.69331	2.47213	3.95848	0.792991	1.41385	1.29896	0.207202	0.696564	10.0223	9.48832	6.78521	2.79587	4.2729	2.39455	11.0216	6.41808	10.7697	33.4802	41.3557	93.4553	5.46948	4.43983	7.04232
CDC20B	7.39618	3.5013	6.42753	8.35678	7.92991	12.0178	1.29896	0.207202	1.16094	11.0001	2.73392	6.78521	6.83434	12.49	8.55197	4.89848	1.60452	1.73704	12.0378	8.66234	10.8211	23.1401	21.3592	42.606
CDC23	49.1182	53.8661	52.9035	54.9788	61.8533	41.7087	46.2059	39.1611	49.9204	35.2003	44.7077	52.4312	49.3936	46.6732	46.8648	45.9233	40.4047	50.6058	56.2392	51.974	48.5312	50.0668	50.998	49.2962
CDC25A	1.32752	0.269331	1.73049	0.439831	1.98248	0	1.1134	1.24321	0.232188	0.244447	0.804095	0.82245	2.17456	1.31474	1.36832	2.44924	0.875193	2.20025	3.76182	2.7943	2.62331	2.10365	0.359986	0.88029
CDC25B	5.87901	5.38661	5.43868	4.39831	3.56846	6.00888	6.12368	6.21606	5.10814	5.86672	6.11112	5.34592	4.65978	3.94422	6.15742	7.65388	6.56395	7.17977	9.40454	12.8538	20.9865	5.89021	5.27979	4.75356
CDC25C	0.189646	0.538661	0	0	0	0.353464	0	0	0	1.22223	0.160819	0.205612	0.621303	1.64342	0	1.53078	0	1.27383	5.45464	8.66234	11.477	0	0	0.88029
CDC26	22.9471	16.4292	26.4517	16.7136	28.1512	12.0178	23.5669	35.0171	22.0579	29.8225	26.5351	19.7388	19.5711	19.0637	17.446	23.2678	25.9641	17.2546	24.2637	24.5899	22.9539	19.3536	16.3194	14.6128
CDC27	62.583	45.5169	65.2641	60.6966	55.5094	45.5968	70.5151	75.4215	65.9414	65.5117	63.0411	61.8894	61.1984	63.1075	41.7336	76.5388	69.1402	63.4599	63.7628	73.7696	54.7615	53.8534	53.5179	45.0708
CDC34	39.6359	42.5543	32.8793	31.6678	34.8916	37.1137	65.1337	63.611	52.9389	38.1337	38.9182	42.1506	32.6184	39.7709	38.3128	53.271	67.9733	56.975	46.8346	47.2237	47.2195	42.4937	38.1585	34.6834
CDC37	66.5656	73.7966	66.0058	55.8585	62.2498	60.4423	90.9274	91.9976	79.8727	73.0895	93.275	73.6093	69.2753	64.0935	56.443	86.0296	81.9764	86.0415	75.4244	64.8278	69.1897	69.4204	67.3174	67.0781
CDC37L1	38.1188	44.4396	36.8347	31.6678	36.4776	34.9929	45.2781	40.4044	41.3295	38.1337	35.541	36.3934	35.7249	35.498	44.4702	38.5756	42.1551	42.9628	38.5586	38.282	33.7751	54.6948	41.9984	30.6341
CDC40	30.1536	22.8931	30.9016	34.3068	28.1512	19.4405	22.8246	31.7019	24.3797	34.9559	28.3041	27.3465	23.9202	28.9243	21.2089	28.4724	26.5475	24.7818	35.5492	32.9728	25.5772	32.8169	25.439	27.1129
CDC42	104.684	64.6394	98.3906	87.9661	92.7799	61.8561	152.35	185.653	119.345	154.001	109.679	84.7123	89.7783	86.1154	47.2069	138.994	139.302	92.2948	121.319	117.64	93.4553	71.9447	72.3572	56.3385
CDC42BPA	35.6534	30.7037	32.8793	36.9458	42.425	29.3375	28.9483	35.2243	26.7016	28.1114	37.31	31.8699	25.7841	34.8406	22.2351	27.2478	30.7776	31.3826	29.1541	23.1927	33.7751	26.9267	27.3589	27.289
CDC42BPB	48.7389	45.2476	42.5206	46.6221	42.0285	38.881	35.072	44.9628	44.3479	27.378	37.7925	43.3842	40.6954	37.4701	23.9455	41.6371	41.8634	36.1305	33.8564	28.5019	36.3984	36.1827	34.3187	32.5707
CDC42BPG	0.948228	0.269331	0.494425	2.19915	0.396495	0.706927	0	0.207202	0.696564	0.244447	0.482457	1.43929	0.621303	1.97211	1.02624	0.306155	0.291731	0.926422	0.376182	0	1.31165	0.841459	0.479981	0.88029
CDC42EP1	105.822	123.084	94.9296	94.1238	90.0045	113.462	152.164	74.5927	112.379	92.4008	121.097	159.35	122.397	114.382	126.227	159.507	145.574	169.999	167.401	138.318	190.846	136.737	138.715	145.952
CDC42EP2	3.98256	4.30929	4.44983	3.51865	2.37897	3.53464	31.7318	32.5307	19.9682	12.7112	13.5088	8.01889	10.2515	7.55975	3.76287	33.3709	26.6934	23.508	14.483	10.3389	15.7398	3.78657	5.99977	8.8029
CDC42EP3	41.722	30.4344	34.1153	35.1865	28.9442	28.2771	15.9587	14.9185	11.6094	26.6447	25.5702	45.0291	23.6095	33.8545	25.3138	26.3293	17.7956	20.1497	38.5586	29.899	21.9702	25.6645	24.479	28.8735
CDC42EP4	119.477	129.548	101.357	139.426	133.619	146.334	101.505	79.9799	136.527	81.8896	103.407	126.657	117.116	119.641	141.621	72.8649	82.7057	108.855	98.3715	89.4177	93.1274	116.963	125.275	119.543
CDC42SE1	24.4643	22.3545	27.935	18.9127	21.8073	14.8455	86.6593	57.1877	49.9204	29.3336	31.8422	28.7857	21.1243	23.6653	14.0252	52.6587	57.471	44.8157	26.3327	24.8693	19.6748	12.6219	15.1194	20.2467
[truncated: 11,610 more rows]
