# Supplementary material for: An in vitro model of chronic wounding and its implication for age-related macular degeneration
Source: PLoS One. 2020 Jul 23;15(7):e0236298. doi: 10.1371/journal.pone.0236298 (PMC7377501; doi:10.1371/journal.pone.0236298)
Supplement: S2 Table — Differential expression and statistical analysis were carried out using edgeR. 24-hour unwounded samples were used as control for both 5-hour and 24-hour wounded samples. 8-day unwounded samples were used as the control for 8-day wounded samples. (XLSX) [file pone.0236298.s007.xlsx]

## Sheet: Sheet1
	5H_acute vs 24H_unwounded							24H_acute vs 24H_unwounded							8D_acute vs 8D_unwounded							5H_chronic vs 24H_unwounded							24_chronic vs 24H_unwounded							8D_chronic vs 8D_unwounded
Gene	logFC	logCPM	LR	PValue	FDR		Gene	logFC	logCPM	LR	PValue	FDR		Gene	logFC	logCPM	LR	PValue	FDR		Gene	logFC	logCPM	LR	PValue	FDR		Gene	logFC	logCPM	LR	PValue	FDR		Gene	logFC	logCPM	LR	PValue	FDR
A1BG	0.651932	2.99399	3.31817	0.068518	0.14154		A1BG	0.421741	2.99399	1.36153	0.243272	0.726109		A1BG	0.205329	2.99399	0.219982	0.639053	0.951234		A1BG	0.622231	2.99399	3.03458	0.0815077	0.16808		A1BG	0.547719	2.99399	2.25337	0.133324	0.437015		A1BG	0.597651	2.99399	2.12844	0.144588	0.663978
A2M	0.256779	2.09748	0.337675	0.561174	0.683168		A2M	0.480074	2.09748	1.25393	0.262803	0.739805		A2M	-0.00510886	2.09748	0.000210548	0.988423	1		A2M	0.610914	2.09748	2.20835	0.137265	0.248392		A2M	1.20284	2.09748	8.60206	0.00335782	0.0425846		A2M	-0.640468	2.09748	3.29569	0.0694619	0.514835
A2ML1	-2.40122	0.0504382	5.88702	0.0152529	0.0420505		A2ML1	-1.88942	0.0504382	4.1827	0.0408386	0.504845		A2ML1	0.202139	0.0504382	0.0416287	0.838329	0.98473		A2ML1	-2.49068	0.0504382	6.87604	0.00873587	0.0286108		A2ML1	-3.47778	0.0504382	8.7449	0.00310469	0.0399326		A2ML1	0.490469	0.0504382	0.289833	0.590327	0.922095
A4GALT	0.336852	0.517093	0.26038	0.609859	0.724043		A4GALT	0.376049	0.517093	0.329095	0.566193	0.877109		A4GALT	-0.720788	0.517093	0.662989	0.415507	0.892644		A4GALT	0.162276	0.517093	0.0615304	0.804093	0.870598		A4GALT	-0.313477	0.517093	0.17772	0.67334	0.881802		A4GALT	0.605209	0.517093	0.744617	0.388186	0.846725
AAAS	-0.814218	5.78041	22.0056	2.71857e-06	2.59792e-05		AAAS	-0.0730925	5.78041	0.187635	0.664892	0.90516		AAAS	0.0779754	5.78041	0.181137	0.670398	0.95678		AAAS	-0.700619	5.78041	16.6538	4.48596e-05	0.000331406		AAAS	-0.128801	5.78041	0.568821	0.450728	0.756103		AAAS	0.0463902	5.78041	0.0666278	0.796311	0.968729
AACS	-0.471332	5.29316	2.81482	0.0933975	0.179184		AACS	-0.0665899	5.29316	0.0573072	0.810804	0.950078		AACS	-0.0539679	5.29316	0.035096	0.851395	0.98627		AACS	-0.223844	5.29316	0.648011	0.420825	0.56292		AACS	-0.0241396	5.29316	0.00743686	0.931278	0.979731		AACS	0.341604	5.29316	1.44954	0.228602	0.739911
AADACL4	-2.66843	0.278226	9.69613	0.00184657	0.00742994		AADACL4	-0.188178	0.278226	0.0824443	0.774012	0.939627		AADACL4	1.00078	0.278226	1.18855	0.275621	0.837297		AADACL4	-3.45933	0.278226	14.8009	0.000119479	0.00077533		AADACL4	-1.50415	0.278226	3.74859	0.052852	0.267464		AADACL4	0.945964	0.278226	1.17068	0.279262	0.779816
AADAT	-0.0791176	5.27876	0.220455	0.638693	0.746656		AADAT	-0.148934	5.27876	0.779968	0.377151	0.790796		AADAT	0.178237	5.27876	0.945809	0.330788	0.860532		AADAT	-0.0569294	5.27876	0.1164	0.732972	0.819714		AADAT	0.00619718	5.27876	0.00132298	0.970985	0.990192		AADAT	0.0289223	5.27876	0.0260168	0.871859	0.982619
AAED1	1.43917	3.81075	15.8713	6.77996e-05	0.000429324		AAED1	0.390129	3.81075	1.14116	0.285408	0.746368		AAED1	-0.0167816	3.81075	0.00161843	0.96791	0.996089		AAED1	1.1229	3.81075	9.69907	0.00184361	0.00786454		AAED1	0.302394	3.81075	0.666393	0.414312	0.731538		AAED1	0.0543864	3.81075	0.0181029	0.89297	0.984994
AAGAB	0.255271	6.40835	2.53152	0.111593	0.20608		AAGAB	0.172775	6.40835	1.15816	0.281848	0.744591		AAGAB	-0.0749603	6.40835	0.19967	0.654987	0.955114		AAGAB	0.552207	6.40835	12.0121	0.00052856	0.00280963		AAGAB	0.0549644	6.40835	0.114142	0.735477	0.906391		AAGAB	-0.082553	6.40835	0.249658	0.617316	0.929269
AAK1	1.02607	4.81183	12.6837	0.000368859	0.00188843		AAK1	0.559676	4.81183	3.74945	0.0528249	0.549573		AAK1	-0.291979	4.81183	0.930883	0.334634	0.860532		AAK1	0.866348	4.81183	9.06287	0.00260853	0.0104803		AAK1	0.122318	4.81183	0.172994	0.677464	0.882879		AAK1	-0.634196	4.81183	4.42425	0.0354317	0.400008
AAMDC	0.0809303	4.20482	0.0833245	0.772842	0.846221		AAMDC	0.321755	4.20482	1.33391	0.24811	0.730837		AAMDC	0.691426	4.20482	4.76418	0.029058	0.467094		AAMDC	-0.216381	4.20482	0.589218	0.442722	0.583266		AAMDC	0.0895179	4.20482	0.0997597	0.752118	0.912846		AAMDC	0.528558	4.20482	2.87995	0.089689	0.563532
AAMP	0.291854	6.73975	4.55826	0.0327603	0.0784448		AAMP	-0.0445223	6.73975	0.104804	0.74614	0.930934		AAMP	0.143995	6.73975	0.957992	0.327693	0.860089		AAMP	0.365789	6.73975	7.22432	0.00719225	0.0243402		AAMP	-0.0298118	6.73975	0.0459863	0.830201	0.943019		AAMP	0.248979	6.73975	2.98738	0.0839159	0.55109
AAR2	0.288757	5.91603	3.05448	0.0805149	0.160029		AAR2	-0.15475	5.91603	0.85852	0.354153	0.779749		AAR2	-0.0058197	5.91603	0.00104753	0.974181	0.997293		AAR2	0.211514	5.91603	1.64965	0.199007	0.327222		AAR2	-0.464094	5.91603	7.33639	0.00675723	0.0713443		AAR2	-0.0010535	5.91603	3.58339e-05	0.995224	1
AARD	0.142042	3.04712	0.0952037	0.757663	0.835111		AARD	0.234095	3.04712	0.260596	0.609711	0.887554		AARD	0.275223	3.04712	0.32775	0.566987	0.93584		AARD	0.248816	3.04712	0.296721	0.585946	0.707587		AARD	0.244039	3.04712	0.277807	0.598142	0.844337		AARD	0.00136735	3.04712	8.49926e-06	0.997674	1
AARS	-1.13878	7.43855	10.9818	0.000920129	0.00412693		AARS	-0.339333	7.43855	1.00278	0.316638	0.760501		AARS	0.186122	7.43855	0.300903	0.583317	0.936756		AARS	-0.884053	7.43855	6.70941	0.00959056	0.0309408		AARS	-0.357859	7.43855	1.11182	0.291686	0.633259		AARS	0.100204	7.43855	0.0874279	0.767473	0.96017
AARS2	-0.931552	4.56745	4.82349	0.0280744	0.069335		AARS2	-0.393879	4.56745	0.889718	0.345554	0.772642		AARS2	0.248175	4.56745	0.349552	0.554367	0.931366		AARS2	-0.496482	4.56745	1.42116	0.233212	0.368062		AARS2	0.0223972	4.56745	0.0028786	0.957212	0.987172		AARS2	0.173855	4.56745	0.173209	0.677276	0.942067
AARSD1	-0.0070369	5.00202	0.000909367	0.975943	0.985576		AARSD1	0.102741	5.00202	0.195294	0.658547	0.90337		AARSD1	0.113944	5.00202	0.20744	0.648781	0.954097		AARSD1	0.291983	5.00202	1.59706	0.206321	0.336024		AARSD1	0.204532	5.00202	0.760271	0.383244	0.711387		AARSD1	0.186691	5.00202	0.579947	0.446333	0.879231
AASDH	-0.893167	4.61392	14.814	0.000118649	0.000704132		AASDH	-0.0388478	4.61392	0.030565	0.861214	0.965591		AASDH	0.035229	4.61392	0.0218831	0.882399	0.988692		AASDH	-0.740573	4.61392	10.5714	0.00114851	0.00530594		AASDH	-0.169588	4.61392	0.557795	0.45515	0.758555		AASDH	-0.132735	4.61392	0.321519	0.570696	0.914553
AASDHPPT	-0.073876	7.27518	0.300275	0.58371	0.701442		AASDHPPT	-0.139145	7.27518	1.06395	0.302316	0.754225		AASDHPPT	0.0227243	7.27518	0.0268218	0.869909	0.988393		AASDHPPT	-0.133783	7.27518	0.988865	0.32002	0.464763		AASDHPPT	-0.145386	7.27518	1.14386	0.284838	0.624951		AASDHPPT	-0.0281747	7.27518	0.0420096	0.837601	0.978138
AASS	0.120236	5.58528	0.558403	0.454905	0.587506		AASS	-0.249045	5.58528	2.32833	0.127038	0.655322		AASS	-0.0780646	5.58528	0.207625	0.648635	0.954097		AASS	0.371598	5.58528	5.50801	0.0189296	0.053332		AASS	-0.220952	5.58528	1.77126	0.183226	0.514572		AASS	-0.237043	5.58528	1.99314	0.158013	0.685478
AATF	0.752989	5.61197	12.3926	0.000431035	0.00215407		AATF	-0.202567	5.61197	0.87025	0.350886	0.7764		AATF	-0.0643029	5.61197	0.0803543	0.776818	0.976642		AATF	0.493678	5.61197	5.34514	0.0207801	0.057545		AATF	0.288424	5.61197	1.76954	0.183439	0.515008		AATF	-0.131535	5.61197	0.3465	0.556101	0.910217
AATK	-1.19039	3.0119	11.997	0.000532872	0.00259439		AATK	0.148096	3.0119	0.229574	0.63184	0.89448		AATK	-0.391779	3.0119	1.39857	0.236962	0.821704		AATK	-0.745142	3.0119	5.35041	0.0207174	0.0574108		AATK	-0.659986	3.0119	3.81569	0.0507748	0.260138		AATK	-0.0111013	3.0119	0.00126253	0.971655	0.995881
ABAT	-0.473201	3.49733	2.33378	0.126594	0.226372		ABAT	-0.00952339	3.49733	0.000997262	0.974807	0.99635		ABAT	0.0149329	3.49733	0.00216463	0.962891	0.996089		ABAT	-0.266928	3.49733	0.78766	0.374809	0.519408		ABAT	0.108213	3.49733	0.126023	0.722592	0.900241		ABAT	0.503909	3.49733	2.71961	0.0991221	0.582406
ABCA1	2.8918	5.1738	160.222	1.01183e-36	5.73709e-34		ABCA1	0.355366	5.1738	2.22206	0.136052	0.66403		ABCA1	-0.155967	5.1738	0.424772	0.514566	0.928652		ABCA1	2.19	5.1738	93.1331	4.88939e-22	7.31152e-20		ABCA1	0.562198	5.1738	5.47059	0.0193391	0.143885		ABCA1	0.0362252	5.1738	0.0245428	0.875512	0.982706
ABCA10	-0.303804	-0.0424969	0.0715492	0.789094	0.857804		ABCA10	0.657466	-0.0424969	0.370984	0.542468	0.86556		ABCA10	-1.09784	-0.0424969	0.937497	0.332922	0.860532		ABCA10	0.0159414	-0.0424969	4.65892e-05	0.994554	0.996221		ABCA10	-0.338029	-0.0424969	0.0826586	0.773726	0.920138		ABCA10	-1.47321	-0.0424969	1.82497	0.176723	0.704979
ABCA13	-1.16115	2.09959	8.08953	0.00445218	0.0153692		ABCA13	0.213781	2.09959	0.34498	0.556969	0.872198		ABCA13	-0.181876	2.09959	0.166855	0.682922	0.957964		ABCA13	-2.15774	2.09959	24.2078	8.64809e-07	1.00071e-05		ABCA13	-1.00812	2.09959	5.86199	0.0154713	0.124427		ABCA13	0.151884	2.09959	0.136131	0.712158	0.949358
ABCA2	-0.748725	7.95773	7.96666	0.00476467	0.0162704		ABCA2	-0.260233	7.95773	0.97508	0.323416	0.76305		ABCA2	-0.578105	7.95773	4.75982	0.0291316	0.467094		ABCA2	-0.856485	7.95773	10.404	0.00125745	0.00570827		ABCA2	-0.865021	7.95773	10.5518	0.00116072	0.0189163		ABCA2	-0.347499	7.95773	1.73508	0.187764	0.710888
ABCA3	-0.439666	5.0763	1.61918	0.203206	0.32338		ABCA3	-0.0273663	5.0763	0.0063869	0.936302	0.987243		ABCA3	-0.0392196	5.0763	0.0128748	0.90966	0.99252		ABCA3	-0.261821	5.0763	0.583959	0.444765	0.585164		ABCA3	0.0921555	5.0763	0.0716474	0.788953	0.925554		ABCA3	0.0882582	5.0763	0.0663033	0.796797	0.96893
ABCA4	-0.71433	4.55134	3.12139	0.0772709	0.155157		ABCA4	-0.555977	4.55134	1.91615	0.166282	0.682518		ABCA4	-0.397191	4.55134	0.987958	0.320242	0.858858		ABCA4	-0.942709	4.55134	5.45059	0.0195617	0.0548518		ABCA4	-0.839686	4.55134	4.20064	0.0404087	0.226019		ABCA4	-0.266321	4.55134	0.451799	0.501482	0.895488
ABCA5	-0.886147	5.14582	18.133	2.06003e-05	0.000153689		ABCA5	-0.0849802	5.14582	0.179919	0.671442	0.907077		ABCA5	-0.263977	5.14582	1.62961	0.201758	0.802394		ABCA5	-0.666253	5.14582	10.6971	0.00107305	0.00503358		ABCA5	-0.42319	5.14582	4.20121	0.0403952	0.226019		ABCA5	-0.41994	5.14582	4.23058	0.0397018	0.41719
ABCA7	-0.818032	5.56074	6.44637	0.0111179	0.0325591		ABCA7	-0.328967	5.56074	1.07034	0.300868	0.753511		ABCA7	0.124988	5.56074	0.155023	0.693781	0.962661		ABCA7	-1.12367	5.56074	12.0967	0.000505109	0.00270398		ABCA7	-0.656367	5.56074	4.13478	0.0420104	0.230237		ABCA7	0.182785	5.56074	0.33448	0.563033	0.91199
ABCB1	-0.154646	2.41251	0.108912	0.741386	0.824651		ABCB1	0.214749	2.41251	0.220247	0.638852	0.897254		ABCB1	1.43977	2.41251	6.06949	0.0137537	0.342341		ABCB1	1.07194	2.41251	6.06908	0.0137569	0.0412162		ABCB1	1.11441	2.41251	6.28288	0.012191	0.105665		ABCB1	2.51587	2.41251	22.2151	2.43752e-06	0.00236927
ABCB10	0.289324	4.36843	2.26275	0.132519	0.23444		ABCB10	0.00240605	4.36843	0.000151869	0.990168	0.998126		ABCB10	-0.268352	4.36843	1.54952	0.213206	0.806533		ABCB10	0.416035	4.36843	4.88784	0.0270465	0.0708876		ABCB10	0.203124	4.36843	1.05303	0.304811	0.645568		ABCB10	-0.110884	4.36843	0.297944	0.585174	0.920418
ABCB4	-2.35574	0.535432	10.5879	0.00113829	0.00494884		ABCB4	-2.17125	0.535432	9.43789	0.00212548	0.109145		ABCB4	-0.381113	0.535432	0.249795	0.617219	0.946606		ABCB4	-2.09011	0.535432	9.67294	0.00187002	0.00796968		ABCB4	-2.95625	0.535432	12.8725	0.000333448	0.00700329		ABCB4	0.408404	0.535432	0.360022	0.548494	0.907882
ABCB5	-0.746621	0.690218	1.10389	0.293415	0.427631		ABCB5	-0.466615	0.690218	0.459362	0.497922	0.848367		ABCB5	1.05507	0.690218	1.88671	0.169574	0.77058		ABCB5	-0.490404	0.690218	0.526116	0.468244	0.606804		ABCB5	-0.377687	0.690218	0.284866	0.593529	0.842529		ABCB5	0.886133	0.690218	1.40045	0.236649	0.746469
ABCB6	-0.486333	5.49874	4.36862	0.0366066	0.0858128		ABCB6	-0.364839	5.49874	2.4828	0.115097	0.647801		ABCB6	-0.06577	5.49874	0.073629	0.786124	0.979438		ABCB6	-0.385261	5.49874	2.7847	0.0951685	0.189308		ABCB6	-0.26596	5.49874	1.30135	0.253967	0.597136		ABCB6	-0.134888	5.49874	0.316524	0.573704	0.914778
ABCB7	-0.308325	4.28669	2.33745	0.126296	0.225958		ABCB7	-0.138623	4.28669	0.48724	0.485161	0.840172		ABCB7	-0.326743	4.28669	2.35715	0.12471	0.72112		ABCB7	-0.398081	4.28669	3.97954	0.0460561	0.107871		ABCB7	0.144738	4.28669	0.525883	0.468343	0.767714		ABCB7	-0.531011	4.28669	6.60763	0.0101543	0.237794
ABCB8	-0.323976	4.99252	1.89427	0.168721	0.281332		ABCB8	-0.0131569	4.99252	0.00320712	0.954839	0.99064		ABCB8	0.142968	4.99252	0.345432	0.55671	0.931406		ABCB8	0.0448491	4.99252	0.0378547	0.845735	0.89852		ABCB8	0.209635	4.99252	0.802331	0.370397	0.701625		ABCB8	0.493314	4.99252	4.33256	0.03739	0.408678
ABCB9	-1.71816	6.78708	45.4383	1.57522e-11	4.44722e-10		ABCB9	-0.419586	6.78708	2.91336	0.0878488	0.619724		ABCB9	-0.171266	6.78708	0.474216	0.491054	0.920507		ABCB9	-1.67554	6.78708	43.6447	3.93739e-11	1.16987e-09		ABCB9	-0.588487	6.78708	5.66294	0.0173271	0.13397		ABCB9	-0.0962246	6.78708	0.151306	0.697291	0.9464
ABCC1	-0.564909	6.31731	4.58459	0.0322607	0.0774939		ABCC1	-0.266304	6.31731	1.03054	0.310032	0.758186		ABCC1	-0.212384	6.31731	0.636898	0.424836	0.897279		ABCC1	-1.02355	6.31731	14.8177	0.000118416	0.000769585		ABCC1	-0.562307	6.31731	4.5085	0.0337267	0.201472		ABCC1	-0.196666	6.31731	0.552246	0.457401	0.88359
ABCC10	-0.415574	4.17239	1.20307	0.272709	0.403548		ABCC10	-0.0315698	4.17239	0.00709416	0.932876	0.986628		ABCC10	0.196676	4.17239	0.260602	0.609707	0.944281		ABCC10	-0.074341	4.17239	0.0396164	0.842232	0.896173		ABCC10	-0.223648	4.17239	0.346178	0.556285	0.824251		ABCC10	0.0246882	4.17239	0.0041634	0.948553	0.992094
ABCC11	-0.871534	0.430281	1.17074	0.279249	0.411079		ABCC11	-1.12428	0.430281	1.9073	0.167263	0.682518		ABCC11	-2.59995	0.430281	5.55986	0.0183768	0.381656		ABCC11	-1.51855	0.430281	3.19687	0.0737792	0.156117		ABCC11	-1.27556	0.430281	2.18482	0.139378	0.446586		ABCC11	-0.188249	0.430281	0.0514893	0.820492	0.975216
ABCC3	2.0587	3.23384	59.6881	1.11144e-14	5.38239e-13		ABCC3	1.73039	3.23384	40.6142	1.85454e-10	1.68244e-07		ABCC3	-0.270449	3.23384	0.366848	0.544727	0.93103		ABCC3	1.87647	3.23384	49.5676	1.91654e-12	7.36733e-11		ABCC3	1.53252	3.23384	29.2655	6.31078e-08	4.05081e-06		ABCC3	-0.211763	3.23384	0.272958	0.601354	0.925705
ABCC4	-0.929819	4.19954	6.06058	0.0138232	0.0388181		ABCC4	0.14441	4.19954	0.155443	0.693387	0.915907		ABCC4	-0.0733324	4.19954	0.0374566	0.846538	0.985816		ABCC4	-1.11496	4.19954	8.71762	0.00315149	0.0122218		ABCC4	-0.195619	4.19954	0.276369	0.599091	0.844374		ABCC4	-0.381428	4.19954	1.02365	0.311654	0.797867
ABCC5	0.926313	8.08708	9.22017	0.00239363	0.00922474		ABCC5	-0.149733	8.08708	0.243831	0.621453	0.890557		ABCC5	0.117367	8.08708	0.149661	0.698859	0.962871		ABCC5	0.381694	8.08708	1.58573	0.207937	0.337957		ABCC5	-0.315612	8.08708	1.07709	0.299349	0.639991		ABCC5	0.133667	8.08708	0.194468	0.659223	0.938356
ABCC6	-1.26591	3.9092	13.1625	0.00028561	0.00150877		ABCC6	-0.573194	3.9092	2.91508	0.0877551	0.619383		ABCC6	0.187913	3.9092	0.305119	0.580691	0.936684		ABCC6	-1.04033	3.9092	9.33219	0.00225163	0.00929787		ABCC6	-0.0589374	3.9092	0.0310394	0.860152	0.953483		ABCC6	-0.080741	3.9092	0.057216	0.810952	0.971799
ABCC9	-1.05507	2.02658	4.86603	0.0273904	0.0678675		ABCC9	-0.125923	2.02658	0.0806029	0.776482	0.940403		ABCC9	0.352272	2.02658	0.610329	0.434664	0.901937		ABCC9	-1.35341	2.02658	8.01646	0.00463542	0.0168886		ABCC9	-1.36417	2.02658	7.14848	0.00750277	0.0771131		ABCC9	-0.438086	2.02658	0.913216	0.339263	0.818545
ABCD1	-0.743657	3.16655	5.54546	0.0185287	0.0493615		ABCD1	-0.0602425	3.16655	0.0403371	0.840823	0.959411		ABCD1	0.81781	3.16655	6.19783	0.0127907	0.3385		ABCD1	-0.576315	3.16655	3.54324	0.0597885	0.132143		ABCD1	-0.184709	3.16655	0.35428	0.5517	0.822383		ABCD1	0.218854	3.16655	0.440643	0.506812	0.896024
ABCD2	-4.50076	0.819921	21.106	4.34576e-06	3.93723e-05		ABCD2	-0.931656	0.819921	2.04065	0.153144	0.679167		ABCD2	-1.23735	0.819921	2.86518	0.0905156	0.663119		ABCD2	-2.53713	0.819921	11.8304	0.00058272	0.00303818		ABCD2	-0.177679	0.819921	0.0769089	0.781531	0.922443		ABCD2	-0.375616	0.819921	0.329757	0.565802	0.912745
ABCD3	-0.631885	7.13622	7.5632	0.00595721	0.0195386		ABCD3	-0.238461	7.13622	1.09224	0.295975	0.751703		ABCD3	0.0882027	7.13622	0.147333	0.701097	0.963301		ABCD3	-0.340883	7.13622	2.23172	0.135204	0.245871		ABCD3	-0.0149191	7.13622	0.00426578	0.947925	0.984308		ABCD3	0.0300308	7.13622	0.0171777	0.895725	0.985741
ABCD4	0.438004	4.43726	0.384195	0.535367	0.659898		ABCD4	0.0501555	4.43726	0.00504451	0.943378	0.988561		ABCD4	-0.444527	4.43726	0.392044	0.531227	0.93103		ABCD4	-0.325085	4.43726	0.211727	0.645417	0.754086		ABCD4	0.504894	4.43726	0.508246	0.475899	0.773748		ABCD4	-0.32122	4.43726	0.206783	0.6493	0.937106
ABCE1	0.5054	6.54603	7.10507	0.00768662	0.0240902		ABCE1	-0.107652	6.54603	0.318318	0.57262	0.878234		ABCE1	-0.215592	6.54603	1.19485	0.274353	0.837297		ABCE1	0.56673	6.54603	8.97471	0.00273742	0.0109176		ABCE1	0.0676753	6.54603	0.124797	0.723889	0.90028		ABCE1	-0.155854	6.54603	0.638775	0.424155	0.867693
ABCF1	0.873134	5.46687	27.183	1.85083e-07	2.34289e-06		ABCF1	0.260588	5.46687	2.34497	0.125688	0.654726		ABCF1	0.149702	5.46687	0.59275	0.441358	0.903874		ABCF1	0.650872	5.46687	15.154	9.90895e-05	0.000660338		ABCF1	0.160144	5.46687	0.850628	0.356375	0.691833		ABCF1	0.341612	5.46687	3.34613	0.0673631	0.509855
ABCF2	0.34153	5.71253	1.13268	0.287205	0.420427		ABCF2	-0.263517	5.71253	0.668073	0.413724	0.80867		ABCF2	0.0662966	5.71253	0.0412275	0.839099	0.984796		ABCF2	0.427089	5.71253	1.77971	0.182186	0.306829		ABCF2	0.145861	5.71253	0.204536	0.651084	0.871356		ABCF2	0.0556859	5.71253	0.0294185	0.863816	0.981065
ABCF3	-0.160341	5.93094	0.354026	0.551843	0.675374		ABCF3	-0.223706	5.93094	0.689288	0.406407	0.804702		ABCF3	0.0549817	5.93094	0.0403249	0.840847	0.984989		ABCF3	0.0681618	5.93094	0.0647213	0.799184	0.86711		ABCF3	0.1121	5.93094	0.17274	0.677688	0.882991		ABCF3	0.192209	5.93094	0.501245	0.478954	0.888136
ABCG1	-0.259514	6.10152	1.03897	0.308062	0.442626		ABCG1	-0.508237	6.10152	3.95524	0.0467256	0.527876		ABCG1	-0.0729172	6.10152	0.0802224	0.776996	0.976642		ABCG1	-0.476571	6.10152	3.49987	0.0613735	0.134988		ABCG1	-0.330682	6.10152	1.66593	0.196805	0.532853		ABCG1	0.277285	6.10152	1.18081	0.277192	0.779134
ABCG2	-1.21943	0.0506238	1.03067	0.310002	0.444344		ABCG2	-0.559614	0.0506238	0.237911	0.625719	0.89259		ABCG2	-0.77473	0.0506238	0.381921	0.536577	0.93103		ABCG2	0.058911	0.0506238	0.0031375	0.955331	0.970305		ABCG2	0.0952084	0.0506238	0.00705883	0.933043	0.979922		ABCG2	-0.0243519	0.0506238	0.000521613	0.981779	0.998285
ABCG4	0.700144	0.305024	0.494735	0.481823	0.613344		ABCG4	0.299636	0.305024	0.0883876	0.766237	0.93648		ABCG4	0.326794	0.305024	0.119098	0.730015	0.969118		ABCG4	0.0685324	0.305024	0.0051747	0.942653	0.962521		ABCG4	0.839962	0.305024	0.692724	0.405239	0.726306		ABCG4	-0.462452	0.305024	0.236296	0.626895	0.932678
ABHD1	0.562671	0.460972	0.748218	0.387041	0.521823		ABHD1	-0.364143	0.460972	0.250284	0.616875	0.888937		ABHD1	0.597904	0.460972	0.620883	0.430719	0.900817		ABHD1	0.192733	0.460972	0.0869986	0.768028	0.84585		ABHD1	0.267009	0.460972	0.144502	0.703846	0.893568		ABHD1	0.982689	0.460972	2.12355	0.14505	0.664471
ABHD10	-0.676513	6.1298	18.0004	2.20858e-05	0.000163161		ABHD10	-0.0994808	6.1298	0.407591	0.523195	0.858201		ABHD10	0.0473297	6.1298	0.0828953	0.773411	0.976377		ABHD10	-0.45495	6.1298	8.3896	0.00377375	0.0141746		ABHD10	0.0838874	6.1298	0.286261	0.592626	0.842153		ABHD10	0.188967	6.1298	1.37498	0.240957	0.74916
ABHD11	0.29158	4.9602	2.46527	0.116388	0.212192		ABHD11	0.138702	4.9602	0.551498	0.457706	0.826467		ABHD11	0.486124	4.9602	5.47701	0.0192682	0.386995		ABHD11	0.372295	4.9602	4.09319	0.0430563	0.102342		ABHD11	0.12851	4.9602	0.456043	0.499479	0.789043		ABHD11	0.505744	4.9602	6.30633	0.0120307	0.262669
ABHD12	0.0787967	5.95522	0.311782	0.576589	0.69571		ABHD12	-0.0041844	5.95522	0.000876288	0.976384	0.996822		ABHD12	0.248268	5.95522	2.55351	0.110049	0.69883		ABHD12	0.242032	5.95522	3.01764	0.0823631	0.169458		ABHD12	0.229436	5.95522	2.59946	0.1069	0.392482		ABHD12	0.387201	5.95522	6.62785	0.0100396	0.237718
ABHD12B	-1.36004	0.70417	3.81068	0.0509269	0.111975		ABHD12B	-0.481312	0.70417	0.548722	0.45884	0.827096		ABHD12B	0.800164	0.70417	0.880622	0.348031	0.86351		ABHD12B	-2.22506	0.70417	9.45594	0.00210466	0.00877459		ABHD12B	-0.790421	0.70417	1.33622	0.247701	0.592191		ABHD12B	-0.318843	0.70417	0.128546	0.719945	0.950924
ABHD13	0.243491	5.653	1.7562	0.185099	0.301547		ABHD13	0.13569	5.653	0.543177	0.461119	0.827695		ABHD13	-0.085196	5.653	0.192605	0.660757	0.955625		ABHD13	0.356848	5.653	3.82643	0.0504503	0.115811		ABHD13	0.105998	5.653	0.323273	0.569647	0.829771		ABHD13	-0.0491663	5.653	0.0665367	0.796448	0.968809
ABHD14A	-0.167616	6.83659	0.745248	0.387985	0.522691		ABHD14A	0.235438	6.83659	1.48375	0.223189	0.717463		ABHD14A	0.299065	6.83659	2.25132	0.1335	0.730466		ABHD14A	0.0236088	6.83659	0.0148927	0.902871	0.93681		ABHD14A	0.162599	6.83659	0.701386	0.402319	0.725016		ABHD14A	0.428755	6.83659	4.70474	0.0300795	0.375828
ABHD14A-ACY1	0.420832	3.28365	0.386354	0.534222	0.658964		ABHD14A-ACY1	0.300743	3.28365	0.19719	0.656999	0.902578		ABHD14A-ACY1	0.624702	3.28365	0.772182	0.379543	0.879418		ABHD14A-ACY1	-1.26754	3.28365	3.31103	0.0688164	0.147986		ABHD14A-ACY1	-1.28953	3.28365	3.35028	0.0671938	0.306734		ABHD14A-ACY1	0.892827	3.28365	1.61302	0.204067	0.723471
ABHD14B	-0.458286	5.73957	8.36239	0.00383067	0.0135962		ABHD14B	0.0105008	5.73957	0.00460384	0.945904	0.989273		ABHD14B	0.161053	5.73957	0.994652	0.318608	0.856842		ABHD14B	-0.178555	5.73957	1.32526	0.24965	0.386649		ABHD14B	-0.0409532	5.73957	0.0672925	0.79532	0.928381		ABHD14B	0.152852	5.73957	0.935238	0.333505	0.813619
ABHD15	-0.345975	2.76915	0.90189	0.342275	0.477432		ABHD15	-0.0251418	2.76915	0.00500267	0.943613	0.988658		ABHD15	0.375502	2.76915	0.903832	0.341756	0.861066		ABHD15	-0.18684	2.76915	0.280403	0.596437	0.716673		ABHD15	0.0908787	2.76915	0.0630156	0.801792	0.931294		ABHD15	0.430717	2.76915	1.27525	0.258783	0.767005
ABHD16A	0.646543	4.89726	3.08672	0.0789336	0.157728		ABHD16A	-0.422429	4.89726	1.28721	0.256563	0.737644		ABHD16A	0.364688	4.89726	0.938932	0.332553	0.860532		ABHD16A	0.273752	4.89726	0.556944	0.455494	0.595138		ABHD16A	0.256617	4.89726	0.480724	0.488095	0.781498		ABHD16A	-0.20206	4.89726	0.286723	0.592328	0.922095
ABHD16B	-0.506905	1.25334	0.970281	0.32461	0.459704		ABHD16B	-0.330961	1.25334	0.435034	0.509529	0.851938		ABHD16B	-0.418393	1.25334	0.545442	0.460186	0.909461		ABHD16B	-0.0737959	1.25334	0.023763	0.877489	0.919732		ABHD16B	-0.340226	1.25334	0.424914	0.514495	0.799491		ABHD16B	-0.00757355	1.25334	0.000253313	0.987302	0.999632
ABHD17A	0.229959	5.53036	1.90586	0.167423	0.279855		ABHD17A	0.324096	5.53036	3.82811	0.0503999	0.540033		ABHD17A	-0.00085271	5.53036	2.24053e-05	0.996223	1		ABHD17A	0.261911	5.53036	2.51238	0.112955	0.21473		ABHD17A	-0.0396879	5.53036	0.0539233	0.816372	0.93701		ABHD17A	0.282248	5.53036	2.62259	0.105353	0.599686
ABHD17B	-0.447078	4.78547	3.79627	0.0513667	0.112724		ABHD17B	-0.438905	4.78547	3.68048	0.055053	0.560122		ABHD17B	-0.0353109	4.78547	0.022023	0.882026	0.988692		ABHD17B	-0.501029	4.78547	4.81495	0.028214	0.0731445		ABHD17B	-0.362583	4.78547	2.44982	0.117539	0.410289		ABHD17B	-0.0587714	4.78547	0.0627913	0.802137	0.969564
ABHD17C	-0.047244	3.13547	0.0248099	0.874842	0.919648		ABHD17C	-0.37668	3.13547	1.51887	0.217791	0.717053		ABHD17C	-0.319594	3.13547	0.856345	0.354763	0.866795		ABHD17C	0.118791	3.13547	0.164928	0.68466	0.782994		ABHD17C	-0.168962	3.13547	0.296681	0.585971	0.839445		ABHD17C	-0.109949	3.13547	0.114548	0.735025	0.954578
ABHD18	-0.355831	2.83846	1.31886	0.250797	0.378578		ABHD18	0.077516	2.83846	0.0673114	0.795292	0.946257		ABHD18	-0.582977	2.83846	2.68825	0.101091	0.683718		ABHD18	-0.716219	2.83846	5.28689	0.0214865	0.0589612		ABHD18	-0.296578	2.83846	0.878508	0.348611	0.685534		ABHD18	-0.437829	2.83846	1.73476	0.187804	0.710888
ABHD2	0.963248	7.57752	16.1663	5.80187e-05	0.000375961		ABHD2	-0.00888966	7.57752	0.00138928	0.970267	0.994906		ABHD2	-0.167317	7.57752	0.485794	0.48581	0.919165		ABHD2	0.852353	7.57752	12.714	0.00036293	0.00203744		ABHD2	-0.180787	7.57752	0.56937	0.450509	0.756103		ABHD2	-0.124701	7.57752	0.271663	0.602219	0.92575
ABHD3	-0.00731978	4.31747	0.000888645	0.976218	0.985593		ABHD3	-0.026101	4.31747	0.011315	0.915287	0.982246		ABHD3	-0.0176641	4.31747	0.00423028	0.948142	0.996089		ABHD3	-0.412148	4.31747	2.76317	0.0964567	0.191199		ABHD3	-0.0621037	4.31747	0.0616299	0.803938	0.931459		ABHD3	0.0936731	4.31747	0.126159	0.722449	0.95161
ABHD4	-0.471076	7.18624	9.68061	0.00186223	0.00748631		ABHD4	-0.0348289	7.18624	0.0538952	0.816419	0.952009		ABHD4	0.123679	7.18624	0.643236	0.422541	0.896828		ABHD4	-0.480305	7.18624	10.1186	0.00146777	0.00649963		ABHD4	-0.387988	7.18624	6.51314	0.010708	0.0967562		ABHD4	0.0248845	7.18624	0.0264044	0.870917	0.982419
ABHD5	0.0823198	5.26553	0.216973	0.641356	0.748611		ABHD5	-0.143372	5.26553	0.648497	0.42065	0.811048		ABHD5	0.352131	5.26553	3.30525	0.0690588	0.608704		ABHD5	0.0617614	5.26553	0.123136	0.725658	0.813875		ABHD5	-0.115174	5.26553	0.405986	0.524014	0.806727		ABHD5	0.00183192	5.26553	9.16877e-05	0.99236	1
ABHD6	-1.06899	4.5718	26.9614	2.07557e-07	2.57235e-06		ABHD6	-0.0226251	4.5718	0.0139384	0.906019	0.97903		ABHD6	0.260533	4.5718	1.53062	0.216019	0.810618		ABHD6	-0.614631	4.5718	9.8762	0.00167431	0.00724911		ABHD6	-0.134153	4.5718	0.465982	0.494842	0.786076		ABHD6	0.133434	4.5718	0.421515	0.516182	0.898697
ABHD8	-1.04846	5.09479	36.0882	1.88585e-09	3.62979e-08		ABHD8	0.166794	5.09479	1.08544	0.297484	0.752594		ABHD8	0.0953625	5.09479	0.298131	0.585057	0.936756		ABHD8	-0.642728	5.09479	14.9626	0.000109662	0.000723005		ABHD8	0.229783	5.09479	1.99093	0.158243	0.479487		ABHD8	0.171298	5.09479	1.03527	0.308924	0.796199
ABI1	-0.692731	7.21483	20.3465	6.46117e-06	5.55073e-05		ABI1	-0.216425	7.21483	2.03679	0.153533	0.679167		ABI1	0.0553141	7.21483	0.128913	0.719561	0.967206		ABI1	-0.915183	7.21483	35.2926	2.83713e-09	5.72814e-08		ABI1	-0.0609348	7.21483	0.16029	0.68889	0.888065		ABI1	-0.015064	7.21483	0.009677	0.921637	0.989166
ABI2	-0.397083	6.66423	4.17745	0.0409654	0.0939113		ABI2	-0.130197	6.66423	0.454226	0.500335	0.849321		ABI2	-0.172071	6.66423	0.765206	0.381704	0.879633		ABI2	-0.42839	6.66423	4.89221	0.0269782	0.0707358		ABI2	-0.316703	6.66423	2.63703	0.104399	0.387337		ABI2	-0.190361	6.66423	0.949545	0.329835	0.810613
ABI3BP	0.00200675	0.406042	4.34901e-06	0.998336	0.999845		ABI3BP	0.180807	0.406042	0.0652741	0.798346	0.946562		ABI3BP	-0.262733	0.406042	0.0971201	0.755313	0.972956		ABI3BP	0.123455	0.406042	0.0325659	0.856791	0.906204		ABI3BP	-0.0514561	0.406042	0.00456542	0.94613	0.983799		ABI3BP	0.490461	0.406042	0.447315	0.503613	0.895498
ABL1	-0.551091	6.606	3.88051	0.0488496	0.108106		ABL1	-0.224458	6.606	0.650725	0.419854	0.811048		ABL1	-0.283263	6.606	1.02368	0.311647	0.854518		ABL1	-0.66754	6.606	5.69664	0.0169974	0.0488149		ABL1	-0.453562	6.606	2.62022	0.10551	0.389521		ABL1	-0.0992832	6.606	0.127136	0.72142	0.95135
ABL2	1.63162	7.77446	31.7304	1.77125e-08	2.78649e-07		ABL2	0.698263	7.77446	6.01809	0.01416	0.339242		ABL2	-0.110502	7.77446	0.147877	0.700572	0.962871		ABL2	1.48651	7.77446	26.5393	2.58238e-07	3.39526e-06		ABL2	0.454678	7.77446	2.55513	0.109937	0.396612		ABL2	0.245621	7.77446	0.736595	0.390754	0.847808
ABLIM1	-0.26629	6.36261	1.44366	0.229549	0.354601		ABLIM1	-0.12266	6.36261	0.308405	0.578661	0.879116		ABLIM1	-0.294756	6.36261	1.71101	0.190854	0.792294		ABLIM1	0.122432	6.36261	0.310044	0.577653	0.701316		ABLIM1	0.276526	6.36261	1.56711	0.210627	0.551088		ABLIM1	0.126438	6.36261	0.323856	0.569299	0.914432
ABLIM2	0.193677	0.0549445	0.0426185	0.836445	0.894206		ABLIM2	0.472989	0.0549445	0.263158	0.607959	0.886747		ABLIM2	2.08042	0.0549445	2.37897	0.122979	0.720628		ABLIM2	1.01296	0.0549445	1.29058	0.255941	0.393753		ABLIM2	-0.426609	0.0549445	0.166313	0.68341	0.885362		ABLIM2	2.3875	0.0549445	3.5366	0.0600283	0.488452
ABR	-1.40559	9.04736	24.042	9.42558e-07	1.00995e-05		ABR	-0.220157	9.04736	0.61407	0.43326	0.817085		ABR	-0.132939	9.04736	0.223496	0.636389	0.950885		ABR	-1.33564	9.04736	21.8208	2.99333e-06	3.03527e-05		ABR	-0.442208	9.04736	2.466	0.116333	0.407986		ABR	-0.024686	9.04736	0.00772069	0.929982	0.990573
ABRACL	0.145813	6.0055	0.256703	0.612395	0.726013		ABRACL	0.63837	6.0055	4.92356	0.0264929	0.439117		ABRACL	0.181848	6.0055	0.37654	0.539461	0.93103		ABRACL	0.4948	6.0055	2.96329	0.0851744	0.173928		ABRACL	0.458387	6.0055	2.52715	0.111903	0.400202		ABRACL	-0.269143	6.0055	0.825325	0.363628	0.832636
ABT1	0.428374	5.08984	6.1759	0.0129502	0.0368597		ABT1	0.147892	5.08984	0.720237	0.396066	0.800744		ABT1	0.113279	5.08984	0.324763	0.568759	0.936269		ABT1	0.517387	5.08984	9.22058	0.0023931	0.00976179		ABT1	0.101898	5.08984	0.327244	0.567287	0.82891		ABT1	0.179755	5.08984	0.885919	0.346586	0.821041
ABTB1	0.0262137	3.08794	0.00269748	0.958579	0.975555		ABTB1	0.290915	3.08794	0.33389	0.563378	0.875165		ABTB1	0.574817	3.08794	1.16639	0.280145	0.837297		ABTB1	0.298278	3.08794	0.356883	0.550242	0.677578		ABTB1	0.361687	3.08794	0.506096	0.476834	0.774407		ABTB1	0.544761	3.08794	1.06786	0.301429	0.791111
ABTB2	3.34251	1.35535	25.8865	3.62095e-07	4.23316e-06		ABTB2	0.648532	1.35535	0.701275	0.402356	0.803496		ABTB2	-1.04189	1.35535	1.73512	0.187758	0.792294		ABTB2	3.00395	1.35535	20.8374	4.99967e-06	4.76439e-05		ABTB2	0.290352	1.35535	0.121181	0.727757	0.901864		ABTB2	-0.385473	1.35535	0.311466	0.576782	0.915926
ACAA1	0.146211	5.58452	0.577033	0.447478	0.580131		ACAA1	-0.009215	5.58452	0.00227599	0.961949	0.992426		ACAA1	0.168143	5.58452	0.711416	0.398974	0.888219		ACAA1	0.369182	5.58452	3.74724	0.0528948	0.120146		ACAA1	0.216903	5.58452	1.24767	0.263998	0.605992		ACAA1	0.101334	5.58452	0.265178	0.606585	0.92609
ACAA2	-0.325871	7.2275	5.46738	0.0193746	0.0512439		ACAA2	-0.110611	7.2275	0.636946	0.424819	0.813289		ACAA2	-0.155499	7.2275	1.18546	0.276247	0.837297		ACAA2	-0.220726	7.2275	2.53266	0.111512	0.212529		ACAA2	-0.0657295	7.2275	0.222162	0.637397	0.864087		ACAA2	-0.110489	7.2275	0.613856	0.43334	0.872966
ACACA	-0.417204	5.87971	1.801	0.179592	0.294734		ACACA	-0.284326	5.87971	0.840714	0.359193	0.783046		ACACA	-0.177426	5.87971	0.319512	0.571901	0.936684		ACACA	-0.668046	5.87971	4.59493	0.0320667	0.0811538		ACACA	-0.52082	5.87971	2.7719	0.0959325	0.370761		ACACA	-0.128996	5.87971	0.17081	0.679393	0.942067
ACACB	-1.81098	3.80446	29.4261	5.80889e-08	8.14921e-07		ACACB	-0.0510892	3.80446	0.0284015	0.866168	0.966921		ACACB	-0.579883	3.80446	3.22969	0.0723143	0.618203		ACACB	-1.43066	3.80446	20.0123	7.69449e-06	6.94341e-05		ACACB	-0.713894	3.80446	5.07091	0.0243307	0.166893		ACACB	-0.542163	3.80446	2.96709	0.0849748	0.553801
ACAD10	-1.10311	5.2725	10.0702	0.00150687	0.0062708		ACAD10	-0.443565	5.2725	1.68997	0.193604	0.701712		ACAD10	0.111941	5.2725	0.10443	0.746577	0.971384		ACAD10	-0.870343	5.2725	6.40603	0.0113733	0.0353595		ACAD10	-0.288616	5.2725	0.711033	0.399101	0.723647		ACAD10	0.353484	5.2725	1.05672	0.303965	0.793393
ACAD11	-0.741821	4.59948	1.8479	0.174028	0.288134		ACAD11	-0.497843	4.59948	0.843318	0.358449	0.783046		ACAD11	-0.476635	4.59948	0.770332	0.380115	0.879633		ACAD11	0.0431762	4.59948	0.00643682	0.936054	0.958903		ACAD11	0.00693384	4.59948	0.000164249	0.989775	0.996586		ACAD11	-0.1337	4.59948	0.0616668	0.803881	0.969893
ACAD8	-0.317474	5.6224	4.66044	0.0308652	0.0746446		ACAD8	-0.262519	5.6224	3.2146	0.0729838	0.591256		ACAD8	0.00687659	5.6224	0.00180811	0.966083	0.996089		ACAD8	-0.507372	5.6224	11.9337	0.000551281	0.00290318		ACAD8	-0.184986	5.6224	1.5515	0.212915	0.554197		ACAD8	0.0735466	5.6224	0.221556	0.637857	0.93532
ACAD9	-0.143119	5.35358	0.30303	0.581989	0.700115		ACAD9	-0.125041	5.35358	0.232271	0.629845	0.893657		ACAD9	0.103312	5.35358	0.149331	0.699176	0.962871		ACAD9	-0.166527	5.35358	0.414508	0.51969	0.65153		ACAD9	0.0292898	5.35358	0.012595	0.910643	0.971772		ACAD9	0.280799	5.35358	1.13309	0.287118	0.7833
ACADL	-0.0043292	0.965905	2.60793e-05	0.995925	0.998346		ACADL	0.233656	0.965905	0.126661	0.721919	0.926498		ACADL	0.611234	0.965905	1.0204	0.312425	0.854518		ACADL	0.144867	0.965905	0.0512032	0.820983	0.881842		ACADL	0.551666	0.965905	0.687135	0.407141	0.726606		ACADL	-0.827667	0.965905	1.66784	0.196548	0.716244
ACADM	-0.24542	6.84195	1.87313	0.171117	0.284388		ACADM	-0.0335952	6.84195	0.0353728	0.850817	0.961768		ACADM	0.0683605	6.84195	0.139239	0.709039	0.964518		ACADM	0.0131423	6.84195	0.00543581	0.941227	0.961913		ACADM	0.00644836	6.84195	0.00129121	0.971335	0.990192		ACADM	-0.0387741	6.84195	0.0453342	0.831391	0.977161
ACADS	-1.23603	4.58237	28.3258	1.0252e-07	1.37856e-06		ACADS	-0.170068	4.58237	0.609653	0.434918	0.817229		ACADS	0.415333	4.58237	3.16389	0.0752838	0.626936		ACADS	-0.769629	4.58237	11.9341	0.000551156	0.00290318		ACADS	-0.151645	4.58237	0.468802	0.493539	0.785251		ACADS	0.343407	4.58237	2.25441	0.133235	0.644245
ACADSB	-0.548896	5.44657	4.83006	0.0279677	0.0691092		ACADSB	-0.265299	5.44657	1.15214	0.283101	0.745133		ACADSB	-0.121589	5.44657	0.23678	0.626541	0.947151		ACADSB	-0.364476	5.44657	2.17878	0.139925	0.251879		ACADSB	-0.122696	5.44657	0.243346	0.6218	0.856509		ACADSB	0.112123	5.44657	0.207107	0.649045	0.937106
ACADVL	-0.0847743	8.28537	0.241352	0.623231	0.734789		ACADVL	0.047827	8.28537	0.0769875	0.781422	0.942198		ACADVL	0.0565922	8.28537	0.105549	0.74527	0.971384		ACADVL	-0.00397793	8.28537	0.000532909	0.981583	0.988201		ACADVL	0.0968288	8.28537	0.314325	0.575038	0.832726		ACADVL	0.191027	8.28537	1.21234	0.270868	0.774365
ACAP1	0.814367	1.26458	2.22877	0.135462	0.2385		ACAP1	0.281808	1.26458	0.247785	0.618639	0.890087		ACAP1	-1.00894	1.26458	2.17826	0.139973	0.735058		ACAP1	0.481763	1.26458	0.776915	0.378086	0.522494		ACAP1	0.171149	1.26458	0.0859232	0.769425	0.917834		ACAP1	-0.931251	1.26458	2.21617	0.136572	0.651637
ACAP2	0.298107	5.44893	2.32249	0.127516	0.227721		ACAP2	0.330482	5.44893	2.8619	0.0907005	0.625594		ACAP2	-0.0168036	5.44893	0.00656999	0.935398	0.995857		ACAP2	0.0148301	5.44893	0.00569761	0.939831	0.960728		ACAP2	0.028752	5.44893	0.0208043	0.885313	0.963247		ACAP2	-0.103483	5.44893	0.257479	0.611857	0.927395
ACAP3	-0.337	4.40814	1.25369	0.262848	0.392284		ACAP3	-0.127614	4.40814	0.183232	0.66861	0.905771		ACAP3	0.110071	4.40814	0.126885	0.721684	0.967473		ACAP3	-0.00829871	4.40814	0.000785916	0.977635	0.985529		ACAP3	0.211697	4.40814	0.50135	0.478908	0.77583		ACAP3	0.131193	4.40814	0.185625	0.666583	0.939855
ACAT1	-0.978965	7.93839	36.1253	1.85026e-09	3.57139e-08		ACAT1	-0.0695255	7.93839	0.188313	0.664325	0.904918		ACAT1	-0.0199294	7.93839	0.0150503	0.902361	0.991906		ACAT1	-1.06698	7.93839	42.8751	5.83494e-11	1.6865e-09		ACAT1	-0.365238	7.93839	5.13032	0.0235114	0.164326		ACAT1	-0.166673	7.93839	1.05866	0.303522	0.792921
ACAT2	0.112082	6.48623	0.282699	0.594938	0.711253		ACAT2	0.562844	6.48623	7.15932	0.00745756	0.234913		ACAT2	0.668187	6.48623	8.93587	0.00279624	0.187444		ACAT2	0.0208702	6.48623	0.0097947	0.921164	0.949356		ACAT2	0.264613	6.48623	1.56611	0.210773	0.551258		ACAT2	0.38226	6.48623	2.95132	0.0858073	0.555156
ACBD3	0.0309877	6.58667	0.0260803	0.871704	0.917484		ACBD3	-0.0832722	6.58667	0.187932	0.664643	0.90516		ACBD3	0.0195092	6.58667	0.00998496	0.920404	0.992746		ACBD3	0.318058	6.58667	2.78058	0.0954134	0.189656		ACBD3	0.154279	6.58667	0.641541	0.423153	0.736873		ACBD3	-0.0774037	6.58667	0.159179	0.689914	0.945447
ACBD4	-1.04955	3.64404	16.5024	4.85882e-05	0.000322217		ACBD4	-0.111848	3.64404	0.219051	0.639764	0.897714		ACBD4	-0.168008	3.64404	0.409397	0.522275	0.930694		ACBD4	-0.70684	3.64404	8.26127	0.00404997	0.0150785		ACBD4	-0.385268	3.64404	2.36463	0.124113	0.420668		ACBD4	-0.0104678	3.64404	0.00176662	0.966474	0.994697
ACBD5	-0.342596	6.3558	1.96645	0.160825	0.27156		ACBD5	-0.431484	6.3558	3.1155	0.0775507	0.596391		ACBD5	0.111995	6.3558	0.208517	0.647932	0.954076		ACBD5	-0.728983	6.3558	8.82631	0.00296918	0.0116373		ACBD5	-0.491325	6.3558	3.98436	0.0459244	0.243926		ACBD5	-0.0992318	6.3558	0.16466	0.684902	0.943059
ACBD6	-0.0821024	4.91691	0.23708	0.626323	0.737027		ACBD6	0.0217974	4.91691	0.0169544	0.896401	0.976983		ACBD6	-0.0918443	4.91691	0.235737	0.627302	0.947154		ACBD6	-0.0655138	4.91691	0.154474	0.694296	0.791089		ACBD6	-0.251783	4.91691	2.09732	0.147558	0.461389		ACBD6	-0.262761	4.91691	2.03751	0.15346	0.679758
ACCS	-0.373946	3.49399	1.22425	0.268528	0.399015		ACCS	-0.261075	3.49399	0.607356	0.435785	0.817774		ACCS	-0.0121404	3.49399	0.0012349	0.971967	0.996599		ACCS	0.0779537	3.49399	0.0561211	0.812735	0.87678		ACCS	-0.274949	3.49399	0.641306	0.423238	0.736873		ACCS	-0.0297678	3.49399	0.00775923	0.929808	0.990573
ACD	-0.0733866	4.35378	0.111633	0.738292	0.822218		ACD	0.16821	4.35378	0.606128	0.436249	0.818148		ACD	-0.167183	4.35378	0.501849	0.478689	0.918111		ACD	0.0359648	4.35378	0.0276865	0.867848	0.913496		ACD	0.443765	4.35378	4.16177	0.0413461	0.228158		ACD	-0.156781	4.35378	0.476437	0.490041	0.891507
ACE2	-3.55891	1.00566	18.4077	1.78333e-05	0.000136873		ACE2	-1.38513	1.00566	4.93046	0.0263873	0.438284		ACE2	-0.330647	1.00566	0.324369	0.568994	0.936269		ACE2	-1.29761	1.00566	4.61802	0.0316377	0.0802458		ACE2	-0.550721	1.00566	0.846229	0.357621	0.692302		ACE2	0.151259	1.00566	0.0798212	0.77754	0.964486
ACER3	0.255555	4.68653	1.47148	0.225112	0.349574		ACER3	-0.109164	4.68653	0.261801	0.608886	0.887121		ACER3	-0.0917997	4.68653	0.159298	0.689804	0.960587		ACER3	0.32429	4.68653	2.4261	0.11933	0.22379		ACER3	0.177793	4.68653	0.688207	0.406775	0.726306		ACER3	-0.10787	4.68653	0.231318	0.630549	0.933643
ACHE	1.70873	0.858295	8.27487	0.00401976	0.0141419		ACHE	-0.93603	0.858295	1.62029	0.203051	0.707408		ACHE	0.221447	0.858295	0.0590091	0.808069	0.981491		ACHE	1.34977	0.858295	5.14109	0.023366	0.0630007		ACHE	-0.394908	0.858295	0.29624	0.586249	0.839579		ACHE	-0.874906	0.858295	0.864648	0.352441	0.824339
ACIN1	0.0664612	5.63541	0.109569	0.740635	0.82422		ACIN1	-0.00321998	5.63541	0.00025707	0.987208	0.998126		ACIN1	-0.125339	5.63541	0.347996	0.55525	0.931406		ACIN1	-0.221142	5.63541	1.20631	0.272065	0.411912		ACIN1	-0.299326	5.63541	2.14008	0.143495	0.45438		ACIN1	-0.340192	5.63541	2.61558	0.105819	0.600744
ACKR2	-3.86277	0.00756664	10.8933	0.000965144	0.00430049		ACKR2	-1.89656	0.00756664	3.9504	0.0468603	0.527876		ACKR2	-0.919038	0.00756664	0.784685	0.375712	0.876812		ACKR2	-3.43822	0.00756664	10.4241	0.00124382	0.00565692		ACKR2	-1.14431	0.00756664	1.53347	0.215593	0.55786		ACKR2	-0.577842	0.00756664	0.373365	0.541176	0.904598
ACKR3	-0.927055	0.698166	2.3308	0.126837	0.226687		ACKR3	-0.646933	0.698166	1.21996	0.269368	0.741865		ACKR3	0.836785	0.698166	1.22011	0.269339	0.837297		ACKR3	-1.03516	0.698166	3.03967	0.0812526	0.16768		ACKR3	-0.0338023	0.698166	0.00362417	0.951995	0.985602		ACKR3	0.911254	0.698166	1.67373	0.195759	0.716244
ACLY	-0.734685	7.02309	5.27082	0.0216858	0.0561668		ACLY	-0.317513	7.02309	0.996871	0.318069	0.761083		ACLY	-0.264758	7.02309	0.686997	0.407188	0.889459		ACLY	-0.492757	7.02309	2.3955	0.121685	0.227332		ACLY	-0.115895	7.02309	0.132764	0.715584	0.897758		ACLY	-0.157471	7.02309	0.244618	0.620891	0.930281
ACO1	-0.506436	7.01906	2.79427	0.094602	0.180883		ACO1	-0.21482	7.01906	0.506769	0.476541	0.83642		ACO1	0.0252001	7.01906	0.00693198	0.933646	0.995393		ACO1	-0.439589	7.01906	2.11556	0.145809	0.260184		ACO1	0.140734	7.01906	0.217457	0.640984	0.865921		ACO1	0.116037	7.01906	0.147726	0.700718	0.94733
ACO2	-0.675045	8.27049	5.11509	0.0237187	0.0603297		ACO2	-0.47564	8.27049	2.55406	0.110012	0.647593		ACO2	0.0837014	8.27049	0.079126	0.778485	0.977166		ACO2	-0.602857	8.27049	4.0926	0.0430714	0.102351		ACO2	-0.315487	8.27049	1.12486	0.288874	0.630068		ACO2	0.121108	8.27049	0.165974	0.683715	0.942998
ACOT1	-0.763452	3.53329	7.9431	0.00482712	0.0164548		ACOT1	0.0774539	3.53329	0.0914711	0.762315	0.935457		ACOT1	0.112712	3.53329	0.142972	0.705344	0.963492		ACOT1	-0.780292	3.53329	8.50156	0.00354843	0.0134729		ACOT1	0.0849298	3.53329	0.105677	0.745121	0.909463		ACOT1	-0.110585	3.53329	0.145926	0.702459	0.94733
ACOT11	-2.05369	5.61801	32.2121	1.3823e-08	2.23135e-07		ACOT11	-0.548207	5.61801	2.55584	0.109888	0.647593		ACOT11	-0.269406	5.61801	0.615897	0.432576	0.901454		ACOT11	-1.81419	5.61801	25.9861	3.4389e-07	4.34106e-06		ACOT11	-0.373944	5.61801	1.18478	0.276386	0.616668		ACOT11	-0.26114	5.61801	0.584558	0.444531	0.878582
ACOT13	-0.51645	5.28539	6.19433	0.012816	0.0365542		ACOT13	0.0939081	5.28539	0.213912	0.643718	0.898893		ACOT13	-0.0114935	5.28539	0.00284079	0.957494	0.996089		ACOT13	-0.653992	5.28539	9.92319	0.00163209	0.00709957		ACOT13	0.0654479	5.28539	0.101594	0.749926	0.912128		ACOT13	-0.0979668	5.28539	0.212337	0.644942	0.936422
ACOT2	-0.310233	3.84004	1.07312	0.300242	0.434602		ACOT2	0.12443	3.84004	0.178892	0.672327	0.907447		ACOT2	0.302331	3.84004	0.875199	0.34952	0.863784		ACOT2	-0.46771	3.84004	2.44238	0.118097	0.222031		ACOT2	0.157495	3.84004	0.279634	0.596941	0.844337		ACOT2	-0.0210205	3.84004	0.00432921	0.94754	0.991753
ACOT4	0.220289	1.61051	0.240831	0.623606	0.73504		ACOT4	0.194993	1.61051	0.189373	0.663439	0.904494		ACOT4	-0.345278	1.61051	0.41124	0.521341	0.93034		ACOT4	0.562239	1.61051	1.73012	0.188395	0.314254		ACOT4	0.255054	1.61051	0.302695	0.582198	0.837037		ACOT4	-0.179895	1.61051	0.133098	0.715241	0.949925
ACOT7	1.94906	4.43429	65.0896	7.15684e-16	4.00783e-14		ACOT7	0.702924	4.43429	7.85712	0.00506211	0.191348		ACOT7	0.261583	4.43429	0.804061	0.369882	0.874777		ACOT7	2.08613	4.43429	75.2204	4.20998e-18	3.794e-16		ACOT7	1.50497	4.43429	37.1333	1.10321e-09	1.09581e-07		ACOT7	0.0945985	4.43429	0.112401	0.737427	0.954578
ACOT8	-0.129226	5.13052	0.408865	0.522546	0.648789		ACOT8	0.098545	5.13052	0.241819	0.622896	0.891508		ACOT8	0.320213	5.13052	2.11142	0.146204	0.744552		ACOT8	0.0617115	5.13052	0.0958958	0.756812	0.837156		ACOT8	-0.0800356	5.13052	0.152979	0.695705	0.890021		ACOT8	0.33308	5.13052	2.38771	0.122293	0.628129
ACOT9	0.152092	5.04377	0.578784	0.446789	0.579535		ACOT9	0.0972048	5.04377	0.236368	0.626842	0.892935		ACOT9	0.307892	5.04377	1.97749	0.159655	0.763649		ACOT9	0.366586	5.04377	3.44365	0.0634952	0.138891		ACOT9	0.30365	5.04377	2.27495	0.131479	0.434054		ACOT9	-0.0180594	5.04377	0.00695205	0.93355	0.990597
ACOX1	-0.0425187	5.53509	0.0322472	0.857486	0.908846		ACOX1	-0.334112	5.53509	1.96895	0.16056	0.681382		ACOX1	-0.0917943	5.53509	0.143255	0.705067	0.963492		ACOX1	-0.122061	5.53509	0.267062	0.605309	0.723737		ACOX1	-0.274855	5.53509	1.31052	0.252301	0.596066		ACOX1	-0.0294533	5.53509	0.0151089	0.902172	0.98769
ACOX2	-0.966098	5.26605	21.9204	2.84199e-06	2.70257e-05		ACOX2	-0.268197	5.26605	1.82068	0.177232	0.689845		ACOX2	0.0878247	5.26605	0.187551	0.664963	0.955803		ACOX2	-1.15752	5.26605	31.5624	1.93136e-08	3.30175e-07		ACOX2	-0.0837905	5.26605	0.174847	0.67584	0.882879		ACOX2	0.124025	5.26605	0.386764	0.534005	0.902772
ACOX3	0.0247071	4.37174	0.0106009	0.917994	0.948021		ACOX3	0.00856294	4.37174	0.00127189	0.971551	0.995372		ACOX3	0.234029	4.37174	0.792997	0.373196	0.875674		ACOX3	0.152251	4.37174	0.412334	0.520787	0.652418		ACOX3	0.0703308	4.37174	0.0835904	0.77249	0.919461		ACOX3	0.286087	4.37174	1.26303	0.261078	0.769992
ACP1	-0.125851	7.53107	0.471572	0.492265	0.622386		ACP1	0.118151	7.53107	0.417232	0.518321	0.856117		ACP1	0.0514559	7.53107	0.0757612	0.783126	0.978194		ACP1	0.0562787	7.53107	0.0947354	0.758241	0.838397		ACP1	0.0286323	7.53107	0.0243418	0.876018	0.958101		ACP1	-0.0122073	7.53107	0.00430559	0.947683	0.991753
ACP2	-0.0550087	6.13492	0.0712402	0.789539	0.858014		ACP2	0.0148938	6.13492	0.00523836	0.942302	0.988482		ACP2	-0.0486042	6.13492	0.0521787	0.819315	0.983262		ACP2	0.0202271	6.13492	0.00970136	0.921539	0.949519		ACP2	-0.0970073	6.13492	0.217987	0.640578	0.865908		ACP2	0.153476	6.13492	0.535438	0.464329	0.885453
ACP5	-0.282147	5.85607	2.51894	0.112486	0.207319		ACP5	-0.0564239	5.85607	0.102362	0.749013	0.932135		ACP5	0.420918	5.85607	5.03335	0.0248637	0.433221		ACP5	-0.221833	5.85607	1.57434	0.209578	0.33984		ACP5	-0.135802	5.85607	0.577028	0.44748	0.752881		ACP5	0.203498	5.85607	1.19804	0.273714	0.77633
ACP6	1.05618	7.20883	30.2805	3.73872e-08	5.453e-07		ACP6	0.459556	7.20883	5.76029	0.0163924	0.361467		ACP6	0.840191	7.20883	17.5737	2.76391e-05	0.0221243		ACP6	1.45018	7.20883	56.5767	5.40484e-14	2.73374e-12		ACP6	1.19093	7.20883	38.2028	6.37625e-10	6.62351e-08		ACP6	0.949921	7.20883	22.7516	1.8435e-06	0.00209053
ACPP	1.34094	0.437372	2.3698	0.123703	0.222484		ACPP	1.57085	0.437372	3.40085	0.0651628	0.585076		ACPP	-1.48057	0.437372	1.49739	0.221073	0.8169		ACPP	0.897364	0.437372	1.01808	0.312975	0.457462		ACPP	0.349744	0.437372	0.131865	0.716507	0.898141		ACPP	1.10126	0.437372	1.47816	0.224062	0.736712
ACRBP	0.461498	1.01649	0.673868	0.411706	0.545787		ACRBP	0.466461	1.01649	0.697342	0.403678	0.803987		ACRBP	0.623838	1.01649	0.94709	0.330461	0.860532		ACRBP	0.841132	1.01649	2.57017	0.108896	0.208683		ACRBP	0.43715	1.01649	0.559309	0.454539	0.758167		ACRBP	0.802664	1.01649	1.83683	0.175323	0.703154
ACRC	0.0289683	-0.0961616	0.00106037	0.974023	0.984367		ACRC	0.879658	-0.0961616	1.13112	0.287537	0.747775		ACRC	1.4649	-0.0961616	1.63097	0.201569	0.802394		ACRC	-0.559842	-0.0961616	0.375333	0.540111	0.669079		ACRC	-2.37514	-0.0961616	3.69379	0.0546154	0.272436		ACRC	-0.118698	-0.0961616	0.00870698	0.925656	0.989589
ACSF2	-1.49085	3.68961	27.3574	1.69119e-07	2.16091e-06		ACSF2	-0.621975	3.68961	5.39681	0.0201736	0.392736		ACSF2	-0.0631882	3.68961	0.0443507	0.833203	0.983965		ACSF2	-1.39475	3.68961	25.1275	5.36622e-07	6.50254e-06		ACSF2	-0.522082	3.68961	3.68511	0.0549005	0.273419		ACSF2	0.151345	3.68961	0.279705	0.596894	0.923961
ACSF3	-0.0318983	4.01952	0.0101256	0.919847	0.949286		ACSF3	-0.0512836	4.01952	0.0262907	0.871192	0.967849		ACSF3	-0.132344	4.01952	0.168358	0.681576	0.957586		ACSF3	0.313936	4.01952	1.01532	0.313631	0.458174		ACSF3	0.19262	4.01952	0.366081	0.545148	0.819226		ACSF3	-0.0678473	4.01952	0.0460591	0.830068	0.976897
ACSL1	-0.812729	6.90241	9.22379	0.00238891	0.00921437		ACSL1	-0.162579	6.90241	0.377182	0.539115	0.864232		ACSL1	-0.0312303	6.90241	0.0136996	0.906824	0.99252		ACSL1	-0.678998	6.90241	6.50353	0.0107661	0.033866		ACSL1	0.0244286	6.90241	0.00849786	0.926552	0.977935		ACSL1	-0.0225837	6.90241	0.00721147	0.932325	0.990597
ACSL3	-0.0291717	6.33662	0.0145015	0.904149	0.938995		ACSL3	-0.218944	6.33662	0.814244	0.366869	0.786214		ACSL3	0.156623	6.33662	0.402121	0.525996	0.93103		ACSL3	0.0924896	6.33662	0.14676	0.701651	0.796535		ACSL3	-0.101681	6.33662	0.174401	0.67623	0.882879		ACSL3	0.106355	6.33662	0.187552	0.664962	0.939472
ACSL4	0.687227	4.14449	6.69976	0.00964258	0.0289661		ACSL4	0.00523013	4.14449	0.000369993	0.984653	0.998126		ACSL4	0.149115	4.14449	0.283965	0.594114	0.940434		ACSL4	0.658571	4.14449	6.2154	0.0126644	0.03858		ACSL4	0.170722	4.14449	0.384314	0.535303	0.812988		ACSL4	0.00394333	4.14449	0.000202736	0.98864	0.999733
ACSL5	0.413398	0.287488	0.284396	0.593834	0.710284		ACSL5	0.804898	0.287488	1.17673	0.278024	0.743191		ACSL5	0.556448	0.287488	0.390228	0.53218	0.93103		ACSL5	-0.454308	0.287488	0.309918	0.57773	0.701316		ACSL5	0.663586	0.287488	0.728332	0.393424	0.719586		ACSL5	-0.186009	0.287488	0.0434202	0.834936	0.977484
ACSL6	-2.13668	1.5808	18.2743	1.91273e-05	0.000144843		ACSL6	-0.635711	1.5808	2.39382	0.121815	0.649812		ACSL6	-0.228823	1.5808	0.322908	0.569865	0.936269		ACSL6	-1.70548	1.5808	14.4416	0.000144574	0.000918899		ACSL6	-1.08244	1.5808	5.63462	0.0176091	0.135229		ACSL6	-0.831054	1.5808	4.28686	0.0384079	0.413166
ACSS1	-1.67376	5.43733	19.3582	1.08355e-05	8.76441e-05		ACSS1	-0.588991	5.43733	2.57136	0.108814	0.647549		ACSS1	-0.316737	5.43733	0.739106	0.389947	0.885138		ACSS1	-1.58889	5.43733	17.754	2.51382e-05	0.000198769		ACSS1	-0.782492	5.43733	4.45799	0.0347383	0.205084		ACSS1	-0.0926854	5.43733	0.0641907	0.799991	0.969375
ACSS2	-0.70077	5.07366	12.5895	0.000387918	0.00197117		ACSS2	-0.239649	5.07366	1.54544	0.21381	0.714301		ACSS2	0.308985	5.07366	2.21965	0.136264	0.732649		ACSS2	-0.277923	5.07366	2.10259	0.14705	0.261577		ACSS2	-0.254074	5.07366	1.68187	0.194676	0.529666		ACSS2	0.0791209	5.07366	0.149322	0.699184	0.94733
ACSS3	-0.245088	3.15448	0.342527	0.558374	0.68049		ACSS3	-0.601847	3.15448	2.0111	0.156152	0.679167		ACSS3	0.464187	3.15448	1.17224	0.278942	0.837297		ACSS3	-0.103702	3.15448	0.0627703	0.80217	0.869241		ACSS3	0.211229	3.15448	0.255416	0.613287	0.852027		ACSS3	0.453089	3.15448	1.15472	0.282563	0.780452
ACTA2	2.82754	5.85964	10.6508	0.00110023	0.00480487		ACTA2	2.17143	5.85964	6.57383	0.0103489	0.280534		ACTA2	4.71367	5.85964	24.0371	9.44993e-07	0.00183707		ACTA2	4.82647	5.85964	26.0868	3.26408e-07	4.15505e-06		ACTA2	3.24282	5.85964	13.5466	0.000232715	0.00528678		ACTA2	3.99131	5.85964	18.2651	1.92197e-05	0.00982968
ACTB	0.934025	12.3442	37.6742	8.36017e-10	1.71851e-08		ACTB	0.575031	12.3442	14.4267	0.000145725	0.0150536		ACTB	-0.0870861	12.3442	0.332081	0.564436	0.934823		ACTB	1.09028	12.3442	51.0327	9.08393e-13	3.67899e-11		ACTB	0.687155	12.3442	20.5397	5.84087e-06	0.000227199		ACTB	-0.134991	12.3442	0.798239	0.37162	0.836428
ACTC1	2.03309	2.51426	14.3414	0.000152478	0.000873652		ACTC1	0.254994	2.51426	0.20745	0.648774	0.900777		ACTC1	1.41719	2.51426	5.46951	0.019351	0.387469		ACTC1	1.87389	2.51426	12.2463	0.00046617	0.00252533		ACTC1	0.575488	2.51426	1.04852	0.305847	0.646369		ACTC1	0.559365	2.51426	0.828919	0.362585	0.832029
ACTG1	1.22019	11.7092	62.0073	3.42185e-15	1.76381e-13		ACTG1	0.327489	11.7092	4.58229	0.032304	0.473699		ACTG1	-0.14142	11.7092	0.852438	0.355864	0.867238		ACTG1	1.20336	11.7092	60.3586	7.90593e-15	4.53123e-13		ACTG1	0.347848	11.7092	5.16514	0.0230447	0.162483		ACTG1	-0.173803	11.7092	1.28854	0.256318	0.764069
ACTG2	2.08286	0.91871	2.40892	0.120645	0.217853		ACTG2	3.17978	0.91871	5.5982	0.0179789	0.373523		ACTG2	0	0.91871	0	1	1		ACTG2	4.12976	0.91871	9.08161	0.00258192	0.010398		ACTG2	2.36869	0.91871	3.0927	0.078644	0.332877		ACTG2	5.47255	0.91871	7.37129	0.00662733	0.198851
ACTL10	0.0199471	1.26	0.00126629	0.971613	0.982921		ACTL10	-0.176556	1.26	0.0992673	0.752711	0.932851		ACTL10	0.108857	1.26	0.0174877	0.894794	0.990833		ACTL10	0.631759	1.26	1.3976	0.237126	0.372528		ACTL10	-0.272579	1.26	0.219096	0.63973	0.865441		ACTL10	0.0903379	1.26	0.0145073	0.90413	0.988073
ACTL6A	-0.187047	7.0443	1.33502	0.247915	0.375264		ACTL6A	0.180487	7.0443	1.25556	0.262494	0.739394		ACTL6A	-0.311674	7.0443	3.44269	0.0635321	0.590506		ACTL6A	-0.131156	7.0443	0.659781	0.416637	0.559077		ACTL6A	0.103246	7.0443	0.406054	0.523979	0.806727		ACTL6A	-0.261529	7.0443	2.47967	0.115326	0.614712
ACTN1	0.571768	7.98577	2.91104	0.0879752	0.171122		ACTN1	0.141764	7.98577	0.179754	0.671585	0.907089		ACTN1	0.507511	7.98577	2.2772	0.131288	0.729214		ACTN1	1.12335	7.98577	11.0635	0.000880433	0.0042845		ACTN1	0.877634	7.98577	6.79977	0.00911699	0.0879733		ACTN1	0.509728	7.98577	2.30208	0.129201	0.639034
ACTN2	1.96227	0.489075	8.90814	0.00283902	0.0106428		ACTN2	-1.16307	0.489075	1.85342	0.173386	0.687481		ACTN2	1.00151	0.489075	0.738375	0.390182	0.885228		ACTN2	0.165934	0.489075	0.0515762	0.820343	0.881715		ACTN2	-0.360954	0.489075	0.195056	0.658741	0.875579		ACTN2	1.52998	0.489075	2.23445	0.134965	0.648061
ACTN4	1.17114	6.18039	26.6781	2.40335e-07	2.9215e-06		ACTN4	0.456715	6.18039	4.06115	0.0438805	0.515653		ACTN4	0.343183	6.18039	2.16308	0.141361	0.737312		ACTN4	1.17546	6.18039	26.9525	2.08518e-07	2.80941e-06		ACTN4	0.630778	6.18039	7.66984	0.00561513	0.0625292		ACTN4	0.0231858	6.18039	0.00996647	0.920478	0.988898
ACTR10	-0.0390481	7.15843	0.0498855	0.823263	0.884351		ACTR10	0.033654	7.15843	0.0371108	0.84724	0.96061		ACTR10	-0.0224206	7.15843	0.0155982	0.900609	0.991735		ACTR10	-0.108551	7.15843	0.385902	0.534461	0.664196		ACTR10	-0.0945685	7.15843	0.289785	0.590358	0.841096		ACTR10	-0.160199	7.15843	0.804421	0.369775	0.834878
ACTR1A	-0.211752	7.33661	1.7694	0.183456	0.29948		ACTR1A	-0.0392123	7.33661	0.0610612	0.804826	0.94856		ACTR1A	0.218464	7.33661	1.77663	0.182563	0.787673		ACTR1A	-0.0182078	7.33661	0.0131981	0.908538	0.94061		ACTR1A	0.0474365	7.33661	0.0886681	0.765877	0.917092		ACTR1A	0.221395	7.33661	1.85329	0.173402	0.702284
ACTR1B	0.210546	4.36251	0.535559	0.464279	0.595973		ACTR1B	0.564295	4.36251	3.89454	0.0484432	0.532525		ACTR1B	0.05229	4.36251	0.0271627	0.869093	0.988357		ACTR1B	0.255738	4.36251	0.795741	0.37237	0.517062		ACTR1B	-0.140676	4.36251	0.228916	0.632329	0.862657		ACTR1B	-0.168618	4.36251	0.290938	0.58962	0.922095
ACTR2	0.544149	7.04094	6.19972	0.0127771	0.0364738		ACTR2	0.209259	7.04094	0.916954	0.338276	0.768974		ACTR2	-0.602546	7.04094	7.27488	0.00699257	0.272612		ACTR2	0.381684	7.04094	3.05755	0.080363	0.166349		ACTR2	-0.00591574	7.04094	0.000725623	0.97851	0.992329		ACTR2	-0.126908	7.04094	0.331778	0.564614	0.912502
ACTR3	0.920232	7.86247	29.3283	6.10982e-08	8.53618e-07		ACTR3	0.0957214	7.86247	0.318521	0.572498	0.878234		ACTR3	0.0488458	7.86247	0.0801672	0.777071	0.976642		ACTR3	0.983907	7.86247	33.5194	7.05566e-09	1.3225e-07		ACTR3	0.310748	7.86247	3.34143	0.0675558	0.307677		ACTR3	-0.0992963	7.86247	0.333682	0.563499	0.91199
ACTR3B	-0.589498	3.94533	3.26957	0.0705761	0.144726		ACTR3B	-0.454919	3.94533	1.97327	0.160101	0.681382		ACTR3B	0.551151	3.94533	2.56498	0.109254	0.697482		ACTR3B	-0.35325	3.94533	1.20779	0.27177	0.411694		ACTR3B	-0.0525745	3.94533	0.0264409	0.870828	0.956204		ACTR3B	0.0234805	3.94533	0.00471267	0.945269	0.991691
ACTR3C	0.0363855	2.52111	0.00941121	0.922717	0.951454		ACTR3C	0.563911	2.52111	2.41822	0.119931	0.649812		ACTR3C	0.579834	2.52111	2.01794	0.15545	0.757653		ACTR3C	0.0744081	2.52111	0.0410068	0.839525	0.894476		ACTR3C	0.145964	2.52111	0.145404	0.702967	0.89348		ACTR3C	0.114372	2.52111	0.0802179	0.777002	0.964486
ACTR5	0.381866	2.39859	0.955287	0.328377	0.463351		ACTR5	-0.030219	2.39859	0.00570497	0.939792	0.988005		ACTR5	-0.66812	2.39859	1.97502	0.159916	0.764359		ACTR5	0.717095	2.39859	3.56443	0.0590299	0.130934		ACTR5	-0.356847	2.39859	0.716798	0.397196	0.721862		ACTR5	-0.362756	2.39859	0.68782	0.406907	0.857947
ACTR6	0.0426452	-0.00205701	0.000384288	0.98436	0.990305		ACTR6	-0.195485	-0.00205701	0.00785767	0.929365	0.9857		ACTR6	0.363592	-0.00205701	0.0262646	0.871256	0.988393		ACTR6	-2.78395	-0.00205701	1.39183	0.238096	0.373618		ACTR6	-4.76813	-0.00205701	3.55317	0.0594317	0.286384		ACTR6	-1.48532	-0.00205701	0.431556	0.511227	0.897847
ACTR8	-0.742933	6.01316	10.8872	0.000968323	0.0043076		ACTR8	-0.418625	6.01316	3.53212	0.0601906	0.570808		ACTR8	-0.0571433	6.01316	0.0635663	0.800945	0.981491		ACTR8	-0.427802	6.01316	3.70498	0.0542504	0.122611		ACTR8	-0.00324301	6.01316	0.000212577	0.988367	0.995979		ACTR8	0.0691971	6.01316	0.0951552	0.757723	0.958025
ACTRT3	-0.103774	2.66448	0.120266	0.728747	0.815726		ACTRT3	-0.655567	2.66448	4.37499	0.03647	0.490081		ACTRT3	0.206964	2.66448	0.288462	0.591208	0.939932		ACTRT3	0.242858	2.66448	0.725398	0.394379	0.537962		ACTRT3	0.0232899	2.66448	0.0058832	0.938861	0.981508		ACTRT3	0.489366	2.66448	1.92573	0.165226	0.694235
ACVR1	0.514594	4.83737	8.46901	0.00361248	0.0129161		ACVR1	-0.142239	4.83737	0.610017	0.434782	0.817185		ACVR1	-0.162321	4.83737	0.650578	0.419906	0.895749		ACVR1	0.225475	4.83737	1.62631	0.202215	0.331175		ACVR1	-0.177312	4.83737	0.896661	0.343679	0.680966		ACVR1	-0.152903	4.83737	0.623331	0.429812	0.870758
ACVR1B	-0.132525	2.61565	0.0874631	0.767427	0.841991		ACVR1B	-0.0181913	2.61565	0.00167055	0.967398	0.994047		ACVR1B	-0.631691	2.61565	1.64677	0.199399	0.799595		ACVR1B	-0.453212	2.61565	1.00802	0.315377	0.460082		ACVR1B	-0.864239	2.61565	3.31203	0.0687745	0.309895		ACVR1B	-0.855932	2.61565	3.17942	0.0745713	0.527291
ACVR2A	0.104243	3.99947	0.192554	0.6608	0.764585		ACVR2A	-0.184453	3.99947	0.586676	0.443707	0.820396		ACVR2A	-0.2387	3.99947	0.877662	0.348843	0.86351		ACVR2A	0.202876	3.99947	0.756254	0.384503	0.528571		ACVR2A	0.0856392	3.99947	0.12489	0.72379	0.90028		ACVR2A	-0.191707	3.99947	0.616623	0.432305	0.87214
ACVR2B	-2.12038	2.51612	22.5437	2.05418e-06	2.02707e-05		ACVR2B	-0.582156	2.51612	2.16864	0.140851	0.667407		ACVR2B	-1.16867	2.51612	7.91722	0.00489664	0.238411		ACVR2B	-1.69638	2.51612	16.4757	4.92773e-05	0.00035936		ACVR2B	-0.765001	2.51612	3.4946	0.0615693	0.291098		ACVR2B	-1.49221	2.51612	13.4932	0.000239434	0.0378863
ACY1	-0.126505	6.36274	0.574707	0.448394	0.581008		ACY1	-0.0414335	6.36274	0.0620106	0.803346	0.94796		ACY1	0.266829	6.36274	2.30025	0.129353	0.726172		ACY1	-0.00761058	6.36274	0.00210644	0.963393	0.975594		ACY1	0.0219163	6.36274	0.0170902	0.895989	0.967285		ACY1	0.346272	6.36274	3.99409	0.0456602	0.440045
ACYP1	-0.576833	3.0637	2.14639	0.142906	0.248297		ACYP1	0.496964	3.0637	1.74665	0.186299	0.696826		ACYP1	0.12786	3.0637	0.0939081	0.759266	0.974232		ACYP1	-0.466868	3.0637	1.43521	0.230916	0.365471		ACYP1	0.467877	3.0637	1.51599	0.218227	0.559845		ACYP1	-0.00701638	3.0637	0.000294887	0.986299	0.999515
ACYP2	0.113537	5.33989	0.179015	0.672221	0.773027		ACYP2	0.280907	5.33989	1.0999	0.294289	0.751489		ACYP2	0.343274	5.33989	1.46742	0.225753	0.818888		ACYP2	-0.0203037	5.33989	0.00572331	0.939696	0.960662		ACYP2	0.0117018	5.33989	0.00186859	0.96552	0.989702		ACYP2	0.120675	5.33989	0.183141	0.668688	0.940257
ADA	-0.11759	4.45023	0.247398	0.618913	0.731218		ADA	-0.213551	4.45023	0.813823	0.366992	0.786214		ADA	-0.421577	4.45023	2.8441	0.09171	0.664402		ADA	-0.152365	4.45023	0.423192	0.515349	0.647361		ADA	-0.0934272	4.45023	0.151579	0.697031	0.890579		ADA	-0.559012	4.45023	5.26528	0.021755	0.329668
ADAD2	-0.817607	6.10619	20.2261	6.88066e-06	5.87606e-05		ADAD2	-0.140498	6.10619	0.621312	0.43056	0.815458		ADAD2	0.0908213	6.10619	0.22784	0.63313	0.950474		ADAD2	-0.980162	6.10619	28.93	7.50423e-08	1.12464e-06		ADAD2	-0.614517	6.10619	11.3649	0.000748457	0.0132445		ADAD2	0.153741	6.10619	0.674055	0.411641	0.861787
ADAL	-0.411516	3.20498	2.11912	0.14547	0.251372		ADAL	0.213176	3.20498	0.631305	0.426877	0.814233		ADAL	-0.211557	3.20498	0.492877	0.482647	0.918641		ADAL	-0.390222	3.20498	2.00216	0.157075	0.274811		ADAL	0.177566	3.20498	0.412883	0.52051	0.803892		ADAL	-0.227117	3.20498	0.624457	0.429396	0.870758
ADAM10	-0.264993	6.86813	0.721086	0.395788	0.530577		ADAM10	-0.223862	6.86813	0.515519	0.47276	0.835488		ADAM10	0.0720681	6.86813	0.0532857	0.817441	0.983262		ADAM10	-0.252756	6.86813	0.658015	0.417261	0.559462		ADAM10	0.464588	6.86813	2.219	0.136322	0.441682		ADAM10	-0.0431276	6.86813	0.0191471	0.889946	0.984362
ADAM11	-1.73906	0.253458	3.15168	0.0758487	0.152775		ADAM11	-0.278814	0.253458	0.105238	0.745632	0.93092		ADAM11	0.149088	0.253458	0.023671	0.877725	0.988692		ADAM11	-0.913445	0.253458	1.06862	0.301258	0.44457		ADAM11	-0.548363	0.253458	0.373566	0.541067	0.816812		ADAM11	-0.149024	0.253458	0.0253273	0.873554	0.982692
ADAM12	-1.23037	2.4657	8.98701	0.00271906	0.0102838		ADAM12	-0.0984122	2.4657	0.0678499	0.794493	0.945951		ADAM12	0.363353	2.4657	0.757986	0.383959	0.880803		ADAM12	-0.638857	2.4657	2.74344	0.0976542	0.192843		ADAM12	-0.625638	2.4657	2.42133	0.119693	0.413503		ADAM12	-0.106201	2.4657	0.0649661	0.798812	0.969172
ADAM15	-0.220614	7.50577	0.873289	0.350046	0.484433		ADAM15	0.0270376	7.50577	0.0131736	0.908622	0.980482		ADAM15	-0.101648	7.50577	0.182774	0.669	0.956616		ADAM15	0.0806213	7.50577	0.117301	0.73198	0.818874		ADAM15	0.112514	7.50577	0.22721	0.6336	0.862774		ADAM15	0.483781	7.50577	4.17456	0.0410352	0.421757
ADAM17	0.375071	5.22963	2.05579	0.151629	0.259774		ADAM17	-0.566491	5.22963	4.53245	0.033258	0.47832		ADAM17	-0.386447	5.22963	1.9948	0.15784	0.761195		ADAM17	-0.199254	5.22963	0.574773	0.448369	0.588636		ADAM17	-0.239666	5.22963	0.809283	0.368332	0.700284		ADAM17	-0.331464	5.22963	1.5143	0.218485	0.73471
ADAM19	0.516627	2.09439	0.815919	0.366376	0.501624		ADAM19	0.531648	2.09439	0.86695	0.351801	0.777055		ADAM19	0.518419	2.09439	0.664809	0.414867	0.892644		ADAM19	0.659552	2.09439	1.34695	0.245812	0.382375		ADAM19	-0.0432802	2.09439	0.00530337	0.941946	0.982141		ADAM19	0.285775	2.09439	0.205903	0.649998	0.937106
ADAM21	-0.810787	0.136884	1.07489	0.299844	0.434175		ADAM21	-0.0677991	0.136884	0.00929363	0.9232	0.983668		ADAM21	-0.601118	0.136884	0.83457	0.360954	0.870435		ADAM21	-2.07702	0.136884	5.67698	0.0171889	0.0491207		ADAM21	-1.98605	0.136884	4.18858	0.0406972	0.226643		ADAM21	-1.97465	0.136884	7.88508	0.00498443	0.177097
ADAM22	-1.05319	1.71759	5.56133	0.0183615	0.0490216		ADAM22	-1.0643	1.71759	5.72141	0.0167592	0.36549		ADAM22	-0.775623	1.71759	2.60539	0.106501	0.695328		ADAM22	-1.5451	1.71759	11.5785	0.000667178	0.00340546		ADAM22	-0.910228	1.71759	3.93893	0.0471808	0.247699		ADAM22	-0.433758	1.71759	0.97196	0.324192	0.80769
ADAM23	0.284983	3.05875	0.404124	0.524967	0.650674		ADAM23	0.313975	3.05875	0.492066	0.483007	0.839032		ADAM23	0.912481	3.05875	3.49725	0.0614708	0.583614		ADAM23	0.915013	3.05875	4.2991	0.0381326	0.0930785		ADAM23	0.377675	3.05875	0.692363	0.405362	0.726306		ADAM23	1.06497	3.05875	4.96767	0.0258254	0.359705
ADAM28	-2.35723	1.41084	13.179	0.000283101	0.00149784		ADAM28	-0.370487	1.41084	0.474938	0.490724	0.842302		ADAM28	-0.259808	1.41084	0.194934	0.658841	0.955575		ADAM28	-0.898752	1.41084	2.72878	0.0985548	0.194311		ADAM28	-0.266724	1.41084	0.238035	0.625629	0.85844		ADAM28	-0.283329	1.41084	0.253677	0.614498	0.928463
ADAM32	-0.612204	1.45324	1.6927	0.193246	0.311492		ADAM32	-0.304045	1.45324	0.453623	0.50062	0.849321		ADAM32	-0.134986	1.45324	0.0858799	0.769482	0.975145		ADAM32	-0.954723	1.45324	4.13279	0.0420599	0.100624		ADAM32	0.141591	1.45324	0.0995614	0.752357	0.912972		ADAM32	-0.655738	1.45324	2.06896	0.150324	0.672774
ADAM33	-1.2788	1.40437	3.96022	0.0465875	0.104099		ADAM33	0.327805	1.40437	0.348773	0.554809	0.87172		ADAM33	-0.3531	1.40437	0.342211	0.558556	0.931821		ADAM33	0.33247	1.40437	0.364181	0.546194	0.673926		ADAM33	-0.0508418	1.40437	0.00760163	0.930523	0.979695		ADAM33	0.121934	1.40437	0.0476917	0.82713	0.976298
ADAM8	-3.99787	3.44452	63.4957	1.6072e-15	8.54325e-14		ADAM8	-0.573472	3.44452	2.12139	0.145254	0.673083		ADAM8	0.140109	3.44452	0.0862837	0.768956	0.975145		ADAM8	-2.83037	3.44452	40.9124	1.59211e-10	4.21506e-09		ADAM8	0.429983	3.44452	1.2258	0.268224	0.609958		ADAM8	1.79792	3.44452	16.5573	4.7202e-05	0.0175793
ADAM9	-0.215138	8.73696	0.689534	0.406323	0.540969		ADAM9	-0.215451	8.73696	0.691797	0.405554	0.804538		ADAM9	0.0129446	8.73696	0.00248853	0.960214	0.996089		ADAM9	-0.169243	8.73696	0.427284	0.513325	0.645474		ADAM9	0.295548	8.73696	1.30114	0.254006	0.597136		ADAM9	-0.00194234	8.73696	5.61449e-05	0.994022	1
ADAMTS1	2.44024	6.29063	41.5541	1.14656e-10	2.80116e-09		ADAMTS1	-0.173394	6.29063	0.225077	0.635199	0.895744		ADAMTS1	-0.693309	6.29063	3.47142	0.0624376	0.585027		ADAMTS1	2.29636	6.29063	37.1884	1.07252e-09	2.4084e-08		ADAMTS1	-0.0210673	6.29063	0.00330117	0.954182	0.98644		ADAMTS1	-0.389191	6.29063	1.11716	0.290531	0.784845
ADAMTS10	-1.57122	2.02908	11.213	0.000812273	0.00371793		ADAMTS10	-0.234142	2.02908	0.321654	0.570615	0.87761		ADAMTS10	-0.379216	2.02908	0.681592	0.409039	0.889459		ADAMTS10	-1.27869	2.02908	8.37711	0.00379977	0.0142528		ADAMTS10	-0.321972	2.02908	0.558328	0.454935	0.758395		ADAMTS10	0.308402	2.02908	0.535601	0.464262	0.885453
ADAMTS12	0.585857	2.07968	1.19039	0.27525	0.40638		ADAMTS12	0.285969	2.07968	0.279154	0.597256	0.884224		ADAMTS12	1.09248	2.07968	3.01367	0.0825654	0.645347		ADAMTS12	1.08765	2.07968	4.30734	0.0379483	0.092711		ADAMTS12	0.453476	2.07968	0.673932	0.411684	0.729738		ADAMTS12	1.4986	2.07968	6.12756	0.013309	0.271846
ADAMTS13	0.274823	1.80537	0.387123	0.533816	0.658583		ADAMTS13	-0.0984574	1.80537	0.0471653	0.828071	0.955111		ADAMTS13	-0.604306	1.80537	1.84859	0.173948	0.774464		ADAMTS13	-0.67344	1.80537	2.07535	0.149696	0.265035		ADAMTS13	-0.324548	1.80537	0.454531	0.500191	0.789537		ADAMTS13	-0.583497	1.80537	1.91417	0.166501	0.695662
ADAMTS16	-1.98147	1.96866	10.9402	0.000941022	0.00420816		ADAMTS16	-0.23068	1.96866	0.183264	0.668583	0.905771		ADAMTS16	-1.10896	1.96866	3.70068	0.0543901	0.568876		ADAMTS16	-1.78102	1.96866	9.26489	0.00233588	0.0095743		ADAMTS16	-1.15089	1.96866	4.0438	0.0443338	0.240163		ADAMTS16	-1.89289	1.96866	10.3434	0.00129941	0.0935577
ADAMTS19	1.25889	0.0907886	2.64	0.104204	0.195055		ADAMTS19	0.373773	0.0907886	0.196902	0.657233	0.902578		ADAMTS19	1.24804	0.0907886	1.75479	0.185275	0.791821		ADAMTS19	1.01238	0.0907886	1.74779	0.186155	0.311395		ADAMTS19	0.132488	0.0907886	0.0202047	0.886967	0.96366		ADAMTS19	-0.080119	0.0907886	0.00628434	0.936815	0.990883
ADAMTS2	0.822324	1.33571	1.47584	0.224426	0.348669		ADAMTS2	0.515907	1.33571	0.562405	0.453293	0.824184		ADAMTS2	1.21208	1.33571	2.41156	0.120442	0.714776		ADAMTS2	1.4207	1.33571	4.69017	0.0303357	0.0775955		ADAMTS2	1.47148	1.33571	4.85745	0.0275269	0.179057		ADAMTS2	1.25275	1.33571	2.78346	0.095242	0.575768
ADAMTS3	2.08313	1.75202	18.9792	1.3215e-05	0.000104309		ADAMTS3	0.190017	1.75202	0.131688	0.716688	0.924186		ADAMTS3	0.110485	1.75202	0.0252019	0.873865	0.988557		ADAMTS3	1.02066	1.75202	4.29401	0.0382468	0.0932682		ADAMTS3	0.155688	1.75202	0.0811695	0.775719	0.920954		ADAMTS3	0.0614715	1.75202	0.00864087	0.925938	0.989602
ADAMTS4	-0.77835	1.1696	2.04376	0.152832	0.261437		ADAMTS4	0.0303061	1.1696	0.00348135	0.95295	0.990206		ADAMTS4	0.385822	1.1696	0.317859	0.572897	0.936684		ADAMTS4	-0.84969	1.1696	2.52117	0.112327	0.213843		ADAMTS4	-1.46832	1.1696	5.84415	0.0156289	0.125031		ADAMTS4	0.620623	1.1696	0.943064	0.331491	0.812487
ADAMTS5	0.412446	3.71794	1.33342	0.248197	0.375566		ADAMTS5	0.860958	3.71794	6.00365	0.0142763	0.340829		ADAMTS5	-0.222468	3.71794	0.368374	0.543892	0.93103		ADAMTS5	1.44091	3.71794	17.3157	3.16562e-05	0.000243652		ADAMTS5	1.55788	3.71794	19.8748	8.26839e-06	0.000308264		ADAMTS5	0.0624019	3.71794	0.031289	0.859597	0.980523
ADAMTS6	0.072589	0.14688	0.00661753	0.935165	0.959914		ADAMTS6	1.2826	0.14688	2.61511	0.10585	0.644307		ADAMTS6	-1.21603	0.14688	1.74714	0.186236	0.792294		ADAMTS6	0.763489	0.14688	0.854267	0.355348	0.500395		ADAMTS6	0.966111	0.14688	1.27183	0.259424	0.601813		ADAMTS6	-0.679652	0.14688	0.735491	0.391109	0.847808
ADAMTS7	-0.697046	4.1403	5.00245	0.0253114	0.0635432		ADAMTS7	0.148634	4.1403	0.243125	0.621958	0.891031		ADAMTS7	0.665139	4.1403	3.9563	0.0466961	0.547016		ADAMTS7	-0.0895509	4.1403	0.088003	0.766731	0.844824		ADAMTS7	0.144171	4.1403	0.222953	0.636799	0.863729		ADAMTS7	0.880217	4.1403	7.24438	0.00711233	0.206364
ADAMTS9	2.55516	1.19509	24.6995	6.70008e-07	7.32915e-06		ADAMTS9	-0.468485	1.19509	0.478505	0.4891	0.841588		ADAMTS9	-0.677205	1.19509	1.15445	0.282619	0.837718		ADAMTS9	1.10339	1.19509	3.91365	0.0478955	0.111222		ADAMTS9	-0.0500121	1.19509	0.00532211	0.941844	0.982141		ADAMTS9	-0.914231	1.19509	2.35365	0.12499	0.632116
ADAMTSL1	-0.39082	1.34533	0.415271	0.519306	0.645775		ADAMTSL1	0.0421448	1.34533	0.00546024	0.941095	0.98815		ADAMTSL1	-0.336246	1.34533	0.303961	0.58141	0.936684		ADAMTSL1	0.708866	1.34533	1.67951	0.194989	0.322446		ADAMTSL1	0.620419	1.34533	1.1804	0.277275	0.616966		ADAMTSL1	0.42936	1.34533	0.592483	0.441461	0.877462
ADAMTSL2	-1.17219	3.19044	11.1329	0.00084809	0.00385336		ADAMTSL2	-0.348235	3.19044	1.11453	0.2911	0.751076		ADAMTSL2	0.232269	3.19044	0.449603	0.502524	0.924891		ADAMTSL2	-0.759154	3.19044	5.12722	0.0235534	0.063395		ADAMTSL2	0.119947	3.19044	0.133137	0.715201	0.897663		ADAMTSL2	0.100209	3.19044	0.0878992	0.766865	0.960087
ADAMTSL3	-1.42321	7.59155	48.2199	3.81011e-12	1.19465e-10		ADAMTSL3	-0.353482	7.59155	3.13369	0.0766897	0.59506		ADAMTSL3	-0.348146	7.59155	2.99997	0.0832661	0.647271		ADAMTSL3	-1.30688	7.59155	41.1535	1.40733e-10	3.76987e-09		ADAMTSL3	-0.56903	7.59155	8.01246	0.00464565	0.0548002		ADAMTSL3	-0.217309	7.59155	1.18028	0.277299	0.779161
ADAMTSL4	-0.747555	3.8644	7.45422	0.0063288	0.02052		ADAMTSL4	0.0944946	3.8644	0.134173	0.714144	0.923993		ADAMTSL4	-0.0556012	3.8644	0.0430268	0.835675	0.984393		ADAMTSL4	-0.0198907	3.8644	0.00593462	0.938594	0.959962		ADAMTSL4	-0.106123	3.8644	0.156853	0.69207	0.888543		ADAMTSL4	-0.208484	3.8644	0.634652	0.425654	0.869584
ADAMTSL5	0.755201	4.91758	18.0047	2.20362e-05	0.000162972		ADAMTSL5	0.496887	4.91758	7.59384	0.00585681	0.205976		ADAMTSL5	0.294117	4.91758	2.29085	0.130138	0.727401		ADAMTSL5	1.35181	4.91758	61.7268	3.94582e-15	2.35503e-13		ADAMTSL5	0.782809	4.91758	18.665	1.55816e-05	0.000526139		ADAMTSL5	0.145946	4.91758	0.597716	0.439451	0.876579
ADAP1	-1.01166	0.0343742	1.60202	0.205617	0.326263		ADAP1	-0.527531	0.0343742	0.494746	0.481818	0.838451		ADAP1	0.00478105	0.0343742	2.26542e-05	0.996202	1		ADAP1	-0.400822	0.0343742	0.306151	0.580052	0.703068		ADAP1	-0.481523	0.0343742	0.376241	0.539622	0.815999		ADAP1	-1.01797	0.0343742	1.12455	0.288941	0.783884
ADAP2	0.108607	0.266743	0.0133052	0.908169	0.941805		ADAP2	1.64187	0.266743	4.13153	0.0420913	0.508378		ADAP2	0.516839	0.266743	0.446009	0.504236	0.924978		ADAP2	0.584049	0.266743	0.438546	0.507825	0.641046		ADAP2	0.695498	0.266743	0.541299	0.461895	0.763477		ADAP2	0.52864	0.266743	0.51677	0.472223	0.88708
ADAR	-0.211873	7.24541	0.762333	0.382599	0.517228		ADAR	-0.258042	7.24541	1.13101	0.28756	0.747775		ADAR	-0.14382	7.24541	0.348917	0.554727	0.931366		ADAR	-0.332763	7.24541	1.88148	0.170166	0.291493		ADAR	-0.344178	7.24541	1.99438	0.157884	0.478823		ADAR	-0.145077	7.24541	0.357244	0.550041	0.908071
ADARB1	0.922581	1.73136	1.71069	0.190896	0.308721		ADARB1	0.10457	1.73136	0.0214131	0.883659	0.973119		ADARB1	-0.673053	1.73136	0.705162	0.401055	0.888555		ADARB1	0.561809	1.73136	0.640132	0.423663	0.565549		ADARB1	-1.34554	1.73136	2.90374	0.0883741	0.354018		ADARB1	-1.24533	1.73136	2.4835	0.115046	0.614547
ADAT1	-0.106125	3.87155	0.0380397	0.845363	0.900627		ADAT1	0.389486	3.87155	0.517342	0.471978	0.834768		ADAT1	-0.201442	3.87155	0.131441	0.716943	0.966788		ADAT1	0.36426	3.87155	0.453909	0.500484	0.63468		ADAT1	0.448004	3.87155	0.67874	0.410021	0.729318		ADAT1	0.277025	3.87155	0.255116	0.613495	0.928233
ADAT2	0.219853	2.36416	0.453077	0.500877	0.629822		ADAT2	0.404715	2.36416	1.60092	0.205773	0.710672		ADAT2	-0.565226	2.36416	1.96952	0.160499	0.764679		ADAT2	0.500761	2.36416	2.56741	0.109087	0.20896		ADAT2	0.131554	2.36416	0.147629	0.700811	0.892689		ADAT2	-0.172846	2.36416	0.234219	0.628413	0.933227
ADAT3	0.93563	2.3149	9.98701	0.00157648	0.00651467		ADAT3	0.385333	2.3149	1.51192	0.218847	0.717053		ADAT3	0.855913	2.3149	4.4196	0.0355284	0.492712		ADAT3	0.5496	2.3149	3.33778	0.0677059	0.146129		ADAT3	0.275568	2.3149	0.689538	0.406322	0.726306		ADAT3	0.531125	2.3149	1.82606	0.176594	0.704979
ADCK1	-0.795021	4.45631	12.6952	0.000366602	0.00187829		ADCK1	0.0519431	4.45631	0.0599409	0.806589	0.949384		ADCK1	-0.329707	4.45631	1.98732	0.158621	0.761195		ADCK1	-0.60972	4.45631	7.85439	0.00506975	0.0181455		ADCK1	-0.131441	4.45631	0.363225	0.546721	0.819677		ADCK1	0.0993158	4.45631	0.199082	0.655463	0.938356
ADCK2	-0.604004	3.77581	4.49931	0.0339085	0.0805986		ADCK2	0.124275	3.77581	0.209087	0.647484	0.90018		ADCK2	0.266704	3.77581	0.844749	0.358042	0.868578		ADCK2	-0.0287505	3.77581	0.0112012	0.915713	0.945951		ADCK2	0.560858	3.77581	4.28329	0.0384887	0.21942		ADCK2	0.180317	3.77581	0.406725	0.523636	0.900904
ADCK3	-1.82245	4.46608	28.694	8.47643e-08	1.15811e-06		ADCK3	-0.42447	4.46608	1.77995	0.182155	0.692587		ADCK3	-0.197279	4.46608	0.371945	0.541946	0.93103		ADCK3	-1.55478	4.46608	22.104	2.58267e-06	2.65847e-05		ADCK3	-0.510943	4.46608	2.51342	0.112881	0.40216		ADCK3	-0.100819	4.46608	0.0997793	0.752095	0.957366
ADCK4	-0.70256	4.95999	12.3335	0.000444891	0.00221518		ADCK4	0.00985547	4.95999	0.00262503	0.959138	0.99194		ADCK4	0.104166	4.95999	0.253469	0.614643	0.946007		ADCK4	-0.393032	4.95999	4.09107	0.0431104	0.102399		ADCK4	-0.13705	4.95999	0.482914	0.487105	0.781063		ADCK4	0.290954	4.95999	2.11016	0.146324	0.665725
ADCK5	-0.431893	3.16999	1.73594	0.187655	0.30458		ADCK5	-0.584264	3.16999	3.13561	0.0765995	0.59506		ADCK5	0.901078	3.16999	6.01068	0.0142196	0.348022		ADCK5	-0.721673	3.16999	4.84115	0.0277884	0.072303		ADCK5	-0.239669	3.16999	0.528868	0.467083	0.766986		ADCK5	0.55225	3.16999	2.28998	0.130212	0.640498
ADCY1	2.77685	0.453293	10.2294	0.00138217	0.00585935		ADCY1	1.37756	0.453293	2.05052	0.152155	0.678848		ADCY1	0.116466	0.453293	0.0106573	0.917777	0.99252		ADCY1	2.79952	0.453293	10.6066	0.00112682	0.00524034		ADCY1	2.23151	0.453293	5.76371	0.0163605	0.128646		ADCY1	0.41302	0.453293	0.165263	0.684357	0.942998
ADCY2	1.35454	0.288514	3.31779	0.0685339	0.14154		ADCY2	-0.467652	0.288514	0.266808	0.605481	0.886519		ADCY2	-0.246783	0.288514	0.0453064	0.831442	0.983899		ADCY2	1.88626	0.288514	7.29266	0.00692368	0.0236193		ADCY2	-0.0943127	0.288514	0.0110656	0.916223	0.974744		ADCY2	0.673305	0.288514	0.503055	0.478161	0.888136
ADCY3	0.647447	2.33225	1.61656	0.203572	0.323774		ADCY3	-0.751607	2.33225	1.94824	0.162777	0.68206		ADCY3	-0.27924	2.33225	0.244908	0.620684	0.946842		ADCY3	0.299007	2.33225	0.344979	0.556969	0.683553		ADCY3	0.316891	2.33225	0.368191	0.543992	0.819031		ADCY3	-0.288899	2.33225	0.279022	0.597343	0.924151
ADCY5	-2.46266	-0.388522	3.27123	0.0705047	0.144623		ADCY5	-0.843713	-0.388522	0.522269	0.469875	0.834548		ADCY5	-1.23377	-0.388522	1.12655	0.288512	0.839088		ADCY5	-1.84939	-0.388522	2.20808	0.13729	0.248403		ADCY5	-1.42551	-0.388522	1.23283	0.266858	0.6084		ADCY5	-1.31022	-0.388522	1.33693	0.247576	0.75454
ADCY6	-0.780485	4.29312	11.7531	0.000607435	0.0029034		ADCY6	-0.108706	4.29312	0.248992	0.617785	0.889611		ADCY6	-0.190155	4.29312	0.660099	0.416525	0.893398		ADCY6	-0.56136	4.29312	6.44001	0.0111578	0.0348034		ADCY6	-0.711102	4.29312	9.37331	0.00220168	0.0310471		ADCY6	-0.120383	4.29312	0.281902	0.595457	0.923439
ADCY7	-1.44947	4.24718	22.05	2.65646e-06	2.54571e-05		ADCY7	-0.184501	4.24718	0.400386	0.52689	0.860117		ADCY7	-0.133982	4.24718	0.189988	0.662926	0.955625		ADCY7	-1.38902	4.24718	20.8174	5.05221e-06	4.81109e-05		ADCY7	-0.728218	4.24718	5.82642	0.0157872	0.125706		ADCY7	0.0742542	4.24718	0.0608901	0.805095	0.970444
ADCY9	-0.392204	3.47438	1.02383	0.311612	0.445984		ADCY9	-0.00877669	3.47438	0.000528457	0.98166	0.998126		ADCY9	-0.656114	3.47438	2.77072	0.0960028	0.675773		ADCY9	-0.314381	3.47438	0.671792	0.412428	0.555755		ADCY9	-0.248064	3.47438	0.400495	0.526834	0.80743		ADCY9	-0.517382	3.47438	1.82397	0.176841	0.704979
ADCYAP1	-0.453578	1.65386	0.43012	0.51193	0.639232		ADCYAP1	-0.0133546	1.65386	0.000390694	0.98423	0.998126		ADCYAP1	1.46572	1.65386	3.02795	0.0818412	0.642291		ADCYAP1	0.192458	1.65386	0.0817004	0.775006	0.850665		ADCYAP1	-0.492154	1.65386	0.495233	0.481602	0.77722		ADCYAP1	1.17883	1.65386	2.01692	0.155555	0.682176
ADD1	-0.30695	7.1106	1.09036	0.296391	0.431046		ADD1	-0.280869	7.1106	0.914215	0.338999	0.769114		ADD1	-0.124423	7.1106	0.17821	0.672916	0.957143		ADD1	-0.301463	7.1106	1.05464	0.30444	0.448115		ADD1	-0.228417	7.1106	0.602636	0.437574	0.745583		ADD1	-0.112313	7.1106	0.145915	0.70247	0.94733
ADD2	-2.16404	0.135191	3.77252	0.0521012	0.114004		ADD2	-1.0784	0.135191	1.19461	0.274401	0.743115		ADD2	0.338825	0.135191	0.129238	0.719224	0.967206		ADD2	-2.04158	0.135191	3.8004	0.0512404	0.117288		ADD2	1.13922	0.135191	1.69323	0.193176	0.528091		ADD2	-0.309287	0.135191	0.107131	0.743434	0.955549
ADD3	-0.920801	8.38273	16.8852	3.97095e-05	0.000271164		ADD3	-0.347857	8.38273	2.45456	0.117184	0.647938		ADD3	-0.169783	8.38273	0.581566	0.445699	0.905396		ADD3	-1.07704	8.38273	22.9981	1.62159e-06	1.7512e-05		ADD3	-0.504663	8.38273	5.1322	0.023486	0.164301		ADD3	-0.113136	8.38273	0.259247	0.610638	0.926643
ADGRA2	-0.992171	5.07541	19.9983	7.75098e-06	6.51083e-05		ADGRA2	-0.0170325	5.07541	0.00639525	0.936261	0.987243		ADGRA2	-0.574869	5.07541	6.55291	0.0104713	0.311802		ADGRA2	-0.657896	5.07541	9.25203	0.00235235	0.00963018		ADGRA2	-0.435375	5.07541	3.93659	0.0472463	0.247756		ADGRA2	-0.468381	5.07541	4.58267	0.0322968	0.388633
ADGRA3	0.155248	5.73193	0.245433	0.620309	0.732295		ADGRA3	-0.270949	5.73193	0.742135	0.388978	0.796778		ADGRA3	-0.0919947	5.73193	0.0841475	0.771754	0.976007		ADGRA3	-0.0655969	5.73193	0.0438924	0.834054	0.891369		ADGRA3	0.118746	5.73193	0.142549	0.70576	0.894349		ADGRA3	-0.168163	5.73193	0.283948	0.594125	0.923034
ADGRB1	-0.325094	0.548664	0.207735	0.648548	0.754892		ADGRB1	-0.614575	0.548664	0.712381	0.398655	0.80085		ADGRB1	-0.565479	0.548664	0.288646	0.59109	0.939932		ADGRB1	-0.291428	0.548664	0.175749	0.675053	0.775745		ADGRB1	-0.528179	0.548664	0.501959	0.47864	0.775754		ADGRB1	0.276031	0.548664	0.0938167	0.75938	0.958079
ADGRB2	-1.05903	2.26811	5.12469	0.0235877	0.0600977		ADGRB2	-0.0920543	2.26811	0.0444641	0.832992	0.956248		ADGRB2	-0.271589	2.26811	0.323575	0.569467	0.936269		ADGRB2	0.158923	2.26811	0.136083	0.712207	0.803924		ADGRB2	-0.406706	2.26811	0.791001	0.373797	0.704431		ADGRB2	-0.357588	2.26811	0.601504	0.438005	0.876104
ADGRE5	0.843572	3.8742	9.29752	0.00229464	0.00891005		ADGRE5	-0.395917	3.8742	1.84868	0.173938	0.687936		ADGRE5	-0.254343	3.8742	0.607704	0.435654	0.902454		ADGRE5	0.846117	3.8742	9.49396	0.0020615	0.00861568		ADGRE5	0.153896	3.8742	0.285042	0.593416	0.842529		ADGRE5	0.526134	3.8742	3.05044	0.0807151	0.541567
ADGRG1	2.02697	2.04462	13.4052	0.000250928	0.00135189		ADGRG1	0.655238	2.04462	1.32331	0.25	0.733347		ADGRG1	-0.987816	2.04462	1.96124	0.161381	0.764846		ADGRG1	1.18546	2.04462	4.57731	0.032398	0.0817641		ADGRG1	0.707967	2.04462	1.48747	0.222609	0.564615		ADGRG1	-0.241014	2.04462	0.143839	0.704494	0.947562
ADGRG2	1.03021	0.639134	1.77317	0.18299	0.298945		ADGRG2	0.554843	0.639134	0.48905	0.484352	0.839752		ADGRG2	0.201472	0.639134	0.0419115	0.837789	0.984595		ADGRG2	1.53977	0.639134	4.23418	0.0396177	0.0958602		ADGRG2	-0.287034	0.639134	0.10785	0.742605	0.90843		ADGRG2	-0.454174	0.639134	0.214969	0.642901	0.936418
ADGRG6	-1.41982	1.94537	5.03592	0.0248269	0.0625869		ADGRG6	0.00916265	1.94537	0.000245745	0.987493	0.998126		ADGRG6	0.977528	1.94537	2.26575	0.132262	0.73015		ADGRG6	-0.607252	1.94537	1.07178	0.300543	0.443742		ADGRG6	0.55967	1.94537	0.929148	0.335085	0.67395		ADGRG6	0.970734	1.94537	2.32274	0.127495	0.635051
ADGRL1	0.0296062	4.21396	0.0118245	0.913408	0.945357		ADGRL1	0.136093	4.21396	0.251318	0.616149	0.888937		ADGRL1	-0.0705756	4.21396	0.056106	0.81276	0.98259		ADGRL1	-0.333552	4.21396	1.47827	0.224046	0.357465		ADGRL1	-0.863756	4.21396	9.05866	0.00261453	0.0355075		ADGRL1	-0.324828	4.21396	1.22595	0.268196	0.774167
ADGRL2	-1.06151	4.65616	7.10949	0.00766771	0.0240364		ADGRL2	-0.631393	4.65616	2.5843	0.107928	0.645741		ADGRL2	-0.416669	4.65616	1.09457	0.29546	0.844537		ADGRL2	-1.3931	4.65616	12.1212	0.000498507	0.00267284		ADGRL2	-1.01151	4.65616	6.4052	0.0113787	0.10082		ADGRL2	-0.16409	4.65616	0.174106	0.676488	0.941867
ADGRL3	-0.959083	4.16796	9.2837	0.00231202	0.00896609		ADGRL3	-0.467195	4.16796	2.31048	0.128505	0.658477		ADGRL3	-0.451871	4.16796	2.1003	0.14727	0.746362		ADGRL3	-1.18053	4.16796	14.1676	0.000167222	0.00104527		ADGRL3	-0.931278	4.16796	8.54988	0.00345544	0.0435789		ADGRL3	-0.580439	4.16796	3.55314	0.0594328	0.488452
ADGRL4	3.43533	0.0239072	4.43569	0.0351949	0.0830903		ADGRL4	4.9137	0.0239072	10.6724	0.00108743	0.0685083		ADGRL4	0	0.0239072	0	1	1		ADGRL4	4.8736	0.0239072	10.7792	0.00102645	0.00485671		ADGRL4	6.02697	0.0239072	17.8019	2.45133e-05	0.000790468		ADGRL4	4.11453	0.0239072	4.7603	0.0291234	0.372824
ADGRV1	-0.936488	1.17138	4.79529	0.0285376	0.0702533		ADGRV1	-0.726697	1.17138	3.11294	0.0776724	0.596391		ADGRV1	-0.458996	1.17138	0.908077	0.340625	0.860532		ADGRV1	-1.59381	1.17138	12.8866	0.000330949	0.0018804		ADGRV1	-1.76719	1.17138	12.2092	0.000475537	0.00925766		ADGRV1	-0.700283	1.17138	2.38978	0.122131	0.628103
ADH5	-0.814226	7.86697	27.0595	1.97283e-07	2.47889e-06		ADH5	0.00970848	7.86697	0.00395237	0.949872	0.98968		ADH5	-0.0476702	7.86697	0.0907341	0.763246	0.974232		ADH5	-0.543342	7.86697	12.2232	0.00047199	0.00254874		ADH5	-0.112022	7.86697	0.521885	0.470039	0.768969		ADH5	-0.0502728	7.86697	0.102063	0.749368	0.956694
ADHFE1	-1.54217	4.24812	43.9724	3.33047e-11	8.83451e-10		ADHFE1	-0.103831	4.24812	0.250218	0.616922	0.888937		ADHFE1	-0.280231	4.24812	1.60335	0.205428	0.804684		ADHFE1	-0.95588	4.24812	19.3817	1.0703e-05	9.23754e-05		ADHFE1	-0.353011	4.24812	2.67498	0.101937	0.382776		ADHFE1	-0.336597	4.24812	2.47652	0.115558	0.615055
ADI1	-0.326723	7.16409	4.65387	0.0309836	0.0748623		ADI1	0.105039	7.16409	0.488248	0.48471	0.83995		ADI1	0.223767	7.16409	2.05453	0.151754	0.751753		ADI1	-0.309269	7.16409	4.18731	0.0407277	0.0981273		ADI1	-0.0954793	7.16409	0.396621	0.528839	0.808688		ADI1	0.225293	7.16409	2.11963	0.145421	0.664652
ADIPOR1	-0.0882703	7.23198	0.383261	0.535863	0.66039		ADIPOR1	-0.0986284	7.23198	0.47917	0.488799	0.841588		ADIPOR1	-0.0236583	7.23198	0.0259024	0.872139	0.988393		ADIPOR1	-0.0123469	7.23198	0.00755862	0.930719	0.955722		ADIPOR1	-0.146134	7.23198	1.034	0.309222	0.649535		ADIPOR1	0.0946503	7.23198	0.424652	0.514625	0.897847
ADIPOR2	-0.185498	4.68709	0.216388	0.641806	0.748838		ADIPOR2	0.307687	4.68709	0.599908	0.438613	0.819492		ADIPOR2	-0.393979	4.68709	0.906774	0.340972	0.860532		ADIPOR2	-0.52916	4.68709	1.74388	0.186648	0.312027		ADIPOR2	-0.304691	4.68709	0.576584	0.447654	0.753082		ADIPOR2	-0.503129	4.68709	1.4999	0.220686	0.735904
ADK	-0.716521	5.24479	11.5688	0.00067066	0.00315572		ADK	0.16555	5.24479	0.656942	0.417642	0.810838		ADK	0.0209248	5.24479	0.00880242	0.925251	0.994221		ADK	-0.555521	5.24479	7.1061	0.00768219	0.0257296		ADK	0.114646	5.24479	0.308208	0.578782	0.835209		ADK	0.157492	5.24479	0.524345	0.468994	0.887012
ADM	-2.15281	6.84029	32.3184	1.30867e-08	2.1251e-07		ADM	-0.475239	6.84029	1.72871	0.188576	0.69829		ADM	-0.554399	6.84029	2.33002	0.1269	0.725167		ADM	-2.25971	6.84029	35.3538	2.74925e-09	5.56723e-08		ADM	-0.373002	6.84029	1.06486	0.30211	0.64226		ADM	-0.026142	6.84029	0.00525369	0.942218	0.991287
ADNP	-0.177524	5.64365	1.17518	0.27834	0.410126		ADNP	0.0326415	5.64365	0.0403871	0.840726	0.959411		ADNP	-0.389311	5.64365	4.91379	0.0266431	0.443141		ADNP	-0.206394	5.64365	1.60873	0.20467	0.334232		ADNP	-0.188228	5.64365	1.28087	0.257738	0.600059		ADNP	-0.302101	5.64365	3.12269	0.0772094	0.533778
ADNP2	-0.372209	4.47588	3.65697	0.0558352	0.120356		ADNP2	-0.17314	4.47588	0.81539	0.366532	0.786214		ADNP2	-0.292975	4.47588	1.85524	0.173175	0.773795		ADNP2	-0.337905	4.47588	3.12054	0.0773111	0.161569		ADNP2	-0.514152	4.47588	6.55197	0.0104768	0.0951093		ADNP2	-0.232099	4.47588	1.2695	0.25986	0.768234
ADO	-0.228082	4.55321	1.02998	0.310164	0.444431		ADO	0.083471	4.55321	0.142207	0.706097	0.921136		ADO	-0.241296	4.55321	0.994666	0.318605	0.856842		ADO	-0.426816	4.55321	3.60102	0.057744	0.128627		ADO	-0.0324669	4.55321	0.0206056	0.885859	0.963247		ADO	-0.407923	4.55321	2.95466	0.0856302	0.555156
ADORA1	0.878324	3.51235	8.46709	0.0036163	0.0129264		ADORA1	-0.118816	3.51235	0.142153	0.70615	0.921136		ADORA1	0.774521	3.51235	4.54485	0.0330178	0.479558		ADORA1	1.22489	3.51235	17.0361	3.66764e-05	0.000276966		ADORA1	0.155984	3.51235	0.240672	0.623721	0.857422		ADORA1	0.755187	3.51235	4.60193	0.031936	0.387355
ADORA2B	1.51284	5.52426	77.4172	1.38407e-18	1.07625e-16		ADORA2B	0.459079	5.52426	6.82065	0.00901098	0.262573		ADORA2B	0.0444614	5.52426	0.0536527	0.816825	0.983262		ADORA2B	1.19209	5.52426	48.0477	4.15972e-12	1.47027e-10		ADORA2B	0.248731	5.52426	1.89667	0.168451	0.494971		ADORA2B	-0.181975	5.52426	0.934696	0.333646	0.813619
ADPGK	0.131244	6.24852	0.481899	0.487563	0.618543		ADPGK	-0.282891	6.24852	2.20685	0.137399	0.66403		ADPGK	0.390561	6.24852	3.94494	0.0470124	0.547996		ADPGK	0.231481	6.24852	1.51171	0.218879	0.350907		ADPGK	0.0647852	6.24852	0.115441	0.734033	0.905417		ADPGK	0.115516	6.24852	0.349519	0.554385	0.909639
ADPRH	-0.0609908	4.04047	0.0568087	0.811613	0.875222		ADPRH	-0.203002	4.04047	0.623981	0.429572	0.814833		ADPRH	0.0450942	4.04047	0.0288996	0.865011	0.987672		ADPRH	0.0158909	4.04047	0.00399283	0.949616	0.966525		ADPRH	-0.269496	4.04047	1.03683	0.308559	0.649297		ADPRH	0.0210305	4.04047	0.00662534	0.935127	0.990597
ADPRHL1	-0.944245	0.758776	2.61862	0.105616	0.197367		ADPRHL1	0.581326	0.758776	1.40758	0.235458	0.720705		ADPRHL1	0.454416	0.758776	0.470733	0.49265	0.920527		ADPRHL1	-1.20047	0.758776	4.34674	0.0370798	0.0909485		ADPRHL1	-0.906901	0.758776	2.22109	0.136137	0.441399		ADPRHL1	-0.448574	0.758776	0.434715	0.509685	0.897683
ADPRHL2	0.513921	5.45542	5.48144	0.0192194	0.0509027		ADPRHL2	0.0240696	5.45542	0.0118376	0.91336	0.981909		ADPRHL2	0.0658783	5.45542	0.0782527	0.779679	0.977493		ADPRHL2	0.461978	5.45542	4.45399	0.0348198	0.0866183		ADPRHL2	0.272965	5.45542	1.50773	0.219485	0.561098		ADPRHL2	0.229743	5.45542	0.990095	0.319719	0.804767
ADPRM	0.399704	3.12299	2.1624	0.141423	0.246561		ADPRM	0.0126112	3.12299	0.00205117	0.963876	0.992878		ADPRM	0.0406018	3.12299	0.0152422	0.901743	0.991774		ADPRM	-0.141296	3.12299	0.258816	0.610935	0.727349		ADPRM	-0.0992846	3.12299	0.118146	0.731054	0.903322		ADPRM	-0.278152	3.12299	0.756499	0.384426	0.845303
ADRA1D	4.81277	0.0693604	33.671	6.52661e-09	1.11716e-07		ADRA1D	-0.152772	0.0693604	0.0108168	0.917166	0.982657		ADRA1D	-2.49752	0.0693604	1.56363	0.211135	0.806374		ADRA1D	3.22563	0.0693604	10.9	0.000961648	0.00459646		ADRA1D	-1.90141	0.0693604	1.2916	0.255754	0.5984		ADRA1D	-0.806732	0.0693604	0.263753	0.607554	0.92618
ADRA2A	6.78811	2.0697	98.077	4.02435e-23	5.53166e-21		ADRA2A	3.56183	2.0697	14.1623	0.000167699	0.0165957		ADRA2A	0.428588	2.0697	0.175646	0.675142	0.957143		ADRA2A	6.75563	2.0697	97.5566	5.23375e-23	9.62444e-21		ADRA2A	2.73387	2.0697	6.24447	0.0124581	0.106971		ADRA2A	1.49132	2.0697	3.18749	0.0742038	0.526689
ADRA2B	-5.83055	4.1778	116.081	4.5637e-27	1.00166e-24		ADRA2B	-1.08549	4.1778	8.33988	0.00387841	0.159178		ADRA2B	-1.45834	4.1778	14.6037	0.000132655	0.0429801		ADRA2B	-7.27626	4.1778	143.34	4.95227e-33	3.20907e-30		ADRA2B	-1.47114	4.1778	14.5306	0.000137899	0.00341808		ADRA2B	-0.797989	4.1778	4.70865	0.0300112	0.375828
ADRA2C	-1.91722	6.25155	46.5528	8.9185e-12	2.6269e-10		ADRA2C	-0.244694	6.25155	0.836646	0.360358	0.783243		ADRA2C	0.11009	6.25155	0.163924	0.68557	0.959084		ADRA2C	-2.35495	6.25155	68.1819	1.49088e-16	1.08492e-14		ADRA2C	-0.815121	6.25155	9.0196	0.002671	0.0360944		ADRA2C	0.0545406	6.25155	0.0406432	0.840228	0.978521
ADRB2	1.43519	1.28439	8.92803	0.00280827	0.0105537		ADRB2	0.0919206	1.28439	0.0257916	0.87241	0.968175		ADRB2	1.45592	1.28439	4.46338	0.034629	0.489337		ADRB2	2.35514	1.28439	31.4499	2.04648e-08	3.47239e-07		ADRB2	0.826564	1.28439	2.33731	0.126307	0.424428		ADRB2	1.17602	1.28439	3.15104	0.0758785	0.529808
ADRBK1	-0.133654	5.03043	0.212925	0.644485	0.750878		ADRBK1	-0.0741591	5.03043	0.0659557	0.797319	0.946277		ADRBK1	-0.0154252	5.03043	0.00271842	0.958418	0.996089		ADRBK1	0.102642	5.03043	0.127698	0.720831	0.810049		ADRBK1	0.0800216	5.03043	0.0759692	0.782836	0.923303		ADRBK1	0.222828	5.03043	0.585067	0.444333	0.878582
ADRBK2	-0.627573	1.56218	1.83294	0.175781	0.290297		ADRBK2	-1.04437	1.56218	4.8116	0.0282687	0.447482		ADRBK2	0.395575	1.56218	0.394811	0.529781	0.93103		ADRBK2	-0.391409	1.56218	0.760223	0.383259	0.527499		ADRBK2	-2.63593	1.56218	19.9352	8.01137e-06	0.000299502		ADRBK2	0.83074	1.56218	2.03623	0.15359	0.679795
ADRM1	0.727646	6.87652	23.5777	1.19971e-06	1.25389e-05		ADRM1	0.0167648	6.87652	0.0123302	0.911583	0.981317		ADRM1	0.398767	6.87652	6.13763	0.0132334	0.3385		ADRM1	0.731334	6.87652	23.8974	1.01611e-06	1.15516e-05		ADRM1	0.186792	6.87652	1.51528	0.218335	0.559845		ADRM1	0.431475	6.87652	7.39367	0.00654537	0.198373
ADSL	0.655936	6.74571	21.0258	4.5315e-06	4.08105e-05		ADSL	0.150791	6.74571	1.09623	0.295095	0.751589		ADSL	-0.000293424	6.74571	3.63976e-06	0.998478	1		ADSL	0.575456	6.74571	16.2636	5.51126e-05	0.000396601		ADSL	0.229902	6.74571	2.50929	0.113177	0.402404		ADSL	0.108905	6.74571	0.522221	0.469896	0.887012
ADSS	0.779569	5.89093	21.6213	3.3214e-06	3.11064e-05		ADSS	0.0293989	5.89093	0.0297658	0.863023	0.965667		ADSS	-0.242738	5.89093	1.7734	0.182962	0.788893		ADSS	0.796703	5.89093	22.7003	1.89341e-06	2.00198e-05		ADSS	0.104258	5.89093	0.366818	0.544744	0.819031		ADSS	-0.215292	5.89093	1.46836	0.225604	0.73812
ADSSL1	-1.49778	6.69663	37.9629	7.21029e-10	1.50487e-08		ADSSL1	-0.715296	6.69663	9.08692	0.00257444	0.122894		ADSSL1	-0.195706	6.69663	0.676995	0.410623	0.890354		ADSSL1	-1.40512	6.69663	33.8406	5.98182e-09	1.13688e-07		ADSSL1	-0.575018	6.69663	5.85994	0.0154894	0.124427		ADSSL1	-0.198311	6.69663	0.70188	0.402153	0.855344
ADTRP	-0.215183	7.53393	1.35465	0.244466	0.371278		ADTRP	-0.107202	7.53393	0.337233	0.561431	0.873923		ADTRP	0.127652	7.53393	0.467917	0.493947	0.92115		ADTRP	-0.430159	7.53393	5.39318	0.0202156	0.0563255		ADTRP	-0.0927306	7.53393	0.25068	0.616597	0.853749		ADTRP	-0.111016	7.53393	0.355344	0.551104	0.908675
AEBP1	0.111948	6.37633	0.134688	0.71362	0.804819		AEBP1	-0.00758085	6.37633	0.000617204	0.98018	0.998126		AEBP1	-0.0460842	6.37633	0.0224338	0.880939	0.988692		AEBP1	0.216156	6.37633	0.503974	0.477759	0.615017		AEBP1	0.252299	6.37633	0.681258	0.409154	0.72867		AEBP1	0.00374197	6.37633	0.000149183	0.990255	1
AEBP2	-0.0425217	5.37702	0.0495527	0.823844	0.884822		AEBP2	0.0279867	5.37702	0.0216135	0.88312	0.972683		AEBP2	-0.0802565	5.37702	0.161394	0.687876	0.95967		AEBP2	-0.102482	5.37702	0.289406	0.590601	0.711521		AEBP2	-0.248766	5.37702	1.62481	0.202423	0.541453		AEBP2	-0.279131	5.37702	1.99844	0.157461	0.685478
AEN	1.08985	3.46403	10.9441	0.000939026	0.00420183		AEN	-0.151316	3.46403	0.193638	0.659906	0.90368		AEN	0.360542	3.46403	0.763636	0.382193	0.879949		AEN	1.48166	3.46403	20.6071	5.63867e-06	5.2991e-05		AEN	-0.012204	3.46403	0.00122563	0.972073	0.990192		AEN	0.526351	3.46403	1.78721	0.181266	0.705456
AES	0.392826	6.11516	7.14867	0.00750195	0.0236148		AES	0.31379	6.11516	4.55125	0.0328948	0.477729		AES	0.0377426	6.11516	0.054655	0.815153	0.983207		AES	0.462114	6.11516	9.9997	0.00156566	0.00685063		AES	0.29079	6.11516	3.80911	0.0509745	0.260873		AES	0.109622	6.11516	0.488912	0.484413	0.889306
AFAP1	-1.24697	6.09274	18.2098	1.97854e-05	0.000149117		AFAP1	-0.200089	6.09274	0.493545	0.48235	0.838539		AFAP1	-0.540118	6.09274	3.53654	0.0600307	0.578949		AFAP1	-1.29151	6.09274	19.628	9.40787e-06	8.22237e-05		AFAP1	-0.2284	6.09274	0.636977	0.424808	0.737618		AFAP1	-0.389001	6.09274	1.86476	0.172076	0.701501
AFAP1L1	0.135776	1.14616	0.0393524	0.842752	0.898771		AFAP1L1	-0.253323	1.14616	0.131477	0.716905	0.924186		AFAP1L1	1.44367	1.14616	2.99057	0.0837506	0.6486		AFAP1L1	0.406778	1.14616	0.369343	0.543362	0.671527		AFAP1L1	0.0853868	1.14616	0.014848	0.903016	0.969178		AFAP1L1	0.883727	1.14616	1.11693	0.290579	0.784845
AFF1	-0.492146	7.16066	6.73309	0.00946405	0.0285575		AFF1	-0.446617	7.16066	5.5625	0.0183492	0.37604		AFF1	-0.682867	7.16066	12.6173	0.000382202	0.0724287		AFF1	-1.16947	7.16066	36.9155	1.2336e-09	2.72072e-08		AFF1	-0.923621	7.16066	23.0342	1.59149e-06	7.2919e-05		AFF1	-0.625524	7.16066	10.746	0.00104503	0.0861866
AFF3	-0.84197	4.68482	10.9582	0.00093189	0.00417281		AFF3	0.222772	4.68482	0.839017	0.359678	0.783243		AFF3	-0.248323	4.68482	0.897646	0.343414	0.862077		AFF3	-0.0250244	4.68482	0.0105412	0.918225	0.947691		AFF3	0.46089	4.68482	3.56908	0.058865	0.285066		AFF3	0.104879	4.68482	0.171836	0.678485	0.942067
AFF4	0.124156	5.96419	0.463749	0.495877	0.625616		AFF4	0.0132464	5.96419	0.00526416	0.942161	0.98843		AFF4	-0.615703	5.96419	10.2605	0.00135912	0.126678		AFF4	-0.0797159	5.96419	0.190817	0.662237	0.766238		AFF4	-0.0961378	5.96419	0.270245	0.603168	0.846431		AFF4	-0.163243	5.96419	0.76951	0.380369	0.842046
AFG3L2	-0.473272	6.38395	3.63022	0.0567392	0.121841		AFG3L2	-0.302006	6.38395	1.49013	0.222196	0.717307		AFG3L2	0.117083	6.38395	0.219357	0.639531	0.95143		AFG3L2	-0.363344	6.38395	2.16071	0.14158	0.254137		AFG3L2	-0.0923307	6.38395	0.138799	0.709478	0.895518		AFG3L2	-0.131942	6.38395	0.28008	0.596649	0.92379
AFMID	-1.0102	4.05109	12.6278	0.000380044	0.00193694		AFMID	0.0736938	4.05109	0.0736925	0.786034	0.943483		AFMID	-0.0801222	4.05109	0.0696991	0.791775	0.980735		AFMID	-0.927519	4.05109	10.8887	0.000967532	0.00461377		AFMID	-0.725954	4.05109	6.55726	0.0104457	0.0949665		AFMID	-0.354828	4.05109	1.40911	0.235204	0.746073
AFTPH	-0.088502	4.29861	0.125054	0.723616	0.811884		AFTPH	-0.435742	4.29861	2.95807	0.0854499	0.614108		AFTPH	0.52193	4.29861	3.57854	0.0585304	0.572929		AFTPH	-0.276896	4.29861	1.22642	0.268105	0.407685		AFTPH	-0.234251	4.29861	0.841469	0.358977	0.692357		AFTPH	-0.0583869	4.29861	0.0446481	0.832652	0.977346
AGA	-0.460979	5.8792	9.29987	0.0022917	0.00890502		AGA	-0.203556	5.8792	1.86051	0.172566	0.685687		AGA	0.0109132	5.8792	0.00458358	0.946023	0.996089		AGA	-0.215114	5.8792	2.09655	0.147632	0.262337		AGA	0.125863	5.8792	0.709565	0.399588	0.724048		AGA	0.227382	5.8792	2.12554	0.144861	0.66426
AGAP1	0.0814039	2.6615	0.0762021	0.782512	0.85276		AGAP1	0.1255	2.6615	0.183764	0.668158	0.905697		AGAP1	0.109645	2.6615	0.0933369	0.759977	0.974232		AGAP1	-0.198965	2.6615	0.453864	0.500506	0.63468		AGAP1	-0.557017	2.6615	2.96501	0.0850841	0.347886		AGAP1	-0.347275	2.6615	0.975966	0.323197	0.806851
AGAP3	-0.00640388	6.07024	0.00129928	0.971246	0.982802		AGAP3	-0.0180767	6.07024	0.0103691	0.918893	0.98289		AGAP3	0.152929	6.07024	0.684034	0.408201	0.889459		AGAP3	0.0655203	6.07024	0.137977	0.710301	0.802464		AGAP3	-0.0152846	6.07024	0.00725733	0.93211	0.979731		AGAP3	0.23017	6.07024	1.60286	0.205498	0.724556
AGAP4	-0.50938	1.47333	1.61194	0.204219	0.324537		AGAP4	-0.0332586	1.47333	0.00778155	0.929707	0.985749		AGAP4	-0.424437	1.47333	0.666219	0.414373	0.892526		AGAP4	-0.542019	1.47333	1.95131	0.162446	0.281379		AGAP4	-0.997992	1.47333	4.97606	0.0257005	0.171943		AGAP4	-0.0423843	1.47333	0.00863765	0.925952	0.989602
AGAP5	0.550821	0.916065	1.15728	0.28203	0.414277		AGAP5	0.157737	0.916065	0.0889713	0.765489	0.936234		AGAP5	0.0470096	0.916065	0.00403766	0.949334	0.996089		AGAP5	-0.332038	0.916065	0.375139	0.540216	0.669148		AGAP5	-1.45169	0.916065	4.76212	0.0290927	0.185604		AGAP5	0.468797	0.916065	0.515601	0.472724	0.887156
AGAP6	0.0436242	2.50922	0.0192414	0.889677	0.929213		AGAP6	0.0944496	2.50922	0.0913147	0.762512	0.935457		AGAP6	0.773407	2.50922	3.70344	0.0543005	0.568876		AGAP6	0.0434179	2.50922	0.0196819	0.888429	0.926706		AGAP6	-0.367692	2.50922	1.18143	0.277066	0.616966		AGAP6	-0.157809	2.50922	0.144841	0.703515	0.947562
AGAP9	-0.180526	1.68635	0.17642	0.674468	0.774856		AGAP9	0.497183	1.68635	1.52071	0.217512	0.716859		AGAP9	-0.50443	1.68635	0.853836	0.355469	0.867238		AGAP9	0.132965	1.68635	0.103743	0.747383	0.830101		AGAP9	-0.823236	1.68635	2.96918	0.0848647	0.347512		AGAP9	-0.0777602	1.68635	0.0256365	0.872791	0.982619
AGBL2	-3.05477	1.27716	17.6727	2.62365e-05	0.000189304		AGBL2	-0.235972	1.27716	0.223948	0.636048	0.896003		AGBL2	-0.396461	1.27716	0.578152	0.447038	0.905699		AGBL2	-1.37917	1.27716	6.32765	0.011887	0.0366632		AGBL2	0.399168	1.27716	0.674285	0.411562	0.729623		AGBL2	0.445702	1.27716	0.961589	0.326787	0.809203
AGBL3	-0.374346	0.061698	0.14304	0.705278	0.798188		AGBL3	1.31476	0.061698	2.33556	0.126449	0.655013		AGBL3	-0.260781	0.061698	0.0448828	0.83222	0.983899		AGBL3	-1.13258	0.061698	1.22798	0.2678	0.407404		AGBL3	0.0310892	0.061698	0.00123967	0.971913	0.990192		AGBL3	1.43014	0.061698	2.09489	0.147792	0.668734
AGBL4	-0.994795	1.41416	3.22448	0.0725449	0.147786		AGBL4	-0.549201	1.41416	1.06597	0.301858	0.754078		AGBL4	-0.938756	1.41416	2.88531	0.0893906	0.658953		AGBL4	-1.16243	1.41416	4.54751	0.0329666	0.0828916		AGBL4	-0.617221	1.41416	1.24306	0.264883	0.606925		AGBL4	-0.755007	1.41416	2.08257	0.148989	0.670672
AGBL5	-0.877106	5.75599	16.4362	5.03152e-05	0.000332051		AGBL5	-0.563494	5.75599	6.96176	0.00832699	0.25027		AGBL5	0.210351	5.75599	0.931573	0.334455	0.860532		AGBL5	-0.606564	5.75599	8.09577	0.00443687	0.0162697		AGBL5	-0.121137	5.75599	0.323516	0.569502	0.829742		AGBL5	0.182294	5.75599	0.713807	0.398183	0.853658
AGER	1.2906	0.0149249	1.48809	0.222513	0.346436		AGER	-0.107284	0.0149249	0.00913971	0.923837	0.983764		AGER	-3.37291	0.0149249	2.78472	0.0951674	0.674026		AGER	0.726019	0.0149249	0.465799	0.494926	0.630437		AGER	0.115512	0.0149249	0.00940204	0.922755	0.976722		AGER	-1.0754	0.0149249	0.514008	0.473409	0.887156
AGFG1	0.5126	5.57755	6.35138	0.011729	0.0340099		AGFG1	-0.294598	5.57755	2.02279	0.154954	0.679167		AGFG1	-0.0742486	5.57755	0.116113	0.733289	0.969592		AGFG1	0.571394	5.57755	7.96399	0.00477171	0.0173018		AGFG1	0.0084514	5.57755	0.00165232	0.967576	0.990081		AGFG1	0.226236	5.57755	1.13519	0.28667	0.7833
AGFG2	-0.163271	3.34319	0.395563	0.52939	0.654546		AGFG2	0.235545	3.34319	0.886308	0.34648	0.773498		AGFG2	0.232517	3.34319	0.578574	0.446872	0.905699		AGFG2	0.257025	3.34319	1.07929	0.298856	0.441999		AGFG2	-0.112838	3.34319	0.179682	0.671646	0.881105		AGFG2	0.690478	3.34319	6.09753	0.0135371	0.272246
AGGF1	0.0806451	5.87703	0.220636	0.638556	0.746656		AGGF1	0.0167962	5.87703	0.00955022	0.92215	0.983431		AGGF1	0.0159152	5.87703	0.00769949	0.930078	0.994896		AGGF1	-0.121809	5.87703	0.504035	0.477732	0.615017		AGGF1	0.1537	5.87703	0.787298	0.374918	0.704431		AGGF1	-0.0487602	5.87703	0.0745141	0.784874	0.965536
AGK	-0.434846	4.94276	2.93017	0.0869382	0.169614		AGK	-0.111671	4.94276	0.197994	0.656345	0.902449		AGK	0.0848856	4.94276	0.107578	0.742918	0.971384		AGK	-0.109885	4.94276	0.193242	0.660232	0.765211		AGK	0.12079	4.94276	0.228959	0.632297	0.862657		AGK	-0.0422792	4.94276	0.0273102	0.868741	0.982189
AGL	-0.869565	5.25912	22.8513	1.75026e-06	1.75517e-05		AGL	-0.374414	5.25912	4.49754	0.0339437	0.480651		AGL	-0.222465	5.25912	1.468	0.225662	0.818888		AGL	-0.624992	5.25912	12.336	0.000444302	0.00242618		AGL	-0.326889	5.25912	3.32726	0.0681402	0.308283		AGL	-0.243744	5.25912	1.84426	0.174452	0.702284
AGMAT	2.02741	0.0987138	5.06073	0.024474	0.0618603		AGMAT	1.23812	0.0987138	1.72008	0.189683	0.698913		AGMAT	0.624401	0.0987138	0.158722	0.690336	0.961006		AGMAT	1.87392	0.0987138	4.24864	0.0392818	0.0952167		AGMAT	0.886172	0.0987138	0.770358	0.380106	0.707846		AGMAT	-0.823317	0.0987138	0.255692	0.613095	0.928135
AGO1	-0.268447	4.66939	1.13737	0.286208	0.419193		AGO1	-0.0343336	4.66939	0.0190001	0.890366	0.97482		AGO1	-0.314299	4.66939	1.48052	0.223693	0.81781		AGO1	-0.372797	4.66939	2.21439	0.136729	0.247751		AGO1	-0.54889	4.66939	4.50226	0.0338501	0.201678		AGO1	-0.191371	4.66939	0.575425	0.448111	0.87966
AGO2	1.52953	2.43224	11.4751	0.000705348	0.00329728		AGO2	0.148822	2.43224	0.0965121	0.756056	0.933592		AGO2	-0.950121	2.43224	3.45165	0.0631887	0.588953		AGO2	0.992559	2.43224	4.77093	0.0289442	0.0746337		AGO2	0.650974	2.43224	1.88877	0.16934	0.496579		AGO2	0.0261099	2.43224	0.00318708	0.95498	0.99353
AGO3	0.194936	3.25638	0.575218	0.448193	0.580803		AGO3	-0.0806213	3.25638	0.0950554	0.757846	0.934373		AGO3	-0.0312932	3.25638	0.0116247	0.91414	0.99252		AGO3	0.109993	3.25638	0.188788	0.663927	0.767371		AGO3	-0.166751	3.25638	0.373358	0.54118	0.816812		AGO3	-0.001623	3.25638	3.27917e-05	0.995431	1
AGO4	-0.422404	3.17529	2.02118	0.155119	0.264254		AGO4	-0.201748	3.17529	0.480812	0.488055	0.841274		AGO4	-0.847205	3.17529	7.17421	0.00739591	0.276952		AGO4	-0.341035	3.17529	1.3641	0.242829	0.378729		AGO4	-0.924924	3.17529	8.45702	0.00363637	0.0450671		AGO4	-0.491	3.17529	2.76306	0.0964634	0.577834
AGPAT1	-0.176523	6.11273	1.18344	0.276656	0.408234		AGPAT1	-0.0194285	6.11273	0.014499	0.904157	0.978531		AGPAT1	-0.0707057	6.11273	0.171848	0.678474	0.957362		AGPAT1	0.0112564	6.11273	0.00491398	0.944114	0.96328		AGPAT1	-0.119812	6.11273	0.535207	0.464426	0.764925		AGPAT1	-0.00885055	6.11273	0.00280542	0.957759	0.994216
AGPAT2	-0.16184	6.15146	0.797258	0.371915	0.506912		AGPAT2	-0.109744	6.15146	0.36865	0.543741	0.865654		AGPAT2	0.048959	6.15146	0.0668888	0.795922	0.981491		AGPAT2	0.0647258	6.15146	0.12982	0.718619	0.808513		AGPAT2	0.145118	6.15146	0.64003	0.4237	0.736873		AGPAT2	0.201298	6.15146	1.17034	0.279332	0.779816
AGPAT3	-1.05216	6.8259	30.7364	2.95572e-08	4.3862e-07		AGPAT3	-0.244035	6.8259	1.72896	0.188544	0.69829		AGPAT3	-0.38723	6.8259	4.22172	0.0399098	0.51312		AGPAT3	-0.885024	6.8259	22.1317	2.54568e-06	2.62835e-05		AGPAT3	-0.276641	6.8259	2.19315	0.138626	0.445199		AGPAT3	-0.0806338	6.8259	0.187835	0.664724	0.939472
AGPAT4	0.0501693	5.1639	0.0813473	0.77548	0.848222		AGPAT4	0.271487	5.1639	2.43202	0.118879	0.649812		AGPAT4	0.114416	5.1639	0.336634	0.561779	0.934215		AGPAT4	-0.136572	5.1639	0.602971	0.437447	0.578501		AGPAT4	0.283951	5.1639	2.58489	0.107888	0.392656		AGPAT4	0.206905	5.1639	1.17574	0.278226	0.779816
AGPAT5	2.17834	6.60888	139.162	4.05894e-32	1.49281e-29		AGPAT5	0.128577	6.60888	0.488983	0.484381	0.839752		AGPAT5	0.0685226	6.60888	0.127649	0.720882	0.967441		AGPAT5	1.41425	6.60888	60.2813	8.22264e-15	4.68175e-13		AGPAT5	0.58522	6.60888	10.1219	0.0014652	0.0225212		AGPAT5	-0.0242127	6.60888	0.0163628	0.898215	0.98649
AGPS	-0.241023	5.41396	0.8968	0.343641	0.478395		AGPS	-0.0884678	5.41396	0.122175	0.726687	0.92739		AGPS	-0.0155557	5.41396	0.00362986	0.951958	0.996089		AGPS	-0.0513541	5.41396	0.0413919	0.838783	0.893896		AGPS	0.261772	5.41396	1.0639	0.302328	0.642424		AGPS	-0.0415655	5.41396	0.0264153	0.87089	0.982419
AGRN	-0.0326566	6.95605	0.0373783	0.846697	0.901765		AGRN	0.122691	6.95605	0.530169	0.466536	0.830862		AGRN	-0.149139	6.95605	0.729943	0.392902	0.885965		AGRN	0.154233	6.95605	0.840867	0.359149	0.504469		AGRN	-0.0854914	6.95605	0.252818	0.615098	0.85284		AGRN	-0.330701	6.95605	3.6426	0.0563188	0.481632
AGT	0.352554	1.35788	0.457998	0.498561	0.62795		AGT	0.0281637	1.35788	0.00274775	0.958195	0.991383		AGT	0.0498352	1.35788	0.00805864	0.92847	0.99468		AGT	0.246084	1.35788	0.230939	0.630829	0.741882		AGT	-0.120321	1.35788	0.0453293	0.8314	0.943238		AGT	0.125313	1.35788	0.0573329	0.810762	0.971799
AGTPBP1	-0.61834	4.45963	5.42824	0.0198136	0.0521497		AGTPBP1	-0.372143	4.45963	2.01849	0.155393	0.679167		AGTPBP1	-0.103011	4.45963	0.143871	0.704462	0.963492		AGTPBP1	-0.397441	4.45963	2.3383	0.126228	0.233892		AGTPBP1	-0.0814455	4.45963	0.0961349	0.756518	0.913386		AGTPBP1	-0.0508057	4.45963	0.0363805	0.848732	0.978834
AGTRAP	-0.03974	6.8676	0.0469639	0.828433	0.887873		AGTRAP	0.284423	6.8676	2.4218	0.119658	0.649812		AGTRAP	0.346049	6.8676	3.27919	0.0701635	0.61309		AGTRAP	0.148058	6.8676	0.656884	0.417662	0.55979		AGTRAP	0.463374	6.8676	6.38496	0.0115092	0.101721		AGTRAP	0.545972	6.8676	8.33058	0.00389832	0.155354
AHCTF1	-0.00480081	5.01552	0.000231477	0.987861	0.992676		AHCTF1	-0.208176	5.01552	0.432606	0.510713	0.852149		AHCTF1	-0.396702	5.01552	1.51792	0.217935	0.813178		AHCTF1	-0.120455	5.01552	0.146339	0.702059	0.796865		AHCTF1	-0.162646	5.01552	0.26029	0.609921	0.850146		AHCTF1	-0.390136	5.01552	1.4949	0.221458	0.735904
AHCY	0.230361	6.47198	2.61952	0.105556	0.197301		AHCY	0.0775528	6.47198	0.295486	0.586726	0.8807		AHCY	-0.149244	6.47198	0.948424	0.330121	0.860532		AHCY	0.274845	6.47198	3.77064	0.0521597	0.118946		AHCY	0.281169	6.47198	3.8354	0.0501809	0.258268		AHCY	0.0302554	6.47198	0.0411637	0.839222	0.978502
AHCYL1	-0.206493	7.18519	1.72241	0.189384	0.306887		AHCYL1	-0.112915	7.18519	0.517337	0.47198	0.834768		AHCYL1	-0.083516	7.18519	0.270231	0.603177	0.942497		AHCYL1	-0.165311	7.18519	1.11253	0.291533	0.434046		AHCYL1	-0.132709	7.18519	0.705113	0.401071	0.724759		AHCYL1	0.0425791	7.18519	0.071626	0.788984	0.966381
AHCYL2	-2.49989	8.82951	72.2724	1.87454e-17	1.26909e-15		AHCYL2	-0.579466	8.82951	4.34195	0.0371842	0.491275		AHCYL2	-0.0404997	8.82951	0.0213245	0.883898	0.988693		AHCYL2	-2.31673	8.82951	63.1556	1.91002e-15	1.18143e-13		AHCYL2	-0.748286	8.82951	7.19435	0.00731336	0.0755658		AHCYL2	-0.174537	8.82951	0.396162	0.529078	0.902772
AHDC1	-0.196259	4.00237	0.549557	0.458499	0.590726		AHDC1	-0.0437957	4.00237	0.0277196	0.86777	0.967173		AHDC1	-0.404094	4.00237	1.8124	0.17822	0.781716		AHDC1	-0.280196	4.00237	1.12058	0.289794	0.43226		AHDC1	-0.590684	4.00237	4.62575	0.0314955	0.193785		AHDC1	-0.510409	4.00237	3.07879	0.0793193	0.537035
AHI1	0.722117	4.86633	11.378	0.000743191	0.00344342		AHI1	0.408423	4.86633	3.59032	0.058117	0.565813		AHI1	-0.135506	4.86633	0.312497	0.576152	0.936684		AHI1	0.410312	4.86633	3.65559	0.0558815	0.125484		AHI1	0.0808429	4.86633	0.13331	0.715024	0.897663		AHI1	-0.19525	4.86633	0.684725	0.407965	0.858502
AHNAK	0.652894	7.57061	7.19445	0.00731293	0.0231106		AHNAK	0.2602	7.57061	1.1473	0.284115	0.745553		AHNAK	-0.487318	7.57061	3.90725	0.0480783	0.552183		AHNAK	0.543795	7.57061	5.00315	0.0253012	0.0672196		AHNAK	0.202822	7.57061	0.69429	0.404709	0.726306		AHNAK	-0.017132	7.57061	0.00491686	0.944098	0.991287
AHNAK2	0.826704	6.82653	8.93275	0.00280102	0.0105463		AHNAK2	0.334181	6.82653	1.46665	0.225875	0.71814		AHNAK2	-0.675496	6.82653	5.8195	0.0158495	0.360667		AHNAK2	0.843569	6.82653	9.30846	0.00228098	0.00939835		AHNAK2	0.79358	6.82653	8.20767	0.00417137	0.050637		AHNAK2	-0.3153	6.82653	1.29887	0.254419	0.76225
AHR	0.115427	5.79702	0.198502	0.655933	0.760754		AHR	0.00476502	5.79702	0.000338321	0.985325	0.998126		AHR	-0.398113	5.79702	2.33233	0.126712	0.724916		AHR	0.0801639	5.79702	0.0962932	0.756324	0.836871		AHR	-0.0211027	5.79702	0.00653946	0.935548	0.981038		AHR	-0.193913	5.79702	0.565618	0.452006	0.882141
AHRR	-0.59301	2.59516	1.84	0.174952	0.289311		AHRR	-0.0016449	2.59516	1.46964e-05	0.996941	0.999656		AHRR	-1.0216	2.59516	4.54869	0.032944	0.479558		AHRR	-0.853052	2.59516	3.84834	0.0497954	0.114501		AHRR	-1.01277	2.59516	4.93823	0.0262689	0.174425		AHRR	-1.0854	2.59516	5.56461	0.0183271	0.30377
AHSA1	0.483584	6.30966	11.0316	0.000895721	0.00403075		AHSA1	0.0768856	6.30966	0.274289	0.600469	0.885102		AHSA1	0.359046	6.30966	5.11609	0.023705	0.419263		AHSA1	0.347049	6.30966	5.6959	0.0170046	0.0488182		AHSA1	0.0643729	6.30966	0.187628	0.664898	0.878014		AHSA1	0.0913009	6.30966	0.337867	0.561063	0.911615
AHSA2	-1.23577	5.45571	39.5521	3.19424e-10	7.19655e-09		AHSA2	-0.211341	5.45571	1.27946	0.257999	0.737953		AHSA2	-0.117802	5.45571	0.364153	0.546209	0.93103		AHSA2	-1.43043	5.45571	53.0566	3.24072e-13	1.41345e-11		AHSA2	-0.277632	5.45571	2.13689	0.143793	0.45453		AHSA2	-0.0382221	5.45571	0.0400037	0.841473	0.978521
AIDA	0.691199	3.7266	11.3852	0.000740311	0.00343593		AIDA	0.44364	3.7266	4.51423	0.0336141	0.478446		AIDA	-0.523311	3.7266	4.7134	0.0299284	0.46991		AIDA	0.56601	3.7266	7.78979	0.00525423	0.0187417		AIDA	0.832816	3.7266	16.0935	6.02911e-05	0.00172362		AIDA	-0.352961	3.7266	2.57957	0.108251	0.603867
AIF1L	-1.0134	2.16197	4.31093	0.0378683	0.0881478		AIF1L	-0.497238	2.16197	1.10213	0.293799	0.751489		AIF1L	-0.091872	2.16197	0.0300551	0.862365	0.987637		AIF1L	-1.01177	2.16197	4.40438	0.0358467	0.0887882		AIF1L	-1.11902	2.16197	4.92975	0.0263981	0.174721		AIF1L	-0.153008	2.16197	0.0889291	0.765543	0.959474
AIFM1	-0.452028	5.81871	6.58071	0.010309	0.0306509		AIFM1	0.00227614	5.81871	0.000172743	0.989514	0.998126		AIFM1	0.633715	5.81871	11.7242	0.000616923	0.0865472		AIFM1	-0.321969	5.81871	3.41015	0.0647965	0.141193		AIFM1	0.0754864	5.81871	0.186165	0.666128	0.878504		AIFM1	0.296261	5.81871	2.60048	0.106831	0.602397
AIFM2	0.352292	4.57783	3.24598	0.0715989	0.146332		AIFM2	0.184527	4.57783	0.879179	0.348427	0.774472		AIFM2	0.118047	4.57783	0.305914	0.580198	0.936684		AIFM2	0.437112	4.57783	5.14463	0.0233184	0.0629348		AIFM2	-0.192845	4.57783	0.86794	0.351526	0.68868		AIFM2	0.240899	4.57783	1.38624	0.239041	0.747787
AIFM3	-1.09701	5.06025	7.02652	0.00803112	0.0249743		AIFM3	-0.627256	5.06025	2.36781	0.123861	0.653135		AIFM3	0.423384	5.06025	1.07809	0.299125	0.847315		AIFM3	-0.882085	5.06025	4.63987	0.0312374	0.0794515		AIFM3	-0.635653	5.06025	2.40273	0.121124	0.415961		AIFM3	0.715236	5.06025	3.09404	0.0785794	0.535586
AIG1	-0.168683	6.19832	0.732128	0.392194	0.52733		AIG1	0.0346159	6.19832	0.0310693	0.860086	0.965402		AIG1	-0.228072	6.19832	1.25004	0.263545	0.833903		AIG1	-0.092338	6.19832	0.220848	0.638395	0.74858		AIG1	0.0940438	6.19832	0.227162	0.633636	0.862774		AIG1	-0.214907	6.19832	1.141	0.28544	0.782495
AIM1	1.91037	5.7131	42.9606	5.58522e-11	1.43674e-09		AIM1	-0.165431	5.7131	0.324352	0.569004	0.877234		AIM1	-0.147743	5.7131	0.259691	0.610333	0.944281		AIM1	1.28867	5.7131	20.0261	7.63943e-06	6.8983e-05		AIM1	0.00941325	5.7131	0.00103565	0.974327	0.990782		AIM1	-0.349319	5.7131	1.46665	0.225875	0.73812
AIMP1	0.361655	5.52506	2.56325	0.109373	0.202921		AIMP1	0.197602	5.52506	0.761165	0.382964	0.792944		AIMP1	0.130184	5.52506	0.296646	0.585993	0.937809		AIMP1	0.310079	5.52506	1.88967	0.169239	0.290339		AIMP1	0.304998	5.52506	1.79133	0.180764	0.510838		AIMP1	0.130562	5.52506	0.308128	0.578831	0.916915
AIMP2	0.396964	5.34774	4.79489	0.0285442	0.0702533		AIMP2	-0.0669656	5.34774	0.133029	0.715312	0.924134		AIMP2	0.233524	5.34774	1.24247	0.264995	0.836597		AIMP2	0.460447	5.34774	6.51781	0.0106799	0.033634		AIMP2	-0.0565324	5.34774	0.0921958	0.761404	0.915137		AIMP2	0.159157	5.34774	0.606296	0.436186	0.875322
AIP	-0.669452	5.15316	9.30548	0.0022847	0.00888543		AIP	-0.179437	5.15316	0.694946	0.404487	0.804445		AIP	-0.119101	5.15316	0.267335	0.605125	0.94303		AIP	-0.581153	5.15316	7.18257	0.0073615	0.0248205		AIP	-0.176256	5.15316	0.654093	0.418653	0.734059		AIP	-0.127497	5.15316	0.318326	0.572615	0.914701
AJAP1	3.70185	1.11937	37.1927	1.07014e-09	2.15103e-08		AJAP1	0.238907	1.11937	0.0788047	0.778924	0.941545		AJAP1	-0.237935	1.11937	0.0439703	0.833909	0.983965		AJAP1	3.48781	1.11937	32.8791	9.80736e-09	1.77945e-07		AJAP1	-0.169057	1.11937	0.0318229	0.858417	0.952956		AJAP1	-0.0858045	1.11937	0.00734295	0.931712	0.990597
AJUBA	0.625396	6.08586	8.62195	0.00332137	0.0120687		AJUBA	0.621363	6.08586	8.51252	0.00352712	0.1511		AJUBA	-0.219757	6.08586	0.955099	0.328425	0.860471		AJUBA	1.27001	6.08586	35.6127	2.40714e-09	4.95558e-08		AJUBA	0.728982	6.08586	11.5957	0.000661042	0.0120068		AJUBA	0.335138	6.08586	2.34559	0.125638	0.632731
AK1	-0.723522	5.92747	14.4713	0.000142315	0.000824794		AK1	0.17701	5.92747	0.909758	0.340179	0.769485		AK1	0.41182	5.92747	4.39184	0.0361113	0.492712		AK1	-0.707272	5.92747	13.9187	0.000190891	0.001177		AK1	-0.179936	5.92747	0.911575	0.339697	0.677899		AK1	0.211865	5.92747	1.18545	0.276248	0.778138
AK2	0.231379	6.45127	1.97571	0.159843	0.270305		AK2	0.313374	6.45127	3.63849	0.0564583	0.563519		AK2	-0.366333	6.45127	4.44018	0.0351026	0.492712		AK2	0.231224	6.45127	1.98419	0.158949	0.277209		AK2	0.139476	6.45127	0.7046	0.401242	0.724759		AK2	-0.0612065	6.45127	0.130454	0.717962	0.950637
AK3	-0.332801	8.20282	5.06875	0.024361	0.0616523		AK3	0.0737327	8.20282	0.251022	0.616356	0.888937		AK3	0.0150179	8.20282	0.0101066	0.919922	0.992547		AK3	-0.237394	8.20282	2.59423	0.107253	0.206495		AK3	0.116643	8.20282	0.624955	0.429212	0.740549		AK3	0.0346738	8.20282	0.054348	0.815663	0.973349
AK4	-0.614561	6.25822	12.2316	0.000469875	0.00232427		AK4	-0.235352	6.25822	1.84028	0.174918	0.688174		AK4	-0.0983407	6.25822	0.306589	0.579781	0.936684		AK4	-0.696534	6.25822	15.7672	7.16327e-05	0.000498605		AK4	-0.0626763	6.25822	0.129318	0.719141	0.89897		AK4	-0.158157	6.25822	0.810168	0.368071	0.834391
AK5	0.207614	4.64499	0.449671	0.502491	0.631117		AK5	0.127497	4.64499	0.169969	0.680139	0.909402		AK5	0.431222	4.64499	1.74646	0.186322	0.792294		AK5	0.485041	4.64499	2.4967	0.114085	0.216402		AK5	0.428405	4.64499	1.90333	0.167706	0.493651		AK5	0.619667	4.64499	3.71879	0.0538032	0.472617
AK6	0.695177	5.39843	8.79207	0.00302542	0.0112074		AK6	0.471108	5.39843	4.01727	0.0450366	0.522418		AK6	0.298238	5.39843	1.42492	0.232595	0.818888		AK6	0.753234	5.39843	10.3761	0.0012766	0.00578278		AK6	0.471268	5.39843	3.95542	0.0467207	0.246349		AK6	0.119262	5.39843	0.233005	0.629305	0.933643
AK7	-1.24213	3.59015	12.4637	0.000414936	0.00208279		AK7	0.0268956	3.59015	0.00673292	0.934603	0.986682		AK7	-0.184282	3.59015	0.271913	0.602052	0.942497		AK7	-0.472272	3.59015	2.01003	0.156263	0.273636		AK7	0.388641	3.59015	1.40186	0.236412	0.579463		AK7	0.185265	3.59015	0.297633	0.58537	0.920418
AK8	-0.981894	2.41884	7.46409	0.00629418	0.020419		AK8	-0.151066	2.41884	0.211627	0.645495	0.899437		AK8	0.729214	2.41884	3.79594	0.0513771	0.562662		AK8	-0.168669	2.41884	0.273816	0.600783	0.719988		AK8	-0.029429	2.41884	0.00763211	0.930384	0.979695		AK8	0.562219	2.41884	2.41637	0.120073	0.623646
AK9	-0.86675	3.3431	10.1084	0.00147597	0.0061781		AK9	-0.00957311	3.3431	0.00145149	0.969609	0.994606		AK9	-0.00439313	3.3431	0.000243119	0.98756	1		AK9	-0.573148	3.3431	4.91602	0.0266088	0.0699155		AK9	0.118817	3.3431	0.214177	0.643513	0.867129		AK9	0.0138953	3.3431	0.00265889	0.958876	0.994216
AKAP1	-0.873621	3.86332	7.05234	0.00791617	0.0247128		AKAP1	-0.207474	3.86332	0.423592	0.51515	0.854676		AKAP1	-0.345168	3.86332	1.07127	0.300659	0.847659		AKAP1	-0.9706	3.86332	8.80784	0.00299939	0.0117286		AKAP1	-0.287874	3.86332	0.784571	0.375747	0.704807		AKAP1	-0.32693	3.86332	1.00534	0.316023	0.800976
AKAP10	-0.478036	5.68937	7.2801	0.00697226	0.0222198		AKAP10	-0.37377	5.68937	4.50718	0.0337528	0.478446		AKAP10	-0.0149178	5.68937	0.00676126	0.934466	0.99571		AKAP10	-0.417315	5.68937	5.6787	0.0171721	0.0491207		AKAP10	-0.212652	5.68937	1.43638	0.230726	0.573779		AKAP10	-0.190348	5.68937	1.13149	0.287457	0.783597
AKAP11	-0.149732	4.82461	0.430016	0.511981	0.639236		AKAP11	0.0879336	4.82461	0.151058	0.697527	0.917611		AKAP11	-0.386818	4.82461	2.60306	0.106658	0.695328		AKAP11	-0.271345	4.82461	1.41519	0.234197	0.369416		AKAP11	-0.144445	4.82461	0.390076	0.53226	0.810722		AKAP11	-0.52103	4.82461	4.88624	0.0270715	0.362907
AKAP12	3.96159	4.98109	261.403	8.48532e-59	3.84894e-55		AKAP12	0.681999	4.98109	6.91905	0.00852824	0.254501		AKAP12	-0.329388	4.98109	1.22218	0.268933	0.837297		AKAP12	2.74071	4.98109	127.457	1.47551e-29	5.90551e-27		AKAP12	1.31332	4.98109	26.3681	2.8216e-07	1.59321e-05		AKAP12	-0.551617	4.98109	3.7185	0.0538128	0.472617
AKAP13	-0.508445	5.5209	2.96691	0.0849838	0.166613		AKAP13	-0.176378	5.5209	0.362377	0.547189	0.867864		AKAP13	-0.24567	5.5209	0.680235	0.409506	0.889616		AKAP13	-0.597411	5.5209	4.11709	0.042452	0.101225		AKAP13	-0.309569	5.5209	1.09742	0.294833	0.634845		AKAP13	-0.439951	5.5209	2.20077	0.137942	0.65209
AKAP17A	-0.231973	4.68221	0.592456	0.441471	0.573731		AKAP17A	-0.224138	4.68221	0.554637	0.456429	0.826036		AKAP17A	-0.303879	4.68221	0.950737	0.329532	0.860471		AKAP17A	0.116459	4.68221	0.15297	0.695713	0.792173		AKAP17A	-0.453074	4.68221	2.18852	0.139043	0.445722		AKAP17A	-0.0191844	4.68221	0.00396352	0.949801	0.99212
AKAP2	0.784377	5.48742	8.19264	0.00420607	0.0146628		AKAP2	-0.0398756	5.48742	0.0208872	0.885087	0.973903		AKAP2	0.121628	5.48742	0.184594	0.667454	0.956586		AKAP2	0.760739	5.48742	7.73424	0.00541833	0.0192463		AKAP2	0.306832	5.48742	1.23298	0.266829	0.6084		AKAP2	0.100841	5.48742	0.129092	0.719375	0.950861
AKAP3	-0.354523	1.01255	0.340518	0.55953	0.681533		AKAP3	-0.5153	1.01255	0.714883	0.397828	0.80085		AKAP3	0.0895183	1.01255	0.0195463	0.888812	0.9904		AKAP3	-1.20512	1.01255	3.52466	0.0604622	0.133408		AKAP3	0.891779	1.01255	2.51201	0.112982	0.40216		AKAP3	0.116017	1.01255	0.0372695	0.846917	0.978555
AKAP5	0.648345	2.11408	2.87242	0.0901093	0.174227		AKAP5	0.459918	2.11408	1.40433	0.235999	0.721222		AKAP5	-0.211393	2.11408	0.198643	0.655819	0.955114		AKAP5	1.26316	2.11408	12.4931	0.000408466	0.0022531		AKAP5	0.994889	2.11408	6.84799	0.0088741	0.0864791		AKAP5	0.214228	2.11408	0.259585	0.610405	0.926643
AKAP6	-1.30635	3.63028	12.4776	0.000411865	0.0020712		AKAP6	-0.464053	3.63028	1.72616	0.188902	0.69829		AKAP6	-0.591235	3.63028	2.64809	0.103675	0.691571		AKAP6	-0.459444	3.63028	1.71497	0.190342	0.31688		AKAP6	-0.636004	3.63028	3.08384	0.0790735	0.333448		AKAP6	-0.408433	3.63028	1.33409	0.248079	0.755531
AKAP7	-0.0187338	3.45397	0.00476604	0.944961	0.966917		AKAP7	0.173723	3.45397	0.422117	0.515882	0.85508		AKAP7	0.214131	3.45397	0.550711	0.458027	0.908444		AKAP7	0.18818	3.45397	0.508391	0.475836	0.613412		AKAP7	0.572493	3.45397	4.60799	0.0318233	0.194898		AKAP7	-0.299118	3.45397	1.08954	0.296574	0.787597
AKAP8	-0.118782	4.79568	0.234181	0.628441	0.738627		AKAP8	-0.176636	4.79568	0.517845	0.471762	0.834768		AKAP8	-0.196949	4.79568	0.56029	0.454144	0.906153		AKAP8	-0.173479	4.79568	0.506597	0.476616	0.614015		AKAP8	-0.218419	4.79568	0.769398	0.380403	0.707853		AKAP8	-0.0170508	4.79568	0.00444054	0.94687	0.991737
AKAP8L	-1.55907	5.9012	36.8312	1.28815e-09	2.55458e-08		AKAP8L	-0.410334	5.9012	2.76816	0.0961568	0.635358		AKAP8L	0.123139	5.9012	0.242347	0.622516	0.946842		AKAP8L	-1.22386	5.9012	23.6477	1.15682e-06	1.29244e-05		AKAP8L	-0.0516247	5.9012	0.043876	0.834084	0.944099		AKAP8L	0.19276	5.9012	0.603567	0.43722	0.875618
AKAP9	-0.654998	6.7726	10.7664	0.0010336	0.00456367		AKAP9	0.0306094	6.7726	0.0240655	0.876718	0.969411		AKAP9	0.104594	6.7726	0.266378	0.605772	0.943433		AKAP9	-0.750874	6.7726	14.125	0.000171057	0.00106675		AKAP9	-0.338009	6.7726	2.87791	0.0898023	0.356693		AKAP9	-0.235136	6.7726	1.35034	0.24522	0.752921
AKIP1	-0.52112	4.59891	2.29984	0.129387	0.230187		AKIP1	0.454154	4.59891	1.81478	0.177936	0.689845		AKIP1	0.27929	4.59891	0.621277	0.430573	0.900817		AKIP1	0.116517	4.59891	0.118896	0.730235	0.817393		AKIP1	0.542035	4.59891	2.56339	0.109364	0.394963		AKIP1	0.512841	4.59891	2.157	0.141921	0.659142
AKIRIN1	-0.395753	7.34613	5.27779	0.0215991	0.0559849		AKIRIN1	-0.230702	7.34613	1.80571	0.179024	0.689845		AKIRIN1	0.23783	7.34613	1.85373	0.17335	0.773795		AKIRIN1	-0.387009	7.34613	5.07147	0.0243228	0.0651544		AKIRIN1	-0.21305	7.34613	1.52654	0.216633	0.558957		AKIRIN1	0.0594451	7.34613	0.116711	0.732629	0.953326
AKIRIN2	0.146277	6.41236	0.795141	0.37255	0.507524		AKIRIN2	0.254388	6.41236	2.41555	0.120136	0.649812		AKIRIN2	0.00761226	6.41236	0.00199931	0.964336	0.996089		AKIRIN2	0.134998	6.41236	0.68043	0.409439	0.552742		AKIRIN2	0.0251605	6.41236	0.0230136	0.879422	0.959754		AKIRIN2	-0.0254559	6.41236	0.0229181	0.87967	0.983249
AKNA	0.980421	0.843255	2.95558	0.0855816	0.167616		AKNA	0.367	0.843255	0.38436	0.535279	0.862123		AKNA	-0.0632523	0.843255	0.00595789	0.938474	0.99596		AKNA	-0.0189927	0.843255	0.000936518	0.975586	0.983828		AKNA	0.0689433	0.843255	0.0117292	0.913757	0.973101		AKNA	-0.686195	0.843255	0.714367	0.397998	0.853658
AKR1A1	-0.329806	7.13578	3.38351	0.0658515	0.137229		AKR1A1	0.170915	7.13578	0.919291	0.337661	0.768706		AKR1A1	0.297294	7.13578	2.59424	0.107253	0.695328		AKR1A1	-0.231217	7.13578	1.67239	0.195939	0.323505		AKR1A1	0.0246552	7.13578	0.0189373	0.890546	0.965007		AKR1A1	0.237728	7.13578	1.6804	0.194872	0.716126
AKR1B1	0.257187	6.66715	2.7435	0.0976504	0.185435		AKR1B1	0.334719	6.66715	4.66261	0.0308263	0.461988		AKR1B1	0.439292	6.66715	7.13055	0.00757813	0.282529		AKR1B1	0.275182	6.66715	3.15626	0.0756364	0.158984		AKR1B1	0.343625	6.66715	4.83859	0.0278297	0.180336		AKR1B1	0.349384	6.66715	4.60773	0.0318282	0.387158
AKR1C3	-0.886328	1.14249	2.02912	0.15431	0.263106		AKR1C3	0.350638	1.14249	0.410544	0.521694	0.85707		AKR1C3	2.15213	1.14249	9.24249	0.00236463	0.172074		AKR1C3	-0.364119	1.14249	0.408236	0.522866	0.654509		AKR1C3	0.2091	1.14249	0.134743	0.713565	0.896849		AKR1C3	2.14086	1.14249	9.71962	0.00182311	0.114994
AKR1E2	1.42242	-0.0720785	1.35193	0.24494	0.371795		AKR1E2	-0.535225	-0.0720785	0.1621	0.687231	0.912565		AKR1E2	0.144517	-0.0720785	0.0107492	0.917425	0.99252		AKR1E2	-0.314541	-0.0720785	0.0585472	0.808807	0.874208		AKR1E2	0.806755	-0.0720785	0.411302	0.521309	0.804488		AKR1E2	1.5295	-0.0720785	1.41574	0.234106	0.745189
AKR7A2	-0.556305	6.46331	15.8761	6.76286e-05	0.00042864		AKR7A2	-0.00187487	6.46331	0.000188758	0.989038	0.998126		AKR7A2	0.100207	6.46331	0.495827	0.481339	0.918641		AKR7A2	-0.0916949	6.46331	0.453687	0.500589	0.63468		AKR7A2	-0.0172453	6.46331	0.015545	0.900777	0.96839		AKR7A2	0.127178	6.46331	0.827885	0.362885	0.832029
AKR7A3	-1.69504	0.722812	8.49004	0.00357095	0.0127914		AKR7A3	-0.432907	0.722812	0.749787	0.386544	0.7952		AKR7A3	-0.133753	0.722812	0.0397084	0.842052	0.984989		AKR7A3	-1.37826	0.722812	6.65967	0.00986192	0.0316437		AKR7A3	-1.26382	0.722812	4.7802	0.0287889	0.184407		AKR7A3	-1.23737	0.722812	3.14608	0.0761097	0.530363
AKT1	0.0852312	7.30393	0.134914	0.71339	0.804626		AKT1	-0.169296	7.30393	0.530964	0.466202	0.830591		AKT1	0.140966	7.30393	0.36053	0.548212	0.93103		AKT1	0.20575	7.30393	0.788813	0.374459	0.519116		AKT1	0.176293	7.30393	0.575143	0.448222	0.753619		AKT1	0.187518	7.30393	0.643007	0.422624	0.867431
AKT1S1	0.316253	5.69098	4.15342	0.0415505	0.0950126		AKT1S1	0.209561	5.69098	1.81496	0.177914	0.689845		AKT1S1	0.0660269	5.69098	0.152896	0.695783	0.962871		AKT1S1	0.258528	5.69098	2.80127	0.0941899	0.187745		AKT1S1	0.110459	5.69098	0.48529	0.486036	0.780694		AKT1S1	-0.0845225	5.69098	0.261141	0.609338	0.926643
AKT2	-0.58462	6.48507	6.80463	0.0090922	0.0277041		AKT2	-0.0832497	6.48507	0.140529	0.707756	0.921977		AKT2	-0.367133	6.48507	2.60639	0.106434	0.695328		AKT2	-0.867455	6.48507	14.8343	0.000117381	0.000765734		AKT2	-0.502441	6.48507	5.00085	0.0253348	0.170671		AKT2	-0.214252	6.48507	0.904128	0.341677	0.818545
AKT3	0.586746	4.45709	6.16117	0.0130585	0.0371058		AKT3	0.140682	4.45709	0.345204	0.556841	0.872179		AKT3	-0.432739	4.45709	2.62956	0.10489	0.695328		AKT3	0.326608	4.45709	1.90626	0.167379	0.288024		AKT3	-0.50408	4.45709	4.01979	0.0449693	0.24155		AKT3	-0.368836	4.45709	2.06138	0.151074	0.674574
AKTIP	-0.536965	5.6167	9.75397	0.00178936	0.00725553		AKTIP	-0.00791941	5.6167	0.00221946	0.962425	0.992473		AKTIP	-0.0620249	5.6167	0.121952	0.726926	0.968381		AKTIP	-0.356435	5.6167	4.43779	0.0351518	0.087353		AKTIP	-0.0478285	5.6167	0.07851	0.779327	0.921858		AKTIP	-0.283439	5.6167	2.61361	0.105951	0.601241
ALAD	-0.735298	6.63942	14.5422	0.000137057	0.000798063		ALAD	-0.263724	6.63942	1.91732	0.166152	0.682518		ALAD	0.202054	6.63942	1.08559	0.29745	0.845914		ALAD	-0.642401	6.63942	11.2414	0.000799913	0.00395538		ALAD	-0.23924	6.63942	1.55963	0.211719	0.552988		ALAD	0.0303993	6.63942	0.0248233	0.874808	0.982692
ALAS1	-0.136014	6.99768	0.816148	0.366309	0.501583		ALAS1	-0.0804996	6.99768	0.28717	0.59204	0.88296		ALAS1	0.260821	6.99768	2.80039	0.0942416	0.672639		ALAS1	-0.154154	6.99768	1.05301	0.304814	0.448444		ALAS1	-0.0696891	6.99768	0.212121	0.64511	0.868031		ALAS1	0.184051	6.99768	1.42097	0.233244	0.744366
ALCAM	0.0837983	5.89424	0.123759	0.724993	0.812862		ALCAM	-0.0269029	5.89424	0.0127242	0.910188	0.980585		ALCAM	0.174365	5.89424	0.520603	0.470584	0.912908		ALCAM	0.314105	5.89424	1.75558	0.185177	0.310332		ALCAM	0.366781	5.89424	2.35962	0.124513	0.420752		ALCAM	0.000879644	5.89424	1.34264e-05	0.997076	1
ALDH16A1	-0.00702312	3.87745	0.000671529	0.979326	0.987819		ALDH16A1	0.490592	3.87745	3.43899	0.0636745	0.581428		ALDH16A1	-0.180576	3.87745	0.377599	0.538891	0.93103		ALDH16A1	-0.0467894	3.87745	0.0300922	0.862281	0.909724		ALDH16A1	0.589627	3.87745	4.83337	0.027914	0.180625		ALDH16A1	0.439481	3.87745	2.54748	0.11047	0.606896
ALDH18A1	-0.0703898	6.7636	0.0769609	0.781459	0.852159		ALDH18A1	-0.195784	6.7636	0.594736	0.440594	0.819967		ALDH18A1	-0.0171385	6.7636	0.00445294	0.946796	0.996089		ALDH18A1	0.0274335	6.7636	0.0117371	0.913728	0.944403		ALDH18A1	-0.136597	6.7636	0.28784	0.591608	0.841673		ALDH18A1	0.0221138	6.7636	0.00748114	0.931074	0.990597
ALDH1A1	-0.294693	2.44158	0.772813	0.379348	0.514417		ALDH1A1	0.45705	2.44158	2.10783	0.146547	0.674958		ALDH1A1	0.240799	2.44158	0.380065	0.537569	0.93103		ALDH1A1	-0.432341	2.44158	1.70602	0.191503	0.31815		ALDH1A1	-0.382682	2.44158	1.20202	0.272917	0.614064		ALDH1A1	-0.431104	2.44158	1.20778	0.271772	0.77546
ALDH1A3	-0.389456	10.6327	2.95171	0.0857867	0.167897		ALDH1A3	-0.325149	10.6327	2.0597	0.15124	0.678083		ALDH1A3	-0.0492788	10.6327	0.0473346	0.827768	0.983817		ALDH1A3	-0.325517	10.6327	2.06469	0.150746	0.266548		ALDH1A3	-0.227883	10.6327	1.01233	0.314345	0.654969		ALDH1A3	-0.0394847	10.6327	0.0304106	0.861562	0.980952
ALDH1B1	-0.076224	5.04858	0.101365	0.750198	0.829638		ALDH1B1	0.18773	5.04858	0.626352	0.428696	0.814484		ALDH1B1	0.466379	5.04858	3.52208	0.0605563	0.580529		ALDH1B1	0.692739	5.04858	8.76258	0.00307474	0.011982		ALDH1B1	0.503855	5.04858	4.49342	0.0340256	0.202457		ALDH1B1	0.332084	5.04858	1.8324	0.175844	0.704228
ALDH1L1	-1.39837	0.587202	2.28786	0.13039	0.231607		ALDH1L1	-1.43426	0.587202	2.40987	0.120572	0.649812		ALDH1L1	2.60387	0.587202	5.95514	0.0146745	0.34984		ALDH1L1	-0.0313108	0.587202	0.00126788	0.971595	0.981183		ALDH1L1	-0.268112	0.587202	0.096466	0.756112	0.913386		ALDH1L1	3.14023	0.587202	9.69678	0.00184591	0.115757
ALDH1L2	-5.91757	0.240052	21.0362	4.50685e-06	4.06423e-05		ALDH1L2	-0.663273	0.240052	0.818962	0.365484	0.785207		ALDH1L2	0.696892	0.240052	0.485225	0.486065	0.919302		ALDH1L2	-2.34694	0.240052	8.16278	0.00427587	0.01579		ALDH1L2	-1.44503	0.240052	3.17398	0.0748201	0.325288		ALDH1L2	0.629121	0.240052	0.447595	0.503479	0.895498
ALDH2	-0.602137	6.529	12.2563	0.000463679	0.00229837		ALDH2	-0.103469	6.529	0.37223	0.541791	0.86556		ALDH2	0.205135	6.529	1.37163	0.241532	0.823799		ALDH2	-0.346804	6.529	4.15617	0.041483	0.0995769		ALDH2	0.0768415	6.529	0.203929	0.651568	0.871747		ALDH2	0.112024	6.529	0.416712	0.518582	0.898739
ALDH3A1	-0.286553	0.871268	0.270693	0.602867	0.717744		ALDH3A1	-0.645439	0.871268	1.28851	0.256323	0.73743		ALDH3A1	0.0273024	0.871268	0.00149823	0.969124	0.996089		ALDH3A1	-0.547963	0.871268	0.99826	0.317732	0.462429		ALDH3A1	0.2119	0.871268	0.153696	0.695028	0.88976		ALDH3A1	0.833701	0.871268	1.94694	0.162917	0.69087
ALDH3A2	-0.191048	7.14301	1.11726	0.29051	0.424123		ALDH3A2	-0.196083	7.14301	1.17846	0.27767	0.743191		ALDH3A2	-0.144656	7.14301	0.617679	0.431911	0.901454		ALDH3A2	-0.406999	7.14301	5.05924	0.024495	0.0655099		ALDH3A2	-0.201748	7.14301	1.23582	0.266278	0.608091		ALDH3A2	-0.135807	7.14301	0.551561	0.457681	0.88359
ALDH3B1	-1.39519	7.02167	27.7366	1.39008e-07	1.81617e-06		ALDH3B1	-0.465688	7.02167	3.23335	0.0721531	0.591256		ALDH3B1	-0.0795284	7.02167	0.0926596	0.760823	0.974232		ALDH3B1	-0.986508	7.02167	14.2616	0.00015908	0.000999501		ALDH3B1	-0.271365	7.02167	1.09772	0.294766	0.634845		ALDH3B1	0.0911756	7.02167	0.122894	0.725917	0.952208
ALDH4A1	-1.22765	5.75588	23.3168	1.37395e-06	1.41214e-05		ALDH4A1	-0.276172	5.75588	1.25574	0.262459	0.739394		ALDH4A1	-0.103089	5.75588	0.170384	0.679771	0.957362		ALDH4A1	-0.881697	5.75588	12.4823	0.000410821	0.00226426		ALDH4A1	-0.43023	5.75588	2.97983	0.084308	0.346488		ALDH4A1	-0.137594	5.75588	0.308297	0.578727	0.916908
ALDH5A1	-0.146554	4.21364	0.218868	0.639904	0.747515		ALDH5A1	-0.0213158	4.21364	0.00468778	0.945414	0.989273		ALDH5A1	-0.136752	4.21364	0.186815	0.665581	0.956312		ALDH5A1	0.229238	4.21364	0.557788	0.455153	0.594807		ALDH5A1	-0.320558	4.21364	1.00808	0.315364	0.655987		ALDH5A1	0.0348071	4.21364	0.0126332	0.910508	0.988341
ALDH6A1	-0.536516	6.53263	14.1876	0.000165455	0.000941663		ALDH6A1	-0.28724	6.53263	4.16284	0.0413202	0.506107		ALDH6A1	-0.0952313	6.53263	0.4486	0.503001	0.924891		ALDH6A1	-0.39525	6.53263	7.89429	0.00495911	0.0178622		ALDH6A1	-0.31975	6.53263	5.00631	0.0252551	0.170472		ALDH6A1	-0.142865	6.53263	1.03747	0.308411	0.796199
ALDH7A1	-0.755619	6.80448	31.216	2.30853e-08	3.54163e-07		ALDH7A1	-0.307653	6.80448	5.35043	0.0207172	0.397358		ALDH7A1	-0.0421704	6.80448	0.0923708	0.761184	0.974232		ALDH7A1	-0.646025	6.80448	23.2435	1.42734e-06	1.56513e-05		ALDH7A1	-0.221147	6.80448	2.724	0.0988499	0.37595		ALDH7A1	-0.0719516	6.80448	0.277204	0.59854	0.924346
ALDH9A1	-0.242202	8.16402	2.11237	0.146113	0.25226		ALDH9A1	-0.289247	8.16402	3.01225	0.0826377	0.607299		ALDH9A1	0.158123	8.16402	0.885658	0.346657	0.862869		ALDH9A1	-0.173225	8.16402	1.08477	0.297633	0.440813		ALDH9A1	-0.132871	8.16402	0.633804	0.425963	0.738298		ALDH9A1	0.171897	8.16402	1.05334	0.30474	0.794122
ALDOA	-0.130203	11.7307	1.06519	0.302034	0.436224		ALDOA	-0.0673257	11.7307	0.284925	0.593491	0.883227		ALDOA	0.013683	11.7307	0.0117213	0.913785	0.99252		ALDOA	-0.196315	11.7307	2.42081	0.119733	0.224394		ALDOA	0.0456182	11.7307	0.130749	0.717657	0.898755		ALDOA	0.124778	11.7307	0.975941	0.323203	0.806851
ALDOC	-0.471132	5.93602	4.42914	0.0353302	0.083323		ALDOC	0.194989	5.93602	0.778915	0.377473	0.791106		ALDOC	0.167334	5.93602	0.522771	0.469662	0.912812		ALDOC	-0.131182	5.93602	0.350553	0.5538	0.680523		ALDOC	0.0139017	5.93602	0.00388067	0.950328	0.985278		ALDOC	0.36708	5.93602	2.57446	0.108601	0.603867
ALG1	-0.0446012	5.37395	0.0591985	0.807767	0.872319		ALG1	0.0283245	5.37395	0.024061	0.87673	0.969411		ALG1	0.0817625	5.37395	0.16266	0.686719	0.959621		ALG1	0.172001	5.37395	0.905109	0.341416	0.486105		ALG1	0.402716	5.37395	4.85899	0.0275025	0.179018		ALG1	0.737881	5.37395	14.6232	0.000131288	0.0268564
ALG10	0.559012	2.60717	2.50878	0.113213	0.208274		ALG10	0.695101	2.60717	3.95115	0.0468393	0.527876		ALG10	-0.414553	2.60717	1.00025	0.317249	0.856156		ALG10	0.383158	2.60717	1.19179	0.274968	0.415015		ALG10	0.63124	2.60717	3.08456	0.0790384	0.333448		ALG10	0.0321095	2.60717	0.00711996	0.932754	0.990597
ALG10B	-0.637917	3.4035	7.53541	0.0060498	0.0197803		ALG10B	0.0766764	3.4035	0.125934	0.722686	0.926716		ALG10B	-0.69342	3.4035	7.02911	0.00801953	0.291013		ALG10B	-0.434426	3.4035	3.87325	0.0490614	0.113249		ALG10B	-0.125991	3.4035	0.305615	0.580383	0.835752		ALG10B	-0.51494	3.4035	4.64536	0.0311376	0.382075
ALG11	-0.215843	5.87658	1.60421	0.205308	0.325887		ALG11	-0.10056	5.87658	0.351766	0.553115	0.871719		ALG11	-0.253492	5.87658	2.07214	0.150011	0.751437		ALG11	-0.111089	5.87658	0.433268	0.51039	0.64321		ALG11	-0.344263	5.87658	3.93912	0.0471755	0.247699		ALG11	-0.279954	5.87658	2.62593	0.105131	0.599686
ALG12	-0.198954	5.83922	0.992258	0.319191	0.454453		ALG12	0.14854	5.83922	0.563254	0.452952	0.824146		ALG12	0.0152306	5.83922	0.00544565	0.941174	0.995961		ALG12	-0.0709722	5.83922	0.128335	0.720164	0.809583		ALG12	0.0548776	5.83922	0.0750696	0.784094	0.923405		ALG12	0.381929	5.83922	3.58101	0.0584435	0.487302
ALG13	0.691871	4.7725	11.473	0.000706149	0.0032998		ALG13	0.358488	4.7725	3.02111	0.082187	0.607117		ALG13	0.201132	4.7725	0.681111	0.409204	0.889459		ALG13	0.677385	4.7725	11.0868	0.000869448	0.00424523		ALG13	0.163589	4.7725	0.598401	0.439189	0.746343		ALG13	0.0952364	4.7725	0.16205	0.687276	0.944311
ALG14	0.690838	4.18566	5.22927	0.0222099	0.0571867		ALG14	0.379328	4.18566	1.55703	0.212101	0.713983		ALG14	0.366393	4.18566	1.17531	0.278312	0.837297		ALG14	0.697471	4.18566	5.36443	0.0205515	0.0570628		ALG14	0.409938	4.18566	1.78177	0.181932	0.512599		ALG14	0.328679	4.18566	0.986696	0.320551	0.805552
ALG2	0.106359	6.24674	0.397054	0.528614	0.654004		ALG2	-0.0647781	6.24674	0.14655	0.701855	0.919411		ALG2	0.00769066	6.24674	0.00188368	0.965382	0.996089		ALG2	0.16787	6.24674	0.997064	0.318022	0.462652		ALG2	-0.105814	6.24674	0.381564	0.536768	0.814035		ALG2	-0.103497	6.24674	0.34934	0.554487	0.909639
ALG3	0.0833207	5.63179	0.157888	0.691108	0.787488		ALG3	0.0934381	5.63179	0.198741	0.655739	0.902408		ALG3	0.0797342	5.63179	0.122786	0.726032	0.968054		ALG3	0.164635	5.63179	0.622318	0.430187	0.57207		ALG3	0.0678056	5.63179	0.102767	0.748534	0.911829		ALG3	0.345229	5.63179	2.414	0.120255	0.624116
ALG5	0.444081	6.22983	5.6972	0.016992	0.0460626		ALG5	0.235478	6.22983	1.59475	0.206649	0.710841		ALG5	0.330838	6.22983	2.70522	0.10002	0.682314		ALG5	0.54136	6.22983	8.50333	0.00354496	0.0134675		ALG5	0.0720622	6.22983	0.146238	0.702157	0.893334		ALG5	0.373483	6.22983	3.54335	0.0597848	0.488452
ALG6	-0.646349	5.36329	6.49821	0.0107983	0.0318474		ALG6	0.120749	5.36329	0.235599	0.627403	0.892986		ALG6	0.0861585	5.36329	0.109708	0.740477	0.971384		ALG6	-0.374537	5.36329	2.22883	0.135457	0.246101		ALG6	-0.18711	5.36329	0.552225	0.45741	0.760747		ALG6	0.0380725	5.36329	0.0218282	0.882545	0.98335
ALG8	0.259097	6.60594	1.9107	0.166885	0.279195		ALG8	0.337337	6.60594	3.24302	0.0717283	0.590133		ALG8	0.384437	6.60594	3.81424	0.0508186	0.562662		ALG8	0.323273	6.60594	2.98451	0.0840645	0.172074		ALG8	0.434979	6.60594	5.34899	0.0207343	0.151288		ALG8	0.018986	6.60594	0.00936588	0.922903	0.989387
ALG9	-0.111778	5.20402	0.576121	0.447837	0.580507		ALG9	-0.198384	5.20402	1.80648	0.178931	0.689845		ALG9	-0.0492821	5.20402	0.0812769	0.775574	0.976478		ALG9	-0.183378	5.20402	1.57104	0.210056	0.340372		ALG9	-0.142351	5.20402	0.891887	0.344966	0.682053		ALG9	-0.0397501	5.20402	0.0579226	0.80981	0.971799
ALKBH1	-0.0423132	4.23399	0.0420792	0.837469	0.895089		ALKBH1	0.0908799	4.23399	0.198889	0.655619	0.902408		ALKBH1	0.225371	4.23399	1.00297	0.316593	0.856156		ALKBH1	0.0775361	4.23399	0.147	0.701419	0.796362		ALKBH1	-0.0828142	4.23399	0.153357	0.695348	0.88976		ALKBH1	-0.191142	4.23399	0.740664	0.389448	0.847808
ALKBH2	-0.333749	4.50313	2.00901	0.156368	0.265948		ALKBH2	0.283022	4.50313	1.51529	0.218334	0.717053		ALKBH2	-0.0259732	4.50313	0.0104283	0.918662	0.99252		ALKBH2	-0.312887	4.50313	1.79232	0.180643	0.304722		ALKBH2	-0.103171	4.50313	0.190616	0.662404	0.876815		ALKBH2	-0.0721609	4.50313	0.0846435	0.771101	0.961797
ALKBH3	0.253119	4.14017	1.2225	0.268871	0.399388		ALKBH3	0.0241665	4.14017	0.0109393	0.9167	0.98255		ALKBH3	0.352502	4.14017	1.76795	0.183636	0.790047		ALKBH3	0.361631	4.14017	2.57458	0.108593	0.208219		ALKBH3	0.00457774	4.14017	0.000371918	0.984614	0.994339		ALKBH3	0.448106	4.14017	3.08639	0.0789497	0.536637
ALKBH4	-0.0939638	4.50785	0.127476	0.721063	0.809991		ALKBH4	-0.204024	4.50785	0.598856	0.439015	0.819607		ALKBH4	0.414263	4.50785	2.17961	0.13985	0.735058		ALKBH4	0.189071	4.50785	0.530992	0.46619	0.604994		ALKBH4	0.0752389	4.50785	0.0808576	0.776139	0.920971		ALKBH4	0.302425	4.50785	1.1976	0.273801	0.77633
ALKBH5	-0.951675	7.56043	15.6616	7.57458e-05	0.000473472		ALKBH5	-0.264766	7.56043	1.24176	0.265132	0.740327		ALKBH5	0.0220237	7.56043	0.00851564	0.926475	0.994408		ALKBH5	-0.929695	7.56043	15.0084	0.000107033	0.000708075		ALKBH5	-0.0216023	7.56043	0.00826434	0.927565	0.97829		ALKBH5	0.00157407	7.56043	4.37276e-05	0.994724	1
ALKBH6	0.386489	3.7742	1.51984	0.217643	0.340926		ALKBH6	0.565738	3.7742	3.28561	0.0698895	0.587525		ALKBH6	0.307073	3.7742	0.784733	0.375697	0.876812		ALKBH6	0.43936	3.7742	1.98396	0.158974	0.277209		ALKBH6	0.362462	3.7742	1.29727	0.254713	0.597407		ALKBH6	0.470185	3.7742	1.96979	0.16047	0.688524
ALKBH7	0.322097	6.68272	1.32826	0.249114	0.376661		ALKBH7	0.262252	6.68272	0.880379	0.348098	0.774472		ALKBH7	0.238579	6.68272	0.698563	0.403267	0.888689		ALKBH7	0.234002	6.68272	0.701646	0.402231	0.545719		ALKBH7	-0.11371	6.68272	0.164197	0.685322	0.885983		ALKBH7	0.115588	6.68272	0.165305	0.684319	0.942998
ALKBH8	0.455594	2.9435	2.18166	0.139664	0.244349		ALKBH8	-0.183147	2.9435	0.325937	0.568062	0.877234		ALKBH8	0.21132	2.9435	0.357477	0.549911	0.93103		ALKBH8	0.313729	2.9435	1.04558	0.306527	0.450261		ALKBH8	-0.0117662	2.9435	0.00130676	0.971163	0.990192		ALKBH8	-0.0596488	2.9435	0.0300996	0.862265	0.980995
ALMS1	-0.200751	3.22738	0.541042	0.462001	0.594339		ALMS1	-0.239175	3.22738	0.77064	0.380019	0.791942		ALMS1	-0.607999	3.22738	4.36415	0.0367028	0.496298		ALMS1	-0.223345	3.22738	0.693683	0.404914	0.548484		ALMS1	-0.836108	3.22738	7.9386	0.00483914	0.0564276		ALMS1	-1.61777	3.22738	29.1549	6.68178e-08	0.000454628
ALOX5	0.424462	2.23693	0.836022	0.360537	0.495374		ALOX5	0.298791	2.23693	0.411662	0.521127	0.85707		ALOX5	-0.135674	2.23693	0.0583455	0.80913	0.981491		ALOX5	-0.0963394	2.23693	0.0418669	0.837874	0.893207		ALOX5	0.501072	2.23693	1.12976	0.287826	0.628864		ALOX5	0.766311	2.23693	2.24485	0.13406	0.64551
ALPK1	-2.04403	3.73011	45.4707	1.54939e-11	4.39253e-10		ALPK1	-0.906893	3.73011	10.8252	0.0010013	0.0647003		ALPK1	-0.221721	3.73011	0.617672	0.431914	0.901454		ALPK1	-2.06658	3.73011	48.4143	3.45037e-12	1.24543e-10		ALPK1	-0.313968	3.73011	1.32685	0.249367	0.593523		ALPK1	-0.220852	3.73011	0.646941	0.421209	0.866674
ALPK2	1.28263	-0.352241	0.607762	0.435632	0.568804		ALPK2	2.9218	-0.352241	3.41402	0.0646449	0.585076		ALPK2	2.56769	-0.352241	2.38971	0.122136	0.718846		ALPK2	2.66156	-0.352241	2.82704	0.0926893	0.185377		ALPK2	0.206142	-0.352241	0.0110746	0.916189	0.974744		ALPK2	-2.54211	-0.352241	2.01992	0.155247	0.681045
ALPK3	0.202939	2.61189	0.257941	0.611538	0.725552		ALPK3	-0.0246648	2.61189	0.0037446	0.951205	0.98968		ALPK3	0.27814	2.61189	0.393193	0.530626	0.93103		ALPK3	0.0822874	2.61189	0.0427119	0.836269	0.892634		ALPK3	-0.0695021	2.61189	0.0282536	0.866514	0.955284		ALPK3	0.0274872	2.61189	0.00382096	0.950711	0.992227
ALPL	-0.284737	2.63739	0.665248	0.414713	0.54865		ALPL	-0.3623	2.63739	1.07456	0.299917	0.753385		ALPL	-1.22947	2.63739	10.1165	0.00146947	0.13331		ALPL	-1.06685	2.63739	8.78295	0.00304058	0.0118693		ALPL	-1.24137	2.63739	10.2289	0.0013826	0.0215762		ALPL	-0.688834	2.63739	3.81164	0.0508975	0.46205
ALS2	-0.319369	5.55768	1.50776	0.219482	0.343103		ALS2	-0.0382141	5.55768	0.0219084	0.882331	0.972295		ALS2	-0.0827978	5.55768	0.0984309	0.753721	0.972956		ALS2	0.136016	5.55768	0.280188	0.596578	0.716715		ALS2	0.296262	5.55768	1.31116	0.252185	0.596066		ALS2	0.0505027	5.55768	0.0375135	0.846423	0.978521
ALS2CL	0.820451	0.127071	0.620577	0.430833	0.564108		ALS2CL	1.86266	0.127071	3.92026	0.0477074	0.528695		ALS2CL	-1.22012	0.127071	1.57912	0.208887	0.805625		ALS2CL	1.55352	0.127071	2.68157	0.101516	0.198424		ALS2CL	1.69182	0.127071	2.94256	0.086274	0.34993		ALS2CL	-0.440452	0.127071	0.27861	0.597614	0.924151
ALS2CR11	-0.0155159	0.418654	0.000464937	0.982797	0.989393		ALS2CR11	0.179528	0.418654	0.0643006	0.799823	0.947053		ALS2CR11	0.318134	0.418654	0.178717	0.672478	0.957143		ALS2CR11	-0.00402257	0.418654	4.91154e-05	0.994408	0.996221		ALS2CR11	1.005	0.418654	2.21528	0.13665	0.442325		ALS2CR11	-1.29936	0.418654	2.48561	0.114891	0.614078
ALYREF	0.742469	4.49182	7.76698	0.00532101	0.0177645		ALYREF	0.16699	4.49182	0.384611	0.535146	0.862123		ALYREF	0.146984	4.49182	0.231474	0.630433	0.948682		ALYREF	0.421237	4.49182	2.48712	0.114782	0.21733		ALYREF	0.335369	4.49182	1.53017	0.216087	0.558221		ALYREF	-0.204038	4.49182	0.452698	0.501056	0.895488
AMACR	-0.262674	4.48651	1.48989	0.222233	0.346131		AMACR	-0.0527526	4.48651	0.0620472	0.803289	0.94796		AMACR	0.186284	4.48651	0.675366	0.411187	0.890508		AMACR	-0.204934	4.48651	0.938734	0.332604	0.476981		AMACR	0.106439	4.48651	0.246496	0.619553	0.855541		AMACR	0.0912089	4.48651	0.169853	0.680243	0.942067
AMBRA1	-0.0066217	4.88524	0.000603713	0.980397	0.98846		AMBRA1	-0.214277	4.88524	0.627792	0.428167	0.814484		AMBRA1	-0.55513	4.88524	3.96978	0.0463239	0.544837		AMBRA1	-0.409973	4.88524	2.2999	0.129382	0.238374		AMBRA1	-0.543244	4.88524	3.84268	0.0499637	0.25754		AMBRA1	-0.503861	4.88524	3.37822	0.0660632	0.50731
AMD1	0.752955	7.22946	16.8255	4.09795e-05	0.000278129		AMD1	-0.149343	7.22946	0.657967	0.417279	0.810427		AMD1	0.0769374	7.22946	0.165632	0.684023	0.958692		AMD1	0.818639	7.22946	19.9226	8.06408e-06	7.22423e-05		AMD1	-0.00172658	7.22946	8.74144e-05	0.99254	0.99782		AMD1	-0.155531	7.22946	0.680926	0.409268	0.859994
AMDHD2	-0.540784	4.51568	5.4729	0.0193135	0.0511121		AMDHD2	-0.283694	4.51568	1.5503	0.213092	0.713983		AMDHD2	0.296966	4.51568	1.44296	0.229662	0.818888		AMDHD2	-0.444431	4.51568	3.7962	0.051369	0.117563		AMDHD2	-0.123797	4.51568	0.288507	0.591179	0.841328		AMDHD2	0.184008	4.51568	0.579082	0.446672	0.879231
AMER1	-0.707462	0.643445	0.863248	0.352831	0.487328		AMER1	0.428557	0.643445	0.370598	0.542678	0.86556		AMER1	-0.756222	0.643445	0.799833	0.371143	0.875275		AMER1	-0.329311	0.643445	0.207784	0.64851	0.756855		AMER1	0.0514014	0.643445	0.00461449	0.945841	0.983721		AMER1	-1.08379	0.643445	1.79133	0.180764	0.705456
AMER2	-1.0849	2.8308	8.9303	0.00280478	0.010552		AMER2	-0.127188	2.8308	0.143564	0.704763	0.9208		AMER2	0.270524	2.8308	0.523341	0.46942	0.912812		AMER2	-0.703343	2.8308	4.1301	0.042127	0.100767		AMER2	-0.0592046	2.8308	0.0297279	0.863109	0.954882		AMER2	0.508505	2.8308	2.05835	0.151374	0.674933
AMFR	-0.182889	7.641	0.771757	0.379674	0.514705		AMFR	-0.31997	7.641	2.35757	0.124676	0.653603		AMFR	-0.0177688	7.641	0.00720504	0.932355	0.995329		AMFR	-0.28495	7.641	1.8749	0.170915	0.292555		AMFR	-0.250756	7.641	1.44179	0.229851	0.573563		AMFR	-0.0421753	7.641	0.0408401	0.839847	0.978521
AMIGO1	-1.08682	2.78957	7.72689	0.00544044	0.01811		AMIGO1	-0.567136	2.78957	2.29796	0.129544	0.659205		AMIGO1	-0.108206	2.78957	0.0766002	0.781959	0.977829		AMIGO1	-0.456792	2.78957	1.53056	0.216029	0.347321		AMIGO1	-0.662199	2.78957	2.88397	0.089465	0.355914		AMIGO1	-0.0796397	2.78957	0.0442225	0.83344	0.977346
AMIGO2	3.4618	2.93101	15.4157	8.62704e-05	0.00052995		AMIGO2	2.75987	2.93101	10.0631	0.00151272	0.0861304		AMIGO2	1.68121	2.93101	3.40453	0.0650177	0.594597		AMIGO2	4.57934	2.93101	25.333	4.82395e-07	5.89797e-06		AMIGO2	3.19845	2.93101	13.2354	0.000274713	0.00607853		AMIGO2	1.40393	2.93101	2.44428	0.117954	0.619014
AMIGO3	-0.579598	3.00846	1.87166	0.171285	0.284492		AMIGO3	-0.0547373	3.00846	0.0177143	0.894118	0.975947		AMIGO3	0.533653	3.00846	1.57487	0.209501	0.805909		AMIGO3	0.272445	3.00846	0.45574	0.499622	0.633985		AMIGO3	0.19282	3.00846	0.216627	0.641622	0.866018		AMIGO3	0.673746	3.00846	2.61114	0.106116	0.601457
AMMECR1	0.560203	4.59704	6.80127	0.00910933	0.0277377		AMMECR1	-0.0336509	4.59704	0.0234752	0.878228	0.970319		AMMECR1	-0.174275	4.59704	0.527172	0.467798	0.912137		AMMECR1	0.643553	4.59704	9.1665	0.00246486	0.0100035		AMMECR1	0.180593	4.59704	0.661675	0.415969	0.732503		AMMECR1	-0.129085	4.59704	0.309006	0.578291	0.916753
AMMECR1L	-0.139752	3.9731	0.33158	0.56473	0.686332		AMMECR1L	-0.472637	3.9731	3.66936	0.0554215	0.561593		AMMECR1L	-0.260038	3.9731	0.891804	0.344989	0.862077		AMMECR1L	-0.257686	3.9731	1.14475	0.284651	0.426459		AMMECR1L	-0.584105	3.9731	5.264	0.0217709	0.156426		AMMECR1L	0.12	3.9731	0.212812	0.644573	0.936422
AMN1	-0.157593	5.41479	0.362092	0.547347	0.67126		AMN1	0.0683516	5.41479	0.068654	0.793307	0.945382		AMN1	-0.184129	5.41479	0.458017	0.498552	0.923411		AMN1	-0.361211	5.41479	1.8957	0.168561	0.289471		AMN1	-0.202053	5.41479	0.586988	0.443586	0.749974		AMN1	-0.0639986	5.41479	0.0570057	0.811293	0.971837
AMOT	-1.41389	4.34561	38.7858	4.72955e-10	1.02321e-08		AMOT	-0.0708123	4.34561	0.117598	0.731654	0.928487		AMOT	-0.413679	4.34561	3.35305	0.0670807	0.60066		AMOT	-1.1256	4.34561	26.5149	2.61513e-07	3.42839e-06		AMOT	-0.296394	4.34561	1.92768	0.165012	0.490174		AMOT	-0.184347	4.34561	0.733051	0.391896	0.848786
AMOTL1	-0.43208	6.98931	2.34417	0.125753	0.225282		AMOTL1	-0.183409	6.98931	0.425098	0.514404	0.854007		AMOTL1	-0.535327	6.98931	3.5755	0.0586376	0.572929		AMOTL1	-0.556942	6.98931	3.89328	0.0484798	0.112139		AMOTL1	-0.293241	6.98931	1.07884	0.298957	0.639757		AMOTL1	-0.378917	6.98931	1.80906	0.178621	0.705361
AMOTL2	-0.740757	7.55631	6.03298	0.014041	0.0392891		AMOTL2	0.213824	7.55631	0.511542	0.474472	0.835622		AMOTL2	-0.296797	7.55631	0.973	0.323933	0.860035		AMOTL2	0.0627879	7.55631	0.0441484	0.833578	0.89128		AMOTL2	0.727234	7.55631	5.86736	0.0154242	0.124196		AMOTL2	0.426667	7.55631	2.02503	0.154726	0.680251
AMPD2	-0.76747	7.12873	11.2689	0.000788167	0.00362475		AMPD2	-0.249917	7.12873	1.21697	0.269956	0.742037		AMPD2	-0.148757	7.12873	0.421098	0.516389	0.928652		AMPD2	-0.981961	7.12873	18.3391	1.84876e-05	0.000150918		AMPD2	-0.348247	7.12873	2.34182	0.125942	0.423689		AMPD2	0.152389	7.12873	0.447344	0.503599	0.895498
AMPD3	0.465464	3.09564	1.88544	0.169717	0.282647		AMPD3	-0.247856	3.09564	0.498137	0.48032	0.837833		AMPD3	-0.103794	3.09564	0.0792994	0.778249	0.977166		AMPD3	0.40413	3.09564	1.44738	0.228949	0.363117		AMPD3	0.106359	3.09564	0.0906627	0.763336	0.916278		AMPD3	0.409662	3.09564	1.396	0.237395	0.746469
AMPH	-0.538236	1.86393	0.785214	0.375551	0.510642		AMPH	0.321068	1.86393	0.316121	0.573948	0.878486		AMPH	-0.136288	1.86393	0.0612729	0.804495	0.981491		AMPH	-0.257611	1.86393	0.194519	0.659182	0.764498		AMPH	0.392282	1.86393	0.450333	0.502177	0.790504		AMPH	-0.389803	1.86393	0.525594	0.468465	0.887012
AMT	-1.00642	4.89553	19.4347	1.041e-05	8.46235e-05		AMT	-0.556076	4.89553	6.23106	0.0125529	0.314585		AMT	0.273977	4.89553	1.40297	0.236227	0.821704		AMT	-0.930641	4.89553	16.9217	3.89535e-05	0.000292216		AMT	-0.38623	4.89553	2.95716	0.0854981	0.348445		AMT	0.245811	4.89553	1.17019	0.279362	0.779816
AMTN	6.45087	0.666762	9.74983	0.0017934	0.00726975		AMTN	5.31916	0.666762	7.00464	0.00812988	0.247497		AMTN	4.2974	0.666762	3.49125	0.061694	0.583614		AMTN	5.76717	0.666762	8.06021	0.00452479	0.0165297		AMTN	6.16932	0.666762	9.02287	0.00266622	0.0360944		AMTN	4.65314	0.666762	4.20008	0.040422	0.419895
AMY2B	-1.71422	2.49462	17.9344	2.28647e-05	0.000167732		AMY2B	0.0208241	2.49462	0.00383138	0.950644	0.98968		AMY2B	-0.403208	2.49462	1.34689	0.245822	0.82517		AMY2B	-0.798332	2.49462	5.11927	0.0236615	0.0636336		AMY2B	-0.289651	2.49462	0.648582	0.42062	0.735296		AMY2B	-0.254312	2.49462	0.599539	0.438754	0.876579
AMZ2	-0.924707	6.72159	39.7264	2.92145e-10	6.63692e-09		AMZ2	-0.182393	6.72159	1.6303	0.201662	0.707232		AMZ2	0.168261	6.72159	1.27698	0.258461	0.829759		AMZ2	-0.634291	6.72159	19.3342	1.09725e-05	9.44393e-05		AMZ2	-0.0591617	6.72159	0.169618	0.680452	0.88397		AMZ2	0.113026	6.72159	0.589663	0.44255	0.877987
ANAPC1	-0.0567422	4.82076	0.0396067	0.842252	0.898535		ANAPC1	0.247168	4.82076	0.765052	0.381752	0.792553		ANAPC1	-0.527842	4.82076	3.28649	0.0698521	0.612498		ANAPC1	-0.101262	4.82076	0.127517	0.72102	0.810052		ANAPC1	0.329483	4.82076	1.33679	0.2476	0.592191		ANAPC1	0.00120845	4.82076	1.81678e-05	0.996599	1
ANAPC10	0.546029	4.09674	4.78509	0.0287071	0.0704552		ANAPC10	0.34392	4.09674	1.87256	0.171182	0.684912		ANAPC10	-0.00328402	4.09674	0.000148737	0.990269	1		ANAPC10	0.433366	4.09674	3.0436	0.0810558	0.167452		ANAPC10	0.290603	4.09674	1.28093	0.257727	0.600059		ANAPC10	-0.39903	4.09674	2.20792	0.137303	0.651944
ANAPC11	0.206745	7.69023	0.595308	0.440374	0.572852		ANAPC11	0.367242	7.69023	1.87644	0.17074	0.684912		ANAPC11	0.263466	7.69023	0.943348	0.331418	0.860532		ANAPC11	0.147531	7.69023	0.303231	0.581864	0.704449		ANAPC11	0.132415	7.69023	0.24364	0.621589	0.856479		ANAPC11	0.143483	7.69023	0.281032	0.596026	0.923725
ANAPC13	-0.134758	6.78438	0.476174	0.49016	0.620879		ANAPC13	0.102386	6.78438	0.276523	0.598989	0.885102		ANAPC13	0.206335	6.78438	1.05635	0.304049	0.848381		ANAPC13	0.132637	6.78438	0.465145	0.495229	0.630764		ANAPC13	0.222338	6.78438	1.29625	0.2549	0.597422		ANAPC13	0.064935	6.78438	0.105802	0.744975	0.956339
ANAPC15	0.316676	5.3499	1.94404	0.163231	0.274532		ANAPC15	0.326532	5.3499	2.06681	0.150536	0.677848		ANAPC15	0.314899	5.3499	1.63062	0.201617	0.802394		ANAPC15	0.583465	5.3499	6.67352	0.00978559	0.0314284		ANAPC15	0.369121	5.3499	2.6064	0.106433	0.391234		ANAPC15	0.148023	5.3499	0.369505	0.543274	0.904712
ANAPC16	-0.18287	6.76613	0.565702	0.451972	0.58442		ANAPC16	0.123334	6.76613	0.258604	0.611081	0.888029		ANAPC16	0.140617	6.76613	0.323902	0.569272	0.936269		ANAPC16	-0.122451	6.76613	0.254259	0.614092	0.729576		ANAPC16	-0.0265633	6.76613	0.0119062	0.913111	0.972879		ANAPC16	-0.16483	6.76613	0.446393	0.504053	0.89562
ANAPC2	-0.486784	2.81503	3.0376	0.0813559	0.161184		ANAPC2	-0.385748	2.81503	1.95988	0.161526	0.681555		ANAPC2	0.0819027	2.81503	0.0573733	0.810697	0.981491		ANAPC2	-0.505238	2.81503	3.4014	0.065141	0.141672		ANAPC2	-0.434664	2.81503	2.3164	0.128016	0.4276		ANAPC2	-0.117061	2.81503	0.127396	0.721147	0.95135
ANAPC4	-0.276301	5.06654	2.89684	0.0887533	0.17227		ANAPC4	0.0523364	5.06654	0.108482	0.741879	0.930374		ANAPC4	0.0967727	5.06654	0.292381	0.588699	0.939779		ANAPC4	-0.0948874	5.06654	0.357701	0.549786	0.677119		ANAPC4	0.11077	5.06654	0.470071	0.492955	0.785251		ANAPC4	-0.0611274	5.06654	0.12301	0.725793	0.952208
ANAPC5	-0.415211	7.12061	5.08583	0.0241221	0.0612184		ANAPC5	-0.208773	7.12061	1.29678	0.254802	0.735842		ANAPC5	0.19396	7.12061	1.07722	0.29932	0.847335		ANAPC5	-0.289311	7.12061	2.49145	0.114466	0.216943		ANAPC5	0.182876	7.12061	0.994533	0.318637	0.659469		ANAPC5	0.189134	7.12061	1.0366	0.308614	0.796199
ANAPC7	0.312225	5.53605	3.55733	0.059283	0.126031		ANAPC7	-0.0726759	5.53605	0.188209	0.664412	0.904946		ANAPC7	0.294512	5.53605	2.55766	0.109761	0.698609		ANAPC7	0.417064	5.53605	6.47843	0.0109191	0.0342289		ANAPC7	0.0910321	5.53605	0.28924	0.590708	0.841096		ANAPC7	0.230944	5.53605	1.64855	0.199156	0.72033
ANG	-0.477217	3.27692	1.74622	0.186353	0.302937		ANG	-0.0978053	3.27692	0.0759315	0.782889	0.942329		ANG	0.297645	3.27692	0.595541	0.440284	0.903874		ANG	-0.838386	3.27692	5.29024	0.0214453	0.0588723		ANG	-0.580784	3.27692	2.48722	0.114774	0.405568		ANG	-0.0432383	3.27692	0.0128309	0.909814	0.988341
ANGEL1	-1.14735	4.65433	11.6287	0.000649428	0.00307281		ANGEL1	-0.229291	4.65433	0.496805	0.480907	0.837996		ANGEL1	-0.242422	4.65433	0.543221	0.461101	0.909502		ANGEL1	-1.19983	4.65433	12.936	0.000322321	0.0018406		ANGEL1	-0.498332	4.65433	2.26395	0.132416	0.435679		ANGEL1	-0.14943	4.65433	0.211264	0.645778	0.936422
ANGEL2	-0.474487	5.12086	5.41807	0.0199294	0.0524056		ANGEL2	-0.184352	5.12086	0.842636	0.358644	0.783046		ANGEL2	0.0897912	5.12086	0.183917	0.668028	0.956586		ANGEL2	-0.495937	5.12086	6.02042	0.0141413	0.0421175		ANGEL2	-0.0965125	5.12086	0.225671	0.634753	0.862851		ANGEL2	-0.0495529	5.12086	0.057695	0.810177	0.971799
ANGPT2	5.07669	1.46294	49.5308	1.95279e-12	6.57761e-11		ANGPT2	0.471136	1.46294	0.271708	0.602188	0.885102		ANGPT2	0.618459	1.46294	0.16174	0.687559	0.959621		ANGPT2	2.01766	1.46294	6.8118	0.00905573	0.0294951		ANGPT2	0.204435	1.46294	0.042175	0.837287	0.945697		ANGPT2	-0.0733633	1.46294	0.00244755	0.960543	0.994216
ANGPTL1	-0.349145	0.930227	0.168042	0.681858	0.780315		ANGPTL1	0.128575	0.930227	0.0260321	0.871822	0.968097		ANGPTL1	2.01599	0.930227	7.29442	0.00691689	0.272038		ANGPTL1	2.07405	0.930227	9.85329	0.00169528	0.00732509		ANGPTL1	2.03006	0.930227	8.67546	0.00322524	0.0410562		ANGPTL1	1.60962	0.930227	4.72282	0.0297648	0.375828
ANGPTL2	-1.24164	7.07175	25.2247	5.1024e-07	5.76566e-06		ANGPTL2	-0.205094	7.07175	0.718345	0.396687	0.800744		ANGPTL2	-0.0118111	7.07175	0.00232502	0.961542	0.996089		ANGPTL2	-1.1797	7.07175	22.9694	1.64604e-06	1.7735e-05		ANGPTL2	-0.0951012	7.07175	0.154019	0.694724	0.88976		ANGPTL2	0.224359	7.07175	0.846994	0.357404	0.828053
ANGPTL4	-2.31825	4.38226	20.0731	7.45361e-06	6.29992e-05		ANGPTL4	-1.09461	4.38226	5.00619	0.0252569	0.429083		ANGPTL4	-0.360014	4.38226	0.554067	0.456661	0.907321		ANGPTL4	-1.92929	4.38226	14.6791	0.00012745	0.00082041		ANGPTL4	0.0151566	4.38226	0.000995028	0.974836	0.990804		ANGPTL4	-0.272794	4.38226	0.323513	0.569504	0.91454
ANGPTL6	-1.63105	0.150973	2.94521	0.0861324	0.168428		ANGPTL6	-1.05843	0.150973	1.38451	0.239334	0.723596		ANGPTL6	-1.9105	0.150973	2.56874	0.108994	0.697482		ANGPTL6	-0.351832	0.150973	0.172242	0.678127	0.777614		ANGPTL6	-0.473456	0.150973	0.282333	0.595176	0.843328		ANGPTL6	-0.601802	0.150973	0.374261	0.540691	0.904598
ANGPTL7	-2.63758	3.41362	33.5794	6.84122e-09	1.16661e-07		ANGPTL7	-0.343424	3.41362	0.774348	0.378875	0.791764		ANGPTL7	0.980158	3.41362	5.64742	0.0174811	0.372341		ANGPTL7	-1.306	3.41362	10.3457	0.00129775	0.00585925		ANGPTL7	0.357398	3.41362	0.856363	0.354758	0.691168		ANGPTL7	0.697194	3.41362	2.88588	0.0893593	0.562703
ANK1	-2.16984	0.807434	5.96069	0.0146283	0.0406167		ANK1	-0.309105	0.807434	0.172336	0.678044	0.908509		ANK1	0.472534	0.807434	0.377584	0.538899	0.93103		ANK1	-0.649648	0.807434	0.76486	0.381812	0.526093		ANK1	-0.802945	0.807434	1.00488	0.316132	0.656821		ANK1	0.701706	0.807434	0.904517	0.341573	0.818545
ANK2	-1.23667	4.93082	21.7994	3.02699e-06	2.85852e-05		ANK2	0.104751	4.93082	0.174247	0.676364	0.908047		ANK2	-0.703148	4.93082	7.39806	0.00652942	0.264647		ANK2	-1.17829	4.93082	20.292	6.64783e-06	6.10829e-05		ANK2	-0.0814043	4.93082	0.101888	0.749576	0.912037		ANK2	-0.377463	4.93082	2.24821	0.133769	0.64482
ANK3	-0.783387	5.43761	12.5206	0.000402494	0.00203082		ANK3	-0.31053	5.43761	2.04123	0.153086	0.679167		ANK3	-0.395653	5.43761	3.18056	0.074519	0.625188		ANK3	-0.85105	5.43761	14.8756	0.000114841	0.000752051		ANK3	-0.500124	5.43761	5.09424	0.0240055	0.166242		ANK3	-0.301434	5.43761	1.90177	0.16788	0.696603
ANKAR	-0.455558	1.36947	1.11804	0.29034	0.423967		ANKAR	-1.18926	1.36947	6.60102	0.010192	0.278943		ANKAR	-0.849377	1.36947	2.8002	0.0942526	0.672639		ANKAR	-1.17883	1.36947	6.89169	0.00865974	0.0284025		ANKAR	-0.653865	1.36947	2.03149	0.15407	0.472629		ANKAR	-0.697708	1.36947	2.27112	0.131804	0.643557
ANKDD1A	-1.02091	2.40689	4.63201	0.0313807	0.075674		ANKDD1A	-0.333151	2.40689	0.543845	0.460843	0.827589		ANKDD1A	-0.105307	2.40689	0.0528755	0.818133	0.983262		ANKDD1A	-1.41459	2.40689	8.87619	0.00288914	0.0113661		ANKDD1A	-0.331771	2.40689	0.508206	0.475917	0.773748		ANKDD1A	-0.153713	2.40689	0.118372	0.730807	0.953303
ANKEF1	-1.25035	2.89904	16.3981	5.13369e-05	0.000337484		ANKEF1	-0.22173	2.89904	0.645774	0.421628	0.81107		ANKEF1	-0.290059	2.89904	0.883976	0.347115	0.863063		ANKEF1	-0.752702	2.89904	7.02087	0.00805652	0.0267892		ANKEF1	0.1663	2.89904	0.365386	0.54553	0.819226		ANKEF1	-0.0224876	2.89904	0.00623776	0.937049	0.990883
ANKFY1	-0.929175	5.43601	3.8582	0.0495035	0.10934		ANKFY1	-0.554375	5.43601	1.39574	0.237438	0.721715		ANKFY1	-0.287502	5.43601	0.372891	0.541432	0.93103		ANKFY1	-1.21648	5.43601	6.56587	0.0103953	0.0329382		ANKFY1	-0.371904	5.43601	0.627882	0.428133	0.739908		ANKFY1	0.113913	5.43601	0.0592594	0.80767	0.971446
ANKH	-0.580602	5.2513	10.2821	0.00134324	0.00571571		ANKH	-0.226572	5.2513	1.63204	0.201422	0.707232		ANKH	-0.0356388	5.2513	0.0349742	0.85165	0.98627		ANKH	-0.348506	5.2513	3.86941	0.0491738	0.113455		ANKH	-0.050269	5.2513	0.078759	0.778986	0.921858		ANKH	0.243852	5.2513	1.76939	0.183457	0.70582
ANKHD1	-0.278356	6.20779	2.12997	0.144444	0.250107		ANKHD1	-0.300676	6.20779	2.48854	0.114678	0.647801		ANKHD1	0.0953507	6.20779	0.240029	0.624185	0.946842		ANKHD1	-0.440027	6.20779	5.31321	0.0211643	0.0583712		ANKHD1	-0.122391	6.20779	0.40906	0.522447	0.805666		ANKHD1	-0.531408	6.20779	7.3373	0.00675383	0.201107
ANKHD1-EIF4EBP3	-0.42363	5.36813	0.674335	0.411544	0.545625		ANKHD1-EIF4EBP3	-0.127219	5.36813	0.0612342	0.804556	0.948419		ANKHD1-EIF4EBP3	-0.354524	5.36813	0.469907	0.49303	0.920527		ANKHD1-EIF4EBP3	-0.387884	5.36813	0.568139	0.450999	0.591138		ANKHD1-EIF4EBP3	-0.862392	5.36813	2.73818	0.0979761	0.374586		ANKHD1-EIF4EBP3	-0.0123552	5.36813	0.000577398	0.980829	0.997967
ANKIB1	-0.222074	4.72752	1.72183	0.189458	0.306958		ANKIB1	-0.166506	4.72752	0.980302	0.322124	0.762469		ANKIB1	-0.265633	4.72752	1.82493	0.176727	0.77869		ANKIB1	-0.395216	4.72752	5.50078	0.0190079	0.0535085		ANKIB1	-0.377484	4.72752	4.63875	0.0312578	0.193273		ANKIB1	-0.175494	4.72752	0.887472	0.346163	0.820611
ANKK1	0.244828	0.0565763	0.0505457	0.822116	0.883538		ANKK1	0.986902	0.0565763	0.89015	0.345437	0.772601		ANKK1	0.150104	0.0565763	0.0190951	0.890094	0.99073		ANKK1	0.148248	0.0565763	0.0216467	0.883031	0.923264		ANKK1	-0.342485	0.0565763	0.0820027	0.774601	0.920493		ANKK1	-0.234195	0.0565763	0.0485058	0.825684	0.976292
ANKLE2	0.750921	5.52038	7.61646	0.00578378	0.0190479		ANKLE2	0.0450989	5.52038	0.0271542	0.869113	0.967514		ANKLE2	0.0101256	5.52038	0.00133731	0.970829	0.996382		ANKLE2	0.708109	5.52038	6.80945	0.00906767	0.0295198		ANKLE2	0.402024	5.52038	2.14893	0.142669	0.453038		ANKLE2	-0.054417	5.52038	0.0392228	0.843008	0.978521
ANKMY1	0.613802	1.33657	0.988464	0.320118	0.455222		ANKMY1	0.465096	1.33657	0.563656	0.452791	0.824146		ANKMY1	1.00226	1.33657	2.35907	0.124556	0.72112		ANKMY1	0.849665	1.33657	1.9985	0.157455	0.275334		ANKMY1	0.58005	1.33657	0.844671	0.358064	0.692302		ANKMY1	0.592455	1.33657	0.834295	0.361034	0.830731
ANKMY2	-0.878826	5.88269	18.1639	2.02688e-05	0.000151882		ANKMY2	-0.292817	5.88269	2.10287	0.147023	0.674958		ANKMY2	0.000320725	5.88269	2.40611e-06	0.998762	1		ANKMY2	-0.67799	5.88269	11.1265	0.000851041	0.004176		ANKMY2	-0.078561	5.88269	0.150303	0.698246	0.891344		ANKMY2	-0.165438	5.88269	0.646122	0.421502	0.8667
ANKRA2	-0.589882	4.86643	8.65041	0.00326988	0.0119198		ANKRA2	0.0499244	4.86643	0.0663492	0.796729	0.946277		ANKRA2	0.11254	4.86643	0.287452	0.591858	0.940338		ANKRA2	-0.305456	4.86643	2.43089	0.118965	0.223324		ANKRA2	0.0389251	4.86643	0.0390799	0.84329	0.947833		ANKRA2	0.0234269	4.86643	0.0131308	0.90877	0.988341
ANKRD1	3.98318	1.459	8.91089	0.00283476	0.0106352		ANKRD1	4.98069	1.459	14.0875	0.000174496	0.0169391		ANKRD1	0.638423	1.459	0.203922	0.651574	0.954767		ANKRD1	6.58673	1.459	23.7348	1.10564e-06	1.24446e-05		ANKRD1	3.45457	1.459	6.43141	0.011212	0.0997682		ANKRD1	1.44091	1.459	1.23354	0.26672	0.774167
ANKRD10	-0.0472044	4.00212	0.00968618	0.9216	0.950518		ANKRD10	0.497924	4.00212	1.08802	0.29691	0.752227		ANKRD10	0.331338	4.00212	0.452661	0.501074	0.924558		ANKRD10	-0.64652	4.00212	1.79784	0.179974	0.303894		ANKRD10	-1.00876	4.00212	4.16502	0.041267	0.228056		ANKRD10	0.159151	4.00212	0.105531	0.745291	0.956424
ANKRD11	-0.397447	6.52174	4.54157	0.0330811	0.0790185		ANKRD11	0.00303487	6.52174	0.000268534	0.986926	0.998126		ANKRD11	-0.28984	6.52174	2.27373	0.131583	0.729828		ANKRD11	-0.627245	6.52174	11.2124	0.000812517	0.00400751		ANKRD11	-0.49742	6.52174	6.99225	0.00818636	0.0816715		ANKRD11	-0.481526	6.52174	6.36215	0.011658	0.257955
ANKRD12	-0.0724852	5.62444	0.103872	0.747232	0.828205		ANKRD12	-0.0202046	5.62444	0.00809581	0.928306	0.984954		ANKRD12	0.143327	5.62444	0.378796	0.538248	0.93103		ANKRD12	-0.522168	5.62444	5.3124	0.0211741	0.0583747		ANKRD12	-0.341596	5.62444	2.243	0.134221	0.438424		ANKRD12	-0.464419	5.62444	3.95606	0.0467029	0.444888
ANKRD13A	-0.660763	5.07115	7.9129	0.00490836	0.0166566		ANKRD13A	-0.00253176	5.07115	0.000122543	0.991168	0.998126		ANKRD13A	-0.375857	5.07115	2.60002	0.106862	0.695328		ANKRD13A	0.0341153	5.07115	0.0226128	0.880468	0.921505		ANKRD13A	0.142152	5.07115	0.380635	0.537264	0.814333		ANKRD13A	-0.460898	5.07115	4.02699	0.0447777	0.43927
ANKRD13B	0.392633	2.73264	1.81613	0.177774	0.292769		ANKRD13B	0.306684	2.73264	1.10209	0.293807	0.751489		ANKRD13B	-0.21085	2.73264	0.358486	0.549348	0.93103		ANKRD13B	0.567918	2.73264	4.02719	0.0447724	0.105482		ANKRD13B	0.12933	2.73264	0.175111	0.675609	0.882879		ANKRD13B	-0.534343	2.73264	2.4735	0.11578	0.615684
ANKRD13C	-0.392106	5.55231	3.51202	0.060925	0.128957		ANKRD13C	-0.418122	5.55231	4.00377	0.0453987	0.522426		ANKRD13C	-0.0127172	5.55231	0.00355276	0.95247	0.996089		ANKRD13C	-0.380991	5.55231	3.3667	0.0665268	0.144064		ANKRD13C	-0.17616	5.55231	0.705197	0.401043	0.724759		ANKRD13C	0.0325794	5.55231	0.0240156	0.876845	0.982938
ANKRD13D	-0.037071	3.99861	0.0361033	0.849302	0.903338		ANKRD13D	-0.204968	3.99861	1.08339	0.297941	0.752763		ANKRD13D	0.067803	3.99861	0.0729375	0.787107	0.979677		ANKRD13D	0.329501	3.99861	3.11156	0.0777387	0.162225		ANKRD13D	-0.116991	3.99861	0.335336	0.562534	0.826464		ANKRD13D	0.617798	3.99861	7.47964	0.00624004	0.194386
ANKRD16	-0.421967	3.54924	3.33117	0.0679784	0.140649		ANKRD16	-0.231649	3.54924	1.04989	0.305532	0.755324		ANKRD16	-0.498243	3.54924	3.73363	0.0533273	0.568876		ANKRD16	-0.416763	3.54924	3.416	0.0645674	0.140807		ANKRD16	0.0408908	3.54924	0.0321616	0.857673	0.952442		ANKRD16	-0.174649	3.54924	0.545128	0.460315	0.884723
ANKRD17	-0.118278	6.42743	0.537363	0.463528	0.595346		ANKRD17	-0.217703	6.42743	1.81738	0.177626	0.689845		ANKRD17	-0.168147	6.42743	1.01505	0.313696	0.854518		ANKRD17	-0.299271	6.42743	3.44201	0.0635584	0.138985		ANKRD17	-0.29445	6.42743	3.23634	0.0720213	0.318835		ANKRD17	-0.101495	6.42743	0.381244	0.536938	0.903399
ANKRD18A	0.903382	3.06106	7.87034	0.00502523	0.0169812		ANKRD18A	0.32659	3.06106	0.9767	0.323015	0.762637		ANKRD18A	-0.0565712	3.06106	0.022586	0.880539	0.988692		ANKRD18A	0.641494	3.06106	3.95718	0.0466719	0.109051		ANKRD18A	-0.227155	3.06106	0.417605	0.518135	0.802017		ANKRD18A	-0.144758	3.06106	0.159959	0.689195	0.945229
ANKRD2	-2.8284	0.852768	15.7037	7.40774e-05	0.000463469		ANKRD2	0.0162957	0.852768	0.0010052	0.974707	0.99635		ANKRD2	0.24377	0.852768	0.11931	0.729784	0.969118		ANKRD2	-1.0179	0.852768	3.36708	0.0665115	0.144064		ANKRD2	-0.404296	0.852768	0.531573	0.465946	0.766225		ANKRD2	-0.0615939	0.852768	0.00788383	0.929248	0.990538
ANKRD23	-1.50183	1.46482	6.28155	0.0122001	0.0350936		ANKRD23	-0.619278	1.46482	1.23075	0.267262	0.740327		ANKRD23	-0.468819	1.46482	0.647024	0.421179	0.896607		ANKRD23	-2.03963	1.46482	11.0435	0.000889986	0.00432533		ANKRD23	-1.03641	1.46482	3.07038	0.0797307	0.335149		ANKRD23	-0.802812	1.46482	1.94459	0.163171	0.69087
ANKRD24	-0.134874	0.969555	0.0210614	0.884612	0.925913		ANKRD24	0.150792	0.969555	0.0279402	0.867249	0.967101		ANKRD24	-1.01697	0.969555	1.57652	0.209262	0.805753		ANKRD24	0.416781	0.969555	0.232313	0.629814	0.740881		ANKRD24	1.12562	0.969555	1.61089	0.204367	0.542577		ANKRD24	-0.466348	0.969555	0.365913	0.545241	0.90589
ANKRD26	-0.485894	4.95293	2.97544	0.0845374	0.165881		ANKRD26	0.0793007	4.95293	0.0814165	0.775387	0.939746		ANKRD26	0.00598809	4.95293	0.000423162	0.983588	0.999202		ANKRD26	-0.34647	4.95293	1.53323	0.215629	0.346841		ANKRD26	-0.0718112	4.95293	0.0654228	0.798122	0.929628		ANKRD26	-0.271425	4.95293	0.880378	0.348098	0.822503
ANKRD27	-0.911936	4.13199	4.75084	0.0292841	0.0715693		ANKRD27	-0.497655	4.13199	1.4599	0.226945	0.718308		ANKRD27	-0.493034	4.13199	1.41562	0.234126	0.819229		ANKRD27	-0.580753	4.13199	1.99042	0.158297	0.276416		ANKRD27	-0.472135	4.13199	1.28935	0.256167	0.5985		ANKRD27	-0.549331	4.13199	1.78617	0.181393	0.705456
ANKRD28	-1.06522	7.08201	12.7448	0.000356993	0.00183666		ANKRD28	-0.54737	7.08201	3.43966	0.0636487	0.581428		ANKRD28	-0.5053	7.08201	2.91928	0.0875272	0.653284		ANKRD28	-1.49421	7.08201	24.5774	7.1384e-07	8.41033e-06		ANKRD28	-0.643403	7.08201	4.71619	0.0298799	0.188828		ANKRD28	-0.337565	7.08201	1.3146	0.251564	0.759527
ANKRD29	-1.34917	4.59813	28.7969	8.03805e-08	1.10487e-06		ANKRD29	0.168721	4.59813	0.531068	0.466158	0.830591		ANKRD29	0.227968	4.59813	0.836981	0.360262	0.869787		ANKRD29	-0.518096	4.59813	4.81557	0.0282037	0.0731445		ANKRD29	0.419576	4.59813	3.24467	0.0716563	0.318036		ANKRD29	0.361418	4.59813	2.20459	0.1376	0.65209
ANKRD30B	-1.54222	2.50173	17.7075	2.57613e-05	0.00018627		ANKRD30B	0.131126	2.50173	0.175468	0.675297	0.908047		ANKRD30B	-0.358865	2.50173	0.873304	0.350042	0.863784		ANKRD30B	-1.3946	2.50173	15.9151	6.62498e-05	0.000464704		ANKRD30B	-0.126684	2.50173	0.148832	0.699654	0.89197		ANKRD30B	0.125672	2.50173	0.130198	0.718226	0.950637
ANKRD31	-0.212758	0.935953	0.132038	0.716328	0.806751		ANKRD31	0.334231	0.935953	0.370357	0.54281	0.86556		ANKRD31	-0.554698	0.935953	0.926696	0.335723	0.860532		ANKRD31	-1.31128	0.935953	4.21463	0.0400767	0.0968503		ANKRD31	-0.425619	0.935953	0.465277	0.495168	0.786076		ANKRD31	-0.507982	0.935953	0.893865	0.344432	0.819952
ANKRD34A	-1.07272	0.409062	1.54631	0.213682	0.336237		ANKRD34A	0.480142	0.409062	0.435685	0.509213	0.851938		ANKRD34A	-0.275214	0.409062	0.0773452	0.780928	0.977493		ANKRD34A	-0.181972	0.409062	0.0574631	0.810552	0.875187		ANKRD34A	0.936239	0.409062	1.64314	0.199895	0.537741		ANKRD34A	0.996786	0.409062	1.49737	0.221077	0.735904
ANKRD35	-0.538568	3.58168	3.09224	0.0786662	0.157309		ANKRD35	0.209017	3.58168	0.50417	0.477673	0.837148		ANKRD35	0.105073	3.58168	0.109345	0.740891	0.971384		ANKRD35	-0.693328	3.58168	5.12729	0.0235525	0.063395		ANKRD35	-0.404884	3.58168	1.71404	0.190462	0.523808		ANKRD35	0.00851785	3.58168	0.000750434	0.978145	0.997605
ANKRD36	-0.907859	4.65338	16.5818	4.65952e-05	0.000310209		ANKRD36	-0.0971765	4.65338	0.207901	0.648417	0.90065		ANKRD36	-0.103515	4.65338	0.208932	0.647606	0.954076		ANKRD36	-0.808117	4.65338	13.5791	0.000228713	0.00137775		ANKRD36	-0.224247	4.65338	1.05317	0.304778	0.645568		ANKRD36	-0.175771	4.65338	0.625	0.429195	0.870758
ANKRD36B	-1.14956	4.12106	20.9438	4.72949e-06	4.2258e-05		ANKRD36B	-0.242884	4.12106	1.05184	0.305083	0.755244		ANKRD36B	-0.434442	4.12106	2.7822	0.0953172	0.674234		ANKRD36B	-0.993852	4.12106	16.4434	5.01242e-05	0.000364559		ANKRD36B	-0.237829	4.12106	0.970055	0.324666	0.665101		ANKRD36B	-0.292476	4.12106	1.35854	0.24379	0.751244
ANKRD36C	-0.998917	4.29649	13.6426	0.000221106	0.00120982		ANKRD36C	-0.0331034	4.29649	0.0163767	0.898171	0.977473		ANKRD36C	-0.248877	4.29649	0.795539	0.37243	0.875308		ANKRD36C	-1.12132	4.29649	17.1917	3.37916e-05	0.00025819		ANKRD36C	-0.207281	4.29649	0.615642	0.432671	0.742867		ANKRD36C	-0.508193	4.29649	3.41382	0.0646526	0.504513
ANKRD37	-1.743	5.76678	24.1118	9.09006e-07	9.7862e-06		ANKRD37	-0.479207	5.76678	1.95671	0.161866	0.681555		ANKRD37	-0.38373	5.76678	1.22268	0.268836	0.837297		ANKRD37	-2.71804	5.76678	53.5734	2.49106e-13	1.11142e-11		ANKRD37	-0.661702	5.76678	3.68806	0.0548034	0.273174		ANKRD37	-0.156532	5.76678	0.206924	0.649189	0.937106
ANKRD39	-0.366612	4.30233	2.75505	0.0969479	0.184616		ANKRD39	-0.018124	4.30233	0.00698623	0.933387	0.986628		ANKRD39	0.253524	4.30233	1.0567	0.30397	0.848381		ANKRD39	-0.421045	4.30233	3.67364	0.0552793	0.124461		ANKRD39	-0.589385	4.30233	6.65704	0.00987651	0.0918657		ANKRD39	0.115812	4.30233	0.232116	0.629959	0.933643
ANKRD40	0.25364	4.20791	1.38965	0.238464	0.364731		ANKRD40	0.266128	4.20791	1.53711	0.215049	0.715371		ANKRD40	-0.144404	4.20791	0.342481	0.5584	0.931821		ANKRD40	0.189636	4.20791	0.791096	0.373769	0.518523		ANKRD40	0.077211	4.20791	0.12181	0.72708	0.901616		ANKRD40	-0.555147	4.20791	5.23488	0.0221383	0.332312
ANKRD42	0.821568	4.02412	7.35476	0.00668854	0.0214867		ANKRD42	-0.112822	4.02412	0.131269	0.71712	0.924186		ANKRD42	0.475173	4.02412	2.13965	0.143535	0.738568		ANKRD42	0.522098	4.02412	2.98342	0.0841216	0.172165		ANKRD42	0.13505	4.02412	0.186735	0.665648	0.878466		ANKRD42	0.676587	4.02412	4.54922	0.0329337	0.392236
ANKRD44	0.821915	1.7161	2.99173	0.0836908	0.164647		ANKRD44	0.189287	1.7161	0.142401	0.705905	0.921086		ANKRD44	0.252709	1.7161	0.272364	0.60175	0.942497		ANKRD44	1.21933	1.7161	7.25739	0.00706099	0.0239855		ANKRD44	0.181592	1.7161	0.122562	0.726273	0.901418		ANKRD44	-0.39832	1.7161	0.675423	0.411167	0.861583
ANKRD45	-1.50346	1.02798	5.9095	0.0150595	0.0416184		ANKRD45	-0.396738	1.02798	0.51652	0.47233	0.834963		ANKRD45	-0.28695	1.02798	0.159669	0.689461	0.960433		ANKRD45	-1.00518	1.02798	3.09407	0.0785782	0.16355		ANKRD45	-0.0278119	1.02798	0.00254374	0.959775	0.988		ANKRD45	0.585932	1.02798	0.873098	0.350099	0.822998
ANKRD46	-0.149484	5.52905	0.808122	0.368676	0.503962		ANKRD46	-0.167472	5.52905	1.0165	0.313351	0.75965		ANKRD46	-0.0926567	5.52905	0.2855	0.593119	0.940434		ANKRD46	-0.343764	5.52905	4.27688	0.0386342	0.0940492		ANKRD46	-0.351775	5.52905	4.25921	0.0390382	0.221268		ANKRD46	-0.338085	5.52905	3.89836	0.0483333	0.452889
ANKRD49	-0.280314	4.44801	1.77992	0.18216	0.298008		ANKRD49	-0.061095	4.44801	0.0869266	0.768121	0.937537		ANKRD49	-0.0291205	4.44801	0.016155	0.898859	0.991563		ANKRD49	-0.141637	4.44801	0.469631	0.493157	0.628895		ANKRD49	-0.0187015	4.44801	0.00787756	0.929276	0.979441		ANKRD49	-0.252265	4.44801	1.26444	0.260813	0.769711
ANKRD50	-0.623055	5.17751	7.41938	0.0064525	0.0208763		ANKRD50	-0.218017	5.17751	0.935373	0.333471	0.766767		ANKRD50	-0.591079	5.17751	6.15427	0.0131095	0.3385		ANKRD50	-0.671094	5.17751	8.70367	0.0031757	0.0122819		ANKRD50	-0.260683	5.17751	1.30245	0.253766	0.597136		ANKRD50	-0.242799	5.17751	1.10475	0.293225	0.785629
ANKRD52	0.469474	5.35368	2.27878	0.131155	0.232551		ANKRD52	-0.150265	5.35368	0.231724	0.630249	0.893657		ANKRD52	-0.309164	5.35368	0.919602	0.33758	0.860532		ANKRD52	0.15947	5.35368	0.263678	0.607604	0.724968		ANKRD52	-0.783858	5.35368	6.03063	0.0140597	0.116519		ANKRD52	-0.436099	5.35368	1.85181	0.173573	0.702284
ANKRD53	0.134815	1.10603	0.0645242	0.799483	0.865347		ANKRD53	0.409409	1.10603	0.628936	0.427746	0.814484		ANKRD53	-1.13202	1.10603	2.68337	0.101401	0.685291		ANKRD53	0.145113	1.10603	0.0794831	0.777999	0.852279		ANKRD53	-0.701581	1.10603	1.34699	0.245806	0.58983		ANKRD53	-0.0146099	1.10603	0.00065946	0.979513	0.997775
ANKRD54	-0.365281	4.59175	0.401578	0.526276	0.651702		ANKRD54	-0.194299	4.59175	0.114204	0.735407	0.929726		ANKRD54	0.567263	4.59175	0.943461	0.331389	0.860532		ANKRD54	-0.424485	4.59175	0.544012	0.460775	0.600021		ANKRD54	-0.0373181	4.59175	0.00419829	0.948338	0.984377		ANKRD54	0.677525	4.59175	1.3514	0.245033	0.752518
ANKRD6	0.0952742	4.54898	0.0663839	0.796676	0.863151		ANKRD6	0.046668	4.54898	0.0159738	0.899425	0.977495		ANKRD6	-0.134556	4.54898	0.131881	0.71649	0.966788		ANKRD6	0.200672	4.54898	0.299265	0.584343	0.706257		ANKRD6	-0.100146	4.54898	0.0717257	0.788841	0.925554		ANKRD6	0.0164496	4.54898	0.00200942	0.964246	0.994697
ANKRD65	-1.54598	0.974509	5.21098	0.0224447	0.0576418		ANKRD65	-0.92997	0.974509	2.12993	0.144447	0.672618		ANKRD65	-0.51853	0.974509	0.565603	0.452011	0.905809		ANKRD65	-0.824653	0.974509	1.74259	0.186811	0.312217		ANKRD65	-1.55483	0.974509	4.88982	0.0270155	0.177426		ANKRD65	0.0669658	0.974509	0.0103695	0.918891	0.988781
ANKRD7	-1.28788	1.59745	8.14866	0.0043093	0.0149671		ANKRD7	0.136868	1.59745	0.133749	0.714576	0.923993		ANKRD7	0.720866	1.59745	2.0695	0.15027	0.751437		ANKRD7	-0.0100266	1.59745	0.000703469	0.97884	0.98616		ANKRD7	0.497539	1.59745	1.77543	0.182712	0.514026		ANKRD7	-0.186288	1.59745	0.129802	0.718637	0.950691
ANKRD9	-0.336291	3.99285	1.47045	0.225274	0.349747		ANKRD9	0.475034	3.99285	3.15482	0.075703	0.594728		ANKRD9	0.152623	3.99285	0.264602	0.606976	0.943433		ANKRD9	-0.119242	3.99285	0.192918	0.660499	0.765354		ANKRD9	0.56794	3.99285	4.41778	0.0355664	0.208165		ANKRD9	0.0760285	3.99285	0.0686828	0.793264	0.967766
ANKS1A	-0.035876	4.39297	0.0258502	0.872267	0.917863		ANKS1A	-0.196875	4.39297	0.770452	0.380077	0.791942		ANKS1A	-0.0321072	4.39297	0.017926	0.893491	0.99073		ANKS1A	-0.0862257	4.39297	0.151772	0.696848	0.793049		ANKS1A	-0.212243	4.39297	0.855923	0.354882	0.691168		ANKS1A	-0.129164	4.39297	0.304004	0.581383	0.918486
ANKS1B	-0.656035	0.210008	0.844771	0.358036	0.492684		ANKS1B	-2.84664	0.210008	9.50221	0.00205225	0.106186		ANKS1B	0.404094	0.210008	0.205254	0.650513	0.95431		ANKS1B	-0.377541	0.210008	0.311751	0.576608	0.700266		ANKS1B	-2.03358	0.210008	5.30223	0.0212981	0.154205		ANKS1B	0.74948	0.210008	0.860924	0.35348	0.825465
ANKS3	-1.38978	2.99792	5.67493	0.017209	0.0464986		ANKS3	-0.253384	2.99792	0.205454	0.650354	0.901346		ANKS3	-0.351671	2.99792	0.366789	0.54476	0.93103		ANKS3	-0.0437404	2.99792	0.00618668	0.937307	0.959549		ANKS3	-0.512487	2.99792	0.81283	0.367285	0.698925		ANKS3	-0.270998	2.99792	0.228425	0.632694	0.934366
ANKS6	-0.191283	4.87846	0.49342	0.482406	0.61386		ANKS6	-0.218614	4.87846	0.644845	0.421962	0.811339		ANKS6	-0.1123	4.87846	0.1601	0.689065	0.960231		ANKS6	-0.0864054	4.87846	0.102002	0.74944	0.831415		ANKS6	-0.299478	4.87846	1.17954	0.27745	0.616966		ANKS6	-0.254069	4.87846	0.837685	0.36006	0.829894
ANKZF1	-0.903616	4.55075	13.4139	0.00024976	0.00134764		ANKZF1	-0.21173	4.55075	0.792686	0.373289	0.789214		ANKZF1	-0.0504279	4.55075	0.0404493	0.840605	0.98496		ANKZF1	-0.720534	4.55075	8.92064	0.00281966	0.011167		ANKZF1	-0.160294	4.55075	0.4435	0.505438	0.792319		ANKZF1	0.0662679	4.55075	0.073563	0.786218	0.96587
ANLN	-1.75424	3.75911	7.57077	0.00593225	0.0194708		ANLN	1.68863	3.75911	9.58618	0.00196048	0.101896		ANLN	1.4633	3.75911	5.54338	0.0185507	0.383644		ANLN	1.61054	3.75911	8.76033	0.00307853	0.0119933		ANLN	4.33229	3.75911	56.0535	7.05269e-14	1.62666e-11		ANLN	1.70823	3.75911	7.90243	0.00493683	0.176428
ANO10	0.625916	4.52154	6.70569	0.00961059	0.0289082		ANO10	-0.133664	4.52154	0.291023	0.589566	0.881806		ANO10	0.55517	4.52154	4.56095	0.032709	0.479558		ANO10	0.415697	4.52154	2.94636	0.0860711	0.175364		ANO10	0.0531803	4.52154	0.045101	0.831818	0.943308		ANO10	0.261539	4.52154	1.02753	0.31074	0.797714
ANO2	0.096453	1.21776	0.0182503	0.892538	0.930861		ANO2	-0.139949	1.21776	0.0365203	0.848445	0.961096		ANO2	-1.14776	1.21776	2.52822	0.111826	0.699816		ANO2	-0.0306536	1.21776	0.00165732	0.967527	0.978602		ANO2	-1.19272	1.21776	2.13688	0.143794	0.45453		ANO2	-0.590396	1.21776	0.75607	0.384561	0.845303
ANO5	-0.608594	5.07407	7.01661	0.0080757	0.0250693		ANO5	0.0149456	5.07407	0.00445481	0.946785	0.989273		ANO5	-0.434414	5.07407	3.53969	0.0599165	0.5787		ANO5	-0.297455	5.07407	1.74636	0.186335	0.311581		ANO5	-0.156048	5.07407	0.465594	0.495021	0.786076		ANO5	-0.240406	5.07407	1.13814	0.286046	0.782888
ANO6	1.34493	6.10599	38.8293	4.6253e-10	1.00385e-08		ANO6	-0.0916818	6.10599	0.178059	0.673047	0.907612		ANO6	0.152985	6.10599	0.465531	0.49505	0.921742		ANO6	0.890471	6.10599	17.1786	3.40245e-05	0.000259386		ANO6	0.297959	6.10599	1.87515	0.170887	0.498363		ANO6	0.108556	6.10599	0.238876	0.625019	0.931879
ANO7	-0.131549	1.43595	0.0941792	0.75893	0.835966		ANO7	-0.289155	1.43595	0.44283	0.50576	0.850726		ANO7	0.438206	1.43595	0.542504	0.461397	0.909502		ANO7	0.153343	1.43595	0.143178	0.705142	0.798766		ANO7	-0.110535	1.43595	0.0621682	0.803101	0.931459		ANO7	0.28826	1.43595	0.26373	0.607569	0.92618
ANO8	-1.56635	0.703153	6.12151	0.0133547	0.0378527		ANO8	0.134078	0.703153	0.0620074	0.803351	0.94796		ANO8	-0.561455	0.703153	0.53095	0.466208	0.910838		ANO8	-0.804001	0.703153	2.02114	0.155123	0.272129		ANO8	-1.74789	0.703153	6.62389	0.010062	0.0928508		ANO8	-2.05483	0.703153	6.1418	0.0132023	0.271846
ANO9	0.306394	0.0858576	0.11561	0.733845	0.819245		ANO9	0.845473	0.0858576	1.00297	0.316592	0.760501		ANO9	-0.746553	0.0858576	0.830155	0.362228	0.870646		ANO9	0.744276	0.0858576	0.805266	0.369524	0.514475		ANO9	-0.599714	0.0858576	0.325963	0.568046	0.829263		ANO9	-1.21816	0.0858576	2.36624	0.123985	0.631085
ANOS1	-1.29357	5.49934	11.3737	0.0007449	0.003449		ANOS1	-0.354879	5.49934	0.900094	0.342757	0.772352		ANOS1	0.297123	5.49934	0.630034	0.427343	0.898807		ANOS1	-0.998138	5.49934	6.9564	0.00835198	0.0275658		ANOS1	-0.525864	5.49934	1.94678	0.162935	0.486326		ANOS1	-0.00641253	5.49934	0.000294339	0.986312	0.999515
ANP32A	-0.682761	5.52058	12.9168	0.000325644	0.00169353		ANP32A	-0.194318	5.52058	1.08448	0.297697	0.752594		ANP32A	0.00607701	5.52058	0.000931161	0.975656	0.997511		ANP32A	-0.97745	5.52058	26.1675	3.13046e-07	4.0037e-06		ANP32A	-0.351467	5.52058	3.43227	0.0639341	0.29734		ANP32A	-0.241468	5.52058	1.4916	0.221969	0.735904
ANP32B	0.457603	5.8939	4.56742	0.0325857	0.0781367		ANP32B	0.30072	5.8939	1.9671	0.160756	0.68142		ANP32B	-0.36812	5.8939	2.63302	0.104662	0.695328		ANP32B	0.336306	5.8939	2.47051	0.116	0.219088		ANP32B	0.388729	5.8939	3.24972	0.0714356	0.31736		ANP32B	-0.603645	5.8939	7.20987	0.00725038	0.206841
ANP32E	-0.0808183	5.78357	0.143109	0.70521	0.798178		ANP32E	0.211755	5.78357	0.994545	0.318634	0.761127		ANP32E	-0.338573	5.78357	2.41881	0.119886	0.713652		ANP32E	-0.144549	5.78357	0.459175	0.49801	0.632647		ANP32E	0.272426	5.78357	1.62473	0.202433	0.541453		ANP32E	-0.668694	5.78357	9.49433	0.00206107	0.12124
ANTXR1	0.209265	6.59053	1.08262	0.298112	0.432439		ANTXR1	0.157121	6.59053	0.61014	0.434735	0.817185		ANTXR1	0.0516217	6.59053	0.061654	0.803901	0.981491		ANTXR1	0.410413	6.59053	4.17742	0.040966	0.0985809		ANTXR1	0.10372	6.59053	0.262578	0.608355	0.849422		ANTXR1	-0.0312337	6.59053	0.022883	0.879762	0.983249
ANTXR2	-1.01508	4.61756	21.0646	4.44054e-06	4.0124e-05		ANTXR2	-0.475697	4.61756	4.97719	0.0256836	0.434164		ANTXR2	-0.351798	4.61756	2.51112	0.113046	0.702466		ANTXR2	-0.632775	4.61756	8.80994	0.00299594	0.0117212		ANTXR2	-0.284284	4.61756	1.74203	0.186882	0.519422		ANTXR2	-0.2451	4.61756	1.29822	0.254539	0.762442
ANXA1	4.01689	10.007	273.197	2.28157e-61	1.55238e-57		ANXA1	0.653256	10.007	9.02838	0.0026582	0.124305		ANXA1	0.0512193	10.007	0.0544946	0.815419	0.983207		ANXA1	3.07087	10.007	173.7	1.15132e-39	1.20517e-36		ANXA1	0.98248	10.007	20.2192	6.90581e-06	0.000261767		ANXA1	-0.0314512	10.007	0.0206532	0.885728	0.983596
ANXA11	0.205623	7.31578	2.40906	0.120635	0.217853		ANXA11	0.132956	7.31578	1.00671	0.315692	0.759948		ANXA11	0.0504012	7.31578	0.134127	0.71419	0.966156		ANXA11	0.476156	7.31578	13.0638	0.000301058	0.00173888		ANXA11	0.366434	7.31578	7.59115	0.00586554	0.0646439		ANXA11	0.105122	7.31578	0.598878	0.439006	0.876579
ANXA2	0.715548	10.6933	22.8086	1.78961e-06	1.79066e-05		ANXA2	0.465731	10.6933	9.71242	0.00183026	0.098056		ANXA2	0.173995	10.6933	1.34602	0.245975	0.82517		ANXA2	0.752865	10.6933	25.2289	5.09134e-07	6.20259e-06		ANXA2	0.680934	10.6933	20.6559	5.49682e-06	0.000216814		ANXA2	0.19518	10.6933	1.69747	0.192619	0.713429
ANXA3	1.37157	6.06684	25.831	3.72656e-07	4.33833e-06		ANXA3	1.46226	6.06684	29.312	6.16139e-08	2.54073e-05		ANXA3	0.711082	6.06684	6.33688	0.0118253	0.331108		ANXA3	2.23628	6.06684	66.703	3.15648e-16	2.18037e-14		ANXA3	2.24489	6.06684	66.9219	2.82483e-16	9.8565e-14		ANXA3	0.587182	6.06684	4.39368	0.0360723	0.401694
ANXA4	-0.389692	6.76596	4.81908	0.0281464	0.0694625		ANXA4	0.113569	6.76596	0.417073	0.518401	0.856117		ANXA4	0.020001	6.76596	0.012248	0.911877	0.99252		ANXA4	-0.243763	6.76596	1.9049	0.167531	0.288212		ANXA4	0.217499	6.76596	1.51656	0.218142	0.559772		ANXA4	-0.0600057	6.76596	0.111925	0.737963	0.954605
ANXA5	0.918333	10.6659	45.638	1.42251e-11	4.0497e-10		ANXA5	0.241173	10.6659	3.18947	0.0741142	0.592652		ANXA5	-0.0569955	10.6659	0.176394	0.674491	0.957143		ANXA5	0.615071	10.6659	20.6456	5.5265e-06	5.20088e-05		ANXA5	0.282352	10.6659	4.36474	0.0366902	0.212286		ANXA5	-0.120212	10.6659	0.786393	0.375193	0.838946
ANXA6	-0.746994	7.04224	9.22141	0.00239201	0.0092229		ANXA6	-0.049509	7.04224	0.0413937	0.83878	0.958405		ANXA6	-0.431345	7.04224	3.09032	0.0787592	0.633425		ANXA6	-0.5996	7.04224	6.00209	0.0142889	0.0424549		ANXA6	-0.384637	7.04224	2.46318	0.116543	0.40853		ANXA6	-0.225482	7.04224	0.854855	0.355183	0.826244
ANXA7	0.0225209	7.25392	0.0162608	0.89853	0.935444		ANXA7	-0.147295	7.25392	0.693813	0.40487	0.804474		ANXA7	0.209612	7.25392	1.35737	0.243995	0.82517		ANXA7	-0.00396151	7.25392	0.000504427	0.982081	0.988474		ANXA7	-0.0567579	7.25392	0.102243	0.749154	0.911997		ANXA7	-0.0513593	7.25392	0.0820684	0.774514	0.963794
ANXA8	-1.72577	3.60012	18.9939	1.31136e-05	0.000103696		ANXA8	0.449536	3.60012	1.57492	0.209494	0.713404		ANXA8	1.18209	3.60012	8.45634	0.00363774	0.213372		ANXA8	-0.625271	3.60012	2.89168	0.0890381	0.179954		ANXA8	0.496011	3.60012	1.89646	0.168475	0.494971		ANXA8	0.840099	3.60012	4.31481	0.037782	0.409998
ANXA8L1	-2.13007	3.60042	22.8017	1.79608e-06	1.79353e-05		ANXA8L1	0.00121527	3.60042	8.96616e-06	0.997611	0.999828		ANXA8L1	0.861256	3.60042	3.85434	0.0496175	0.558012		ANXA8L1	-0.913976	3.60042	4.8482	0.027675	0.0721128		ANXA8L1	0.49078	3.60042	1.48747	0.222609	0.564615		ANXA8L1	0.521255	3.60042	1.42762	0.232154	0.743818
ANXA9	-2.01923	1.04555	9.84593	0.00170208	0.00694927		ANXA9	0.107907	1.04555	0.0489015	0.824986	0.9542		ANXA9	0.187274	1.04555	0.131973	0.716395	0.966788		ANXA9	-0.904631	1.04555	2.93209	0.0868348	0.176437		ANXA9	-0.414964	1.04555	0.588587	0.442966	0.749578		ANXA9	-0.311627	1.04555	0.381184	0.53697	0.903399
AP1AR	0.0286566	4.92099	0.0201447	0.887134	0.927768		AP1AR	-0.323042	4.92099	2.49791	0.113997	0.647801		AP1AR	0.224962	4.92099	1.08578	0.297409	0.845914		AP1AR	-0.0291236	4.92099	0.0210663	0.884598	0.924193		AP1AR	-0.099999	4.92099	0.236456	0.626778	0.859278		AP1AR	-0.188231	4.92099	0.768	0.380837	0.842671
AP1B1	-0.0997598	5.94049	0.125876	0.722747	0.811347		AP1B1	-0.125254	5.94049	0.198651	0.655812	0.902408		AP1B1	-0.044174	5.94049	0.0241677	0.876459	0.988692		AP1B1	0.0436764	5.94049	0.0243791	0.875924	0.919177		AP1B1	0.189375	5.94049	0.452541	0.501131	0.789829		AP1B1	0.269931	5.94049	0.919132	0.337703	0.817552
AP1G1	-0.186512	6.13446	0.780447	0.377004	0.512004		AP1G1	-0.31016	6.13446	2.15237	0.14235	0.668763		AP1G1	-0.262344	6.13446	1.49372	0.221639	0.817084		AP1G1	-0.257497	6.13446	1.49574	0.221329	0.353964		AP1G1	-0.222313	6.13446	1.09181	0.29607	0.63628		AP1G1	-0.204053	6.13446	0.922391	0.336848	0.817281
AP1G2	-0.857309	5.66006	12.7784	0.000350653	0.00180814		AP1G2	-0.358686	5.66006	2.30767	0.128737	0.658839		AP1G2	-0.0889469	5.66006	0.129984	0.718449	0.967074		AP1G2	-0.65747	5.66006	7.67073	0.00561238	0.019791		AP1G2	-0.126109	5.66006	0.283781	0.594234	0.842765		AP1G2	0.126073	5.66006	0.26983	0.603446	0.92575
AP1M1	-0.082765	6.92752	0.158625	0.690426	0.786943		AP1M1	-0.14704	6.92752	0.500682	0.479201	0.837309		AP1M1	0.246136	6.92752	1.34284	0.246534	0.82517		AP1M1	-0.0390893	6.92752	0.0355627	0.850421	0.90192		AP1M1	0.192498	6.92752	0.856383	0.354753	0.691168		AP1M1	0.243098	6.92752	1.32553	0.249602	0.757026
AP1M2	0.735296	1.64934	1.29398	0.255315	0.383776		AP1M2	0.995506	1.64934	2.40481	0.120963	0.649812		AP1M2	1.72181	1.64934	3.89098	0.0485462	0.554673		AP1M2	1.60052	1.64934	6.51057	0.0107235	0.0337556		AP1M2	2.09204	1.64934	11.1595	0.000836033	0.0146607		AP1M2	1.53621	1.64934	3.24352	0.0717066	0.52014
AP1S1	-0.0286664	2.3076	0.00347757	0.952975	0.97212		AP1S1	0.735602	2.3076	2.42107	0.119713	0.649812		AP1S1	0.950055	2.3076	2.57428	0.108613	0.697482		AP1S1	0.0405668	2.3076	0.00681927	0.934186	0.957974		AP1S1	0.58019	2.3076	1.44469	0.229382	0.573429		AP1S1	0.543444	2.3076	0.864435	0.3525	0.824339
AP1S2	0.361645	6.74866	4.49271	0.0340396	0.0808358		AP1S2	0.101807	6.74866	0.35426	0.551711	0.871467		AP1S2	-0.0209715	6.74866	0.0138326	0.906375	0.99252		AP1S2	-0.0494953	6.74866	0.0836802	0.772371	0.849258		AP1S2	-0.15973	6.74866	0.854595	0.355256	0.691168		AP1S2	-0.212298	6.74866	1.43875	0.230341	0.742593
AP1S3	0.64479	1.09011	0.987309	0.320401	0.455497		AP1S3	0.98221	1.09011	2.44178	0.118142	0.648897		AP1S3	-0.829879	1.09011	0.740642	0.389455	0.88504		AP1S3	1.98821	1.09011	11.4822	0.000702654	0.00355719		AP1S3	1.174	1.09011	3.39898	0.0652367	0.301236		AP1S3	0.595877	1.09011	0.61667	0.432287	0.87214
AP2A1	-0.123825	5.12973	0.65443	0.418533	0.552361		AP2A1	0.0553676	5.12973	0.134135	0.714183	0.923993		AP2A1	-0.00423388	5.12973	0.000594666	0.980545	0.998515		AP2A1	-0.0601445	5.12973	0.159468	0.689647	0.787495		AP2A1	-0.201779	5.12973	1.64231	0.200008	0.537781		AP2A1	-0.0235546	5.12973	0.0199544	0.887664	0.984099
AP2A2	-0.362987	4.64609	3.20785	0.0732858	0.148954		AP2A2	0.00373498	4.64609	0.000352645	0.985018	0.998126		AP2A2	-0.0606399	4.64609	0.0774373	0.780801	0.977493		AP2A2	-0.577284	4.64609	8.10303	0.00441913	0.0162265		AP2A2	-0.254411	4.64609	1.53863	0.214821	0.556711		AP2A2	-0.059405	4.64609	0.0797116	0.777689	0.964486
AP2B1	-0.0722247	7.15343	0.104936	0.745985	0.827399		AP2B1	-0.195704	7.15343	0.769453	0.380386	0.791959		AP2B1	-0.363036	7.15343	2.61308	0.105986	0.695328		AP2B1	-0.146357	7.15343	0.431683	0.511164	0.643947		AP2B1	-0.144671	7.15343	0.417691	0.518091	0.802017		AP2B1	-0.287992	7.15343	1.66143	0.19741	0.717893
AP2M1	-0.374793	9.7148	4.91129	0.0266817	0.0663895		AP2M1	-0.0367967	9.7148	0.0475587	0.827367	0.954865		AP2M1	0.29127	9.7148	2.94713	0.08603	0.65069		AP2M1	-0.0884446	9.7148	0.274792	0.600135	0.719591		AP2M1	0.408416	9.7148	5.84134	0.0156539	0.125084		AP2M1	0.610203	9.7148	12.9157	0.000325832	0.0442847
AP2S1	0.664498	6.50278	7.06059	0.00787981	0.0246163		AP2S1	0.583691	6.50278	5.45036	0.0195643	0.385461		AP2S1	0.275433	6.50278	1.12581	0.288672	0.839088		AP2S1	0.574794	6.50278	5.29091	0.021437	0.0588723		AP2S1	0.466413	6.50278	3.46116	0.0628264	0.294424		AP2S1	0.35815	6.50278	1.93399	0.164323	0.692292
AP3B1	-0.766603	6.40017	11.1771	0.000828147	0.00377282		AP3B1	-0.295442	6.40017	1.70085	0.192177	0.701246		AP3B1	0.0479259	6.40017	0.044059	0.833744	0.983965		AP3B1	-0.776252	6.40017	11.5504	0.00067734	0.00344966		AP3B1	-0.0638545	6.40017	0.0791467	0.778457	0.921858		AP3B1	-0.0602061	6.40017	0.0701152	0.791169	0.967037
AP3D1	-0.203279	7.03362	1.29442	0.255234	0.383697		AP3D1	-0.232294	7.03362	1.69049	0.193536	0.701712		AP3D1	0.0225441	7.03362	0.0151988	0.901883	0.991774		AP3D1	-0.293422	7.03362	2.70157	0.100249	0.196655		AP3D1	-0.308351	7.03362	2.93877	0.0864766	0.350347		AP3D1	-0.114232	7.03362	0.394761	0.529808	0.902772
AP3M1	-0.219751	5.93778	0.986991	0.320479	0.45556		AP3M1	-0.192684	5.93778	0.762395	0.38258	0.792944		AP3M1	-0.0138116	5.93778	0.00376526	0.951071	0.996089		AP3M1	-0.184082	5.93778	0.698881	0.40316	0.546598		AP3M1	0.0611721	5.93778	0.0763075	0.782365	0.923047		AP3M1	-0.0597514	5.93778	0.0714988	0.789167	0.966495
AP3M2	-0.734405	5.50593	13.3489	0.000258581	0.00138316		AP3M2	-0.172933	5.50593	0.776723	0.378145	0.791592		AP3M2	-0.189492	5.50593	0.865993	0.352067	0.864712		AP3M2	-0.619556	5.50593	9.7709	0.00177295	0.00761039		AP3M2	-0.00763528	5.50593	0.00149213	0.969187	0.990192		AP3M2	-0.10591	5.50593	0.280277	0.59652	0.923725
AP3S1	0.387222	5.57893	2.24803	0.133785	0.236189		AP3S1	0.319225	5.57893	1.52474	0.216903	0.716063		AP3S1	0.119564	5.57893	0.199251	0.655326	0.955114		AP3S1	0.455817	5.57893	3.12482	0.0771084	0.16133		AP3S1	0.258464	5.57893	0.987971	0.320239	0.660795		AP3S1	-0.23068	5.57893	0.748933	0.386814	0.846667
AP3S2	-0.580353	4.88915	3.25099	0.0713805	0.146015		AP3S2	0.401595	4.88915	1.61709	0.203498	0.708183		AP3S2	-0.269686	4.88915	0.6833	0.408453	0.889459		AP3S2	-0.553609	4.88915	2.99605	0.083468	0.171111		AP3S2	0.206014	4.88915	0.4174	0.518237	0.802017		AP3S2	0.24372	4.88915	0.579251	0.446606	0.879231
AP4B1	-0.177844	4.20807	0.800353	0.370988	0.506105		AP4B1	-0.25441	4.20807	1.63358	0.201208	0.707232		AP4B1	0.191799	4.20807	0.727163	0.393804	0.885965		AP4B1	0.0265753	4.20807	0.019072	0.89016	0.927938		AP4B1	-0.177275	4.20807	0.758138	0.383912	0.712104		AP4B1	0.243493	4.20807	1.29245	0.255597	0.763346
AP4E1	0.683512	3.33539	3.54122	0.0598615	0.127161		AP4E1	0.257949	3.33539	0.491753	0.483146	0.839032		AP4E1	-0.0265489	3.33539	0.00497281	0.943781	0.996089		AP4E1	0.713488	3.33539	3.94173	0.0471024	0.109866		AP4E1	0.339098	3.33539	0.820213	0.365118	0.69659		AP4E1	0.0530925	3.33539	0.0208148	0.885285	0.98335
AP4M1	-0.00148478	4.06156	3.14144e-05	0.995528	0.99813		AP4M1	0.424263	4.06156	2.65556	0.103188	0.640651		AP4M1	-0.242421	4.06156	0.758027	0.383947	0.880803		AP4M1	0.083733	4.06156	0.101331	0.750238	0.832184		AP4M1	0.373641	4.06156	1.98263	0.159113	0.481347		AP4M1	0.0756215	4.06156	0.0813186	0.775518	0.964342
AP4S1	0.931678	2.37362	9.48624	0.00207018	0.00817416		AP4S1	0.495611	2.37362	2.50829	0.113249	0.647801		AP4S1	0.992061	2.37362	6.04784	0.0139233	0.343862		AP4S1	-0.160033	2.37362	0.240959	0.623514	0.736143		AP4S1	-0.255851	2.37362	0.529194	0.466946	0.766952		AP4S1	0.0244795	2.37362	0.00338781	0.953585	0.993163
AP5B1	0.75113	4.57082	11.5732	0.000669079	0.00315046		AP5B1	0.0941593	4.57082	0.173343	0.677157	0.908216		AP5B1	-0.16616	4.57082	0.476064	0.490211	0.920065		AP5B1	0.768472	4.57082	12.2827	0.00045717	0.00248548		AP5B1	-0.170934	4.57082	0.528959	0.467045	0.766986		AP5B1	0.16174	4.57082	0.495543	0.481465	0.888136
AP5M1	-0.496895	6.23317	8.70192	0.00317875	0.0116612		AP5M1	-0.0479928	6.23317	0.0837461	0.772284	0.939464		AP5M1	0.16235	6.23317	0.894725	0.3442	0.862077		AP5M1	-0.327289	6.23317	3.86006	0.0494486	0.113927		AP5M1	0.0834005	6.23317	0.249237	0.617613	0.8542		AP5M1	0.07758	6.23317	0.209149	0.647435	0.936516
AP5S1	0.382124	4.73085	3.72964	0.053455	0.116312		AP5S1	0.272585	4.73085	1.8862	0.169631	0.683688		AP5S1	0.396546	4.73085	2.90299	0.0884155	0.656756		AP5S1	0.529602	4.73085	7.31739	0.00682905	0.0233962		AP5S1	0.286059	4.73085	2.00287	0.157002	0.477389		AP5S1	0.582948	4.73085	6.81056	0.00906205	0.232291
AP5Z1	0.0295239	5.5915	0.0129432	0.909422	0.942697		AP5Z1	-0.0903151	5.5915	0.120877	0.728085	0.927739		AP5Z1	0.238988	5.5915	0.820016	0.365175	0.871972		AP5Z1	0.0982224	5.5915	0.144658	0.703693	0.797851		AP5Z1	0.248637	5.5915	0.912689	0.339402	0.677524		AP5Z1	0.166872	5.5915	0.405739	0.52414	0.901479
APAF1	-1.06331	3.45285	11.5486	0.000678007	0.00318149		APAF1	-0.264902	3.45285	0.795002	0.372592	0.789214		APAF1	-0.29641	3.45285	0.857226	0.354516	0.866795		APAF1	-0.725666	3.45285	5.83659	0.0156962	0.0457767		APAF1	-0.559858	3.45285	3.2716	0.0704888	0.31429		APAF1	-0.216496	3.45285	0.492662	0.482742	0.888771
APBA1	-0.148158	1.40084	0.129715	0.718728	0.808302		APBA1	-0.358259	1.40084	0.730477	0.392729	0.798961		APBA1	-1.3654	1.40084	6.86819	0.00877434	0.295548		APBA1	0.0488925	1.40084	0.0155401	0.900793	0.93551		APBA1	-1.47648	1.40084	8.47497	0.00360067	0.0448662		APBA1	-1.71454	1.40084	12.168	0.000486151	0.0555928
APBA2	-0.963541	3.81661	7.93635	0.00484513	0.0164996		APBA2	-0.175659	3.81661	0.286378	0.592551	0.88296		APBA2	-0.248591	3.81661	0.557849	0.455128	0.906574		APBA2	-0.706517	3.81661	4.48177	0.0342582	0.0855386		APBA2	-0.198476	3.81661	0.353141	0.552341	0.822506		APBA2	-0.120157	3.81661	0.136466	0.71182	0.949358
APBA3	-0.315274	3.97794	2.01729	0.155516	0.264824		APBA3	-0.128603	3.97794	0.348793	0.554797	0.87172		APBA3	0.360611	3.97794	2.28223	0.130864	0.72834		APBA3	-0.0644256	3.97794	0.0904291	0.763632	0.842373		APBA3	0.211991	3.97794	0.943483	0.331384	0.67061		APBA3	0.261765	3.97794	1.29198	0.255683	0.763346
APBB1	-0.471668	6.1164	3.77856	0.0519133	0.113648		APBB1	-0.231069	6.1164	0.917201	0.338211	0.768974		APBB1	-0.0371293	6.1164	0.0228643	0.87981	0.988692		APBB1	-0.266457	6.1164	1.2231	0.268753	0.40826		APBB1	-0.232783	6.1164	0.919166	0.337694	0.676183		APBB1	0.141828	6.1164	0.340144	0.559746	0.911615
APBB2	-0.222939	3.90433	0.50127	0.478943	0.610806		APBB2	0.0217977	3.90433	0.00490265	0.944179	0.989097		APBB2	0.0539149	3.90433	0.0270245	0.869423	0.988393		APBB2	-0.225277	3.90433	0.519672	0.470982	0.608769		APBB2	0.155151	3.90433	0.241529	0.623104	0.85709		APBB2	0.0683834	3.90433	0.0451981	0.83164	0.977346
APBB3	-1.2367	4.01969	19.534	9.88242e-06	8.07688e-05		APBB3	-0.016108	4.01969	0.00383054	0.950649	0.98968		APBB3	0.0592239	4.01969	0.0455889	0.830925	0.983899		APBB3	-0.742982	4.01969	7.70025	0.00552132	0.0195255		APBB3	-0.45665	4.01969	2.83249	0.0923753	0.361383		APBB3	0.186099	4.01969	0.477612	0.489506	0.891011
APC	-0.981436	9.2445	27.0475	1.98513e-07	2.48974e-06		APC	-0.144013	9.2445	0.595997	0.44011	0.819962		APC	-0.352107	9.2445	3.5396	0.0599198	0.5787		APC	-0.896663	9.2445	22.689	1.90459e-06	2.01224e-05		APC	-0.196232	9.2445	1.10356	0.293487	0.634334		APC	-0.235465	9.2445	1.58952	0.207394	0.726066
APC2	-3.07847	3.97664	90.8854	1.52243e-21	1.83338e-19		APC2	-0.281852	3.97664	1.14348	0.284917	0.74604		APC2	-0.299137	3.97664	1.15013	0.283522	0.837718		APC2	-2.81961	3.97664	83.9647	5.0369e-20	5.71185e-18		APC2	-1.00929	3.97664	13.0969	0.000295782	0.00642972		APC2	-0.695033	3.97664	6.30132	0.0120648	0.262685
APCDD1	-0.261452	1.74026	0.242066	0.622718	0.734311		APCDD1	-0.425029	1.74026	0.639352	0.423946	0.813095		APCDD1	0.924345	1.74026	2.57791	0.108365	0.697482		APCDD1	-0.425073	1.74026	0.656362	0.417847	0.559983		APCDD1	-1.05691	1.74026	3.31204	0.0687741	0.309895		APCDD1	0.570687	1.74026	0.990499	0.31962	0.804767
APCDD1L	6.42321	3.42176	138.235	6.47344e-32	2.25873e-29		APCDD1L	2.64313	3.42176	19.2148	1.16807e-05	0.00209146		APCDD1L	0.0398639	3.42176	0.00169687	0.967142	0.996089		APCDD1L	5.04615	3.42176	85.0763	2.87072e-20	3.39694e-18		APCDD1L	2.86189	3.42176	22.4706	2.13382e-06	9.61492e-05		APCDD1L	-0.707401	3.42176	0.524159	0.469073	0.887012
APEH	0.0283721	6.4236	0.0242368	0.876284	0.920453		APEH	-0.0154929	6.4236	0.00722921	0.932242	0.986389		APEH	0.279306	6.4236	2.19553	0.138411	0.734232		APEH	0.284888	6.4236	2.48023	0.115286	0.217955		APEH	0.349414	6.4236	3.66654	0.0555154	0.27491		APEH	0.396911	6.4236	4.54114	0.0330895	0.39326
APEX1	0.0348667	7.89025	0.0586141	0.8087	0.873119		APEX1	0.167197	7.89025	1.3511	0.245087	0.728196		APEX1	0.0490191	7.89025	0.110068	0.740067	0.971384		APEX1	0.148172	7.89025	1.06299	0.302533	0.445935		APEX1	0.13299	7.89025	0.848099	0.357091	0.692094		APEX1	-0.0468312	7.89025	0.10161	0.749906	0.957013
APEX2	0.654389	4.69251	11.4553	0.000712893	0.00332798		APEX2	-0.109242	4.69251	0.298162	0.585037	0.8807		APEX2	0.303748	4.69251	1.7682	0.183605	0.790047		APEX2	0.600357	4.69251	9.76532	0.00177835	0.00762196		APEX2	0.216446	4.69251	1.15734	0.282018	0.622599		APEX2	0.427315	4.69251	3.81762	0.0507162	0.460785
APH1A	0.120611	6.08837	0.156892	0.692034	0.787729		APH1A	-0.100925	6.08837	0.109573	0.740631	0.930025		APH1A	-0.109186	6.08837	0.12302	0.725782	0.967899		APH1A	-0.2212	6.08837	0.525663	0.468436	0.60692		APH1A	-0.148252	6.08837	0.234893	0.627919	0.859976		APH1A	-0.382829	6.08837	1.51683	0.2181	0.73471
APH1B	0.447349	4.87487	5.22547	0.0222585	0.0572901		APH1B	-0.275157	4.87487	1.85573	0.173119	0.686822		APH1B	-0.38684	4.87487	3.32349	0.0682969	0.603888		APH1B	0.312106	4.87487	2.55814	0.109728	0.209893		APH1B	-0.156455	4.87487	0.585008	0.444356	0.750376		APH1B	-0.100609	4.87487	0.245895	0.61998	0.930175
API5	0.102549	6.79196	0.216577	0.641661	0.748797		API5	-0.142365	6.79196	0.416031	0.518924	0.856403		API5	-0.127472	6.79196	0.326418	0.567776	0.93584		API5	0.149543	6.79196	0.462389	0.49651	0.631626		API5	0.243354	6.79196	1.21401	0.27054	0.611971		API5	-0.198635	6.79196	0.799549	0.371228	0.836428
APIP	0.458775	3.86047	4.88691	0.027061	0.0671614		APIP	0.252599	3.86047	1.45309	0.228033	0.718484		APIP	-0.116685	3.86047	0.19802	0.656323	0.955114		APIP	0.157463	3.86047	0.573994	0.448676	0.58888		APIP	-0.371339	3.86047	2.66671	0.102468	0.38351		APIP	0.00629209	3.86047	0.000661923	0.979474	0.997775
APITD1-CORT	-0.824293	1.62232	1.63822	0.20057	0.320309		APITD1-CORT	0.617334	1.62232	1.08515	0.297548	0.752594		APITD1-CORT	1.90971	1.62232	5.01846	0.0250785	0.433301		APITD1-CORT	-0.175326	1.62232	0.0826566	0.773729	0.85034		APITD1-CORT	1.1948	1.62232	4.1332	0.0420498	0.23036		APITD1-CORT	3.01458	1.62232	14.8615	0.000115702	0.0262411
APLF	-0.140508	1.4997	0.0806785	0.77638	0.848661		APLF	-0.750527	1.4997	2.11254	0.146097	0.673929		APLF	-0.480688	1.4997	0.7129	0.398483	0.888015		APLF	-0.149698	1.4997	0.095111	0.757777	0.837952		APLF	-0.481254	1.4997	0.834936	0.360849	0.693309		APLF	-0.355971	1.4997	0.447952	0.503309	0.895498
APLN	-4.12352	4.27831	67.4923	2.11513e-16	1.26796e-14		APLN	-0.601658	4.27831	2.17961	0.13985	0.666576		APLN	-1.15139	4.27831	7.72933	0.00543308	0.242553		APLN	-3.52846	4.27831	55.8295	7.90376e-14	3.8969e-12		APLN	-0.720183	4.27831	3.06688	0.0799027	0.335488		APLN	-0.895258	4.27831	4.85676	0.0275381	0.36394
APLP1	-0.45394	9.21155	3.04552	0.0809602	0.160599		APLP1	-0.470498	9.21155	3.27137	0.0704985	0.587525		APLP1	0.109127	9.21155	0.176171	0.674685	0.957143		APLP1	-0.138351	9.21155	0.284355	0.593861	0.714316		APLP1	-0.0342334	9.21155	0.0173933	0.895076	0.966606		APLP1	0.240549	9.21155	0.856898	0.354608	0.826244
APLP2	-0.353888	9.7083	3.23312	0.0721629	0.147203		APLP2	-0.34401	9.7083	3.05654	0.0804129	0.604633		APLP2	0.0942276	9.7083	0.229008	0.63226	0.949961		APLP2	-0.434495	9.7083	4.86968	0.0273325	0.0714721		APLP2	-0.236128	9.7083	1.44	0.230139	0.573563		APLP2	0.0816761	9.7083	0.17234	0.67804	0.942067
APMAP	-0.0439354	7.83993	0.0721542	0.788226	0.857134		APMAP	-0.077955	7.83993	0.22721	0.6336	0.895051		APMAP	0.0365062	7.83993	0.0482561	0.826126	0.983817		APMAP	0.0876834	7.83993	0.288756	0.591019	0.711796		APMAP	0.120585	7.83993	0.541484	0.461818	0.763477		APMAP	0.076983	7.83993	0.216984	0.641348	0.935921
APOA1BP	0.382975	7.21069	3.64345	0.0562903	0.121087		APOA1BP	0.544289	7.21069	7.35515	0.00668709	0.221727		APOA1BP	0.542125	7.21069	6.80745	0.00907783	0.302772		APOA1BP	0.437155	7.21069	4.75153	0.0292723	0.0753286		APOA1BP	0.576297	7.21069	8.20444	0.00417879	0.0506818		APOA1BP	0.4394	7.21069	4.51806	0.0335388	0.393735
APOBEC3B	3.00224	1.43608	11.8598	0.000573574	0.00276095		APOBEC3B	4.11749	1.43608	27.1202	1.91191e-07	6.72568e-05		APOBEC3B	2.50286	1.43608	4.36931	0.0365918	0.495464		APOBEC3B	3.72992	1.43608	21.3425	3.84129e-06	3.76077e-05		APOBEC3B	5.61155	1.43608	58.9215	1.64088e-14	4.21303e-12		APOBEC3B	2.21827	1.43608	3.554	0.0594022	0.488452
APOBEC3C	-0.633185	2.67803	3.03666	0.0814033	0.161219		APOBEC3C	0.344022	2.67803	1.05287	0.304846	0.755144		APOBEC3C	0.109761	2.67803	0.0948657	0.75808	0.974122		APOBEC3C	-0.459829	2.67803	1.73857	0.18732	0.312805		APOBEC3C	0.241739	2.67803	0.48774	0.484937	0.779842		APOBEC3C	-0.259779	2.67803	0.555043	0.456264	0.88359
APOBEC3F	-2.28836	1.354	13.3522	0.000258117	0.00138219		APOBEC3F	0.0336062	1.354	0.00477711	0.944897	0.989241		APOBEC3F	0.0359529	1.354	0.00494078	0.943962	0.996089		APOBEC3F	-2.29044	1.354	14.616	0.000131793	0.000845961		APOBEC3F	-0.543937	1.354	1.05003	0.305501	0.646198		APOBEC3F	-0.101841	1.354	0.0429385	0.835841	0.977604
APOC1	0.441971	5.52733	1.83971	0.174986	0.289332		APOC1	0.121601	5.52733	0.138941	0.709336	0.922328		APOC1	-0.397808	5.52733	1.37749	0.240529	0.822358		APOC1	0.239822	5.52733	0.542276	0.461491	0.600666		APOC1	-0.420144	5.52733	1.6217	0.202855	0.541903		APOC1	-0.386321	5.52733	1.32337	0.249989	0.757031
APOE	-0.253181	10.4099	2.80746	0.0938266	0.179729		APOE	-0.303099	10.4099	4.02183	0.0449149	0.522413		APOE	0.157912	10.4099	1.08637	0.297277	0.845914		APOE	-0.252558	10.4099	2.7956	0.0945231	0.188327		APOE	-0.121135	10.4099	0.642771	0.422709	0.73664		APOE	0.112704	10.4099	0.554461	0.4565	0.88359
APOL2	-1.5119	5.34282	65.292	6.4582e-16	3.67712e-14		APOL2	-0.257085	5.34282	2.16856	0.140858	0.667407		APOL2	-0.0148565	5.34282	0.00618697	0.937305	0.995924		APOL2	-1.03608	5.34282	33.3175	7.82767e-09	1.44924e-07		APOL2	-0.303668	5.34282	2.92931	0.0869847	0.351243		APOL2	-0.316388	5.34282	2.88209	0.0895699	0.563433
APOL6	1.58769	0.180902	3.60904	0.0574662	0.122917		APOL6	1.02805	0.180902	1.37219	0.241436	0.725268		APOL6	-0.962226	0.180902	0.825322	0.363629	0.871604		APOL6	1.21566	0.180902	2.07447	0.149782	0.265154		APOL6	1.88302	0.180902	5.08542	0.0241278	0.166337		APOL6	-0.191934	0.180902	0.0476917	0.82713	0.976298
APOLD1	-2.1503	4.93989	35.9579	2.01624e-09	3.85893e-08		APOLD1	-0.493627	4.93989	2.18279	0.139561	0.666133		APOLD1	-0.306807	4.93989	0.840847	0.359155	0.869021		APOLD1	-2.34409	4.93989	42.9607	5.58505e-11	1.62396e-09		APOLD1	-0.635494	4.93989	3.53743	0.0599982	0.287788		APOLD1	-0.819072	4.93989	5.9312	0.0148751	0.283159
APOM	-0.614664	1.61713	1.04329	0.307057	0.441554		APOM	-0.52062	1.61713	0.762192	0.382643	0.792944		APOM	-0.517588	1.61713	0.534953	0.464532	0.910404		APOM	0.183004	1.61713	0.0986749	0.753426	0.834526		APOM	-1.45909	1.61713	5.0144	0.0251373	0.17013		APOM	0.445334	1.61713	0.469141	0.493383	0.892457
APOO	-0.110271	4.91694	0.28045	0.596406	0.712453		APOO	0.047071	4.91694	0.0518049	0.819952	0.953593		APOO	0.184103	4.91694	0.643457	0.422462	0.896828		APOO	-0.128965	4.91694	0.387011	0.533874	0.663875		APOO	-0.0383338	4.91694	0.0332563	0.855298	0.951333		APOO	0.175568	4.91694	0.61738	0.432023	0.871991
APOOL	-0.0125298	3.98305	0.00131693	0.971052	0.982678		APOOL	0.494023	3.98305	2.08343	0.148905	0.675838		APOOL	-0.395514	3.98305	1.15156	0.283222	0.837718		APOOL	-0.0383515	3.98305	0.0124007	0.911332	0.942522		APOOL	-0.14607	3.98305	0.1738	0.676756	0.882879		APOOL	-0.555783	3.98305	2.35829	0.124619	0.632116
APOPT1	-0.150708	4.50141	0.352264	0.552834	0.67604		APOPT1	0.178721	4.50141	0.506246	0.476768	0.83642		APOPT1	0.345379	4.50141	1.53393	0.215523	0.810401		APOPT1	0.0815029	4.50141	0.105526	0.745296	0.82866		APOPT1	0.000218019	4.50141	7.38375e-07	0.999314	0.999979		APOPT1	0.0371175	4.50141	0.0182681	0.892486	0.984994
APP	-0.28425	8.39769	1.05022	0.305457	0.439765		APP	-0.343766	8.39769	1.53483	0.215389	0.715598		APP	-0.479123	8.39769	2.96134	0.0852771	0.648789		APP	-1.11883	8.39769	15.8701	6.78426e-05	0.000474654		APP	-0.221151	8.39769	0.635306	0.425416	0.73793		APP	-0.642877	8.39769	5.32231	0.0210541	0.324146
APPBP2	-0.257718	6.07256	1.95456	0.162096	0.273115		APPBP2	-0.209471	6.07256	1.2979	0.254596	0.735842		APPBP2	-0.108215	6.07256	0.327204	0.56731	0.93584		APPBP2	-0.273646	6.07256	2.22939	0.135408	0.246045		APPBP2	-0.184844	6.07256	0.990982	0.319503	0.66013		APPBP2	0.0998038	6.07256	0.287755	0.591663	0.922095
APPL1	0.0526595	5.66962	0.140309	0.707974	0.800362		APPL1	-0.00934231	5.66962	0.0044061	0.947077	0.989273		APPL1	-0.145063	5.66962	0.912759	0.339383	0.860532		APPL1	-0.100373	5.66962	0.512887	0.473892	0.611253		APPL1	0.0386185	5.66962	0.0728479	0.787235	0.925342		APPL1	-0.221921	5.66962	2.25861	0.132873	0.644245
APPL2	-0.5957	6.30374	6.71739	0.00954775	0.0287594		APPL2	-0.314813	6.30374	1.90495	0.167525	0.682518		APPL2	-0.0383397	6.30374	0.0277751	0.867639	0.988015		APPL2	-0.780348	6.30374	11.5118	0.000691558	0.00351277		APPL2	-0.281085	6.30374	1.50001	0.220669	0.562554		APPL2	-0.10551	6.30374	0.212523	0.644797	0.936422
APRT	0.416041	6.49698	5.28689	0.0214866	0.0557145		APRT	0.382634	6.49698	4.47054	0.0344841	0.483858		APRT	0.108348	6.49698	0.319713	0.57178	0.936654		APRT	0.351487	6.49698	3.77803	0.0519297	0.118587		APRT	0.375698	6.49698	4.26124	0.0389915	0.221268		APRT	0.160403	6.49698	0.720103	0.39611	0.85211
APTX	0.376197	3.81875	0.528015	0.467442	0.599017		APTX	-0.295701	3.81875	0.32133	0.570809	0.87761		APTX	0.932546	3.81875	3.09038	0.0787564	0.633425		APTX	0.629076	3.81875	1.48087	0.223639	0.356941		APTX	-0.748232	3.81875	1.96418	0.161067	0.484088		APTX	0.350759	3.81875	0.442241	0.506043	0.895975
AQP1	-0.872022	9.99492	14.0322	0.000179711	0.00101305		AQP1	-0.473122	9.99492	4.17857	0.0409382	0.504845		AQP1	-0.631385	9.99492	7.40591	0.00650101	0.264647		AQP1	-0.537836	9.99492	5.39415	0.0202043	0.0563057		AQP1	-0.352441	9.99492	2.32167	0.127583	0.426677		AQP1	-0.091808	9.99492	0.158127	0.690887	0.945663
AQP11	-0.408445	6.34062	2.96758	0.0849486	0.166568		AQP11	0.212338	6.34062	0.814614	0.36676	0.786214		AQP11	0.258826	6.34062	1.14342	0.284932	0.837718		AQP11	-0.449874	6.34062	3.60521	0.0575987	0.128387		AQP11	-0.0666099	6.34062	0.079244	0.778325	0.921858		AQP11	0.145761	6.34062	0.366835	0.544734	0.905523
AQP3	1.29654	1.36552	5.49093	0.0191154	0.0506961		AQP3	0.160689	1.36552	0.0714316	0.789264	0.943943		AQP3	0.00411922	1.36552	4.06434e-05	0.994913	1		AQP3	1.47658	1.36552	7.34389	0.00672911	0.023112		AQP3	-0.850766	1.36552	1.51827	0.217881	0.559772		AQP3	0.0456606	1.36552	0.00604386	0.938033	0.99105
AQP4	0.169549	0.55666	0.0308248	0.860632	0.91069		AQP4	0.0888145	0.55666	0.00863823	0.92595	0.983913		AQP4	0.366142	0.55666	0.123448	0.725324	0.967899		AQP4	1.64925	0.55666	3.40014	0.0651911	0.141758		AQP4	1.87817	0.55666	4.32742	0.037503	0.215372		AQP4	-0.0202315	0.55666	0.000336487	0.985365	0.999208
AQP5	1.94905	1.53344	12.9745	0.000315769	0.00165142		AQP5	-0.577149	1.53344	0.77198	0.379605	0.791942		AQP5	0.960273	1.53344	1.38397	0.239427	0.821904		AQP5	2.51276	1.53344	22.5792	2.01658e-06	2.11904e-05		AQP5	-0.313449	1.53344	0.223699	0.636236	0.863615		AQP5	0.430246	1.53344	0.285821	0.592911	0.922095
AQP6	1.37405	-0.0836125	2.61511	0.10585	0.197614		AQP6	-1.67396	-0.0836125	2.22992	0.135361	0.66403		AQP6	3.65685	-0.0836125	3.35133	0.0671507	0.60078		AQP6	0.891823	-0.0836125	1.10894	0.292312	0.434968		AQP6	-0.473889	-0.0836125	0.210981	0.646	0.868564		AQP6	2.51279	-0.0836125	1.54279	0.214203	0.732315
AQR	-0.168696	5.31339	0.260794	0.609575	0.723894		AQR	-0.232121	5.31339	0.494121	0.482095	0.838539		AQR	-0.0509886	5.31339	0.0235635	0.878001	0.988692		AQR	-0.125407	5.31339	0.145603	0.702774	0.797277		AQR	0.0126134	5.31339	0.00145138	0.96961	0.990192		AQR	-0.015173	5.31339	0.00211317	0.963335	0.994618
ARAF	-0.105388	6.14903	0.317015	0.573407	0.693285		ARAF	-0.149162	6.14903	0.635271	0.425428	0.813493		ARAF	0.0493032	6.14903	0.0647277	0.799174	0.981491		ARAF	0.00921704	6.14903	0.00246121	0.960433	0.973804		ARAF	0.0777479	6.14903	0.171321	0.678941	0.883272		ARAF	0.0383311	6.14903	0.040047	0.841389	0.978521
ARAP1	-1.29821	5.70333	13.8105	0.0002022	0.00112216		ARAP1	-0.318265	5.70333	0.873556	0.349973	0.775434		ARAP1	-0.0465334	5.70333	0.0184532	0.891946	0.99073		ARAP1	-1.49581	5.70333	18.2472	1.94006e-05	0.000157991		ARAP1	0.0211061	5.70333	0.00383856	0.950598	0.985278		ARAP1	0.322857	5.70333	0.898427	0.343204	0.819498
ARAP2	1.49086	4.35443	46.6178	8.62712e-12	2.54659e-10		ARAP2	-0.327882	4.35443	1.89943	0.168142	0.682518		ARAP2	-0.278585	4.35443	1.1089	0.292321	0.841989		ARAP2	1.50493	4.35443	48.0752	4.1019e-12	1.45741e-10		ARAP2	0.286449	4.35443	1.50114	0.220496	0.562421		ARAP2	-0.400745	4.35443	2.48593	0.114868	0.614078
ARAP3	1.75156	2.12712	21.9361	2.81878e-06	2.68238e-05		ARAP3	1.21387	2.12712	9.60169	0.00194398	0.101799		ARAP3	0.168081	2.12712	0.121119	0.727824	0.96904		ARAP3	1.48319	2.12712	15.6291	7.70591e-05	0.000530142		ARAP3	1.39101	2.12712	12.2861	0.000456342	0.00902603		ARAP3	-0.528711	2.12712	1.19866	0.273589	0.776275
ARC	-0.921738	3.28803	2.03471	0.153744	0.262371		ARC	-1.29539	3.28803	3.92029	0.0477065	0.528695		ARC	-1.2644	3.28803	3.68513	0.0548997	0.568876		ARC	-0.296986	3.28803	0.218571	0.640131	0.749971		ARC	-1.30182	3.28803	3.87246	0.0490846	0.254552		ARC	-0.148138	3.28803	0.0547153	0.815053	0.973086
ARCN1	-0.29484	7.39952	1.38036	0.24004	0.366484		ARCN1	-0.181107	7.39952	0.522393	0.469823	0.834548		ARCN1	-0.0565128	7.39952	0.0503539	0.822449	0.983817		ARCN1	-0.156623	7.39952	0.391486	0.531519	0.66165		ARCN1	0.00568812	7.39952	0.000514232	0.981908	0.993307		ARCN1	0.087811	7.39952	0.122346	0.726504	0.952208
AREG	0.413544	0.894193	0.448527	0.503035	0.631602		AREG	-0.134578	0.894193	0.0449382	0.832118	0.9561		AREG	0.634315	0.894193	0.605121	0.436631	0.902934		AREG	-0.580446	0.894193	0.805945	0.369322	0.514246		AREG	-0.998744	0.894193	2.01011	0.156254	0.476215		AREG	-1.27453	0.894193	1.95138	0.162438	0.689829
AREL1	0.00829493	5.25721	0.00108795	0.973687	0.984247		AREL1	-0.0870661	5.25721	0.11972	0.729339	0.927739		AREL1	-0.114428	5.25721	0.197536	0.656718	0.955277		AREL1	-0.0386119	5.25721	0.0237975	0.877401	0.919729		AREL1	-0.134095	5.25721	0.27725	0.598509	0.844337		AREL1	0.323362	5.25721	1.63863	0.200514	0.721468
ARF1	0.259573	8.66652	3.47725	0.062218	0.131022		ARF1	0.0831998	8.66652	0.35698	0.550188	0.870384		ARF1	0.0973394	8.66652	0.472571	0.491807	0.920527		ARF1	0.251316	8.66652	3.26326	0.0708482	0.151184		ARF1	-0.0676621	8.66652	0.234429	0.628259	0.860095		ARF1	0.203791	8.66652	2.09202	0.14807	0.66897
ARF3	0.394394	6.02859	7.54187	0.00602813	0.0197223		ARF3	0.0665007	6.02859	0.210361	0.646484	0.900067		ARF3	-0.260827	6.02859	2.7528	0.097084	0.677164		ARF3	0.282079	6.02859	3.87636	0.0489706	0.113082		ARF3	-0.0470244	6.02859	0.101037	0.750588	0.912128		ARF3	-0.0994156	6.02859	0.428616	0.512669	0.897847
ARF4	0.435853	8.60344	7.42577	0.00642964	0.0208073		ARF4	0.0788299	8.60344	0.243003	0.622045	0.891031		ARF4	0.179535	8.60344	1.22342	0.26869	0.837297		ARF4	0.540695	8.60344	11.4267	0.000723942	0.00364732		ARF4	0.244306	8.60344	2.32651	0.127187	0.425771		ARF4	0.0602332	8.60344	0.138449	0.709828	0.948586
ARF5	0.582779	6.75104	13.5199	0.000236052	0.00128078		ARF5	0.196469	6.75104	1.52596	0.216721	0.715962		ARF5	0.203005	6.75104	1.45289	0.228065	0.818888		ARF5	0.485489	6.75104	9.40663	0.00216203	0.00899171		ARF5	0.13233	6.75104	0.680683	0.409352	0.728831		ARF5	0.155621	6.75104	0.873484	0.349993	0.822998
ARF6	0.748398	6.53176	29.3888	5.92204e-08	8.29939e-07		ARF6	0.0223219	6.53176	0.0253729	0.873441	0.968664		ARF6	-0.0965703	6.53176	0.425551	0.51418	0.928652		ARF6	0.686598	6.53176	24.8588	6.16854e-07	7.38271e-06		ARF6	0.25957	6.53176	3.39412	0.0654293	0.30192		ARF6	-0.179035	6.53176	1.51524	0.218342	0.73471
ARFGAP1	0.181024	5.33012	0.319057	0.572175	0.692349		ARFGAP1	-0.3596	5.33012	1.24402	0.264697	0.740327		ARFGAP1	0.0406361	5.33012	0.0151931	0.901901	0.991774		ARFGAP1	0.0795591	5.33012	0.0618863	0.803539	0.87022		ARFGAP1	-0.281343	5.33012	0.751952	0.385859	0.713614		ARFGAP1	0.165225	5.33012	0.256082	0.612825	0.928135
ARFGAP2	-0.131251	6.20257	0.367585	0.544324	0.667973		ARFGAP2	-0.24308	6.20257	1.25778	0.262071	0.739069		ARFGAP2	0.209324	6.20257	0.897891	0.343348	0.862077		ARFGAP2	-0.0979618	6.20257	0.206288	0.649692	0.75765		ARFGAP2	-0.0760203	6.20257	0.121978	0.726899	0.901591		ARFGAP2	0.189475	6.20257	0.748138	0.387067	0.846681
ARFGAP3	0.149615	6.37927	0.919066	0.33772	0.473393		ARFGAP3	-0.0811846	6.37927	0.268042	0.604649	0.886071		ARFGAP3	0.275678	6.37927	2.82765	0.0926537	0.665453		ARFGAP3	0.15326	6.37927	0.970095	0.324657	0.469126		ARFGAP3	-0.249398	6.37927	2.45342	0.117269	0.409914		ARFGAP3	-0.0766221	6.37927	0.220127	0.638943	0.93532
ARFGEF1	0.0187821	5.51443	0.0104107	0.918731	0.948609		ARFGEF1	-0.143858	5.51443	0.606917	0.435951	0.817774		ARFGEF1	-0.1996	5.51443	1.07819	0.299102	0.847315		ARFGEF1	-0.246286	5.51443	1.78798	0.181172	0.3055		ARFGEF1	-0.205751	5.51443	1.19986	0.273349	0.614591		ARFGEF1	-0.258923	5.51443	1.87795	0.170567	0.699119
ARFGEF2	-0.596657	5.83446	7.29907	0.00689903	0.0220173		ARFGEF2	-0.271149	5.83446	1.53804	0.21491	0.715371		ARFGEF2	-0.555735	5.83446	6.21063	0.0126986	0.3385		ARFGEF2	-0.74662	5.83446	11.4138	0.000728989	0.00366867		ARFGEF2	-0.649549	5.83446	8.47442	0.00360175	0.0448662		ARFGEF2	-0.303334	5.83446	1.91678	0.166212	0.695563
ARFGEF3	0.222176	5.20256	1.25176	0.263216	0.39266		ARFGEF3	0.0223636	5.20256	0.0125811	0.910692	0.980823		ARFGEF3	-0.543104	5.20256	6.49646	0.010809	0.317678		ARFGEF3	-0.109419	5.20256	0.302107	0.582565	0.705172		ARFGEF3	-0.366285	5.20256	3.18211	0.0744486	0.32471		ARFGEF3	-0.669392	5.20256	10.2327	0.00137969	0.097279
ARFIP1	0.0355111	5.69103	0.0249038	0.874607	0.919544		ARFIP1	-0.0321691	5.69103	0.0204505	0.886286	0.974231		ARFIP1	0.146972	5.69103	0.39617	0.529074	0.93103		ARFIP1	0.0888156	5.69103	0.157417	0.691546	0.788881		ARFIP1	0.1577	5.69103	0.486741	0.485385	0.780378		ARFIP1	0.32259	5.69103	1.95731	0.161802	0.68943
ARFIP2	-0.095887	6.47973	0.434307	0.509883	0.637289		ARFIP2	0.0798709	6.47973	0.304541	0.581049	0.879431		ARFIP2	0.203287	6.47973	1.69575	0.192845	0.795759		ARFIP2	0.0614166	6.47973	0.181087	0.670441	0.772119		ARFIP2	-0.155179	6.47973	1.113	0.29143	0.633106		ARFIP2	0.0947388	6.47973	0.379757	0.537734	0.903839
ARFRP1	-0.140778	5.48973	0.797446	0.371858	0.506899		ARFRP1	-0.0552274	5.48973	0.12431	0.724406	0.927143		ARFRP1	0.193104	5.48973	1.30261	0.253737	0.827593		ARFRP1	0.0369512	5.48973	0.0568425	0.811558	0.875926		ARFRP1	0.122405	5.48973	0.599178	0.438892	0.746343		ARFRP1	0.187212	5.48973	1.28723	0.25656	0.764454
ARG2	-1.06072	4.06569	20.3587	6.42001e-06	5.52235e-05		ARG2	-0.135314	4.06569	0.373183	0.541275	0.86556		ARG2	-0.236071	4.06569	0.888	0.34602	0.862737		ARG2	-1.20671	4.06569	26.7808	2.27887e-07	3.03433e-06		ARG2	-0.368332	4.06569	2.5906	0.1075	0.392656		ARG2	-0.33052	4.06569	1.85179	0.173575	0.702284
ARGLU1	0.190178	6.66179	1.12619	0.28859	0.42191		ARGLU1	-0.0674885	6.66179	0.140929	0.707359	0.921917		ARGLU1	-0.261148	6.66179	2.01885	0.155357	0.757468		ARGLU1	0.249847	6.66179	1.95115	0.162463	0.281379		ARGLU1	-0.217593	6.66179	1.43471	0.230998	0.574214		ARGLU1	-0.443373	6.66179	5.89684	0.0151681	0.283917
ARHGAP1	-0.62314	7.55928	13.1819	0.000282659	0.00149608		ARHGAP1	0.0327838	7.55928	0.037243	0.846971	0.960469		ARHGAP1	-0.0916804	7.55928	0.282707	0.594932	0.940434		ARHGAP1	-0.554414	7.55928	10.5036	0.00119139	0.00546795		ARHGAP1	-0.189576	7.55928	1.22946	0.267513	0.608951		ARHGAP1	-0.0892564	7.55928	0.271034	0.602639	0.92575
ARHGAP10	1.06415	3.02536	9.80639	0.00173907	0.00708115		ARHGAP10	0.3099	3.02536	0.780291	0.377052	0.790796		ARHGAP10	0.170552	3.02536	0.183688	0.668223	0.956586		ARHGAP10	1.13685	3.02536	11.4652	0.000709119	0.00358325		ARHGAP10	0.319316	3.02536	0.782586	0.376351	0.705478		ARHGAP10	0.300542	3.02536	0.624756	0.429285	0.870758
ARHGAP11A	1.09506	4.13809	12.3769	0.000434674	0.00216906		ARHGAP11A	0.541819	4.13809	2.95069	0.0858409	0.614155		ARHGAP11A	0.397419	4.13809	1.35619	0.244198	0.82517		ARHGAP11A	0.823339	4.13809	7.03803	0.00797966	0.0265689		ARHGAP11A	2.0406	4.13809	42.9409	5.64202e-11	7.17538e-09		ARHGAP11A	0.464163	4.13809	1.96268	0.161228	0.689042
ARHGAP11B	-1.00204	0.469978	0.93444	0.333712	0.469224		ARHGAP11B	1.67157	0.469978	4.29237	0.0382838	0.494745		ARHGAP11B	0.000993467	0.469978	1.33387e-06	0.999078	1		ARHGAP11B	0.726247	0.469978	0.727289	0.393763	0.53751		ARHGAP11B	1.74257	0.469978	4.55015	0.0329159	0.198572		ARHGAP11B	-0.978121	0.469978	1.39523	0.237524	0.746469
ARHGAP12	-0.0549788	5.02687	0.0421573	0.83732	0.895001		ARHGAP12	-0.449676	5.02687	2.77531	0.0957282	0.635358		ARHGAP12	-0.163431	5.02687	0.353899	0.551914	0.931366		ARHGAP12	-0.359636	5.02687	1.79898	0.179836	0.303813		ARHGAP12	-0.644939	5.02687	5.47676	0.0192709	0.143692		ARHGAP12	-0.217878	5.02687	0.643033	0.422615	0.867431
ARHGAP17	0.559821	6.06933	4.80853	0.0283191	0.0697875		ARHGAP17	-0.0479934	6.06933	0.0351323	0.851319	0.961768		ARHGAP17	-0.0681843	6.06933	0.0685672	0.793435	0.980961		ARHGAP17	0.243243	6.06933	0.910232	0.340053	0.484904		ARHGAP17	-0.0896346	6.06933	0.120881	0.728081	0.902015		ARHGAP17	-0.24622	6.06933	0.903101	0.341952	0.818545
ARHGAP18	-0.0369353	6.20689	0.0414818	0.838611	0.895687		ARHGAP18	0.0419344	6.20689	0.0537817	0.816609	0.952009		ARHGAP18	0.592537	6.20689	9.94669	0.00161139	0.143319		ARHGAP18	-0.213504	6.20689	1.38632	0.239027	0.37456		ARHGAP18	0.118107	6.20689	0.420609	0.516633	0.801323		ARHGAP18	0.265581	6.20689	2.01334	0.155922	0.682685
ARHGAP19	-0.289676	2.83359	0.962393	0.326585	0.46154		ARHGAP19	0.11988	2.83359	0.182934	0.668863	0.905771		ARHGAP19	-0.329776	2.83359	1.33418	0.248063	0.82517		ARHGAP19	-0.343399	2.83359	1.43234	0.231384	0.365997		ARHGAP19	0.239122	2.83359	0.689125	0.406462	0.726306		ARHGAP19	-0.153449	2.83359	0.339467	0.560137	0.911615
ARHGAP20	-0.498187	3.27724	1.99876	0.157428	0.267318		ARHGAP20	0.192284	3.27724	0.325044	0.568592	0.877234		ARHGAP20	-0.48416	3.27724	1.98328	0.159046	0.762196		ARHGAP20	-0.96491	3.27724	7.3428	0.0067332	0.0231202		ARHGAP20	0.564329	3.27724	2.79189	0.0947422	0.367622		ARHGAP20	-0.154879	3.27724	0.221702	0.637746	0.93532
ARHGAP21	0.145104	5.76074	0.501476	0.478852	0.610762		ARHGAP21	-0.0766527	5.76074	0.138986	0.709291	0.922328		ARHGAP21	-0.566806	5.76074	6.92346	0.00850721	0.294645		ARHGAP21	-0.211961	5.76074	1.06454	0.302183	0.445611		ARHGAP21	-0.299642	5.76074	2.06247	0.150965	0.467106		ARHGAP21	-0.282977	5.76074	1.81366	0.178069	0.705361
ARHGAP22	0.0787591	2.11148	0.0222007	0.881554	0.924014		ARHGAP22	-0.640735	2.11148	1.34692	0.245817	0.728695		ARHGAP22	0.129579	2.11148	0.0413398	0.838883	0.984796		ARHGAP22	1.00857	2.11148	3.98722	0.0458467	0.107493		ARHGAP22	0.869269	2.11148	2.80047	0.0942367	0.366187		ARHGAP22	1.41674	2.11148	6.07992	0.0136727	0.272474
ARHGAP23	0.504429	5.80765	4.78629	0.0286871	0.0704265		ARHGAP23	0.302426	5.80765	1.71552	0.190271	0.698913		ARHGAP23	-0.269985	5.80765	1.2752	0.258794	0.830386		ARHGAP23	0.805801	5.80765	12.3072	0.000451212	0.00245899		ARHGAP23	0.153492	5.80765	0.432931	0.510554	0.79606		ARHGAP23	-0.361113	5.80765	2.3306	0.126853	0.634751
ARHGAP24	-0.547495	4.15317	2.30757	0.128745	0.229464		ARHGAP24	-0.165707	4.15317	0.21739	0.641036	0.897859		ARHGAP24	0.328888	4.15317	0.780477	0.376995	0.877639		ARHGAP24	-1.52493	4.15317	16.763	4.23507e-05	0.000315094		ARHGAP24	0.0708877	4.15317	0.0394708	0.842519	0.947604		ARHGAP24	0.450858	4.15317	1.5101	0.219123	0.734934
ARHGAP25	-1.97117	0.512372	6.58474	0.0102857	0.0306074		ARHGAP25	-0.140934	0.512372	0.0547016	0.815075	0.951655		ARHGAP25	0.611815	0.512372	0.7104	0.399311	0.888493		ARHGAP25	-0.94894	0.512372	2.19423	0.138528	0.250158		ARHGAP25	-1.41124	0.512372	3.56348	0.0590639	0.285623		ARHGAP25	1.1035	0.512372	2.91106	0.0879739	0.559415
ARHGAP26	-0.000963949	2.07293	7.51505e-06	0.997813	0.999428		ARHGAP26	0.27084	2.07293	0.612547	0.433831	0.817085		ARHGAP26	-0.221588	2.07293	0.305497	0.580457	0.936684		ARHGAP26	-0.241969	2.07293	0.463214	0.496126	0.631433		ARHGAP26	0.428293	2.07293	1.47593	0.224413	0.566764		ARHGAP26	-0.392951	2.07293	1.07021	0.300897	0.79089
ARHGAP27	0.771352	1.30052	1.17122	0.279151	0.41098		ARHGAP27	-0.199781	1.30052	0.0734323	0.786403	0.943524		ARHGAP27	0.525523	1.30052	0.433235	0.510406	0.927218		ARHGAP27	0.330173	1.30052	0.216362	0.641826	0.751244		ARHGAP27	-0.356896	1.30052	0.218334	0.640313	0.86571		ARHGAP27	0.344607	1.30052	0.190654	0.662373	0.939011
ARHGAP28	-4.04635	5.42104	114.604	9.60833e-27	2.04297e-24		ARHGAP28	-0.585346	5.42104	3.43502	0.0638278	0.581428		ARHGAP28	-0.476009	5.42104	2.24132	0.134366	0.730934		ARHGAP28	-3.9135	5.42104	112.363	2.97494e-26	8.43395e-24		ARHGAP28	-1.15756	5.42104	12.8694	0.000334005	0.00700329		ARHGAP28	-0.633226	5.42104	3.99503	0.0456348	0.440045
ARHGAP29	0.591063	5.4148	7.62004	0.00577232	0.0190147		ARHGAP29	0.0255874	5.4148	0.0139732	0.905903	0.97903		ARHGAP29	-0.388403	5.4148	2.87021	0.0902333	0.66301		ARHGAP29	0.933709	5.4148	19.244	1.15031e-05	9.85115e-05		ARHGAP29	0.343771	5.4148	2.50791	0.113276	0.402404		ARHGAP29	-0.284273	5.4148	1.61286	0.20409	0.723471
ARHGAP30	-0.503657	0.0528854	0.324609	0.568851	0.689737		ARHGAP30	-1.56303	0.0528854	2.61117	0.106114	0.644353		ARHGAP30	-1.22951	0.0528854	1.46503	0.226131	0.818888		ARHGAP30	0.117091	0.0528854	0.0203501	0.886564	0.925394		ARHGAP30	-4.88867	0.0528854	10.3471	0.00129678	0.0206392		ARHGAP30	-0.273356	0.0528854	0.0967993	0.755705	0.958025
ARHGAP31	2.38373	2.00179	23.485	1.25888e-06	1.30372e-05		ARHGAP31	0.389007	2.00179	0.472384	0.491893	0.843244		ARHGAP31	0.828875	2.00179	2.0612	0.151092	0.751437		ARHGAP31	2.55158	2.00179	27.7117	1.40809e-07	1.98356e-06		ARHGAP31	1.17778	2.00179	4.67626	0.0305822	0.191249		ARHGAP31	0.951122	2.00179	3.05018	0.0807283	0.541567
ARHGAP32	0.349014	3.95375	1.31929	0.250719	0.37854		ARHGAP32	-0.178811	3.95375	0.336811	0.561676	0.873923		ARHGAP32	-0.455574	3.95375	1.95427	0.162127	0.765022		ARHGAP32	-0.430553	3.95375	1.94524	0.163101	0.282196		ARHGAP32	-0.602832	3.95375	3.5623	0.0591058	0.285686		ARHGAP32	-0.588207	3.95375	3.37722	0.0661036	0.50731
ARHGAP33	-2.0719	1.80139	18.1834	2.00616e-05	0.000150662		ARHGAP33	-0.234805	1.80139	0.334012	0.563306	0.875165		ARHGAP33	-0.299333	1.80139	0.412037	0.520937	0.930304		ARHGAP33	-1.29289	1.80139	8.83791	0.00295037	0.0115769		ARHGAP33	-0.967726	1.80139	4.6873	0.0303863	0.190639		ARHGAP33	-0.787964	1.80139	2.94323	0.0862383	0.555209
ARHGAP35	0.151568	5.26433	0.634838	0.425586	0.559013		ARHGAP35	0.25	5.26433	1.74022	0.187111	0.6974		ARHGAP35	-0.186214	5.26433	0.799604	0.371212	0.875275		ARHGAP35	0.11356	5.26433	0.360115	0.548442	0.675975		ARHGAP35	-0.0370513	5.26433	0.0363612	0.848772	0.950009		ARHGAP35	-0.0450986	5.26433	0.0499527	0.823146	0.975933
ARHGAP39	0.23187	2.94407	0.331269	0.564913	0.68643		ARHGAP39	-0.0261893	2.94407	0.00417626	0.948473	0.989666		ARHGAP39	-0.700676	2.94407	2.47323	0.1158	0.708616		ARHGAP39	0.433166	2.94407	1.19197	0.274932	0.415005		ARHGAP39	-0.186337	2.94407	0.198219	0.656162	0.874027		ARHGAP39	0.0479114	2.94407	0.0133521	0.908008	0.988341
ARHGAP4	-1.31892	2.04849	6.41846	0.011294	0.0329443		ARHGAP4	0.0589271	2.04849	0.0157582	0.900103	0.977495		ARHGAP4	-0.617001	2.04849	1.46371	0.226341	0.818888		ARHGAP4	-0.34987	2.04849	0.546885	0.459593	0.599113		ARHGAP4	0.110121	2.04849	0.0528473	0.818181	0.938026		ARHGAP4	-0.141979	2.04849	0.0896402	0.764635	0.959397
ARHGAP42	-1.66641	4.48741	53.8234	2.19345e-13	8.70218e-12		ARHGAP42	-0.522769	4.48741	6.28454	0.0121796	0.308913		ARHGAP42	-0.377049	4.48741	2.95163	0.0857912	0.65069		ARHGAP42	-1.29032	4.48741	35.588	2.43787e-09	5.01126e-08		ARHGAP42	-0.554764	4.48741	6.74676	0.00939179	0.0893106		ARHGAP42	-0.107123	4.48741	0.259186	0.61068	0.926643
ARHGAP44	-0.34553	3.35646	1.27399	0.259019	0.388058		ARHGAP44	-0.421013	3.35646	1.89252	0.168918	0.682518		ARHGAP44	-0.367706	3.35646	1.34727	0.245757	0.82517		ARHGAP44	-0.746076	3.35646	5.84658	0.0156074	0.0455665		ARHGAP44	-0.190878	3.35646	0.380827	0.537161	0.814333		ARHGAP44	-0.298941	3.35646	0.960421	0.327081	0.809203
ARHGAP5	-0.515536	7.35087	13.5425	0.000233226	0.00126899		ARHGAP5	-0.180536	7.35087	1.68801	0.193864	0.701712		ARHGAP5	-0.343297	7.35087	5.83569	0.0157042	0.358563		ARHGAP5	-0.518771	7.35087	13.806	0.000202685	0.00123961		ARHGAP5	-0.217895	7.35087	2.42255	0.1196	0.413495		ARHGAP5	-0.282237	7.35087	4.02872	0.044732	0.43927
ARHGAP8	-2.08641	1.50317	15.8096	7.00457e-05	0.000441288		ARHGAP8	-0.435307	1.50317	0.967023	0.325424	0.76305		ARHGAP8	0.0965401	1.50317	0.033313	0.855176	0.987014		ARHGAP8	-1.4575	1.50317	9.51103	0.0020424	0.00856222		ARHGAP8	-0.719725	1.50317	2.32075	0.127658	0.426823		ARHGAP8	-0.186667	1.50317	0.133795	0.714529	0.949925
ARHGAP9	-1.96413	2.11213	24.9774	5.80048e-07	6.46462e-06		ARHGAP9	-0.103189	2.11213	0.103322	0.747879	0.931615		ARHGAP9	-0.75339	2.11213	3.48849	0.0617969	0.583657		ARHGAP9	-2.17418	2.11213	31.9103	1.61461e-08	2.78827e-07		ARHGAP9	-0.389156	2.11213	1.30593	0.253132	0.596865		ARHGAP9	-0.565602	2.11213	2.39668	0.121593	0.627467
ARHGDIA	0.848135	6.87344	26.9151	2.12595e-07	2.63238e-06		ARHGDIA	0.402989	6.87344	6.06471	0.013791	0.333423		ARHGDIA	-0.166637	6.87344	0.917142	0.338226	0.860532		ARHGDIA	0.751658	6.87344	21.1965	4.14524e-06	4.02342e-05		ARHGDIA	0.186988	6.87344	1.28012	0.257877	0.600168		ARHGDIA	0.0433313	6.87344	0.0646708	0.79926	0.969229
ARHGDIG	0.137413	2.73933	0.231036	0.630757	0.740773		ARHGDIG	-0.11502	2.73933	0.15432	0.694441	0.916274		ARHGDIG	-0.0201261	2.73933	0.00391424	0.950114	0.996089		ARHGDIG	0.724557	2.73933	7.64255	0.00570071	0.0200557		ARHGDIG	0.149271	2.73933	0.255434	0.613274	0.852027		ARHGDIG	0.333967	2.73933	1.33793	0.2474	0.754339
ARHGEF1	-0.410183	4.86474	2.98498	0.0840401	0.165096		ARHGEF1	-0.0739592	4.86474	0.0997875	0.752085	0.932851		ARHGEF1	0.41095	4.86474	2.75427	0.0969949	0.677164		ARHGEF1	-0.409276	4.86474	3.02044	0.0822211	0.169243		ARHGEF1	0.0259225	4.86474	0.0120214	0.912693	0.972586		ARHGEF1	0.288535	4.86474	1.39705	0.237218	0.746469
ARHGEF10	-0.196771	4.32552	0.80669	0.369101	0.504278		ARHGEF10	0.31531	4.32552	2.18738	0.139146	0.666133		ARHGEF10	0.0136255	4.32552	0.00306738	0.955833	0.996089		ARHGEF10	-0.0818603	4.32552	0.144488	0.70386	0.797911		ARHGEF10	-0.301478	4.32552	1.78567	0.181455	0.512059		ARHGEF10	0.202086	4.32552	0.739286	0.38989	0.847808
ARHGEF10L	-0.997319	5.87833	6.57749	0.0103276	0.0306852		ARHGEF10L	-0.448546	5.87833	1.36271	0.243068	0.726004		ARHGEF10L	-0.0668725	5.87833	0.0301529	0.862144	0.987637		ARHGEF10L	-1.18835	5.87833	9.30228	0.00228869	0.00941773		ARHGEF10L	-0.593991	5.87833	2.36145	0.124367	0.42069		ARHGEF10L	-0.0513635	5.87833	0.0178896	0.893599	0.985341
ARHGEF11	-0.135283	5.25055	0.168397	0.68154	0.780017		ARHGEF11	-0.101234	5.25055	0.0946426	0.758356	0.93481		ARHGEF11	-0.336166	5.25055	1.00958	0.315003	0.855207		ARHGEF11	-0.0953964	5.25055	0.0844668	0.771333	0.848334		ARHGEF11	-0.382016	5.25055	1.31551	0.251399	0.595896		ARHGEF11	-0.344902	5.25055	1.07984	0.298733	0.788833
ARHGEF12	0.255351	5.99261	1.63131	0.201523	0.321378		ARHGEF12	-0.178904	5.99261	0.791927	0.373518	0.789214		ARHGEF12	-0.521183	5.99261	6.18045	0.0129169	0.3385		ARHGEF12	-0.195815	5.99261	0.951722	0.329281	0.473414		ARHGEF12	-0.955238	5.99261	21.0079	4.57387e-06	0.000186351		ARHGEF12	-0.686344	5.99261	10.8768	0.000973768	0.0823046
ARHGEF16	-0.585223	0.954017	0.450729	0.501989	0.630638		ARHGEF16	-0.00938939	0.954017	0.000122926	0.991154	0.998126		ARHGEF16	-0.690978	0.954017	0.583625	0.444895	0.90501		ARHGEF16	-1.07479	0.954017	1.50524	0.219866	0.352159		ARHGEF16	-0.103201	0.954017	0.0141367	0.905356	0.96978		ARHGEF16	-1.50047	0.954017	2.74508	0.0975542	0.579311
ARHGEF17	-0.412033	5.3604	2.52065	0.112364	0.207189		ARHGEF17	-0.182136	5.3604	0.499035	0.479924	0.837833		ARHGEF17	-0.298253	5.3604	1.28654	0.256686	0.829194		ARHGEF17	-0.574212	5.3604	4.9043	0.0267899	0.070337		ARHGEF17	-0.434229	5.3604	2.74618	0.0974872	0.37443		ARHGEF17	-0.218092	5.3604	0.703942	0.401462	0.854656
ARHGEF18	-0.300988	4.57948	0.976291	0.323116	0.458161		ARHGEF18	-0.278619	4.57948	0.840298	0.359312	0.783046		ARHGEF18	-0.0336086	4.57948	0.0117488	0.913685	0.99252		ARHGEF18	-0.438618	4.57948	2.07836	0.1494	0.264615		ARHGEF18	-0.330947	4.57948	1.15226	0.283076	0.623572		ARHGEF18	-0.264167	4.57948	0.739154	0.389932	0.847808
ARHGEF19	-0.875078	1.3359	3.12794	0.0769608	0.154649		ARHGEF19	-0.194375	1.3359	0.180309	0.671108	0.906972		ARHGEF19	-0.326496	1.3359	0.373764	0.54096	0.93103		ARHGEF19	-0.512425	1.3359	1.23802	0.265853	0.404893		ARHGEF19	-0.406169	1.3359	0.696332	0.404019	0.725717		ARHGEF19	-0.350803	1.3359	0.501314	0.478923	0.888136
ARHGEF2	-0.185972	3.39256	0.325503	0.568319	0.689374		ARHGEF2	-0.0365545	3.39256	0.0127729	0.910017	0.980585		ARHGEF2	-0.338126	3.39256	0.898645	0.343145	0.862077		ARHGEF2	-0.456626	3.39256	1.96667	0.160802	0.279499		ARHGEF2	-0.881088	3.39256	6.48559	0.0108752	0.0976189		ARHGEF2	-0.611344	3.39256	3.06599	0.0799463	0.538836
ARHGEF26	-0.784891	2.88714	4.30632	0.037971	0.0882988		ARHGEF26	-0.399899	2.88714	1.18135	0.277081	0.743191		ARHGEF26	0.0918733	2.88714	0.0543343	0.815686	0.983245		ARHGEF26	-0.783452	2.88714	4.42219	0.0354745	0.0880264		ARHGEF26	-0.588776	2.88714	2.39386	0.121812	0.417222		ARHGEF26	0.225871	2.88714	0.345281	0.556797	0.910574
ARHGEF28	0.307435	3.7632	1.04721	0.30615	0.440482		ARHGEF28	0.0924507	3.7632	0.0937107	0.759512	0.935256		ARHGEF28	0.206975	3.7632	0.394699	0.52984	0.93103		ARHGEF28	0.447792	3.7632	2.28463	0.130662	0.240114		ARHGEF28	-0.0340694	3.7632	0.012155	0.912211	0.972326		ARHGEF28	0.181736	3.7632	0.323266	0.569652	0.914553
ARHGEF3	-1.15081	7.21809	32.13	1.44197e-08	2.31379e-07		ARHGEF3	-0.26827	7.21809	1.8221	0.177064	0.689832		ARHGEF3	0.0389958	7.21809	0.0378542	0.845736	0.985816		ARHGEF3	-0.647522	7.21809	10.4981	0.00119497	0.00548209		ARHGEF3	-0.0169518	7.21809	0.00726661	0.932067	0.979731		ARHGEF3	0.189591	7.21809	0.903871	0.341746	0.818545
ARHGEF33	-1.05387	0.364352	1.83723	0.175276	0.289707		ARHGEF33	-1.58379	0.364352	3.73646	0.0532373	0.550301		ARHGEF33	0.481407	0.364352	0.317685	0.573002	0.936684		ARHGEF33	-0.304484	0.364352	0.191887	0.661351	0.765797		ARHGEF33	0.170575	0.364352	0.057325	0.810775	0.934864		ARHGEF33	0.378138	0.364352	0.213957	0.643684	0.936418
ARHGEF35	0.494374	2.28428	2.50683	0.113354	0.208421		ARHGEF35	-0.286868	2.28428	0.730477	0.392729	0.798961		ARHGEF35	-0.157341	2.28428	0.155111	0.693698	0.962661		ARHGEF35	0.221878	2.28428	0.498583	0.480123	0.617068		ARHGEF35	-0.406434	2.28428	1.30366	0.253545	0.597032		ARHGEF35	-0.232257	2.28428	0.383299	0.535843	0.903236
ARHGEF37	-2.50291	6.42426	47.7675	4.79882e-12	1.49092e-10		ARHGEF37	-0.491328	6.42426	2.09926	0.147371	0.674999		ARHGEF37	-0.220766	6.42426	0.420516	0.516679	0.928652		ARHGEF37	-2.63847	6.42426	52.9427	3.43414e-13	1.48355e-11		ARHGEF37	-0.725109	6.42426	4.51648	0.0335699	0.200888		ARHGEF37	-0.147277	6.42426	0.188395	0.664255	0.939356
ARHGEF39	-0.42821	2.55475	1.65876	0.197771	0.317073		ARHGEF39	0.437365	2.55475	2.00493	0.156788	0.679698		ARHGEF39	-0.184998	2.55475	0.20851	0.647938	0.954076		ARHGEF39	-0.282855	2.55475	0.781258	0.376757	0.521238		ARHGEF39	0.534363	2.55475	2.90579	0.088262	0.353985		ARHGEF39	-0.237589	2.55475	0.391092	0.531726	0.902772
ARHGEF4	-1.44141	5.75979	44.2342	2.91346e-11	7.81978e-10		ARHGEF4	-0.116691	5.75979	0.321446	0.57074	0.87761		ARHGEF4	-0.295523	5.75979	1.92224	0.16561	0.768961		ARHGEF4	-0.936542	5.75979	19.9047	8.14e-06	7.27309e-05		ARHGEF4	-0.162839	5.75979	0.613769	0.433372	0.743331		ARHGEF4	0.158178	5.75979	0.577397	0.447334	0.879478
ARHGEF40	1.09737	4.8408	14.1678	0.000167208	0.000950063		ARHGEF40	-0.145545	4.8408	0.241935	0.622812	0.891508		ARHGEF40	-0.300788	4.8408	0.974693	0.323513	0.860004		ARHGEF40	0.946906	4.8408	10.635	0.00110966	0.00517308		ARHGEF40	-0.468477	4.8408	2.38123	0.122801	0.419174		ARHGEF40	-0.379364	4.8408	1.5963	0.206429	0.725215
ARHGEF5	0.637541	3.77123	6.08307	0.0136483	0.0384527		ARHGEF5	-0.501818	3.77123	3.30782	0.068951	0.587525		ARHGEF5	-0.147544	3.77123	0.288993	0.590867	0.939881		ARHGEF5	0.39572	3.77123	2.33842	0.126217	0.233892		ARHGEF5	-0.319799	3.77123	1.29981	0.254248	0.597136		ARHGEF5	-0.182297	3.77123	0.469964	0.493004	0.892352
ARHGEF6	-3.01913	4.34271	61.1106	5.3957e-15	2.73973e-13		ARHGEF6	-0.248634	4.34271	0.559851	0.45432	0.824747		ARHGEF6	-0.309422	4.34271	0.814751	0.366719	0.873156		ARHGEF6	-2.58592	4.34271	49.4968	1.98698e-12	7.57388e-11		ARHGEF6	-0.442585	4.34271	1.7256	0.188973	0.521498		ARHGEF6	-0.0165473	4.34271	0.00241696	0.96079	0.994216
ARHGEF7	-1.30037	6.12051	36.3942	1.61178e-09	3.13779e-08		ARHGEF7	-0.22749	6.12051	1.19321	0.274683	0.743147		ARHGEF7	-0.295173	6.12051	1.92167	0.165673	0.768961		ARHGEF7	-1.23405	6.12051	33.368	7.62694e-09	1.4198e-07		ARHGEF7	-0.524613	6.12051	6.17719	0.0129407	0.110337		ARHGEF7	-0.302502	6.12051	2.05903	0.151307	0.674933
ARHGEF9	-1.27998	4.65872	32.5734	1.14778e-08	1.8818e-07		ARHGEF9	-0.113803	4.65872	0.293906	0.587728	0.881142		ARHGEF9	-0.28183	4.65872	1.52875	0.216301	0.810618		ARHGEF9	-1.13883	4.65872	27.0875	1.94454e-07	2.64085e-06		ARHGEF9	-0.438526	4.65872	4.10167	0.0428409	0.234222		ARHGEF9	0.0678078	4.65872	0.0960473	0.756626	0.958025
ARID1A	-0.332992	5.31949	4.17805	0.0409509	0.0938938		ARID1A	-0.365893	5.31949	5.04519	0.0246944	0.424294		ARID1A	-0.369217	5.31949	4.33073	0.0374301	0.500343		ARID1A	-0.620274	5.31949	14.3809	0.000149307	0.000945887		ARID1A	-0.598814	5.31949	12.7136	0.000363015	0.00747729		ARID1A	-0.536073	5.31949	9.53188	0.00201933	0.120522
ARID1B	-0.443262	5.92923	4.78135	0.0287695	0.0705778		ARID1B	-0.167797	5.92923	0.6956	0.404266	0.804335		ARID1B	-0.497784	5.92923	5.77855	0.0162229	0.364292		ARID1B	-0.946955	5.92923	21.3834	3.76018e-06	3.69715e-05		ARID1B	-0.449671	5.92923	4.82445	0.0280589	0.18139		ARID1B	-0.548257	5.92923	7.15372	0.00748085	0.211202
ARID2	-0.568138	4.97541	6.94075	0.0084254	0.0259748		ARID2	0.00394429	4.97541	0.000351632	0.985039	0.998126		ARID2	-0.429725	4.97541	3.79535	0.051395	0.562662		ARID2	-0.529365	4.97541	6.15328	0.0131168	0.0396739		ARID2	-0.227592	4.97541	1.11794	0.290363	0.631772		ARID2	-0.345178	4.97541	2.56016	0.109587	0.605204
ARID3A	0.682581	0.723129	1.17447	0.278485	0.410221		ARID3A	0.734092	0.723129	1.36896	0.24199	0.725691		ARID3A	-0.483989	0.723129	0.511185	0.474627	0.914696		ARID3A	0.408607	0.723129	0.404278	0.524888	0.656278		ARID3A	-0.299342	0.723129	0.170444	0.679718	0.883824		ARID3A	-1.23743	0.723129	3.3022	0.0691873	0.513359
ARID3B	-1.45465	2.27294	4.97416	0.0257288	0.0644071		ARID3B	-0.26151	2.27294	0.177991	0.673106	0.907612		ARID3B	-0.203354	2.27294	0.0991311	0.752875	0.972921		ARID3B	-1.25874	2.27294	3.93286	0.0473512	0.110304		ARID3B	-0.875506	2.27294	1.87458	0.170952	0.498363		ARID3B	-0.436455	2.27294	0.470039	0.492969	0.892352
ARID4A	-0.847908	5.00006	16.6733	4.44006e-05	0.000297931		ARID4A	-0.084175	5.00006	0.17615	0.674703	0.908047		ARID4A	-0.223606	5.00006	1.05812	0.303645	0.848381		ARID4A	-0.795978	5.00006	15.0748	0.000103333	0.000686934		ARID4A	-0.284564	5.00006	1.92364	0.165456	0.490814		ARID4A	-0.318507	5.00006	2.22772	0.135554	0.649054
ARID4B	-0.276907	6.70616	3.51977	0.060641	0.128556		ARID4B	-0.00197695	6.70616	0.000181969	0.989237	0.998126		ARID4B	-0.0299196	6.70616	0.037738	0.84597	0.985816		ARID4B	-0.484623	6.70616	10.739	0.00104901	0.00494284		ARID4B	-0.123992	6.70616	0.699808	0.402848	0.725016		ARID4B	-0.278289	6.70616	3.31466	0.0686645	0.511556
ARID5A	-0.0592111	4.85642	0.0495105	0.823917	0.884822		ARID5A	-0.452208	4.85642	2.83829	0.0920419	0.628958		ARID5A	-0.0360888	4.85642	0.0163625	0.898216	0.991413		ARID5A	-0.487186	4.85642	3.31205	0.0687735	0.14794		ARID5A	-0.50087	4.85642	3.39239	0.0654979	0.302031		ARID5A	0.0185541	4.85642	0.00448622	0.946598	0.991737
ARID5B	1.01804	6.93293	31.9531	1.57942e-08	2.51083e-07		ARID5B	0.086142	6.93293	0.228171	0.632883	0.894642		ARID5B	-0.169637	6.93293	0.827945	0.362868	0.871189		ARID5B	0.624456	6.93293	12.0728	0.000511637	0.00273141		ARID5B	0.0146381	6.93293	0.00649971	0.935744	0.981092		ARID5B	-0.261775	6.93293	1.99836	0.157469	0.685478
ARIH1	-0.122697	5.25012	0.369122	0.543483	0.667303		ARIH1	-0.131946	5.25012	0.428651	0.512651	0.852415		ARIH1	-0.531768	5.25012	6.21695	0.0126533	0.3385		ARIH1	-0.172937	5.25012	0.73939	0.389856	0.533539		ARIH1	-0.273676	5.25012	1.77271	0.183047	0.514432		ARIH1	-0.154016	5.25012	0.562283	0.453342	0.882584
ARIH2	0.411115	5.9023	5.09292	0.0240238	0.0610144		ARIH2	0.263251	5.9023	2.08004	0.149236	0.676411		ARIH2	-0.00624335	5.9023	0.0010451	0.974211	0.997293		ARIH2	0.351489	5.9023	3.75567	0.0526286	0.119641		ARIH2	0.141379	5.9023	0.584118	0.444703	0.750529		ARIH2	0.173045	5.9023	0.839886	0.359429	0.829894
ARIH2OS	0.0983283	2.22013	0.0847353	0.77098	0.844658		ARIH2OS	0.159363	2.22013	0.22849	0.632646	0.894642		ARIH2OS	0.21923	2.22013	0.303918	0.581437	0.936684		ARIH2OS	-0.26572	2.22013	0.609825	0.434854	0.57622		ARIH2OS	-0.431183	2.22013	1.36253	0.2431	0.586411		ARIH2OS	0.153425	2.22013	0.166216	0.683497	0.942998
ARL1	-0.176629	7.13381	0.966364	0.325589	0.460515		ARL1	-0.2035	7.13381	1.28346	0.257257	0.737953		ARL1	0.00984268	7.13381	0.00289355	0.957101	0.996089		ARL1	-0.0527487	7.13381	0.0868537	0.768216	0.845989		ARL1	-0.0882616	7.13381	0.239832	0.624327	0.857909		ARL1	-0.079154	7.13381	0.189153	0.663622	0.939356
ARL10	0.424817	2.21777	1.70789	0.191259	0.309103		ARL10	-0.263116	2.21777	0.587654	0.443328	0.820396		ARL10	-0.209648	2.21777	0.200126	0.654619	0.955114		ARL10	0.314308	2.21777	0.950198	0.329669	0.473742		ARL10	-1.33449	2.21777	10.8388	0.000993951	0.0168005		ARL10	-0.213397	2.21777	0.240728	0.623681	0.9316
ARL13B	0.295751	4.22143	1.2852	0.256935	0.385492		ARL13B	-0.00549183	4.22143	0.000436885	0.983324	0.998126		ARL13B	-0.0754571	4.22143	0.0660282	0.79721	0.981491		ARL13B	0.356053	4.22143	1.87457	0.170952	0.292582		ARL13B	-0.0103176	4.22143	0.00148907	0.969218	0.990192		ARL13B	-0.107602	4.22143	0.14281	0.705503	0.947887
ARL14EP	-0.0951159	5.84983	0.350931	0.553587	0.676589		ARL14EP	0.2099	5.84983	1.74973	0.18591	0.696735		ARL14EP	0.0934707	5.84983	0.303958	0.581412	0.936684		ARL14EP	0.177208	5.84983	1.25378	0.262832	0.401496		ARL14EP	0.200044	5.84983	1.54274	0.21421	0.55538		ARL14EP	0.0635661	5.84983	0.145943	0.702443	0.94733
ARL15	-0.306776	5.73035	3.27483	0.0703504	0.144372		ARL15	0.120986	5.73035	0.526772	0.467967	0.832467		ARL15	-0.218596	5.73035	1.48902	0.222369	0.817271		ARL15	0.00797388	5.73035	0.00229092	0.961825	0.974646		ARL15	0.20971	5.73035	1.55463	0.212453	0.553965		ARL15	-0.0320741	5.73035	0.0341032	0.853488	0.979208
ARL16	-0.424051	5.79724	5.9838	0.0144379	0.0401945		ARL16	0.0540687	5.79724	0.100701	0.75099	0.932618		ARL16	0.281623	5.79724	2.33971	0.126113	0.723728		ARL16	-0.0260895	5.79724	0.0235223	0.878107	0.920058		ARL16	2.42517e-06	5.79724	3.51646e-10	0.999985	1		ARL16	0.152063	5.79724	0.704714	0.401204	0.854656
ARL17A	-0.433519	4.68514	5.96267	0.0146119	0.0405877		ARL17A	0.036816	4.68514	0.0459535	0.83026	0.955656		ARL17A	-0.176482	4.68514	0.846812	0.357456	0.868153		ARL17A	-0.625315	4.68514	12.513	0.000404125	0.0022346		ARL17A	-0.309125	4.68514	2.94148	0.0863317	0.349956		ARL17A	-0.162986	4.68514	0.787725	0.374789	0.838889
ARL17B	0.74788	0.527791	0.695374	0.404343	0.539018		ARL17B	-1.86678	0.527791	3.01508	0.0824935	0.607117		ARL17B	0.186757	0.527791	0.0299802	0.862535	0.987637		ARL17B	1.62361	0.527791	3.40366	0.065052	0.141568		ARL17B	0.258629	0.527791	0.0769817	0.78143	0.922424		ARL17B	-0.335131	0.527791	0.0982166	0.75398	0.957909
ARL2	-0.077779	7.00682	0.164304	0.685225	0.78276		ARL2	0.244132	7.00682	1.62705	0.202111	0.707232		ARL2	0.275413	7.00682	1.93388	0.164335	0.768214		ARL2	-0.0848443	7.00682	0.195798	0.658134	0.763959		ARL2	0.0914023	7.00682	0.226106	0.634426	0.862851		ARL2	0.19717	7.00682	1.00488	0.316133	0.801106
ARL2BP	-0.0879503	6.98972	0.347978	0.55526	0.677848		ARL2BP	-0.038222	6.98972	0.0658775	0.797437	0.946277		ARL2BP	0.157214	6.98972	1.02411	0.311546	0.854518		ARL2BP	0.0885795	6.98972	0.356492	0.550461	0.677766		ARL2BP	0.023124	6.98972	0.023849	0.87727	0.958654		ARL2BP	0.050679	6.98972	0.108482	0.741879	0.955431
ARL3	-0.205899	6.58414	1.20133	0.273055	0.40384		ARL3	0.172308	6.58414	0.850151	0.35651	0.781599		ARL3	-0.0862567	6.58414	0.19655	0.65752	0.955575		ARL3	-0.247798	6.58414	1.74413	0.186617	0.312014		ARL3	-0.131981	6.58414	0.489278	0.484249	0.779373		ARL3	0.0683717	6.58414	0.126339	0.722258	0.95161
ARL4A	1.38354	5.45805	38.2213	6.31581e-10	1.33663e-08		ARL4A	0.414502	5.45805	3.39502	0.0653936	0.585076		ARL4A	-0.516565	5.45805	4.39939	0.0359519	0.492712		ARL4A	1.02214	5.45805	20.9812	4.63823e-06	4.45113e-05		ARL4A	0.147492	5.45805	0.417923	0.517975	0.802017		ARL4A	-0.544707	5.45805	5.09459	0.0240005	0.346842
ARL4C	1.00592	5.44227	12.6372	0.000378146	0.00192799		ARL4C	0.818535	5.44227	8.36741	0.0038201	0.158006		ARL4C	0.504302	5.44227	2.94628	0.0860752	0.65069		ARL4C	1.2586	5.44227	19.7806	8.68596e-06	7.71531e-05		ARL4C	1.33748	5.44227	22.0956	2.59402e-06	0.000113503		ARL4C	0.502656	5.44227	2.97144	0.0847461	0.552736
ARL4D	1.08653	5.083	26.1818	3.10738e-07	3.68981e-06		ARL4D	0.336908	5.083	2.43196	0.118884	0.649812		ARL4D	0.574872	5.083	5.93988	0.014802	0.350916		ARL4D	0.983	5.083	21.4729	3.58867e-06	3.54645e-05		ARL4D	0.542918	5.083	6.24623	0.0124458	0.106971		ARL4D	0.3114	5.083	1.79261	0.180609	0.705456
ARL5A	-0.274057	6.52404	2.64772	0.103699	0.194371		ARL5A	0.0139727	6.52404	0.00696627	0.933482	0.986628		ARL5A	0.0495086	6.52404	0.0802394	0.776973	0.976642		ARL5A	-0.227282	6.52404	1.83728	0.17527	0.298246		ARL5A	0.0262812	6.52404	0.0243188	0.876077	0.958101		ARL5A	-0.0189989	6.52404	0.0120379	0.912634	0.988341
ARL5B	-0.721545	4.14194	3.46429	0.0627076	0.131869		ARL5B	-0.347757	4.14194	0.826985	0.363146	0.784424		ARL5B	-0.628136	4.14194	2.62714	0.105051	0.695328		ARL5B	-0.733666	4.14194	3.63173	0.0566877	0.126834		ARL5B	-0.0659369	4.14194	0.0296381	0.863314	0.954882		ARL5B	-0.642018	4.14194	2.7966	0.0944645	0.574124
ARL6	-1.66049	2.60743	20.7798	5.15238e-06	4.55875e-05		ARL6	-0.124479	2.60743	0.15527	0.693549	0.915907		ARL6	0.46134	2.60743	1.64176	0.200084	0.80024		ARL6	-1.05587	2.60743	10.0029	0.00156291	0.0068408		ARL6	-0.814961	2.60743	5.55898	0.0183861	0.139541		ARL6	0.0161424	2.60743	0.00203918	0.963982	0.994697
ARL6IP1	-0.153242	9.84251	0.885474	0.346707	0.481427		ARL6IP1	-0.0965583	9.84251	0.351802	0.553095	0.871719		ARL6IP1	0.119146	9.84251	0.532627	0.465505	0.910838		ARL6IP1	-0.196347	9.84251	1.45406	0.227878	0.36205		ARL6IP1	0.081566	9.84251	0.25076	0.616541	0.853749		ARL6IP1	-0.101461	9.84251	0.386685	0.534047	0.902772
ARL6IP4	0.292968	6.43225	2.806	0.093912	0.179842		ARL6IP4	0.246303	6.43225	1.98211	0.159168	0.681382		ARL6IP4	0.0329345	6.43225	0.0313938	0.859365	0.987558		ARL6IP4	0.366678	6.43225	4.41757	0.0355707	0.0882009		ARL6IP4	0.337016	6.43225	3.67258	0.0553144	0.274523		ARL6IP4	-0.127479	6.43225	0.481006	0.487967	0.890407
ARL6IP5	-0.448012	8.39394	5.0727	0.0243055	0.0615576		ARL6IP5	0.130223	8.39394	0.431999	0.51101	0.852149		ARL6IP5	0.110122	8.39394	0.303476	0.581711	0.936684		ARL6IP5	-0.374397	8.39394	3.55262	0.0594517	0.131548		ARL6IP5	0.105717	8.39394	0.283983	0.594102	0.842754		ARL6IP5	-0.0347018	8.39394	0.0302402	0.861946	0.980995
ARL6IP6	-0.956204	4.43364	16.9986	3.74071e-05	0.000258001		ARL6IP6	0.136265	4.43364	0.385072	0.534901	0.862123		ARL6IP6	-0.216368	4.43364	0.769262	0.380446	0.879633		ARL6IP6	-0.837387	4.43364	13.4924	0.000239526	0.00143589		ARL6IP6	-0.233583	4.43364	1.06818	0.301357	0.64169		ARL6IP6	-0.576193	4.43364	5.61899	0.0177669	0.299223
ARL8A	-0.0552425	5.6905	0.118216	0.730978	0.817377		ARL8A	0.224345	5.6905	1.9893	0.158414	0.680728		ARL8A	-0.170973	5.6905	0.935669	0.333394	0.860532		ARL8A	0.0134722	5.6905	0.00715975	0.932567	0.956917		ARL8A	-0.225217	5.6905	1.88373	0.169911	0.497024		ARL8A	0.100398	5.6905	0.348358	0.555044	0.909935
ARL8B	0.22104	6.65741	1.81076	0.178417	0.293437		ARL8B	-0.104208	6.65741	0.398422	0.527906	0.860487		ARL8B	-0.00649157	6.65741	0.00144279	0.9697	0.996089		ARL8B	0.128209	6.65741	0.610141	0.434735	0.576197		ARL8B	-0.116586	6.65741	0.490672	0.483628	0.778933		ARL8B	-0.107023	6.65741	0.39953	0.527332	0.902772
ARL9	0.621396	3.54178	2.54873	0.110383	0.204422		ARL9	1.16236	3.54178	9.07294	0.00259419	0.122894		ARL9	0.500501	3.54178	1.25027	0.2635	0.833903		ARL9	1.10163	3.54178	8.20517	0.00417711	0.0154757		ARL9	1.45202	3.54178	14.0363	0.000179311	0.00426072		ARL9	1.06941	3.54178	6.25704	0.0123701	0.265928
ARMC1	-0.297071	6.19092	3.10779	0.0779186	0.15609		ARMC1	0.0189609	6.19092	0.0129253	0.909484	0.980555		ARMC1	-0.00492666	6.19092	0.000809868	0.977297	0.998053		ARMC1	-0.0854495	6.19092	0.263021	0.608052	0.72525		ARMC1	0.150159	6.19092	0.800228	0.371025	0.702419		ARMC1	-0.23768	6.19092	1.92198	0.165639	0.694498
ARMC10	0.221076	5.81462	1.77802	0.182393	0.298174		ARMC10	-0.081316	5.81462	0.236354	0.626852	0.892935		ARMC10	0.188122	5.81462	1.11786	0.29038	0.840537		ARMC10	0.149092	5.81462	0.813122	0.367199	0.512076		ARMC10	0.0398021	5.81462	0.0556963	0.813432	0.935688		ARMC10	0.140985	5.81462	0.649212	0.420394	0.866646
ARMC2	-1.01541	2.4237	5.79862	0.0160388	0.0438706		ARMC2	-0.277918	2.4237	0.488384	0.484649	0.83995		ARMC2	-0.0415833	2.4237	0.00938116	0.92284	0.993514		ARMC2	-0.429347	2.4237	1.16484	0.280465	0.421627		ARMC2	-0.329735	2.4237	0.64345	0.422464	0.736565		ARMC2	-0.024279	2.4237	0.00343493	0.953264	0.993163
ARMC3	-1.2802	2.15884	5.27408	0.0216452	0.056083		ARMC3	0.645142	2.15884	1.81165	0.17831	0.689845		ARMC3	0.613324	2.15884	1.44219	0.229785	0.818888		ARMC3	-0.699418	2.15884	1.84639	0.174204	0.297073		ARMC3	0.96357	2.15884	4.02794	0.0447526	0.241233		ARMC3	1.41052	2.15884	8.60949	0.00334417	0.149695
ARMC4	-2.07838	1.41409	10.5796	0.00114344	0.00496806		ARMC4	-0.488838	1.41409	0.817329	0.365962	0.785651		ARMC4	-0.0449301	1.41409	0.0074648	0.931149	0.995215		ARMC4	-2.26436	1.41409	13.0167	0.000308719	0.00177185		ARMC4	-0.56648	1.41409	1.02369	0.311644	0.652138		ARMC4	0.0377959	1.41409	0.00579153	0.939338	0.99105
ARMC5	0.265777	4.28886	1.14312	0.284993	0.417819		ARMC5	0.0290715	4.28886	0.0135001	0.907502	0.979791		ARMC5	-0.052651	4.28886	0.0420956	0.837438	0.984595		ARMC5	0.352165	4.28886	2.06257	0.150956	0.266884		ARMC5	0.124497	4.28886	0.238731	0.625124	0.85844		ARMC5	-0.170306	4.28886	0.459552	0.497834	0.894878
ARMC6	0.179455	5.10835	0.826134	0.363393	0.498442		ARMC6	0.142126	5.10835	0.519201	0.471183	0.834768		ARMC6	0.294981	5.10835	1.8575	0.172913	0.773795		ARMC6	0.446964	5.10835	5.28896	0.0214611	0.0589033		ARMC6	0.35232	5.10835	3.14354	0.0762281	0.328402		ARMC6	0.225414	5.10835	1.13769	0.286142	0.782898
ARMC7	0.499282	2.40235	1.73696	0.187524	0.304405		ARMC7	0.602421	2.40235	2.59973	0.106882	0.645741		ARMC7	0.54698	2.40235	1.38226	0.239717	0.821944		ARMC7	1.02312	2.40235	8.07689	0.00448334	0.0164218		ARMC7	0.69176	2.40235	3.28453	0.0699358	0.312643		ARMC7	1.03978	2.40235	5.93636	0.0148316	0.283159
ARMC8	0.304146	5.41667	2.15507	0.1421	0.247201		ARMC8	-0.354631	5.41667	2.8341	0.0922827	0.628958		ARMC8	0.00254264	5.41667	0.000131145	0.990863	1		ARMC8	0.385496	5.41667	3.50576	0.0611558	0.134596		ARMC8	-0.20559	5.41667	0.937716	0.332866	0.671754		ARMC8	-0.29499	5.41667	1.79611	0.180184	0.705456
ARMC9	-0.390453	7.32346	2.53007	0.111695	0.206206		ARMC9	-0.0736419	7.32346	0.0906666	0.763331	0.935783		ARMC9	0.171792	7.32346	0.487793	0.484913	0.918783		ARMC9	-0.286489	7.32346	1.36904	0.241977	0.377661		ARMC9	0.0913896	7.32346	0.139158	0.70912	0.89531		ARMC9	0.192573	7.32346	0.615745	0.432633	0.872188
ARMCX1	-0.518162	5.09643	9.28689	0.002308	0.00895303		ARMCX1	-0.117294	5.09643	0.501117	0.47901	0.837309		ARMCX1	-0.225192	5.09643	1.54848	0.21336	0.806533		ARMCX1	-0.515377	5.09643	9.41823	0.00214839	0.0089432		ARMCX1	0.0339388	5.09643	0.0409529	0.839629	0.946539		ARMCX1	-0.0954242	5.09643	0.302438	0.582358	0.919235
ARMCX2	-0.242514	4.37731	1.28488	0.256994	0.385492		ARMCX2	0.166195	4.37731	0.631509	0.426802	0.814233		ARMCX2	-0.14211	4.37731	0.374353	0.540641	0.93103		ARMCX2	-0.00239147	4.37731	0.000131951	0.990835	0.994342		ARMCX2	-0.261042	4.37731	1.41968	0.233457	0.576001		ARMCX2	-0.287945	4.37731	1.62757	0.20204	0.723281
ARMCX3	-0.277841	6.92489	2.68757	0.101134	0.190825		ARMCX3	-0.197162	6.92489	1.35931	0.243657	0.726109		ARMCX3	-0.155223	6.92489	0.810113	0.368087	0.874121		ARMCX3	-0.259786	6.92489	2.36025	0.124462	0.231409		ARMCX3	-0.170033	6.92489	0.99953	0.317424	0.658361		ARMCX3	-0.305462	6.92489	3.17398	0.0748197	0.527446
ARMCX4	0.712016	0.239023	0.536891	0.463724	0.595541		ARMCX4	1.03234	0.239023	1.17131	0.279132	0.743191		ARMCX4	1.26267	0.239023	1.08935	0.296615	0.845091		ARMCX4	1.71787	0.239023	3.68017	0.0550633	0.124056		ARMCX4	0.96397	0.239023	0.975971	0.323196	0.663455		ARMCX4	1.60934	0.239023	1.99162	0.158172	0.685478
ARMCX5	-0.307749	4.31809	2.14931	0.142634	0.247987		ARMCX5	-0.352612	4.31809	2.82902	0.0925749	0.629879		ARMCX5	-0.245362	4.31809	1.21971	0.269417	0.837297		ARMCX5	-0.0914203	4.31809	0.200108	0.654634	0.761194		ARMCX5	-0.401226	4.31809	3.44699	0.063367	0.296322		ARMCX5	-0.382021	4.31809	3.12631	0.0770379	0.533364
ARMCX5-GPRASP2	-1.5792	3.7227	7.38575	0.00657425	0.0211996		ARMCX5-GPRASP2	-0.392754	3.7227	0.491183	0.4834	0.839259		ARMCX5-GPRASP2	-0.106991	3.7227	0.0337459	0.854248	0.987014		ARMCX5-GPRASP2	-0.331938	3.7227	0.351048	0.553521	0.680379		ARMCX5-GPRASP2	-0.133281	3.7227	0.0564276	0.812234	0.935258		ARMCX5-GPRASP2	0.596044	3.7227	1.07563	0.299678	0.789228
ARMCX6	-0.385596	4.0718	2.74501	0.0975586	0.185435		ARMCX6	0.0757377	4.0718	0.111919	0.73797	0.930025		ARMCX6	0.183312	4.0718	0.524618	0.468878	0.912412		ARMCX6	-0.467254	4.0718	4.10064	0.0428669	0.102017		ARMCX6	-0.239254	4.0718	1.03352	0.309334	0.649535		ARMCX6	0.00844838	4.0718	0.00119751	0.972395	0.995887
ARMT1	-0.331002	5.74855	1.55184	0.212864	0.335338		ARMT1	-0.254471	5.74855	0.92257	0.336801	0.76804		ARMT1	0.0105694	5.74855	0.00155018	0.968593	0.996089		ARMT1	-0.0655179	5.74855	0.061857	0.803585	0.87022		ARMT1	0.332172	5.74855	1.57634	0.209289	0.548746		ARMT1	0.0295551	5.74855	0.0122737	0.911785	0.988341
ARNT	-0.918626	5.51973	9.12261	0.00252469	0.00966958		ARNT	-0.423225	5.51973	1.98955	0.158388	0.680728		ARNT	-0.0837239	5.51973	0.0763661	0.782284	0.977829		ARNT	-0.995247	5.51973	10.7558	0.00103953	0.00490328		ARNT	-0.367281	5.51973	1.48405	0.223141	0.565142		ARNT	-0.137144	5.51973	0.207283	0.648905	0.937106
ARNT2	-1.02769	6.68513	8.60273	0.00335659	0.0121804		ARNT2	-0.246076	6.68513	0.506594	0.476617	0.83642		ARNT2	-0.112449	6.68513	0.104878	0.746052	0.971384		ARNT2	-0.98036	6.68513	7.87462	0.00501335	0.017991		ARNT2	-0.314048	6.68513	0.820692	0.364978	0.696483		ARNT2	-0.0120811	6.68513	0.00121712	0.97217	0.995881
ARNTL	0.865818	4.10817	10.2183	0.00139056	0.0058876		ARNTL	-0.313213	4.10817	1.2314	0.267135	0.740327		ARNTL	0.134843	4.10817	0.212578	0.644755	0.953572		ARNTL	0.654933	4.10817	5.88108	0.0153045	0.0448263		ARNTL	-0.238617	4.10817	0.693258	0.405058	0.726306		ARNTL	-0.0123627	4.10817	0.00185662	0.965631	0.994697
ARNTL2	0.818289	2.26245	4.09157	0.0430976	0.0978758		ARNTL2	0.641405	2.26245	2.45658	0.117033	0.647801		ARNTL2	-0.707027	2.26245	1.5247	0.21691	0.810688		ARNTL2	0.83539	2.26245	4.42375	0.0354422	0.0879622		ARNTL2	1.78534	2.26245	21.0103	4.56825e-06	0.000186351		ARNTL2	0.315982	2.26245	0.438756	0.507724	0.896443
ARPC1A	0.00324951	7.73917	0.000592667	0.980578	0.98851		ARPC1A	-0.00888535	7.73917	0.00443481	0.946905	0.989273		ARPC1A	0.098353	7.73917	0.512473	0.47407	0.914408		ARPC1A	0.0467586	7.73917	0.12331	0.725472	0.813801		ARPC1A	0.218765	7.73917	2.67495	0.101939	0.382776		ARPC1A	0.0266253	7.73917	0.0381134	0.845216	0.978521
ARPC1B	0.813794	6.99948	18.4962	1.70247e-05	0.000131557		ARPC1B	0.437937	6.99948	5.36196	0.0205807	0.397358		ARPC1B	0.601406	6.99948	9.35205	0.00222736	0.168388		ARPC1B	0.782538	6.99948	17.1355	3.48061e-05	0.000264309		ARPC1B	0.683728	6.99948	12.9659	0.00031721	0.00675523		ARPC1B	0.521449	6.99948	7.13021	0.00757958	0.212666
ARPC2	0.661143	8.27209	14.0191	0.000180962	0.00101883		ARPC2	0.434264	8.27209	6.06424	0.0137946	0.333423		ARPC2	0.228385	8.27209	1.61459	0.203848	0.802829		ARPC2	0.660563	8.27209	14.0003	0.00018278	0.00113058		ARPC2	0.429994	8.27209	5.92422	0.0149342	0.121255		ARPC2	0.193216	8.27209	1.16494	0.280444	0.779816
ARPC3	0.788192	8.00618	11.3768	0.000743664	0.00344444		ARPC3	0.400671	8.00618	2.95844	0.0854304	0.614108		ARPC3	0.105994	8.00618	0.202401	0.65279	0.954935		ARPC3	0.736011	8.00618	9.93487	0.00162177	0.00706412		ARPC3	0.396967	8.00618	2.89671	0.0887606	0.354229		ARPC3	0.042834	8.00618	0.0332276	0.855359	0.979773
ARPC4	0.722924	6.30442	17.1147	3.51883e-05	0.000245309		ARPC4	0.337302	6.30442	3.6986	0.0544583	0.556891		ARPC4	-0.287549	6.30442	2.37419	0.123356	0.72112		ARPC4	0.671884	6.30442	14.8302	0.000117636	0.000767027		ARPC4	0.239063	6.30442	1.82246	0.17702	0.505899		ARPC4	-0.45746	6.30442	6.16443	0.0130344	0.271846
ARPC4-TTLL3	-0.189838	3.32171	0.235868	0.627206	0.737431		ARPC4-TTLL3	0.168016	3.32171	0.189461	0.663365	0.904494		ARPC4-TTLL3	-0.250142	3.32171	0.392684	0.530892	0.93103		ARPC4-TTLL3	-0.169415	3.32171	0.190542	0.662466	0.766437		ARPC4-TTLL3	-0.926894	3.32171	5.08799	0.0240921	0.166275		ARPC4-TTLL3	-0.692812	3.32171	3.0172	0.0823855	0.547948
ARPC5	0.225856	8.69171	2.40522	0.120931	0.218341		ARPC5	0.276206	8.69171	3.59784	0.0578547	0.564903		ARPC5	-0.0436171	8.69171	0.0868698	0.768195	0.975058		ARPC5	0.566153	8.69171	15.1073	0.000101568	0.000676194		ARPC5	0.418234	8.69171	8.21661	0.00415087	0.0504331		ARPC5	-0.126863	8.69171	0.740298	0.389565	0.847808
ARPC5L	1.21375	5.39916	36.7771	1.3244e-09	2.60439e-08		ARPC5L	0.256147	5.39916	1.58602	0.207896	0.711922		ARPC5L	0.313403	5.39916	1.90761	0.167229	0.769676		ARPC5L	1.34749	5.39916	45.5425	1.49362e-11	4.76082e-10		ARPC5L	0.226519	5.39916	1.1996	0.273401	0.614591		ARPC5L	0.40821	5.39916	3.40213	0.0651123	0.505159
ARPIN	-0.901475	2.89731	7.16608	0.00742951	0.0234301		ARPIN	-0.0940962	2.89731	0.0873428	0.767583	0.937072		ARPIN	-0.234016	2.89731	0.409489	0.522229	0.930694		ARPIN	-0.740406	2.89731	5.19272	0.0226817	0.0616318		ARPIN	-0.337039	2.89731	1.03696	0.308529	0.649297		ARPIN	-0.35816	2.89731	1.03065	0.310007	0.797311
ARPP19	-0.302384	7.98959	4.62344	0.0315379	0.0759993		ARPP19	-0.0572506	7.98959	0.167046	0.68275	0.910471		ARPP19	-0.200975	7.98959	2.01361	0.155894	0.758496		ARPP19	-0.278202	7.98959	3.9332	0.0473417	0.110304		ARPP19	0.0317006	7.98959	0.0508937	0.821515	0.939585		ARPP19	-0.275952	7.98959	3.83016	0.0503382	0.459988
ARPP21	2.79666	0.146402	13.6359	0.000221907	0.00121322		ARPP21	0.465954	0.146402	0.219429	0.639476	0.897714		ARPP21	-3.36893	0.146402	3.09844	0.0783675	0.633425		ARPP21	2.56425	0.146402	11.3336	0.000761174	0.00380733		ARPP21	0.129445	0.146402	0.0135083	0.907474	0.970521		ARPP21	0.172786	0.146402	0.0237173	0.877606	0.983219
ARRB1	-0.350084	2.93801	1.13863	0.285942	0.418893		ARRB1	0.68682	2.93801	5.07472	0.0242772	0.423544		ARRB1	0.224541	2.93801	0.399262	0.527471	0.93103		ARRB1	0.160586	2.93801	0.266484	0.6057	0.72374		ARRB1	0.106893	2.93801	0.109746	0.740434	0.908258		ARRB1	0.0493748	2.93801	0.0204186	0.886374	0.98365
ARRB2	-1.17299	2.02549	4.9812	0.0256243	0.0641927		ARRB2	-0.350917	2.02549	0.497621	0.480547	0.837833		ARRB2	-1.05652	2.02549	3.74105	0.0530912	0.568876		ARRB2	-1.34203	2.02549	6.46598	0.0109959	0.0344299		ARRB2	-0.139349	2.02549	0.0773767	0.780884	0.922172		ARRB2	-0.745653	2.02549	2.0879	0.14847	0.670107
ARRDC1	0.0469127	4.8625	0.0702337	0.790997	0.859186		ARRDC1	0.190619	4.8625	1.18253	0.276842	0.743191		ARRDC1	-0.0935609	4.8625	0.216425	0.641777	0.952159		ARRDC1	0.147462	4.8625	0.715073	0.397765	0.541116		ARRDC1	0.0963487	4.8625	0.287108	0.59208	0.841905		ARRDC1	0.155793	4.8625	0.669141	0.413351	0.863905
ARRDC2	0.43944	1.17203	0.671985	0.41236	0.546334		ARRDC2	-0.579491	1.17203	0.969644	0.324769	0.76305		ARRDC2	0.446979	1.17203	0.476755	0.489896	0.920025		ARRDC2	0.0394811	1.17203	0.00575021	0.939554	0.96059		ARRDC2	0.0938965	1.17203	0.0274604	0.868384	0.955521		ARRDC2	0.868744	1.17203	2.15545	0.142064	0.659142
ARRDC3	-0.554031	7.83384	2.95065	0.0858432	0.167959		ARRDC3	-0.898477	7.83384	7.67492	0.00559937	0.203733		ARRDC3	-0.535561	7.83384	2.75786	0.0967774	0.677164		ARRDC3	-1.50067	7.83384	20.7901	5.12477e-06	4.86657e-05		ARRDC3	-0.662478	7.83384	4.19783	0.0404757	0.226019		ARRDC3	-0.558723	7.83384	3.00829	0.0828398	0.549195
ARRDC4	-0.672485	4.46151	7.61098	0.00580139	0.0190966		ARRDC4	0.104645	4.46151	0.19908	0.655464	0.902408		ARRDC4	0.111953	4.46151	0.188365	0.664281	0.955723		ARRDC4	-0.106764	4.46151	0.207558	0.648688	0.756998		ARRDC4	0.155955	4.46151	0.430732	0.51163	0.796504		ARRDC4	0.236655	4.46151	0.89324	0.344601	0.819952
ARSA	0.148395	5.75375	0.451701	0.501528	0.630328		ARSA	0.213959	5.75375	0.941409	0.331916	0.765975		ARSA	0.298796	5.75375	1.67334	0.195812	0.798555		ARSA	0.234975	5.75375	1.13745	0.286191	0.428295		ARSA	-0.22667	5.75375	1.02094	0.312297	0.6526		ARSA	0.287287	5.75375	1.5791	0.20889	0.728052
ARSB	0.232105	5.60937	0.784311	0.375826	0.510811		ARSB	0.00791881	5.60937	0.000909194	0.975945	0.996782		ARSB	0.112728	5.60937	0.177707	0.673351	0.957143		ARSB	0.3549	5.60937	1.84961	0.173828	0.296534		ARSB	0.317233	5.60937	1.45046	0.228455	0.57257		ARSB	0.108583	5.60937	0.167187	0.682624	0.942774
ARSD	0.334606	4.42053	2.42934	0.119083	0.216007		ARSD	0.108678	4.42053	0.251931	0.615719	0.888937		ARSD	-0.102705	4.42053	0.178768	0.672434	0.957143		ARSD	-0.0415454	4.42053	0.0369425	0.847582	0.899893		ARSD	-0.281858	4.42053	1.55373	0.212585	0.553965		ARSD	-0.0351873	4.42053	0.022742	0.88013	0.983249
ARSE	-1.03829	2.22619	4.11558	0.04249	0.096722		ARSE	-0.712441	2.22619	2.0247	0.15476	0.679167		ARSE	-0.197992	2.22619	0.127481	0.721059	0.967441		ARSE	-0.879164	2.22619	3.0639	0.0800491	0.165917		ARSE	-0.558477	2.22619	1.19784	0.273754	0.6146		ARSE	0.216572	2.22619	0.169891	0.680209	0.942067
ARSG	-0.745493	4.09081	3.84984	0.0497508	0.109761		ARSG	-0.368269	4.09081	0.972638	0.324023	0.76305		ARSG	-0.0285101	4.09081	0.00570302	0.939802	0.995961		ARSG	-0.391015	4.09081	1.10358	0.293481	0.436258		ARSG	-0.105829	4.09081	0.0796741	0.77774	0.921858		ARSG	0.294665	4.09081	0.629989	0.427359	0.870292
ARSI	6.55268	5.35541	81.8137	1.49542e-19	1.30447e-17		ARSI	3.25412	5.35541	24.4106	7.78412e-07	0.000211853		ARSI	2.1872	5.35541	11.1094	0.000858902	0.104479		ARSI	6.43388	5.35541	79.5673	4.66083e-19	4.80489e-17		ARSI	5.16487	5.35541	55.8443	7.84435e-14	1.74993e-11		ARSI	2.21003	5.35541	11.554	0.000676046	0.0643331
ARSJ	1.00132	1.67504	2.66993	0.10226	0.192364		ARSJ	0.375289	1.67504	0.357533	0.54988	0.870384		ARSJ	0.851414	1.67504	1.4556	0.227632	0.818888		ARSJ	1.68628	1.67504	7.88968	0.00497177	0.0178747		ARSJ	0.350811	1.67504	0.294475	0.587367	0.840296		ARSJ	0.263945	1.67504	0.146111	0.70228	0.94733
ARSK	-1.02885	4.59937	22.8013	1.79643e-06	1.79353e-05		ARSK	-0.0202275	4.59937	0.0100535	0.920132	0.983305		ARSK	0.104903	4.59937	0.238321	0.625421	0.947026		ARSK	-0.869743	4.59937	17.1735	3.41157e-05	0.000259791		ARSK	-0.0389816	4.59937	0.0358871	0.849749	0.950058		ARSK	0.0387073	4.59937	0.0340153	0.853674	0.979208
ART5	0.228788	1.48	0.213711	0.643874	0.750672		ART5	-0.0395063	1.48	0.00604912	0.938006	0.987735		ART5	0.468544	1.48	0.526012	0.468288	0.912412		ART5	-0.151753	1.48	0.0909973	0.762913	0.84192		ART5	-0.00713349	1.48	0.000177848	0.98936	0.996389		ART5	1.10615	1.48	3.57166	0.0587737	0.488452
ARTN	-0.505916	-0.000223733	0.245218	0.620463	0.732396		ARTN	1.2979	-0.000223733	2.64667	0.103767	0.640937		ARTN	0.405127	-0.000223733	0.232236	0.629871	0.948467		ARTN	-0.159475	-0.000223733	0.0302566	0.861909	0.909724		ARTN	0.692413	-0.000223733	0.579963	0.446327	0.751871		ARTN	0.479268	-0.000223733	0.389903	0.53235	0.902772
ARV1	0.137967	5.82099	0.334211	0.56319	0.685038		ARV1	0.131134	5.82099	0.301787	0.582764	0.880448		ARV1	0.112937	5.82099	0.206113	0.649831	0.954105		ARV1	0.298685	5.82099	1.5759	0.209353	0.339556		ARV1	0.235766	5.82099	0.968114	0.325151	0.665405		ARV1	-0.00538216	5.82099	0.000475619	0.982601	0.998297
ARVCF	-0.898593	4.56013	6.73998	0.00942757	0.0285011		ARVCF	0.254219	4.56013	0.579151	0.446645	0.821542		ARVCF	0.358492	4.56013	1.10377	0.293441	0.842731		ARVCF	-0.227556	4.56013	0.458624	0.498268	0.632857		ARVCF	0.539989	4.56013	2.58691	0.10775	0.392656		ARVCF	0.460531	4.56013	1.86628	0.171902	0.701001
AS3MT	-1.31888	4.358	19.06	1.26675e-05	0.000100806		AS3MT	-0.0496544	4.358	0.030093	0.862279	0.965667		AS3MT	-0.0601203	4.358	0.0390915	0.843268	0.984989		AS3MT	-1.09154	4.358	13.5429	0.000233174	0.00140286		AS3MT	-0.457364	4.358	2.4194	0.119841	0.413803		AS3MT	0.109099	4.358	0.135109	0.713193	0.949358
ASAH1	-0.55195	9.88262	14.9108	0.000112717	0.00067245		ASAH1	-0.204082	9.88262	2.05387	0.15182	0.678083		ASAH1	0.132809	9.88262	0.865502	0.352203	0.864811		ASAH1	-0.421767	9.88262	8.74461	0.00310518	0.0120878		ASAH1	-0.210617	9.88262	2.18172	0.139658	0.447169		ASAH1	-0.00604005	9.88262	0.00179382	0.966217	0.994697
ASAH2	0.819523	0.209016	1.20564	0.272197	0.403097		ASAH2	-0.201551	0.209016	0.0573397	0.810751	0.950078		ASAH2	0.987316	0.209016	0.775563	0.378502	0.878054		ASAH2	1.35923	0.209016	4.04297	0.0443558	0.104698		ASAH2	0.353202	0.209016	0.182406	0.669314	0.880428		ASAH2	1.75299	0.209016	3.45684	0.0629904	0.498003
ASAH2B	0.893574	0.123293	1.02231	0.311972	0.446311		ASAH2B	-0.0257243	0.123293	0.000547054	0.98134	0.998126		ASAH2B	4.03909	0.123293	4.42483	0.0354196	0.492712		ASAH2B	1.2584	0.123293	2.29679	0.129642	0.238724		ASAH2B	0.294255	0.123293	0.0947906	0.758173	0.913675		ASAH2B	5.2842	0.123293	10.4108	0.00125283	0.093502
ASAP1	-1.0586	5.82278	35.1839	2.99987e-09	5.53147e-08		ASAP1	-0.286634	5.82278	2.76147	0.0965593	0.635358		ASAP1	-0.32682	5.82278	3.39873	0.0652467	0.594744		ASAP1	-1.0454	5.82278	34.8751	3.51546e-09	6.97353e-08		ASAP1	-0.695169	5.82278	15.3313	9.02113e-05	0.00242129		ASAP1	-0.553094	5.82278	9.89044	0.0016614	0.110286
ASAP2	0.193927	4.94244	1.19821	0.27368	0.404413		ASAP2	-0.0984958	4.94244	0.301223	0.583117	0.880448		ASAP2	-0.196591	4.94244	1.04343	0.307025	0.85161		ASAP2	-0.313561	4.94244	3.0464	0.0809162	0.167265		ASAP2	0.133871	4.94244	0.548979	0.458735	0.761741		ASAP2	-0.27084	4.94244	2.10334	0.146977	0.666912
ASAP3	-1.65541	5.81115	31.291	2.22109e-08	3.4152e-07		ASAP3	-0.257012	5.81115	0.822788	0.364366	0.784948		ASAP3	-0.0548991	5.81115	0.0368907	0.847688	0.985816		ASAP3	-1.69199	5.81115	33.0298	9.0755e-09	1.65608e-07		ASAP3	-0.428077	5.81115	2.24629	0.133935	0.437849		ASAP3	-0.0573596	5.81115	0.040685	0.840147	0.978521
ASB1	0.983617	4.08624	17.9971	2.21243e-05	0.000163357		ASB1	0.179704	4.08624	0.558538	0.45485	0.82484		ASB1	-0.680478	4.08624	6.67306	0.0097881	0.310758		ASB1	0.836273	4.08624	13.1025	0.000294906	0.00171133		ASB1	-0.0633192	4.08624	0.0632726	0.801396	0.931131		ASB1	-0.233281	4.08624	0.909068	0.340362	0.818545
ASB13	1.05281	6.44126	7.59455	0.00585449	0.0192434		ASB13	0.0401635	6.44126	0.0111908	0.915752	0.982246		ASB13	0.70533	6.44126	3.39491	0.0653979	0.594975		ASB13	0.892611	6.44126	5.49494	0.0190716	0.0536543		ASB13	0.376125	6.44126	0.977135	0.322907	0.663164		ASB13	0.878413	6.44126	5.26294	0.0217841	0.329743
ASB14	0.765622	-0.163557	0.639054	0.424053	0.557646		ASB14	1.10593	-0.163557	1.40094	0.236566	0.721324		ASB14	-1.14874	-0.163557	0.881436	0.347809	0.86351		ASB14	0.252508	-0.163557	0.0668576	0.795968	0.864793		ASB14	0.9155	-0.163557	0.867037	0.351777	0.688873		ASB14	-0.650431	-0.163557	0.384118	0.535408	0.902948
ASB3	-0.450858	4.74679	2.50088	0.113782	0.208983		ASB3	-0.188706	4.74679	0.445115	0.504664	0.850566		ASB3	0.18731	4.74679	0.390214	0.532187	0.93103		ASB3	-0.657907	4.74679	5.32674	0.0210007	0.0580494		ASB3	-0.119635	4.74679	0.176067	0.674776	0.882663		ASB3	0.320458	4.74679	1.1772	0.277927	0.779816
ASB6	0.574945	5.70044	8.77633	0.00305164	0.0112722		ASB6	-0.154624	5.70044	0.616813	0.432234	0.81692		ASB6	0.1166	5.70044	0.320604	0.571245	0.936378		ASB6	0.596796	5.70044	9.54102	0.0020093	0.00844687		ASB6	-0.254438	5.70044	1.61473	0.203828	0.542331		ASB6	-0.0105954	5.70044	0.00271682	0.958431	0.994216
ASB7	-0.59834	4.19337	4.34266	0.0371687	0.0869208		ASB7	-0.368587	4.19337	1.69589	0.192826	0.701712		ASB7	-0.404954	4.19337	1.96483	0.160998	0.764679		ASB7	-0.29343	4.19337	1.09731	0.294856	0.437558		ASB7	-0.188225	4.19337	0.432572	0.510729	0.79606		ASB7	-0.147303	4.19337	0.275405	0.599729	0.924641
ASB8	-0.268244	5.45833	2.45708	0.116996	0.212987		ASB8	-0.097196	5.45833	0.328426	0.566588	0.877234		ASB8	-0.0819993	5.45833	0.199023	0.655511	0.955114		ASB8	-0.0553052	5.45833	0.108135	0.742278	0.826557		ASB8	-0.19026	5.45833	1.21235	0.270868	0.612314		ASB8	-0.204128	5.45833	1.2841	0.257139	0.765302
ASCC1	-0.664595	4.69119	10.2392	0.00137486	0.00583745		ASCC1	-0.350224	4.69119	2.95222	0.0857595	0.614108		ASCC1	-0.203596	4.69119	0.830052	0.362257	0.870646		ASCC1	-0.506235	4.69119	6.13328	0.013266	0.0400631		ASCC1	-0.242624	4.69119	1.37988	0.240122	0.584111		ASCC1	-0.279241	4.69119	1.65533	0.198235	0.718919
ASCC2	-0.125087	5.77153	0.147581	0.700858	0.794905		ASCC2	-0.29819	5.77153	0.836297	0.360458	0.783243		ASCC2	0.233327	5.77153	0.499633	0.479662	0.918622		ASCC2	0.0120417	5.77153	0.00137829	0.970385	0.980472		ASCC2	0.00351567	5.77153	0.000116158	0.991401	0.997632		ASCC2	0.350646	5.77153	1.14099	0.285443	0.782495
ASCC3	-0.384745	4.82575	3.57529	0.0586452	0.124929		ASCC3	0.108111	4.82575	0.296059	0.586364	0.8807		ASCC3	-0.294027	4.82575	1.87126	0.171331	0.770837		ASCC3	-0.439254	4.82575	4.73418	0.029569	0.0759199		ASCC3	-0.367989	4.82575	3.16386	0.0752851	0.326371		ASCC3	-0.231438	4.82575	1.22822	0.267753	0.774167
ASCL1	-2.85593	1.50456	20.8631	4.93309e-06	4.37896e-05		ASCL1	-0.940632	1.50456	3.0989	0.0783453	0.599619		ASCL1	-2.08369	1.50456	11.5899	0.000663101	0.0911463		ASCL1	-3.6939	1.50456	31.5795	1.91443e-08	3.27693e-07		ASCL1	-3.27308	1.50456	23.6973	1.12743e-06	5.38318e-05		ASCL1	-2.31635	1.50456	15.0011	0.000107448	0.0260057
ASF1A	-0.573877	5.87773	10.3702	0.00128068	0.00547691		ASF1A	-0.117138	5.87773	0.446473	0.504015	0.849859		ASF1A	0.0897004	5.87773	0.237	0.626381	0.947151		ASF1A	-0.374236	5.87773	4.51427	0.0336132	0.0842062		ASF1A	0.0682468	5.87773	0.149894	0.698637	0.891356		ASF1A	-0.0554671	5.87773	0.0927908	0.760659	0.958158
ASF1B	-0.335804	2.0823	0.194459	0.659231	0.763344		ASF1B	2.80609	2.0823	23.9306	9.98693e-07	0.000266475		ASF1B	-0.543868	2.0823	0.556143	0.455819	0.906574		ASF1B	2.12615	2.0823	12.9113	0.000326608	0.00186112		ASF1B	4.60811	2.0823	70.5118	4.57515e-17	1.77882e-14		ASF1B	-0.39893	2.0823	0.359193	0.548955	0.907954
ASH1L	-0.13461	5.8294	0.560706	0.453976	0.586509		ASH1L	-0.135046	5.8294	0.565602	0.452012	0.82356		ASH1L	-0.372111	5.8294	3.91791	0.0477743	0.551458		ASH1L	-0.725925	5.8294	15.857	6.83125e-05	0.000477158		ASH1L	-0.729605	5.8294	15.4617	8.4192e-05	0.00228224		ASH1L	-0.6597	5.8294	12.4908	0.000408967	0.0496895
ASH2L	-0.383637	5.55369	1.14982	0.283587	0.41607		ASH2L	-0.479583	5.55369	1.7952	0.180294	0.690915		ASH2L	0.0692753	5.55369	0.0368622	0.847746	0.985816		ASH2L	-0.30925	5.55369	0.753257	0.385447	0.529474		ASH2L	-0.0443364	5.55369	0.0154012	0.901235	0.96839		ASH2L	-0.0918943	5.55369	0.0653182	0.79828	0.969118
ASIC1	1.30638	0.743357	3.40067	0.06517	0.136062		ASIC1	1.43769	0.743357	4.25088	0.03923	0.498382		ASIC1	1.08713	0.743357	1.31704	0.251124	0.825878		ASIC1	2.35414	0.743357	14.1558	0.00016828	0.0010514		ASIC1	1.54657	0.743357	4.68151	0.0304889	0.191089		ASIC1	1.46462	0.743357	2.96192	0.0852464	0.554606
ASIC3	-3.36767	0.0230519	7.81609	0.0051783	0.0173819		ASIC3	0.978585	0.0230519	1.33843	0.24731	0.729863		ASIC3	-2.51848	0.0230519	1.52572	0.216756	0.810618		ASIC3	-2.39653	0.0230519	5.30333	0.0212847	0.058561		ASIC3	-0.618067	0.0230519	0.432587	0.510722	0.79606		ASIC3	1.29273	0.0230519	0.874578	0.349691	0.822956
ASL	0.023169	4.05256	0.0115997	0.914232	0.945858		ASL	-0.0448338	4.05256	0.0430724	0.835589	0.957074		ASL	0.163668	4.05256	0.43588	0.509118	0.926337		ASL	0.210433	4.05256	0.998266	0.31773	0.462429		ASL	0.228506	4.05256	1.10507	0.293156	0.634122		ASL	0.020125	4.05256	0.00704905	0.933089	0.990597
ASMTL	-0.287477	3.80844	1.2279	0.267816	0.398386		ASMTL	-0.278304	3.80844	1.16117	0.281223	0.743584		ASMTL	0.00697339	3.80844	0.000648925	0.979677	0.998515		ASMTL	-0.176697	3.80844	0.483562	0.486813	0.622491		ASMTL	-0.144677	3.80844	0.304477	0.581089	0.836149		ASMTL	-0.0742603	3.80844	0.0777177	0.780414	0.964486
ASNA1	-0.217968	7.33546	2.30658	0.128827	0.229521		ASNA1	0.0753996	7.33546	0.278643	0.597592	0.884224		ASNA1	0.258711	7.33546	2.98432	0.0840745	0.6486		ASNA1	-0.181208	7.33546	1.6014	0.205706	0.33552		ASNA1	0.0340645	7.33546	0.0562087	0.812592	0.935274		ASNA1	0.138817	7.33546	0.87421	0.349792	0.822956
ASNS	-0.121578	4.80368	0.349071	0.554639	0.677273		ASNS	-0.0546615	4.80368	0.0713787	0.78934	0.943943		ASNS	0.111676	4.80368	0.248744	0.617961	0.946666		ASNS	0.425492	4.80368	4.51172	0.0336633	0.0843162		ASNS	0.101713	4.80368	0.241684	0.622992	0.857024		ASNS	0.0900416	4.80368	0.171872	0.678454	0.942067
ASNSD1	0.233294	6.02873	2.20497	0.137566	0.241487		ASNSD1	0.0189011	6.02873	0.0143211	0.904744	0.978599		ASNSD1	0.019272	6.02873	0.0132431	0.908383	0.99252		ASNSD1	0.434727	6.02873	7.79868	0.00522844	0.0186595		ASNSD1	0.170374	6.02873	1.14707	0.284163	0.624596		ASNSD1	-0.11174	6.02873	0.459497	0.497859	0.894878
ASPA	-3.44278	0.617682	11.2305	0.00080463	0.00368696		ASPA	-0.070102	0.617682	0.0107579	0.917391	0.982657		ASPA	-0.103321	0.617682	0.0244821	0.875664	0.988692		ASPA	-2.42964	0.617682	8.09601	0.00443627	0.0162697		ASPA	-0.175479	0.617682	0.0617926	0.803685	0.931459		ASPA	0.491287	0.617682	0.661448	0.416049	0.864818
ASPG	-0.484289	2.70979	2.7007	0.100304	0.189575		ASPG	-0.784421	2.70979	6.74679	0.00939165	0.270136		ASPG	0.0330553	2.70979	0.0115372	0.914463	0.99252		ASPG	-0.469437	2.70979	2.68832	0.101086	0.197897		ASPG	-1.21968	2.70979	13.5927	0.000227061	0.00516697		ASPG	-0.226054	2.70979	0.579129	0.446654	0.879231
ASPH	-0.843853	8.23778	23.2937	1.39052e-06	1.42701e-05		ASPH	-0.476046	8.23778	7.52211	0.00609461	0.209963		ASPH	-0.0846772	8.23778	0.236714	0.626589	0.947151		ASPH	-1.07732	8.23778	37.6535	8.44937e-10	1.95876e-08		ASPH	-0.403669	8.23778	5.39077	0.0202435	0.148664		ASPH	-0.325048	8.23778	3.49232	0.061654	0.492326
ASPHD1	1.63956	3.91548	23.0333	1.5922e-06	1.60971e-05		ASPHD1	0.225453	3.91548	0.416374	0.518752	0.856403		ASPHD1	0.479094	3.91548	1.29192	0.255695	0.828587		ASPHD1	1.59861	3.91548	21.958	2.78682e-06	2.84068e-05		ASPHD1	0.535614	3.91548	2.35042	0.125249	0.422089		ASPHD1	0.648433	3.91548	2.59358	0.107298	0.602397
ASPHD2	1.68732	1.88513	15.1253	0.000100608	0.000609111		ASPHD2	0.190756	1.88513	0.157077	0.691862	0.915347		ASPHD2	0.526284	1.88513	0.779034	0.377437	0.877639		ASPHD2	1.36418	1.88513	9.80965	0.00173599	0.00747101		ASPHD2	0.197589	1.88513	0.158026	0.69098	0.888496		ASPHD2	0.51619	1.88513	0.827851	0.362895	0.832029
ASPM	-0.428544	4.11218	1.44886	0.228712	0.353872		ASPM	0.749943	4.11218	4.81263	0.0282518	0.447482		ASPM	0.570825	4.11218	1.95052	0.162531	0.765022		ASPM	1.20294	4.11218	12.6064	0.000384434	0.00214401		ASPM	2.35338	4.11218	47.1373	6.61855e-12	1.01197e-09		ASPM	1.14803	4.11218	8.79712	0.00301707	0.143554
ASPN	1.74087	2.84772	12.6806	0.000369463	0.0018908		ASPN	1.05546	2.84772	4.38326	0.0362935	0.490081		ASPN	1.66393	2.84772	7.66953	0.0056161	0.247327		ASPN	3.0392	2.84772	40.6571	1.81423e-10	4.75685e-09		ASPN	3.18634	2.84772	44.2851	2.83865e-11	3.90185e-09		ASPN	1.40683	2.84772	5.67948	0.0171645	0.29529
ASPRV1	-1.93652	0.578762	5.94801	0.0147339	0.0408515		ASPRV1	-0.151539	0.578762	0.0504995	0.822196	0.953777		ASPRV1	-0.902834	0.578762	1.28192	0.257543	0.829502		ASPRV1	-2.34093	0.578762	8.70337	0.00317623	0.0122819		ASPRV1	-1.92016	0.578762	5.4015	0.0201194	0.147992		ASPRV1	-0.311015	0.578762	0.185678	0.666538	0.939855
ASPSCR1	-0.301819	5.32107	2.25742	0.132975	0.234973		ASPSCR1	-0.137886	5.32107	0.478161	0.489256	0.841588		ASPSCR1	-0.0476662	5.32107	0.0501379	0.822824	0.983817		ASPSCR1	-0.264411	5.32107	1.75652	0.185059	0.310247		ASPSCR1	-0.0399243	5.32107	0.0393623	0.842733	0.947604		ASPSCR1	-0.0846987	5.32107	0.165083	0.684519	0.942998
ASRGL1	0.0894567	5.74999	0.397291	0.528492	0.653911		ASRGL1	-0.0141868	5.74999	0.00992883	0.920627	0.983305		ASRGL1	0.408752	5.74999	6.59249	0.010241	0.31117		ASRGL1	0.0239877	5.74999	0.0288441	0.86514	0.911703		ASRGL1	-0.0357789	5.74999	0.0608394	0.805174	0.93184		ASRGL1	0.237137	5.74999	2.31262	0.128328	0.637098
ASS1	-0.467351	5.74485	6.56155	0.0104206	0.0309276		ASS1	0.138483	5.74485	0.599375	0.438817	0.819492		ASS1	-0.440376	5.74485	5.09703	0.0239668	0.421915		ASS1	-0.0761533	5.74485	0.180705	0.670768	0.7723		ASS1	0.0622693	5.74485	0.118139	0.731062	0.903322		ASS1	0.102717	5.74485	0.301115	0.583185	0.919845
ASTE1	-0.231027	3.81081	0.889145	0.345709	0.48037		ASTE1	-0.523922	3.81081	4.42925	0.0353281	0.488466		ASTE1	-0.295184	3.81081	1.10988	0.292108	0.841989		ASTE1	-0.319373	3.81081	1.724	0.189179	0.315252		ASTE1	-0.480813	3.81081	3.56941	0.0588532	0.285066		ASTE1	-0.190247	3.81081	0.511769	0.474374	0.887409
ASTN1	-0.878614	3.68019	6.16483	0.0130315	0.0370368		ASTN1	-0.253009	3.68019	0.54389	0.460825	0.827589		ASTN1	0.0544342	3.68019	0.0234111	0.878393	0.988692		ASTN1	-0.511315	3.68019	2.2164	0.136551	0.247461		ASTN1	-0.106372	3.68019	0.0946295	0.758372	0.913758		ASTN1	-0.0526172	3.68019	0.0225817	0.88055	0.983249
ASTN2	-0.926728	1.87258	3.3139	0.0686962	0.14179		ASTN2	0.381644	1.87258	0.693518	0.40497	0.804474		ASTN2	0.387723	1.87258	0.564345	0.452515	0.905809		ASTN2	-1.29617	1.87258	6.53488	0.0105779	0.0333668		ASTN2	-0.551993	1.87258	1.1878	0.275773	0.616312		ASTN2	0.925277	1.87258	3.65461	0.0559142	0.480658
ASUN	-0.554937	4.71887	7.91466	0.00490358	0.0166528		ASUN	-0.112369	4.71887	0.343289	0.557937	0.872815		ASUN	-0.160739	4.71887	0.589678	0.442544	0.90419		ASUN	-0.568527	4.71887	8.56301	0.00343062	0.0131061		ASUN	0.182313	4.71887	0.896279	0.343781	0.680966		ASUN	-0.190225	4.71887	0.879893	0.348231	0.822536
ASXL1	-0.021555	5.28175	0.0185478	0.891671	0.930154		ASXL1	-0.0985845	5.28175	0.386798	0.533987	0.862123		ASXL1	-0.344365	5.28175	3.73793	0.0531905	0.568876		ASXL1	-0.120363	5.28175	0.581863	0.445583	0.586185		ASXL1	-0.403743	5.28175	6.00921	0.0142314	0.117655		ASXL1	-0.503085	5.28175	8.4267	0.00369751	0.153082
ASXL2	0.0489815	3.70808	0.0197306	0.888292	0.928326		ASXL2	-0.103892	3.70808	0.0881676	0.76652	0.93648		ASXL2	-0.62873	3.70808	2.90017	0.0885701	0.657053		ASXL2	-0.0991981	3.70808	0.0809596	0.776001	0.851265		ASXL2	-0.751784	3.70808	4.2612	0.0389924	0.221268		ASXL2	-0.733032	3.70808	4.10772	0.0426879	0.428604
ASXL3	-1.25807	0.998666	4.24998	0.0392508	0.0907141		ASXL3	0.355854	0.998666	0.455288	0.499834	0.849182		ASXL3	0.241495	0.998666	0.14884	0.699647	0.962871		ASXL3	-1.952	0.998666	9.65371	0.0018897	0.00804852		ASXL3	-0.73224	0.998666	1.5169	0.21809	0.559772		ASXL3	-0.206013	0.998666	0.112394	0.737435	0.954578
ATAD1	-0.438761	6.76693	8.18484	0.00422418	0.0147165		ATAD1	-0.0944367	6.76693	0.386706	0.534036	0.862123		ATAD1	-0.0441963	6.76693	0.0808154	0.776195	0.976478		ATAD1	-0.472618	6.76693	9.55984	0.0019888	0.00838402		ATAD1	-0.0653429	6.76693	0.182443	0.669283	0.880428		ATAD1	-0.093903	6.76693	0.371409	0.542237	0.904598
ATAD2	-0.997473	3.74287	13.11	0.000293721	0.00154382		ATAD2	0.798164	3.74287	11.515	0.000690373	0.0489302		ATAD2	-0.306887	3.74287	1.35204	0.244922	0.82517		ATAD2	-0.420053	3.74287	2.72045	0.0990699	0.195072		ATAD2	1.71406	3.74287	56.017	7.18455e-14	1.62946e-11		ATAD2	-0.484026	3.74287	3.6555	0.0558843	0.480658
ATAD2B	-0.451559	3.83386	3.32486	0.0682397	0.141083		ATAD2B	-0.431701	3.83386	3.07459	0.0795249	0.60157		ATAD2B	-0.486312	3.83386	3.32048	0.0684218	0.6046		ATAD2B	-0.657	3.83386	7.0343	0.0079963	0.0266178		ATAD2B	-0.651781	3.83386	6.40121	0.0114042	0.100969		ATAD2B	0.0118105	3.83386	0.00224004	0.962251	0.994488
ATAD3A	0.0706571	4.95858	0.0560958	0.812777	0.87601		ATAD3A	-0.116248	4.95858	0.151264	0.697331	0.917611		ATAD3A	0.13596	4.95858	0.188722	0.663983	0.955723		ATAD3A	0.261347	4.95858	0.775987	0.378371	0.522782		ATAD3A	0.341389	4.95858	1.30224	0.253804	0.597136		ATAD3A	0.0162411	4.95858	0.00275206	0.958162	0.994216
ATAD3B	0.653643	3.36406	3.24501	0.0716413	0.146346		ATAD3B	0.21733	3.36406	0.35149	0.553271	0.871719		ATAD3B	-0.110954	3.36406	0.0773994	0.780853	0.977493		ATAD3B	0.951274	3.36406	7.07526	0.00781556	0.0260926		ATAD3B	0.826613	3.36406	5.12548	0.023577	0.164616		ATAD3B	-0.470123	3.36406	1.43583	0.230815	0.742676
ATAD5	-1.30238	2.33142	12.2203	0.000472732	0.00233585		ATAD5	0.433946	2.33142	2.15465	0.142139	0.668763		ATAD5	-0.015278	2.33142	0.00183234	0.965856	0.996089		ATAD5	0.21936	2.33142	0.551373	0.457757	0.597521		ATAD5	0.916958	2.33142	9.96442	0.00159594	0.0239708		ATAD5	-0.449791	2.33142	1.687	0.193997	0.714647
ATAT1	0.164083	3.26538	0.327858	0.566923	0.688565		ATAT1	0.374005	3.26538	1.7574	0.184949	0.695761		ATAT1	-0.134373	3.26538	0.182615	0.669135	0.956616		ATAT1	0.250807	3.26538	0.798017	0.371687	0.516483		ATAT1	-0.0554363	3.26538	0.0346155	0.852404	0.950624		ATAT1	-0.176035	3.26538	0.338705	0.560578	0.911615
ATE1	-0.149571	5.82968	0.281126	0.595964	0.71208		ATE1	-0.199321	5.82968	0.499624	0.479665	0.837833		ATE1	0.121925	5.82968	0.184151	0.66783	0.956586		ATE1	-0.354812	5.82968	1.57978	0.208793	0.338905		ATE1	-0.279696	5.82968	0.968972	0.324937	0.665323		ATE1	0.075025	5.82968	0.0704291	0.790713	0.96688
ATF1	0.0277637	4.54906	0.0160541	0.899174	0.935614		ATF1	-0.197268	4.54906	0.79935	0.371288	0.789195		ATF1	0.0509294	4.54906	0.0449333	0.832127	0.983899		ATF1	-0.0677102	4.54906	0.0964398	0.756145	0.836826		ATF1	-0.223481	4.54906	0.988527	0.320103	0.660694		ATF1	-0.229571	4.54906	0.937128	0.333018	0.813324
ATF2	-0.941184	5.75251	15.2373	9.48106e-05	0.000576747		ATF2	-0.215443	5.75251	0.834671	0.360925	0.783253		ATF2	0.0133348	5.75251	0.00307685	0.955765	0.996089		ATF2	-0.860594	5.75251	12.9662	0.000317157	0.00181339		ATF2	-0.148377	5.75251	0.391029	0.531759	0.810608		ATF2	-0.112035	5.75251	0.220147	0.638928	0.93532
ATF3	7.55796	1.23179	39.7474	2.89024e-10	6.57698e-09		ATF3	3.37342	1.23179	4.4917	0.0340599	0.481795		ATF3	3.12357	1.23179	2.29458	0.129826	0.727265		ATF3	8.02443	1.23179	46.4806	9.25322e-12	3.03416e-10		ATF3	2.83975	1.23179	2.84824	0.091474	0.359659		ATF3	1.67817	1.23179	0.754154	0.385164	0.845303
ATF4	1.21254	6.63424	64.4756	9.77371e-16	5.36293e-14		ATF4	0.0831958	6.63424	0.297076	0.585721	0.8807		ATF4	0.231523	6.63424	1.95727	0.161805	0.765022		ATF4	1.16623	6.63424	59.8834	1.00648e-14	5.63632e-13		ATF4	0.00292336	6.63424	0.000357743	0.98491	0.994339		ATF4	0.0328365	6.63424	0.0403992	0.840702	0.978521
ATF5	1.41717	2.83783	10.6522	0.00109941	0.00480434		ATF5	0.809059	2.83783	3.36949	0.0664144	0.585076		ATF5	-0.493492	2.83783	0.977983	0.322697	0.859347		ATF5	1.39913	2.83783	10.3909	0.00126637	0.00574233		ATF5	0.180811	2.83783	0.153994	0.694747	0.88976		ATF5	-0.115062	2.83783	0.059858	0.806721	0.971062
ATF6	-0.174582	6.57418	0.727733	0.393619	0.52845		ATF6	-0.289878	6.57418	2.00226	0.157065	0.680014		ATF6	-0.11991	6.57418	0.329264	0.566093	0.935695		ATF6	-0.226653	6.57418	1.232	0.267018	0.406395		ATF6	-0.169818	6.57418	0.681926	0.408924	0.728508		ATF6	-0.111327	6.57418	0.288059	0.591467	0.922095
ATF6B	-0.978923	5.16704	11.9538	0.000545369	0.00264388		ATF6B	-0.777348	5.16704	7.67752	0.00559129	0.203733		ATF6B	0.272313	5.16704	0.886947	0.346306	0.862737		ATF6B	-0.975075	5.16704	11.9645	0.000542225	0.00286547		ATF6B	-0.406888	5.16704	2.11164	0.146182	0.459093		ATF6B	-0.293149	5.16704	1.02797	0.310636	0.797714
ATF7	-0.443511	5.16341	5.102	0.0238983	0.0607411		ATF7	-0.322802	5.16341	2.74962	0.0972774	0.635358		ATF7	-0.215547	5.16341	1.1496	0.283633	0.837718		ATF7	-0.406388	5.16341	4.37537	0.0364619	0.0899191		ATF7	-0.416516	5.16341	4.36534	0.0366771	0.212286		ATF7	-0.234304	5.16341	1.41381	0.234424	0.745337
ATF7IP	-0.822582	6.46948	12.9015	0.000328312	0.00170522		ATF7IP	-0.264386	6.46948	1.36889	0.242003	0.725691		ATF7IP	-0.332971	6.46948	2.11206	0.146143	0.744552		ATF7IP	-0.905279	6.46948	15.652	7.61336e-05	0.000524836		ATF7IP	-0.288497	6.46948	1.61272	0.20411	0.542331		ATF7IP	-0.342062	6.46948	2.25373	0.133293	0.644245
ATF7IP2	-1.37452	3.19696	4.74804	0.0293317	0.071647		ATF7IP2	-0.0253109	3.19696	0.00175364	0.966597	0.993909		ATF7IP2	-0.115801	3.19696	0.0369424	0.847582	0.985816		ATF7IP2	-0.727566	3.19696	1.39443	0.237659	0.373147		ATF7IP2	-0.289029	3.19696	0.223339	0.636507	0.863729		ATF7IP2	-0.0864106	3.19696	0.020871	0.885131	0.98335
ATG10	-1.03644	3.86987	13.1583	0.000286242	0.00151152		ATG10	0.226362	3.86987	0.711359	0.398993	0.801165		ATG10	0.0461925	3.86987	0.0232067	0.878921	0.988692		ATG10	-0.927019	3.86987	10.8786	0.000972832	0.00463364		ATG10	-0.188219	3.86987	0.460475	0.497402	0.78755		ATG10	0.0677902	3.86987	0.0530371	0.81786	0.974466
ATG101	0.932421	4.94555	19.9803	7.82456e-06	6.56453e-05		ATG101	0.264079	4.94555	1.5472	0.213549	0.714301		ATG101	0.314327	4.94555	1.7423	0.186847	0.792294		ATG101	0.952309	4.94555	20.9396	4.74002e-06	4.53283e-05		ATG101	0.116378	4.94555	0.288313	0.591304	0.841328		ATG101	0.142069	4.94555	0.370539	0.542711	0.904611
ATG12	0.377578	5.31571	2.57466	0.108587	0.201811		ATG12	0.108067	5.31571	0.209111	0.647465	0.90018		ATG12	-0.0650407	5.31571	0.066697	0.796208	0.981491		ATG12	0.332282	5.31571	2.00012	0.157287	0.275075		ATG12	0.237624	5.31571	0.999163	0.317513	0.658446		ATG12	0.169217	5.31571	0.47217	0.491991	0.892243
ATG13	-0.378543	6.94418	2.96094	0.0852983	0.167133		ATG13	-0.285665	6.94418	1.69398	0.193078	0.701712		ATG13	0.00377861	6.94418	0.000290914	0.986392	1		ATG13	-0.483561	6.94418	4.83526	0.0278834	0.0724532		ATG13	-0.301868	6.94418	1.87455	0.170955	0.498363		ATG13	0.0713749	6.94418	0.104931	0.745991	0.956431
ATG14	0.412414	3.77401	2.79721	0.0944283	0.180641		ATG14	0.0976863	3.77401	0.152323	0.696325	0.917555		ATG14	0.200168	3.77401	0.520692	0.470546	0.912908		ATG14	-0.0972656	3.77401	0.151408	0.697194	0.793328		ATG14	-0.285783	3.77401	1.18027	0.277301	0.616966		ATG14	-0.0913992	3.77401	0.112364	0.737469	0.954578
ATG16L1	0.246199	4.2674	1.02884	0.310431	0.444561		ATG16L1	-0.153228	4.2674	0.386689	0.534045	0.862123		ATG16L1	0.150406	4.2674	0.31301	0.575839	0.936684		ATG16L1	0.15813	4.2674	0.430138	0.511921	0.644364		ATG16L1	-0.0991341	4.2674	0.157383	0.691578	0.888496		ATG16L1	0.199368	4.2674	0.586653	0.443716	0.878582
ATG16L2	-0.866272	2.75102	6.32724	0.0118897	0.0343733		ATG16L2	-0.115439	2.75102	0.126502	0.722087	0.926498		ATG16L2	-0.109097	2.75102	0.0925576	0.76095	0.974232		ATG16L2	-0.936942	2.75102	7.75212	0.00536496	0.0190767		ATG16L2	-0.379061	2.75102	1.24056	0.265363	0.607514		ATG16L2	-0.598191	2.75102	2.83067	0.0924797	0.570732
ATG2A	0.552083	3.35585	3.40322	0.0650693	0.135949		ATG2A	-0.0887378	3.35585	0.0828109	0.773524	0.939579		ATG2A	-0.468399	3.35585	1.83272	0.175807	0.777582		ATG2A	0.366918	3.35585	1.50723	0.219562	0.351796		ATG2A	-0.272067	3.35585	0.718804	0.396537	0.721207		ATG2A	-0.0104518	3.35585	0.00107164	0.973885	0.996322
ATG2B	-0.254196	4.79557	1.21825	0.269705	0.400016		ATG2B	-0.352973	4.79557	2.34207	0.125923	0.654821		ATG2B	-0.340067	4.79557	1.92992	0.164768	0.768961		ATG2B	-0.243142	4.79557	1.1271	0.288394	0.431012		ATG2B	-0.421647	4.79557	3.21228	0.0730876	0.321803		ATG2B	-0.353432	4.79557	2.17391	0.140369	0.657426
ATG3	0.0638662	5.78694	0.168588	0.68137	0.779953		ATG3	-0.136877	5.78694	0.765119	0.381731	0.792553		ATG3	0.0933001	5.78694	0.298509	0.584819	0.936756		ATG3	0.155495	5.78694	1.01846	0.312884	0.457462		ATG3	-0.0341372	5.78694	0.0466129	0.829065	0.942694		ATG3	0.093987	5.78694	0.31813	0.572734	0.914701
ATG4A	-0.361595	4.57767	2.75327	0.0970558	0.184718		ATG4A	-0.297683	4.57767	1.89247	0.168924	0.682518		ATG4A	0.293562	4.57767	1.57142	0.210001	0.805909		ATG4A	-0.0208453	4.57767	0.00960823	0.921915	0.949595		ATG4A	-0.18478	4.57767	0.709592	0.399579	0.724048		ATG4A	0.0482435	4.57767	0.0439173	0.834008	0.977346
ATG4B	-0.135422	5.97658	0.549757	0.458417	0.590686		ATG4B	-0.0114318	5.97658	0.00394863	0.949895	0.98968		ATG4B	0.487669	5.97658	6.41014	0.0113471	0.323712		ATG4B	-0.0928563	5.97658	0.261495	0.609095	0.725858		ATG4B	-0.13874	5.97658	0.566374	0.451703	0.756713		ATG4B	0.267643	5.97658	1.97113	0.160328	0.688524
ATG4C	-1.4826	4.92232	55.0792	1.1577e-13	4.74517e-12		ATG4C	-0.397342	4.92232	4.60491	0.0318805	0.470954		ATG4C	-0.096331	4.92232	0.252748	0.615147	0.946223		ATG4C	-1.37221	4.92232	49.5977	1.88739e-12	7.29647e-11		ATG4C	-0.284705	4.92232	2.30416	0.129028	0.429487		ATG4C	-0.17839	4.92232	0.903757	0.341776	0.818545
ATG4D	-0.305349	3.55274	0.816213	0.36629	0.501583		ATG4D	0.295495	3.55274	0.808255	0.368637	0.787004		ATG4D	0.513191	3.55274	2.05894	0.151316	0.751437		ATG4D	0.327771	3.55274	1.00654	0.315732	0.460444		ATG4D	0.154948	3.55274	0.214572	0.643207	0.867039		ATG4D	0.328731	3.55274	0.869135	0.351195	0.823994
ATG5	0.183282	5.67879	1.19498	0.274328	0.405239		ATG5	-0.0556757	5.67879	0.108814	0.741499	0.930305		ATG5	-0.0133031	5.67879	0.00535582	0.94166	0.995961		ATG5	0.199757	5.67879	1.43757	0.230533	0.365075		ATG5	0.186905	5.67879	1.21171	0.270993	0.612314		ATG5	-0.132436	5.67879	0.551894	0.457545	0.88359
ATG7	0.12553	4.95489	0.270029	0.603312	0.718148		ATG7	0.172005	4.95489	0.510796	0.474794	0.835622		ATG7	0.127711	4.95489	0.259507	0.610459	0.944281		ATG7	0.176672	4.95489	0.542672	0.461327	0.600568		ATG7	0.275525	4.95489	1.28313	0.257319	0.599975		ATG7	0.278581	4.95489	1.28563	0.256855	0.765166
ATG9A	-0.217432	5.48711	0.434319	0.509877	0.637289		ATG9A	-0.217649	5.48711	0.435956	0.509081	0.851938		ATG9A	0.366762	5.48711	1.18673	0.27599	0.837297		ATG9A	-0.0202052	5.48711	0.00379063	0.950907	0.967187		ATG9A	0.00855005	5.48711	0.0006701	0.979348	0.992331		ATG9A	0.600553	5.48711	3.22494	0.0725246	0.522149
ATG9B	-3.07525	0.0146333	3.41866	0.0644632	0.134915		ATG9B	0.562831	0.0146333	0.159701	0.689432	0.914048		ATG9B	-2.24004	0.0146333	1.61394	0.203938	0.802829		ATG9B	-4.90731	0.0146333	7.6354	0.00572337	0.020125		ATG9B	-1.4963	0.0146333	0.947612	0.330328	0.669674		ATG9B	0.971548	0.0146333	0.433423	0.510314	0.897737
ATHL1	-0.281385	1.88744	0.465906	0.494877	0.624759		ATHL1	-0.305463	1.88744	0.552833	0.457163	0.826323		ATHL1	0.0727656	1.88744	0.0236648	0.877741	0.988692		ATHL1	-0.54231	1.88744	1.73193	0.188165	0.313946		ATHL1	-0.81946	1.88744	3.38293	0.065875	0.303154		ATHL1	-0.0558817	1.88744	0.0152559	0.901699	0.987631
ATIC	0.137903	6.12832	0.683565	0.408362	0.542969		ATIC	-0.00823211	6.12832	0.00242623	0.960715	0.992233		ATIC	-0.144054	6.12832	0.66497	0.414811	0.892644		ATIC	0.0837523	6.12832	0.253746	0.614449	0.72976		ATIC	0.0528362	6.12832	0.0982417	0.75395	0.913386		ATIC	-0.245928	6.12832	1.99654	0.157659	0.685478
ATL1	-0.29109	2.6524	0.7071	0.400408	0.535188		ATL1	-0.35222	2.6524	1.03324	0.309398	0.75811		ATL1	-0.223784	2.6524	0.380117	0.537541	0.93103		ATL1	-0.290637	2.6524	0.732559	0.392055	0.535759		ATL1	0.115968	2.6524	0.113399	0.736307	0.906947		ATL1	-0.515119	2.6524	2.12033	0.145355	0.664647
ATL2	-0.446203	3.97312	1.69035	0.193555	0.311888		ATL2	-0.248294	3.97312	0.534883	0.464561	0.829995		ATL2	-0.180093	3.97312	0.263649	0.607624	0.943507		ATL2	-0.649766	3.97312	3.59665	0.0578962	0.12886		ATL2	0.125498	3.97312	0.136433	0.711853	0.896263		ATL2	-0.232245	3.97312	0.450851	0.501931	0.895498
ATL3	-0.81025	5.80366	9.5902	0.00195618	0.00780409		ATL3	-0.219257	5.80366	0.727109	0.393822	0.799042		ATL3	-0.386553	5.80366	2.23869	0.134595	0.730934		ATL3	-0.34624	5.80366	1.8127	0.178185	0.301622		ATL3	0.197188	5.80366	0.587821	0.443263	0.749773		ATL3	-0.21434	5.80366	0.701497	0.402281	0.855385
ATM	-0.882951	4.87501	16.9005	3.93922e-05	0.000269371		ATM	0.0718309	4.87501	0.122819	0.725997	0.927316		ATM	-0.626492	4.87501	7.9811	0.00472682	0.237353		ATM	-0.750231	4.87501	12.6205	0.000381537	0.00213047		ATM	-0.27141	4.87501	1.65063	0.198873	0.536212		ATM	-0.25387	4.87501	1.43214	0.231415	0.742888
ATMIN	-0.105213	6.8926	0.311918	0.576506	0.69571		ATMIN	-0.203498	6.8926	1.16575	0.280275	0.743202		ATMIN	-0.0358279	6.8926	0.0348839	0.851839	0.98627		ATMIN	0.0210573	6.8926	0.0126002	0.910625	0.942197		ATMIN	0.0995222	6.8926	0.278138	0.597924	0.844337		ATMIN	-0.0286128	6.8926	0.0225723	0.880575	0.983249
ATN1	-0.275127	5.01705	1.08784	0.296951	0.431444		ATN1	-0.00261646	5.01705	9.95698e-05	0.992038	0.998342		ATN1	-0.380746	5.01705	1.78616	0.181395	0.785373		ATN1	-0.581503	5.01705	4.8017	0.0284317	0.0735549		ATN1	-0.783915	5.01705	8.4075	0.00373677	0.0461015		ATN1	-0.558621	5.01705	3.96163	0.0465486	0.444514
ATOX1	0.412227	7.27282	2.13297	0.144161	0.249803		ATOX1	0.588583	7.27282	4.33822	0.0372658	0.491275		ATOX1	0.209561	7.27282	0.536792	0.463765	0.910404		ATOX1	0.376634	7.27282	1.78182	0.181926	0.306468		ATOX1	0.179278	7.27282	0.40259	0.525755	0.807229		ATOX1	-0.0292263	7.27282	0.0104846	0.918444	0.988781
ATP10B	-1.48029	0.292464	1.77288	0.183026	0.298958		ATP10B	1.39895	0.292464	2.29274	0.12998	0.659205		ATP10B	0.481995	0.292464	0.237823	0.625783	0.947026		ATP10B	-1.85808	0.292464	2.82634	0.0927297	0.185405		ATP10B	0.707326	0.292464	0.545353	0.460223	0.762537		ATP10B	-0.501264	0.292464	0.250617	0.616641	0.929058
ATP10D	0.636715	5.2359	6.51916	0.0106718	0.0315426		ATP10D	-0.337276	5.2359	1.75842	0.184822	0.695727		ATP10D	0.0436712	5.2359	0.0286175	0.865665	0.987877		ATP10D	0.698219	5.2359	7.89045	0.00496965	0.0178718		ATP10D	0.0693772	5.2359	0.0743825	0.78506	0.923815		ATP10D	0.106296	5.2359	0.174578	0.676075	0.941867
ATP11A	0.291059	4.75321	0.844242	0.358186	0.492841		ATP11A	-0.347212	4.75321	1.17662	0.278046	0.743191		ATP11A	-0.551215	4.75321	2.84257	0.0917972	0.664402		ATP11A	0.0622976	4.75321	0.03883	0.843786	0.89712		ATP11A	-0.784793	4.75321	5.6899	0.0170629	0.132303		ATP11A	-0.491906	4.75321	2.32964	0.126931	0.634796
ATP11B	0.258114	4.73822	1.07625	0.299538	0.433859		ATP11B	-0.330265	4.73822	1.70103	0.192153	0.701246		ATP11B	-0.202449	4.73822	0.606856	0.435974	0.902454		ATP11B	0.0184365	4.73822	0.00549926	0.940885	0.961662		ATP11B	-0.320136	4.73822	1.55236	0.212787	0.554134		ATP11B	-0.150804	4.73822	0.350187	0.554007	0.909639
ATP11C	0.352113	4.63735	1.67548	0.195526	0.314543		ATP11C	-0.070127	4.63735	0.065224	0.798422	0.946562		ATP11C	-0.173477	4.63735	0.378271	0.53853	0.93103		ATP11C	0.31685	4.63735	1.37322	0.241259	0.37693		ATP11C	0.221718	4.63735	0.644515	0.422081	0.736315		ATP11C	-0.0930156	4.63735	0.112767	0.737016	0.954578
ATP13A1	-0.0200946	7.01609	0.00384329	0.950567	0.970402		ATP13A1	-0.152882	7.01609	0.222309	0.637286	0.896653		ATP13A1	0.314574	7.01609	0.92962	0.334962	0.860532		ATP13A1	0.105158	7.01609	0.105504	0.745322	0.82866		ATP13A1	0.113793	7.01609	0.122921	0.725888	0.901184		ATP13A1	0.344317	7.01609	1.11781	0.290391	0.784845
ATP13A2	-0.0861806	6.71846	0.0671482	0.795535	0.862549		ATP13A2	-0.227145	6.71846	0.465807	0.494923	0.846306		ATP13A2	0.428902	6.71846	1.64562	0.199557	0.799595		ATP13A2	0.0682553	6.71846	0.0422705	0.837105	0.89304		ATP13A2	0.375346	6.71846	1.27158	0.25947	0.601818		ATP13A2	0.284116	6.71846	0.725533	0.394335	0.851044
ATP13A3	0.809717	6.59763	8.63527	0.00329716	0.0120032		ATP13A3	-0.0125156	6.59763	0.00206573	0.963748	0.992878		ATP13A3	-0.276776	6.59763	0.99746	0.317926	0.856703		ATP13A3	0.535604	6.59763	3.80326	0.0511528	0.117147		ATP13A3	0.229452	6.59763	0.69149	0.405658	0.726306		ATP13A3	-0.241208	6.59763	0.764834	0.38182	0.843886
ATP13A4	-1.24614	2.32386	6.3791	0.0115472	0.0335541		ATP13A4	-0.624386	2.32386	1.78069	0.182065	0.692587		ATP13A4	0.405018	2.32386	0.782284	0.376444	0.877441		ATP13A4	-0.926766	2.32386	3.89082	0.0485508	0.112284		ATP13A4	-0.709684	2.32386	2.13988	0.143513	0.45438		ATP13A4	-0.260815	2.32386	0.321845	0.570501	0.914553
ATP1A1	0.250846	7.31431	1.39738	0.237162	0.36323		ATP1A1	-0.322843	7.31431	2.29836	0.129511	0.659205		ATP1A1	-0.192173	7.31431	0.797256	0.371915	0.875275		ATP1A1	-0.28679	7.31431	1.81938	0.177387	0.300832		ATP1A1	-0.61259	7.31431	8.12468	0.00436668	0.052354		ATP1A1	-0.155689	7.31431	0.528255	0.467341	0.887012
ATP1A3	-0.882206	5.68786	12.4623	0.000415258	0.00208364		ATP1A3	-0.382559	5.68786	2.41078	0.120502	0.649812		ATP1A3	-0.16864	5.68786	0.444457	0.504979	0.925471		ATP1A3	-1.09986	5.68786	19.2421	1.15147e-05	9.85481e-05		ATP1A3	-0.972145	5.68786	14.8311	0.000117579	0.00303033		ATP1A3	-0.512141	5.68786	4.11615	0.0424755	0.428366
ATP1B1	-0.407026	7.30494	3.02869	0.0818039	0.161861		ATP1B1	0.106235	7.30494	0.20805	0.6483	0.900578		ATP1B1	-0.324298	7.30494	1.88538	0.169724	0.77058		ATP1B1	-0.349254	7.30494	2.23713	0.134731	0.245208		ATP1B1	-0.259904	7.30494	1.23395	0.26664	0.6084		ATP1B1	-0.599615	7.30494	6.43584	0.011184	0.252656
ATP1B2	0.22762	6.05561	2.11449	0.145911	0.251957		ATP1B2	-0.236523	6.05561	2.22612	0.135695	0.66403		ATP1B2	0.503323	6.05561	9.54652	0.00200329	0.163238		ATP1B2	0.0283356	6.05561	0.0327831	0.85632	0.905886		ATP1B2	-0.909772	6.05561	29.6607	5.14667e-08	3.38337e-06		ATP1B2	-0.000898532	6.05561	3.02904e-05	0.995609	1
ATP1B3	1.11141	7.11222	37.2932	1.0164e-09	2.04604e-08		ATP1B3	0.419261	7.11222	5.33414	0.0209117	0.397439		ATP1B3	0.399983	7.11222	4.44292	0.0350463	0.492712		ATP1B3	0.925809	7.11222	25.9929	3.42674e-07	4.32971e-06		ATP1B3	0.694597	7.11222	14.5351	0.000137571	0.00341618		ATP1B3	0.113485	7.11222	0.360088	0.548457	0.907882
ATP2A2	0.138005	5.93373	0.71765	0.396916	0.531827		ATP2A2	0.0518378	5.93373	0.100977	0.750661	0.932447		ATP2A2	0.000334786	5.93373	3.69904e-06	0.998465	1		ATP2A2	0.182297	5.93373	1.26674	0.260378	0.398881		ATP2A2	-0.468011	5.93373	7.7134	0.00548123	0.0615418		ATP2A2	-0.152554	5.93373	0.776621	0.378177	0.840878
ATP2A3	-1.8256	1.85428	14.3448	0.000152197	0.000872409		ATP2A3	0.0784575	1.85428	0.0407117	0.840096	0.958982		ATP2A3	0.0712968	1.85428	0.026736	0.870116	0.988393		ATP2A3	-1.03302	1.85428	6.00748	0.0142454	0.0423348		ATP2A3	0.181656	1.85428	0.208651	0.647826	0.869562		ATP2A3	0.116423	1.85428	0.0814347	0.775362	0.964342
ATP2B1	1.78515	5.38558	105.788	8.20603e-25	1.41351e-22		ATP2B1	0.292593	5.38558	2.63992	0.104209	0.642132		ATP2B1	0.127982	5.38558	0.410919	0.521504	0.93034		ATP2B1	1.21678	5.38558	48.8851	2.71404e-12	9.9818e-11		ATP2B1	0.184825	5.38558	1.00333	0.316505	0.657256		ATP2B1	-0.143754	5.38558	0.536372	0.46394	0.885453
ATP2B2	-2.19403	6.95091	33.7389	6.30278e-09	1.0843e-07		ATP2B2	-0.748774	6.95091	4.28709	0.0384028	0.495812		ATP2B2	-1.03886	6.95091	8.13378	0.00434481	0.229284		ATP2B2	-2.65775	6.95091	47.8127	4.6895e-12	1.64471e-10		ATP2B2	-1.36595	6.95091	13.8138	0.000201852	0.0046635		ATP2B2	-0.864479	6.95091	5.69558	0.0170077	0.294568
ATP2B3	-0.599077	2.37583	1.33275	0.248316	0.375704		ATP2B3	-0.400112	2.37583	0.613815	0.433355	0.817085		ATP2B3	-1.48808	2.37583	8.24235	0.00409241	0.224643		ATP2B3	-1.26493	2.37583	5.64272	0.017528	0.0498685		ATP2B3	-1.18514	2.37583	4.61448	0.0317031	0.194595		ATP2B3	-0.118952	2.37583	0.0631092	0.801648	0.969564
ATP2B4	-0.308481	5.53612	1.52356	0.217081	0.340209		ATP2B4	-0.190826	5.53612	0.586877	0.443629	0.820396		ATP2B4	-0.884822	5.53612	11.9938	0.000533778	0.078567		ATP2B4	-0.521299	5.53612	4.34445	0.0371298	0.0910382		ATP2B4	-0.376432	5.53612	2.22449	0.135838	0.441259		ATP2B4	-0.531571	5.53612	4.5212	0.0334773	0.393735
ATP2C1	-0.99616	7.61261	19.4649	1.02467e-05	8.34457e-05		ATP2C1	-0.363948	7.61261	2.66281	0.102719	0.640651		ATP2C1	-0.0611006	7.61261	0.0741112	0.785442	0.979364		ATP2C1	-0.777078	7.61261	12.0047	0.000530655	0.00281636		ATP2C1	-0.141719	7.61261	0.403804	0.525131	0.80707		ATP2C1	0.093282	7.61261	0.173926	0.676646	0.941867
ATP2C2	3.94992	0.227489	19.1801	1.18946e-05	9.52129e-05		ATP2C2	1.78436	0.227489	2.24793	0.133793	0.663904		ATP2C2	-0.245135	0.227489	0.0475269	0.827424	0.983817		ATP2C2	3.9916	0.227489	20.6842	5.41604e-06	5.10398e-05		ATP2C2	2.10467	0.227489	3.13004	0.0768621	0.329533		ATP2C2	0.253608	0.227489	0.0724537	0.787797	0.96587
ATP5A1	-0.157489	9.46442	1.64146	0.200125	0.320011		ATP5A1	0.00398206	9.46442	0.00105183	0.974128	0.99635		ATP5A1	0.180491	9.46442	2.11664	0.145706	0.744003		ATP5A1	-0.0702097	9.46442	0.32696	0.567455	0.692363		ATP5A1	0.0180944	9.46442	0.0216403	0.883048	0.961783		ATP5A1	0.185151	9.46442	2.23978	0.134501	0.646286
ATP5B	-0.046565	10.4562	0.101272	0.750308	0.829669		ATP5B	-0.0531123	10.4562	0.131766	0.716608	0.924186		ATP5B	0.177393	10.4562	1.45722	0.227373	0.818888		ATP5B	0.0265183	10.4562	0.0328708	0.85613	0.905857		ATP5B	0.0680043	10.4562	0.21579	0.642267	0.866373		ATP5B	0.327106	10.4562	4.95969	0.0259448	0.360072
ATP5C1	0.339863	7.98017	2.65349	0.103323	0.193826		ATP5C1	0.273197	7.98017	1.71499	0.19034	0.698913		ATP5C1	0.144953	7.98017	0.46917	0.493369	0.920704		ATP5C1	0.350266	7.98017	2.82	0.0930967	0.185893		ATP5C1	0.214338	7.98017	1.05235	0.304967	0.645613		ATP5C1	-0.0458417	7.98017	0.047153	0.828093	0.976298
ATP5D	0.323794	7.23927	1.96994	0.160454	0.271004		ATP5D	0.4241	7.23927	3.37845	0.0660541	0.585076		ATP5D	0.256928	7.23927	1.191	0.275129	0.837297		ATP5D	0.204544	7.23927	0.786539	0.375149	0.519754		ATP5D	0.21142	7.23927	0.836251	0.360471	0.693229		ATP5D	-0.00624252	7.23927	0.00070672	0.978791	0.997639
ATP5E	0.477183	8.41094	2.47419	0.115729	0.211328		ATP5E	0.529411	8.41094	3.04247	0.0811123	0.605473		ATP5E	0.284662	8.41094	0.873488	0.349991	0.863784		ATP5E	0.519227	8.41094	2.9277	0.0870714	0.17682		ATP5E	0.366596	8.41094	1.46091	0.226785	0.570548		ATP5E	-0.0138953	8.41094	0.00208598	0.963571	0.994697
ATP5F1	0.185235	7.7966	1.18176	0.276997	0.408649		ATP5F1	0.105048	7.7966	0.379792	0.537715	0.863299		ATP5F1	0.265865	7.7966	2.34299	0.125848	0.723728		ATP5F1	0.249071	7.7966	2.14164	0.143349	0.256574		ATP5F1	0.223567	7.7966	1.71222	0.190697	0.524171		ATP5F1	-0.0102345	7.7966	0.00348943	0.952895	0.993163
ATP5G1	0.70107	7.14654	6.47144	0.0109622	0.0322119		ATP5G1	0.468056	7.14654	2.89369	0.0889271	0.621212		ATP5G1	0.303711	7.14654	1.17137	0.27912	0.837297		ATP5G1	0.635491	7.14654	5.32537	0.0210172	0.0580714		ATP5G1	0.300976	7.14654	1.19379	0.274565	0.614968		ATP5G1	0.209553	7.14654	0.561765	0.45355	0.882584
ATP5G2	0.103794	8.20535	0.119034	0.730085	0.816687		ATP5G2	0.414762	8.20535	1.89641	0.16848	0.682518		ATP5G2	-0.080393	8.20535	0.0705484	0.79054	0.980735		ATP5G2	0.0483212	8.20535	0.0258036	0.872381	0.916707		ATP5G2	-0.0594682	8.20535	0.0390042	0.84344	0.947833		ATP5G2	-0.13536	8.20535	0.2005	0.654318	0.938356
ATP5G3	0.614125	9.0996	5.60544	0.0179048	0.0480094		ATP5G3	0.395234	9.0996	2.33053	0.126859	0.65514		ATP5G3	0.163436	9.0996	0.395375	0.529488	0.93103		ATP5G3	0.470127	9.0996	3.29437	0.0695178	0.14891		ATP5G3	0.133623	9.0996	0.266668	0.605576	0.847984		ATP5G3	-0.0303333	9.0996	0.0136432	0.907015	0.988341
ATP5H	0.455773	7.63969	2.54398	0.110716	0.204926		ATP5H	0.356858	7.63969	1.56102	0.211517	0.713768		ATP5H	0.149334	7.63969	0.268113	0.604601	0.942527		ATP5H	0.374998	7.63969	1.72404	0.189173	0.315252		ATP5H	0.18473	7.63969	0.417784	0.518045	0.802017		ATP5H	-0.139765	7.63969	0.235439	0.62752	0.933052
ATP5I	0.673936	7.31365	4.74661	0.0293561	0.071681		ATP5I	0.652214	7.31365	4.44668	0.0349691	0.487062		ATP5I	0.240827	7.31365	0.59578	0.440193	0.903874		ATP5I	0.523183	7.31365	2.8686	0.0903233	0.18193		ATP5I	0.345355	7.31365	1.24909	0.263726	0.605537		ATP5I	0.0625429	7.31365	0.0403144	0.840867	0.978521
ATP5J	0.236673	8.10886	0.8715	0.35054	0.484969		ATP5J	0.325524	8.10886	1.64758	0.199288	0.707148		ATP5J	0.250622	8.10886	0.959579	0.327293	0.860089		ATP5J	0.190649	8.10886	0.565751	0.451952	0.591834		ATP5J	0.263091	8.10886	1.07469	0.299889	0.640026		ATP5J	0.108641	8.10886	0.180932	0.670574	0.940257
ATP5J2	0.676584	7.52998	5.96932	0.0145569	0.0404678		ATP5J2	0.447198	7.52998	2.6168	0.105738	0.644082		ATP5J2	0.143279	7.52998	0.261786	0.608896	0.944222		ATP5J2	0.617953	7.52998	4.98723	0.025535	0.0677189		ATP5J2	0.368258	7.52998	1.77138	0.183211	0.514572		ATP5J2	0.0400502	7.52998	0.0205325	0.88606	0.983622
ATP5J2-PTCD1	0.612785	2.12746	0.473125	0.491553	0.621659		ATP5J2-PTCD1	0.222856	2.12746	0.0619713	0.803407	0.94796		ATP5J2-PTCD1	0.334882	2.12746	0.12206	0.72681	0.968322		ATP5J2-PTCD1	0.515029	2.12746	0.340196	0.559716	0.685669		ATP5J2-PTCD1	1.82374	2.12746	4.09628	0.0429777	0.234593		ATP5J2-PTCD1	0.657583	2.12746	0.496795	0.480912	0.888136
ATP5L	0.424918	8.53181	3.14674	0.0760787	0.153125		ATP5L	0.409616	8.53181	2.92472	0.0872321	0.61858		ATP5L	0.156029	8.53181	0.417229	0.518323	0.928893		ATP5L	0.358085	8.53181	2.23728	0.134718	0.245208		ATP5L	0.0309245	8.53181	0.0166652	0.897283	0.967706		ATP5L	0.25923	8.53181	1.1551	0.282484	0.780452
ATP5L2	0.787181	1.12415	2.10261	0.147048	0.25352		ATP5L2	0.71162	1.12415	1.71292	0.190607	0.699118		ATP5L2	0.222062	1.12415	0.112316	0.737523	0.971225		ATP5L2	1.03517	1.12415	4.0037	0.0454004	0.106703		ATP5L2	0.623278	1.12415	1.19146	0.275036	0.615472		ATP5L2	0.129367	1.12415	0.04276	0.836178	0.977604
ATP5O	0.142995	8.29898	0.313307	0.575658	0.69508		ATP5O	0.357495	8.29898	1.95579	0.161965	0.681555		ATP5O	0.319918	8.29898	1.53849	0.214843	0.808784		ATP5O	0.110216	8.29898	0.186197	0.666101	0.768682		ATP5O	0.190029	8.29898	0.552363	0.457354	0.760747		ATP5O	0.189843	8.29898	0.543688	0.460908	0.884723
ATP5S	0.227518	2.11298	0.0548945	0.814755	0.877712		ATP5S	0.684946	2.11298	0.498549	0.480138	0.837833		ATP5S	-0.710995	2.11298	0.515939	0.472579	0.913907		ATP5S	0.404867	2.11298	0.173538	0.676987	0.776855		ATP5S	0.547829	2.11298	0.315522	0.574311	0.832232		ATP5S	0.0606503	2.11298	0.00391216	0.950127	0.992227
ATP5SL	0.219653	5.68473	1.90952	0.167017	0.279381		ATP5SL	0.217581	5.68473	1.87728	0.170644	0.684904		ATP5SL	0.0137261	5.68473	0.00602153	0.938147	0.99596		ATP5SL	0.256471	5.68473	2.63221	0.104716	0.203016		ATP5SL	-0.0254996	5.68473	0.0246067	0.875351	0.957963		ATP5SL	0.0736292	5.68473	0.184979	0.667129	0.939855
ATP6AP1	-0.185207	9.0331	1.85883	0.17276	0.286383		ATP6AP1	0.0667468	9.0331	0.242316	0.622538	0.891508		ATP6AP1	0.213933	9.0331	2.43559	0.118609	0.712715		ATP6AP1	0.0108055	9.0331	0.00635334	0.93647	0.959109		ATP6AP1	0.193572	9.0331	2.03101	0.154119	0.472672		ATP6AP1	0.184052	9.0331	1.81333	0.178109	0.705361
ATP6AP1L	-2.98956	1.24228	23.9811	9.72871e-07	1.03915e-05		ATP6AP1L	-0.820481	1.24228	2.99973	0.0832783	0.608294		ATP6AP1L	-0.521669	1.24228	0.79267	0.373294	0.875674		ATP6AP1L	-1.71056	1.24228	11.3425	0.000757539	0.00379411		ATP6AP1L	-0.8027	1.24228	2.67767	0.101764	0.382776		ATP6AP1L	0.0372646	1.24228	0.00509763	0.943081	0.991287
ATP6AP2	-0.270656	8.48148	2.84543	0.0916341	0.176548		ATP6AP2	-0.129931	8.48148	0.657958	0.417282	0.810427		ATP6AP2	0.0990095	8.48148	0.37569	0.539919	0.93103		ATP6AP2	-0.113936	8.48148	0.506587	0.47662	0.614015		ATP6AP2	0.171598	8.48148	1.14597	0.284394	0.624596		ATP6AP2	0.115471	8.48148	0.514083	0.473377	0.887156
ATP6V0A1	-0.0904953	6.48741	0.121806	0.727084	0.81433		ATP6V0A1	-0.298854	6.48741	1.32376	0.249918	0.733347		ATP6V0A1	0.0459906	6.48741	0.0307069	0.860896	0.987558		ATP6V0A1	0.103138	6.48741	0.159174	0.689918	0.787552		ATP6V0A1	-0.169689	6.48741	0.424218	0.51484	0.799856		ATP6V0A1	0.0589215	6.48741	0.0508664	0.821562	0.975646
ATP6V0A2	0.448654	5.2859	3.07597	0.079457	0.158564		ATP6V0A2	-0.430646	5.2859	2.74544	0.097532	0.635358		ATP6V0A2	-0.410079	5.2859	2.30766	0.128738	0.726139		ATP6V0A2	0.49068	5.2859	3.70768	0.0541626	0.122449		ATP6V0A2	0.0175023	5.2859	0.00454486	0.946251	0.983799		ATP6V0A2	-0.1334	5.2859	0.255477	0.613245	0.928154
ATP6V0A4	0.616408	1.15834	0.886278	0.346488	0.481271		ATP6V0A4	0.406636	1.15834	0.37658	0.539439	0.864232		ATP6V0A4	0.486891	1.15834	0.34708	0.555771	0.931406		ATP6V0A4	0.50644	1.15834	0.599937	0.438602	0.579559		ATP6V0A4	1.21606	1.15834	3.50858	0.0610518	0.29027		ATP6V0A4	0.719874	1.15834	0.871242	0.350612	0.823318
ATP6V0B	0.561491	8.08113	4.94854	0.0261127	0.0651763		ATP6V0B	0.415581	8.08113	2.71591	0.0993522	0.638331		ATP6V0B	0.237061	8.08113	0.865903	0.352092	0.864712		ATP6V0B	0.460515	8.08113	3.3343	0.0678492	0.146253		ATP6V0B	0.0355805	8.08113	0.0198886	0.887849	0.964002		ATP6V0B	0.166278	8.08113	0.427878	0.513032	0.897847
ATP6V0C	0.553272	7.63309	5.2504	0.0219417	0.056657		ATP6V0C	0.30893	7.63309	1.64054	0.200251	0.707232		ATP6V0C	0.0811304	7.63309	0.109952	0.740199	0.971384		ATP6V0C	0.348075	7.63309	2.08352	0.148897	0.263895		ATP6V0C	-0.16116	7.63309	0.443644	0.505369	0.792319		ATP6V0C	-0.0456608	7.63309	0.0350164	0.851561	0.979048
ATP6V0D1	0.147095	7.83743	1.26668	0.260391	0.389642		ATP6V0D1	0.092194	7.83743	0.497348	0.480668	0.837935		ATP6V0D1	0.135427	7.83743	0.998838	0.317592	0.856309		ATP6V0D1	0.127983	7.83743	0.961143	0.326899	0.471283		ATP6V0D1	0.0225608	7.83743	0.0294393	0.863769	0.955076		ATP6V0D1	0.130608	7.83743	0.946235	0.33068	0.811375
ATP6V0E1	0.200384	8.508	0.776427	0.378236	0.513369		ATP6V0E1	0.315359	8.508	1.92167	0.165673	0.682518		ATP6V0E1	0.154492	8.508	0.454213	0.500341	0.924386		ATP6V0E1	0.0664601	8.508	0.0854367	0.770061	0.847489		ATP6V0E1	0.0718393	8.508	0.0996075	0.752301	0.912972		ATP6V0E1	0.0225878	8.508	0.00973909	0.921387	0.989105
ATP6V0E2	-0.714885	7.52656	28.196	1.09632e-07	1.46405e-06		ATP6V0E2	-0.172555	7.52656	1.68828	0.193828	0.701712		ATP6V0E2	0.245051	7.52656	3.24472	0.0716541	0.616439		ATP6V0E2	-0.573436	7.52656	18.3934	1.79681e-05	0.000146963		ATP6V0E2	-0.189822	7.52656	2.01715	0.155531	0.474937		ATP6V0E2	0.0497869	7.52656	0.135307	0.712992	0.949358
ATP6V1A	-0.391227	8.08172	8.53596	0.00348198	0.0125285		ATP6V1A	-0.1499	8.08172	1.26399	0.260897	0.737953		ATP6V1A	-0.0335003	8.08172	0.0611322	0.804715	0.981491		ATP6V1A	-0.439908	8.08172	10.8169	0.0010058	0.00477396		ATP6V1A	-0.205027	8.08172	2.33964	0.126119	0.424074		ATP6V1A	-0.0519498	8.08172	0.148607	0.69987	0.94733
ATP6V1B1	1.15773	0.384329	1.75586	0.185142	0.301581		ATP6V1B1	0.682871	0.384329	0.580145	0.446255	0.821445		ATP6V1B1	1.30287	0.384329	1.79296	0.180566	0.784029		ATP6V1B1	0.952409	0.384329	1.12992	0.287793	0.430266		ATP6V1B1	1.46333	0.384329	2.78399	0.0952104	0.369018		ATP6V1B1	0.117305	0.384329	0.0142733	0.904902	0.988073
ATP6V1B2	0.476786	7.42263	4.32904	0.0374673	0.0874387		ATP6V1B2	0.0287598	7.42263	0.0157497	0.90013	0.977495		ATP6V1B2	0.311493	7.42263	1.81298	0.178151	0.781716		ATP6V1B2	0.343576	7.42263	2.25295	0.13336	0.24356		ATP6V1B2	0.361618	7.42263	2.48138	0.115201	0.40634		ATP6V1B2	0.275279	7.42263	1.42468	0.232634	0.743818
ATP6V1C1	-0.230557	7.1136	2.3084	0.128677	0.229373		ATP6V1C1	-0.0526786	7.1136	0.121485	0.72743	0.927591		ATP6V1C1	-0.0914018	7.1136	0.34859	0.554912	0.931406		ATP6V1C1	-0.149697	7.1136	0.982494	0.321584	0.46604		ATP6V1C1	-0.00113214	7.1136	5.54966e-05	0.994056	0.998824		ATP6V1C1	-0.0857636	7.1136	0.312473	0.576167	0.915853
ATP6V1C2	1.06159	4.53095	14.9829	0.000108491	0.000651518		ATP6V1C2	0.300602	4.53095	1.17199	0.278992	0.743191		ATP6V1C2	0.388469	4.53095	1.69565	0.192858	0.795759		ATP6V1C2	0.968631	4.53095	12.506	0.000405643	0.00224116		ATP6V1C2	0.174304	4.53095	0.380053	0.537575	0.814533		ATP6V1C2	0.0907778	4.53095	0.0944582	0.758584	0.958025
ATP6V1D	0.0504229	7.19473	0.0885356	0.766047	0.841014		ATP6V1D	0.143558	7.19473	0.719198	0.396407	0.800744		ATP6V1D	-0.0079611	7.19473	0.0020973	0.963473	0.996089		ATP6V1D	0.238763	7.19473	1.99568	0.157749	0.275705		ATP6V1D	0.270856	7.19473	2.54461	0.110671	0.398111		ATP6V1D	-0.064047	7.19473	0.137634	0.710644	0.948827
ATP6V1E1	0.293099	7.21865	1.97284	0.160146	0.270683		ATP6V1E1	0.134527	7.21865	0.415195	0.519345	0.856403		ATP6V1E1	0.166257	7.21865	0.607934	0.435567	0.902454		ATP6V1E1	0.223199	7.21865	1.1449	0.28462	0.426459		ATP6V1E1	-0.133453	7.21865	0.404381	0.524835	0.80707		ATP6V1E1	0.0773934	7.21865	0.132999	0.715342	0.949925
ATP6V1E2	0.2415	1.52821	0.22241	0.637209	0.74552		ATP6V1E2	0.524329	1.52821	1.08512	0.297554	0.752594		ATP6V1E2	0.094169	1.52821	0.0213723	0.883769	0.988693		ATP6V1E2	-0.219213	1.52821	0.177692	0.673364	0.774502		ATP6V1E2	0.168202	1.52821	0.101258	0.750325	0.912128		ATP6V1E2	0.600993	1.52821	1.0209	0.312305	0.797867
ATP6V1F	0.503978	7.58731	4.1604	0.0413795	0.0946865		ATP6V1F	0.362722	7.58731	2.15747	0.141878	0.668287		ATP6V1F	0.301848	7.58731	1.45128	0.228323	0.818888		ATP6V1F	0.408023	7.58731	2.7311	0.0984112	0.194112		ATP6V1F	0.34498	7.58731	1.94648	0.162966	0.486326		ATP6V1F	0.28908	7.58731	1.33924	0.247168	0.754339
ATP6V1G1	0.713628	8.45204	14.2711	0.00015828	0.000903471		ATP6V1G1	0.284015	8.45204	2.27209	0.131722	0.660697		ATP6V1G1	-0.0123103	8.45204	0.00416425	0.948547	0.996089		ATP6V1G1	0.487839	8.45204	6.69791	0.0096526	0.0310894		ATP6V1G1	0.0634887	8.45204	0.11313	0.736609	0.906975		ATP6V1G1	-0.0708035	8.45204	0.13854	0.709737	0.948586
ATP6V1H	-0.111225	6.51604	0.497383	0.480652	0.612215		ATP6V1H	0.0099619	6.51604	0.00402187	0.949433	0.98968		ATP6V1H	0.137842	6.51604	0.708472	0.399951	0.888503		ATP6V1H	-0.0683023	6.51604	0.188971	0.663774	0.767371		ATP6V1H	-0.0386254	6.51604	0.059285	0.80763	0.933194		ATP6V1H	-0.16394	6.51604	1.01579	0.31352	0.798604
ATP7A	-0.0945547	3.4331	0.0255454	0.873016	0.918438		ATP7A	-0.816934	3.4331	1.85164	0.173593	0.6879		ATP7A	-0.61495	3.4331	1.06986	0.300978	0.847659		ATP7A	-0.55444	3.4331	0.871792	0.35046	0.495229		ATP7A	-0.649088	3.4331	1.1544	0.282629	0.623039		ATP7A	-0.274028	3.4331	0.217785	0.640733	0.935544
ATP7B	-0.706212	3.9942	6.81753	0.00902671	0.0275501		ATP7B	-0.0494358	3.9942	0.0359261	0.849668	0.961674		ATP7B	-0.0159984	3.9942	0.00321713	0.954768	0.996089		ATP7B	-0.241068	3.9942	0.855901	0.354888	0.499878		ATP7B	-0.0694356	3.9942	0.0684239	0.793646	0.92759		ATP7B	-0.0724711	3.9942	0.0692282	0.792464	0.967422
ATP8A1	-1.81498	6.3734	50.4213	1.24039e-12	4.35186e-11		ATP8A1	-0.388276	6.3734	2.52682	0.111926	0.647801		ATP8A1	-0.372576	6.3734	2.27842	0.131185	0.728939		ATP8A1	-1.86911	6.3734	53.9	2.10952e-13	9.66546e-12		ATP8A1	-0.678318	6.3734	7.54926	0.00600346	0.0655659		ATP8A1	-0.394772	6.3734	2.58528	0.107861	0.602559
ATP8A2	-0.732878	2.07623	3.73257	0.0533613	0.116177		ATP8A2	0.418183	2.07623	1.62913	0.201824	0.707232		ATP8A2	0.0276645	2.07623	0.00539414	0.941452	0.995961		ATP8A2	-0.329366	2.07623	0.901531	0.342371	0.487087		ATP8A2	0.410386	2.07623	1.44932	0.228638	0.572667		ATP8A2	-0.0868773	2.07623	0.0599877	0.806515	0.970984
ATP8B1	1.51377	1.59171	8.84084	0.00294564	0.010985		ATP8B1	0.382462	1.59171	0.477171	0.489707	0.841724		ATP8B1	0.507922	1.59171	0.651018	0.419749	0.895749		ATP8B1	1.36136	1.59171	7.24058	0.00712739	0.0241809		ATP8B1	1.09521	1.59171	4.18825	0.0407051	0.226643		ATP8B1	1.29055	1.59171	5.29823	0.0213471	0.326258
ATP8B2	0.568327	2.87344	1.73083	0.188304	0.305453		ATP8B2	-0.0194493	2.87344	0.00195518	0.964731	0.993647		ATP8B2	-0.726273	2.87344	2.1894	0.138963	0.734356		ATP8B2	0.847347	2.87344	3.9127	0.0479226	0.111266		ATP8B2	-0.609522	2.87344	1.74608	0.18637	0.518861		ATP8B2	-0.767136	2.87344	2.65971	0.102919	0.593822
ATP8B3	-0.852174	0.855985	0.830613	0.362095	0.496914		ATP8B3	-0.138697	0.855985	0.0235832	0.87795	0.970287		ATP8B3	-0.0557081	0.855985	0.00289731	0.957073	0.996089		ATP8B3	-1.11581	0.855985	1.45843	0.22718	0.361194		ATP8B3	0.822435	0.855985	0.845391	0.357859	0.692302		ATP8B3	0.199905	0.855985	0.0392965	0.842862	0.978521
ATP9A	0.448013	5.37739	1.96916	0.160537	0.271107		ATP9A	-0.69138	5.37739	4.53947	0.0331218	0.47832		ATP9A	-0.537425	5.37739	2.74867	0.0973354	0.677164		ATP9A	0.184332	5.37739	0.334788	0.562853	0.688353		ATP9A	-0.651395	5.37739	3.9671	0.0463975	0.245768		ATP9A	-0.409737	5.37739	1.62515	0.202376	0.723281
ATP9B	-0.795409	5.00828	11.2013	0.000817397	0.00373636		ATP9B	-0.275162	5.00828	1.39996	0.236731	0.721324		ATP9B	-0.124556	5.00828	0.261122	0.609351	0.944222		ATP9B	-0.72511	5.00828	9.54979	0.00199972	0.00841963		ATP9B	-0.145021	5.00828	0.382311	0.536369	0.813793		ATP9B	0.105502	5.00828	0.19636	0.657675	0.938356
ATPAF1	-0.617586	6.96012	13.4084	0.000250497	0.00135108		ATPAF1	-0.151727	6.96012	0.8289	0.362591	0.78412		ATPAF1	0.154112	6.96012	0.822868	0.364343	0.871749		ATPAF1	-0.383231	6.96012	5.25709	0.0218576	0.0597505		ATPAF1	0.0250464	6.96012	0.0224231	0.880967	0.96067		ATPAF1	0.246712	6.96012	2.14277	0.143243	0.661387
ATPAF2	-0.516952	4.57787	7.47433	0.00625847	0.0203404		ATPAF2	0.0120933	4.57787	0.00438991	0.947174	0.989273		ATPAF2	-0.0714469	4.57787	0.117785	0.73145	0.969329		ATPAF2	-0.34506	4.57787	3.49177	0.0616746	0.135584		ATPAF2	-0.0779223	4.57787	0.17262	0.677793	0.882991		ATPAF2	0.0319709	4.57787	0.0259235	0.872087	0.982619
ATPIF1	0.117039	7.82244	0.248075	0.618434	0.730842		ATPIF1	0.300846	7.82244	1.63881	0.200489	0.707232		ATPIF1	0.224597	7.82244	0.894938	0.344143	0.862077		ATPIF1	0.252943	7.82244	1.15922	0.281626	0.422906		ATPIF1	0.344918	7.82244	2.14841	0.142717	0.453038		ATPIF1	0.0593727	7.82244	0.062851	0.802045	0.969564
ATR	0.146047	4.61455	0.207137	0.649021	0.75522		ATR	0.0157573	4.61455	0.00240928	0.960852	0.992233		ATR	-0.0590237	4.61455	0.0313537	0.859454	0.987558		ATR	0.0655754	4.61455	0.0421558	0.837323	0.89304		ATR	-0.162013	4.61455	0.247221	0.619039	0.855318		ATR	-0.000436905	4.61455	1.73997e-06	0.998948	1
ATRAID	-0.0030456	8.44501	0.000178684	0.989335	0.993624		ATRAID	0.286849	8.44501	1.58482	0.208068	0.712121		ATRAID	0.22183	8.44501	0.93294	0.3341	0.860532		ATRAID	0.219216	8.44501	0.926139	0.335868	0.480649		ATRAID	0.181932	8.44501	0.636648	0.424927	0.737618		ATRAID	0.200685	8.44501	0.766391	0.381336	0.843364
ATRIP	-0.454198	3.32375	1.51327	0.218641	0.342177		ATRIP	-0.367406	3.32375	1.00706	0.315608	0.759948		ATRIP	-0.0806325	3.32375	0.0465956	0.829097	0.983897		ATRIP	-0.332415	3.32375	0.83596	0.360555	0.505713		ATRIP	0.219452	3.32375	0.365309	0.545572	0.819226		ATRIP	-0.101856	3.32375	0.0780347	0.779979	0.964486
ATRN	-0.448166	4.92287	4.41692	0.0355842	0.0837477		ATRN	-0.268665	4.92287	1.62311	0.202658	0.707232		ATRN	-0.346064	4.92287	2.44755	0.117708	0.712715		ATRN	-0.303958	4.92287	2.10353	0.146959	0.261517		ATRN	-0.282283	4.92287	1.7251	0.189037	0.521498		ATRN	0.00605386	4.92287	0.000808389	0.977317	0.997323
ATRNL1	-0.395191	5.04831	3.10918	0.0778522	0.156019		ATRNL1	-0.0440268	5.04831	0.0397985	0.841875	0.959612		ATRNL1	-0.384037	5.04831	2.85375	0.0911609	0.663677		ATRNL1	-0.356494	5.04831	2.59219	0.107392	0.206722		ATRNL1	0.0554682	5.04831	0.0617137	0.803808	0.931459		ATRNL1	-0.314871	5.04831	2.00225	0.157065	0.685047
ATRX	-0.485015	7.13804	6.50809	0.0107385	0.0317175		ATRX	0.0297	7.13804	0.0247536	0.874983	0.968885		ATRX	0.0351635	7.13804	0.0332853	0.855235	0.987014		ATRX	-0.539352	7.13804	8.04904	0.00455277	0.0166231		ATRX	-0.224128	7.13804	1.39153	0.238146	0.58169		ATRX	-0.250084	7.13804	1.69131	0.193428	0.713711
ATXN1	-0.458938	3.94414	2.65297	0.103357	0.193863		ATXN1	-0.157579	3.94414	0.321944	0.570442	0.87761		ATXN1	-0.0905067	3.94414	0.090316	0.763776	0.974232		ATXN1	-1.09674	3.94414	14.4287	0.000145567	0.00092435		ATXN1	-0.724223	3.94414	6.2517	0.0124074	0.106885		ATXN1	-0.5568	3.94414	3.44963	0.0632661	0.498003
ATXN10	-0.0806578	8.1999	0.3678	0.544206	0.667949		ATXN10	-0.0281005	8.1999	0.0447351	0.832492	0.956157		ATXN10	0.0507687	8.1999	0.139632	0.708647	0.964518		ATXN10	0.0680765	8.1999	0.263446	0.607763	0.724968		ATXN10	0.0790126	8.1999	0.351574	0.553224	0.822739		ATXN10	0.0430623	8.1999	0.101647	0.749863	0.957013
ATXN1L	0.213164	3.71743	0.997815	0.31784	0.453039		ATXN1L	-0.0787002	3.71743	0.131143	0.71725	0.924186		ATXN1L	-0.599753	3.71743	5.02301	0.0250126	0.433301		ATXN1L	-0.0814189	3.71743	0.144242	0.7041	0.797969		ATXN1L	-0.664551	3.71743	7.89596	0.00495454	0.0573799		ATXN1L	-0.223675	3.71743	0.851198	0.356214	0.827052
ATXN2	-0.37129	5.48653	2.77131	0.0959674	0.183082		ATXN2	-0.101775	5.48653	0.211968	0.64523	0.899251		ATXN2	0.10735	5.48653	0.22029	0.638819	0.951234		ATXN2	-0.525092	5.48653	5.57026	0.0182681	0.0517261		ATXN2	-0.219436	5.48653	0.957924	0.32771	0.667766		ATXN2	-0.0440936	5.48653	0.0379389	0.845566	0.978521
ATXN2L	0.0110404	4.77798	0.00336222	0.953761	0.972557		ATXN2L	0.0239844	4.77798	0.0159316	0.899557	0.977495		ATXN2L	-0.563023	4.77798	6.92218	0.0085133	0.294645		ATXN2L	-0.10702	4.77798	0.318561	0.572474	0.696738		ATXN2L	-0.555498	4.77798	7.7067	0.00550164	0.0617199		ATXN2L	-0.700863	4.77798	11.4666	0.000708582	0.0664992
ATXN3	-0.197184	3.76445	0.408499	0.522732	0.648823		ATXN3	-0.148034	3.76445	0.231939	0.630089	0.893657		ATXN3	-0.526936	3.76445	2.50792	0.113276	0.703539		ATXN3	-0.572988	3.76445	3.41236	0.0647098	0.141072		ATXN3	-0.30305	3.76445	0.933571	0.333937	0.672619		ATXN3	-0.527858	3.76445	2.66622	0.102499	0.593796
ATXN7	-0.170239	3.66349	0.350927	0.553589	0.676589		ATXN7	-0.0764458	3.66349	0.0717899	0.788748	0.943821		ATXN7	0.0828996	3.66349	0.0697805	0.791657	0.980735		ATXN7	-0.233567	3.66349	0.668876	0.413444	0.556535		ATXN7	-0.637592	3.66349	4.50368	0.0338221	0.201678		ATXN7	-0.0125933	3.66349	0.00169386	0.967171	0.994697
ATXN7L1	-0.424425	2.1342	1.41438	0.234331	0.359988		ATXN7L1	-0.482404	2.1342	1.81354	0.178084	0.689845		ATXN7L1	-1.04863	2.1342	6.88365	0.00869877	0.295548		ATXN7L1	-0.544974	2.1342	2.3973	0.121545	0.227133		ATXN7L1	-0.53676	2.1342	2.04882	0.152324	0.46956		ATXN7L1	-0.377975	2.1342	1.17378	0.278627	0.779816
ATXN7L2	0.651566	3.29705	4.08605	0.0432387	0.0980981		ATXN7L2	-0.579687	3.29705	2.8859	0.089358	0.622305		ATXN7L2	-0.0152981	3.29705	0.00184866	0.965705	0.996089		ATXN7L2	0.251092	3.29705	0.601558	0.437984	0.579043		ATXN7L2	-0.0597486	3.29705	0.0310803	0.860061	0.953462		ATXN7L2	-0.166829	3.29705	0.232128	0.629951	0.933643
ATXN7L3	0.170737	4.095	0.712382	0.398654	0.533437		ATXN7L3	-0.160811	4.095	0.611431	0.43425	0.8171		ATXN7L3	-0.22684	4.095	0.794293	0.372805	0.875433		ATXN7L3	0.122009	4.095	0.370458	0.542754	0.671254		ATXN7L3	-0.638143	4.095	8.49309	0.00356498	0.0445884		ATXN7L3	-0.362436	4.095	2.21332	0.136824	0.651944
ATXN7L3B	-0.307871	7.20166	2.31255	0.128333	0.228911		ATXN7L3B	-0.183051	7.20166	0.821114	0.364855	0.785203		ATXN7L3B	-0.130321	7.20166	0.406485	0.523759	0.93103		ATXN7L3B	-0.39492	7.20166	3.81193	0.0508887	0.11666		ATXN7L3B	-0.417076	7.20166	4.19916	0.0404441	0.226019		ATXN7L3B	-0.0300147	7.20166	0.021817	0.882575	0.98335
AUH	-0.79695	5.25979	18.7635	1.47976e-05	0.000115661		AUH	0.0481634	5.25979	0.0745276	0.784855	0.942907		AUH	0.374107	5.25979	3.85685	0.0495434	0.558012		AUH	-0.956323	5.25979	27.2028	1.83194e-07	2.50543e-06		AUH	-0.103039	5.25979	0.326806	0.567546	0.829021		AUH	0.207057	5.25979	1.21479	0.270386	0.774315
AUNIP	-0.746352	0.8856	1.25849	0.261938	0.391354		AUNIP	0.620203	0.8856	1.19677	0.273969	0.743115		AUNIP	1.23357	0.8856	1.30514	0.253276	0.827041		AUNIP	0.64845	0.8856	1.40065	0.236614	0.372064		AUNIP	1.87062	0.8856	13.0714	0.000299834	0.00649704		AUNIP	1.84705	0.8856	3.95328	0.0467801	0.445093
AUP1	0.888986	6.59649	20.4852	6.00938e-06	5.20864e-05		AUP1	0.37559	6.59649	3.65317	0.0559628	0.563519		AUP1	0.140574	6.59649	0.465159	0.495223	0.921742		AUP1	0.821463	6.59649	17.5192	2.84417e-05	0.000221669		AUP1	0.308167	6.59649	2.42973	0.119053	0.412508		AUP1	0.289942	6.59649	2.03246	0.153971	0.680251
AURKA	-0.54784	3.42581	2.11605	0.145762	0.251813		AURKA	0.705011	3.42581	4.12206	0.0423274	0.508378		AURKA	0.690232	3.42581	2.73484	0.0981812	0.679273		AURKA	0.682993	3.42581	3.90816	0.0480523	0.111472		AURKA	2.78585	3.42581	68.2967	1.40656e-16	5.31678e-14		AURKA	0.521577	3.42581	1.66742	0.196604	0.716244
AURKAIP1	0.509867	6.47632	7.72787	0.00543747	0.0181045		AURKAIP1	0.316986	6.47632	2.97824	0.0843912	0.611499		AURKAIP1	0.3664	6.47632	3.57932	0.0585029	0.572929		AURKAIP1	0.425895	6.47632	5.39778	0.0201623	0.0562808		AURKAIP1	0.37602	6.47632	4.14713	0.0417051	0.229025		AURKAIP1	0.214385	6.47632	1.2479	0.263954	0.772905
AURKB	3.07114	1.73399	3.61229	0.0573542	0.122755		AURKB	7.69633	1.73399	44.5438	2.4873e-11	3.07702e-08		AURKB	3.11919	1.73399	2.30332	0.129098	0.726139		AURKB	6.73783	1.73399	30.4922	3.35205e-08	5.37276e-07		AURKB	8.93755	1.73399	65.6308	5.43811e-16	1.8208e-13		AURKB	0	1.73399	0	1	1
AURKC	0.494907	1.48749	1.00155	0.316935	0.451986		AURKC	-0.171168	1.48749	0.107382	0.743145	0.93057		AURKC	0.848575	1.48749	2.65405	0.103287	0.690369		AURKC	0.358319	1.48749	0.528853	0.46709	0.605752		AURKC	0.194947	1.48749	0.139218	0.70906	0.89531		AURKC	-0.429881	1.48749	0.602057	0.437794	0.876028
AUTS2	-1.00775	4.81121	14.9998	0.000107523	0.000646565		AUTS2	-0.0698855	4.81121	0.0765638	0.782009	0.942198		AUTS2	-0.301082	4.81121	1.22372	0.268632	0.837297		AUTS2	-1.39882	4.81121	28.2377	1.07293e-07	1.54339e-06		AUTS2	-1.14837	4.81121	18.7654	1.47827e-05	0.000503		AUTS2	-0.665644	4.81121	6.05596	0.0138594	0.274085
AVEN	0.925377	3.71109	14.7761	0.000121058	0.000714689		AVEN	-0.0756585	3.71109	0.0880002	0.766735	0.936507		AVEN	-0.176892	3.71109	0.351928	0.553024	0.931366		AVEN	1.03628	3.71109	19.0324	1.28516e-05	0.00010822		AVEN	0.0204927	3.71109	0.00620298	0.937224	0.981338		AVEN	0.0223193	3.71109	0.00651497	0.935668	0.99075
AVIL	0.192766	0.638476	0.0903009	0.763795	0.839707		AVIL	0.0687766	0.638476	0.011363	0.915108	0.982159		AVIL	0.132847	0.638476	0.0300736	0.862323	0.987637		AVIL	-0.675231	0.638476	0.99938	0.317461	0.462181		AVIL	-0.915969	0.638476	1.5298	0.216142	0.558221		AVIL	-0.474625	0.638476	0.388424	0.533129	0.902772
AVL9	0.0113133	4.58973	0.00328054	0.954325	0.972863		AVL9	-0.092892	4.58973	0.2203	0.638812	0.897254		AVL9	-0.082642	4.58973	0.144474	0.703873	0.963492		AVL9	-0.0960606	4.58973	0.238167	0.625533	0.737758		AVL9	-0.154477	4.58973	0.577451	0.447313	0.752803		AVL9	-0.402776	4.58973	3.55431	0.0593909	0.488452
AVPI1	-0.237363	5.7027	1.17939	0.277481	0.409274		AVPI1	-0.0487586	5.7027	0.0501613	0.822783	0.953809		AVPI1	-0.0783991	5.7027	0.114322	0.735276	0.970478		AVPI1	-0.0327857	5.7027	0.0228304	0.879899	0.921193		AVPI1	0.371969	5.7027	2.92248	0.0873533	0.351989		AVPI1	0.307233	5.7027	1.84768	0.174053	0.702284
AXIN1	0.815156	3.02095	2.82634	0.0927295	0.178229		AXIN1	-0.444663	3.02095	0.795412	0.372469	0.789214		AXIN1	-0.479493	3.02095	0.847493	0.357263	0.868059		AXIN1	0.759223	3.02095	2.47059	0.115994	0.219088		AXIN1	-0.688684	3.02095	1.81233	0.178229	0.50758		AXIN1	-0.0220248	3.02095	0.00193155	0.964945	0.994697
AXIN2	-0.354351	3.7493	0.969038	0.32492	0.459856		AXIN2	-0.205138	3.7493	0.32992	0.565706	0.87709		AXIN2	-0.351559	3.7493	0.889295	0.345668	0.862737		AXIN2	-0.972309	3.7493	7.0687	0.0078442	0.0261563		AXIN2	-0.726657	3.7493	3.85821	0.0495031	0.256233		AXIN2	-0.272906	3.7493	0.561084	0.453824	0.882584
AXL	1.50975	6.45375	33.8674	5.89976e-09	1.02142e-07		AXL	0.474439	6.45375	3.40042	0.0651799	0.585076		AXL	-0.340439	6.45375	1.66168	0.197377	0.798555		AXL	1.66562	6.45375	41.0519	1.48239e-10	3.94764e-09		AXL	1.25976	6.45375	23.6242	1.17108e-06	5.53335e-05		AXL	-0.145561	6.45375	0.312309	0.576267	0.915853
AZGP1	0.468762	0.462691	0.473242	0.4915	0.621659		AZGP1	-0.106084	0.462691	0.0218518	0.882482	0.972295		AZGP1	-0.072049	0.462691	0.00747401	0.931107	0.995215		AZGP1	-0.176577	0.462691	0.0630152	0.801792	0.86897		AZGP1	0.0436954	0.462691	0.00330729	0.95414	0.98644		AZGP1	0.351226	0.462691	0.220134	0.638938	0.93532
AZI2	-0.207806	6.38898	1.88189	0.170119	0.283144		AZI2	-0.0425152	6.38898	0.0796229	0.777809	0.940858		AZI2	0.0720803	6.38898	0.207721	0.64856	0.954097		AZI2	-0.340786	6.38898	5.06311	0.0244403	0.0654048		AZI2	-0.207808	6.38898	1.84539	0.17432	0.503313		AZI2	-0.109544	6.38898	0.490479	0.483714	0.889306
AZIN1	-0.344031	7.17008	3.59008	0.0581255	0.124026		AZIN1	-0.222805	7.17008	1.51409	0.218516	0.717053		AZIN1	-0.138719	7.17008	0.573361	0.448926	0.905809		AZIN1	-0.143464	7.17008	0.630907	0.427023	0.568918		AZIN1	-0.0767277	7.17008	0.178564	0.67261	0.881441		AZIN1	-0.205764	7.17008	1.27476	0.258876	0.767005
AZIN2	-1.46133	3.17034	21.1291	4.29362e-06	3.89258e-05		AZIN2	-0.188294	3.17034	0.437072	0.508539	0.851938		AZIN2	-0.159761	3.17034	0.243	0.622047	0.946842		AZIN2	-0.896651	3.17034	9.23647	0.00237242	0.00969777		AZIN2	0.0326653	3.17034	0.0129008	0.909569	0.971518		AZIN2	0.324132	3.17034	1.15962	0.281545	0.780289
B2M	-0.0117721	10.9234	0.00217067	0.96284	0.977856		B2M	0.433695	10.9234	2.93609	0.08662	0.617528		B2M	0.210878	10.9234	0.694299	0.404706	0.889103		B2M	0.140566	10.9234	0.309426	0.578033	0.701558		B2M	0.208492	10.9234	0.680209	0.409515	0.728918		B2M	0.248485	10.9234	0.964199	0.326131	0.809203
B3GALNT1	-0.532517	5.80145	11.6389	0.000645872	0.00305918		B3GALNT1	-0.225857	5.80145	2.1655	0.141139	0.668042		B3GALNT1	-0.35957	5.80145	4.99689	0.0253929	0.434649		B3GALNT1	-0.153164	5.80145	1.01003	0.314896	0.459578		B3GALNT1	-0.110583	5.80145	0.506853	0.476504	0.774056		B3GALNT1	-0.191822	5.80145	1.50997	0.219144	0.734934
B3GALNT2	-0.164903	5.06081	0.531965	0.465782	0.597451		B3GALNT2	-0.231318	5.06081	1.04688	0.306227	0.755563		B3GALNT2	-0.117182	5.06081	0.250474	0.616742	0.946458		B3GALNT2	0.023471	5.06081	0.01104	0.916319	0.94623		B3GALNT2	-0.161677	5.06081	0.498815	0.480021	0.776171		B3GALNT2	-0.152662	5.06081	0.440771	0.506751	0.896024
B3GALT4	-1.28109	2.37826	14.4655	0.000142753	0.000825928		B3GALT4	0.0886525	2.37826	0.0970128	0.755444	0.933592		B3GALT4	0.0399761	2.37826	0.0143177	0.904755	0.99252		B3GALT4	-0.862133	2.37826	7.89433	0.004959	0.0178622		B3GALT4	-0.0329906	2.37826	0.0121466	0.912242	0.972326		B3GALT4	-0.366196	2.37826	1.26866	0.260018	0.768451
B3GALT5	-0.430747	1.48939	0.427718	0.513111	0.64006		B3GALT5	-0.81362	1.48939	1.48192	0.223474	0.717463		B3GALT5	-1.06418	1.48939	2.34122	0.125991	0.723728		B3GALT5	-0.688421	1.48939	1.10114	0.294015	0.436786		B3GALT5	-0.427401	1.48939	0.404921	0.524559	0.807032		B3GALT5	-0.813371	1.48939	1.49671	0.221178	0.735904
B3GALT6	-0.0718417	5.55128	0.210397	0.646456	0.752844		B3GALT6	-0.0982403	5.55128	0.394169	0.530116	0.861515		B3GALT6	-0.3521	5.55128	4.23757	0.0395388	0.510134		B3GALT6	-0.050673	5.55128	0.106684	0.743951	0.82791		B3GALT6	-0.0510747	5.55128	0.103114	0.748124	0.911649		B3GALT6	-0.102017	5.55128	0.388956	0.532848	0.902772
B3GAT1	2.28687	2.18956	21.7145	3.16384e-06	2.97536e-05		B3GAT1	-0.66936	2.18956	1.46948	0.225428	0.717904		B3GAT1	0.866071	2.18956	1.59003	0.207322	0.804979		B3GAT1	1.36147	2.18956	7.62629	0.00575236	0.0201904		B3GAT1	-0.278038	2.18956	0.254068	0.614225	0.852721		B3GAT1	0.373737	2.18956	0.298697	0.5847	0.920166
B3GAT3	0.199416	5.5265	1.2678	0.260179	0.38941		B3GAT3	0.244973	5.5265	1.92365	0.165455	0.682518		B3GAT3	0.403745	5.5265	4.1733	0.0410657	0.517907		B3GAT3	0.246515	5.5265	1.96042	0.161468	0.280374		B3GAT3	0.167993	5.5265	0.875353	0.349478	0.686643		B3GAT3	0.431458	5.5265	5.01172	0.0251762	0.354289
B3GLCT	-0.447754	4.54016	3.64428	0.0562621	0.121065		B3GLCT	-0.354222	4.54016	2.31405	0.12821	0.658477		B3GLCT	0.00890877	4.54016	0.00130072	0.97123	0.996494		B3GLCT	-0.404867	4.54016	3.04697	0.0808878	0.167249		B3GLCT	-0.169986	4.54016	0.522023	0.46998	0.768969		B3GLCT	0.0460733	4.54016	0.0365047	0.848477	0.978813
B3GNT2	-0.409994	5.42669	3.19961	0.0736559	0.149431		B3GNT2	0.14614	5.42669	0.419349	0.517262	0.855955		B3GNT2	-0.286064	5.42669	1.4692	0.225471	0.818888		B3GNT2	-0.0466547	5.42669	0.0426735	0.836341	0.892634		B3GNT2	0.134688	5.42669	0.349542	0.554373	0.822967		B3GNT2	0.0393134	5.42669	0.029023	0.864726	0.981171
B3GNT5	-0.64772	2.62384	2.83408	0.0922839	0.177594		B3GNT5	-0.909983	2.62384	5.4528	0.0195369	0.385461		B3GNT5	-0.348864	2.62384	0.718376	0.396677	0.887828		B3GNT5	-1.3943	2.62384	12.2039	0.000476895	0.00257217		B3GNT5	-1.24108	2.62384	8.96594	0.00275059	0.0369133		B3GNT5	-0.663277	2.62384	2.67761	0.101768	0.590843
B3GNT7	0.639731	1.54667	1.3745	0.241041	0.36764		B3GNT7	0.00623727	1.54667	0.000139283	0.990584	0.998126		B3GNT7	0.24229	1.54667	0.172878	0.677567	0.957362		B3GNT7	0.424719	1.54667	0.603391	0.437287	0.578402		B3GNT7	-0.447392	1.54667	0.53807	0.463234	0.764639		B3GNT7	-0.377531	1.54667	0.417681	0.518097	0.898739
B3GNT8	0.673945	0.389324	1.31395	0.25168	0.379626		B3GNT8	0.0398448	0.389324	0.00393731	0.949967	0.98968		B3GNT8	-1.21975	0.389324	2.06603	0.150613	0.751437		B3GNT8	0.317074	0.389324	0.286678	0.592357	0.712966		B3GNT8	-0.0173567	0.389324	0.000676581	0.979248	0.992331		B3GNT8	-0.404343	0.389324	0.356495	0.55046	0.908282
B3GNT9	-1.42684	4.29218	23.9973	9.64686e-07	1.03284e-05		B3GNT9	-0.208564	4.29218	0.593037	0.441247	0.820271		B3GNT9	-0.0278171	4.29218	0.010294	0.919186	0.99252		B3GNT9	-0.519015	4.29218	3.6305	0.0567297	0.126887		B3GNT9	0.199786	4.29218	0.545439	0.460187	0.762537		B3GNT9	-0.101081	4.29218	0.140872	0.707416	0.948195
B3GNTL1	-0.856655	2.78763	10.6894	0.00107752	0.00472845		B3GNTL1	-0.0128404	2.78763	0.00296385	0.956584	0.991075		B3GNTL1	0.227845	2.78763	0.47637	0.490071	0.920065		B3GNTL1	-1.0185	2.78763	15.7311	7.30156e-05	0.000505905		B3GNTL1	0.100806	2.78763	0.173367	0.677137	0.882879		B3GNTL1	0.361533	2.78763	1.43557	0.230858	0.742676
B4GALNT3	4.56993	-0.0272593	9.63736	0.00190659	0.00763308		B4GALNT3	-0.159265	-0.0272593	0.00924616	0.923396	0.983668		B4GALNT3	-3.3452	-0.0272593	2.6093	0.106238	0.695328		B4GALNT3	2.66604	-0.0272593	3.30182	0.0692033	0.148466		B4GALNT3	2.05993	-0.0272593	1.72573	0.188957	0.521498		B4GALNT3	-0.211507	-0.0272593	0.0216106	0.883128	0.98335
B4GALNT4	-0.56029	3.45646	3.96053	0.046579	0.104097		B4GALNT4	0.0860207	3.45646	0.100921	0.750727	0.932447		B4GALNT4	-0.387143	3.45646	1.46635	0.225922	0.818888		B4GALNT4	-0.400284	3.45646	2.10925	0.146411	0.260815		B4GALNT4	-0.915518	3.45646	9.56607	0.00198207	0.0284424		B4GALNT4	-0.0502338	3.45646	0.0281256	0.866814	0.982026
B4GALT1	-0.329195	6.14163	2.04959	0.152248	0.260619		B4GALT1	-0.104615	6.14163	0.208878	0.647648	0.900209		B4GALT1	-0.291776	6.14163	1.58543	0.207981	0.804995		B4GALT1	-0.4671	6.14163	4.11708	0.0424523	0.101225		B4GALT1	-0.573372	6.14163	6.07369	0.013721	0.115093		B4GALT1	-0.694814	6.14163	8.96627	0.00275009	0.137586
B4GALT2	0.0666615	4.97692	0.139283	0.708994	0.801218		B4GALT2	0.146337	4.97692	0.679342	0.409813	0.805771		B4GALT2	0.152543	4.97692	0.586833	0.443646	0.904263		B4GALT2	0.147672	4.97692	0.70089	0.402485	0.5459		B4GALT2	0.27062	4.97692	2.2639	0.13242	0.435679		B4GALT2	0.403521	4.97692	4.5281	0.0333426	0.393735
B4GALT3	-0.00871249	5.54306	0.00409791	0.948958	0.969404		B4GALT3	-0.06899	5.54306	0.256695	0.6124	0.888436		B4GALT3	0.0407689	5.54306	0.0667224	0.79617	0.981491		B4GALT3	-0.0362233	5.54306	0.0721848	0.788182	0.859421		B4GALT3	-0.191069	5.54306	1.85424	0.173291	0.50216		B4GALT3	-0.0116384	5.54306	0.00585775	0.938993	0.99105
B4GALT4	-0.369822	5.0979	3.08032	0.079245	0.158199		B4GALT4	-0.311039	5.0979	2.19766	0.13822	0.665103		B4GALT4	-0.106946	5.0979	0.239923	0.624262	0.946842		B4GALT4	-0.340297	5.0979	2.65566	0.103182	0.200987		B4GALT4	-0.30772	5.0979	2.08537	0.148716	0.463414		B4GALT4	0.0275076	5.0979	0.0165826	0.897537	0.986412
B4GALT5	0.0446175	4.12955	0.0340689	0.85356	0.906089		B4GALT5	0.130283	4.12955	0.293303	0.588112	0.881142		B4GALT5	-0.406056	4.12955	2.15521	0.142087	0.737423		B4GALT5	-0.520565	4.12955	4.47541	0.034386	0.0857854		B4GALT5	-0.661752	4.12955	6.71283	0.00957215	0.090394		B4GALT5	-0.628961	4.12955	5.39509	0.0201935	0.318276
B4GALT6	-0.349386	3.89892	1.5043	0.22001	0.343652		B4GALT6	0.0460883	3.89892	0.0272257	0.868942	0.967511		B4GALT6	-0.209232	3.89892	0.49664	0.48098	0.918641		B4GALT6	-0.671123	3.89892	5.47776	0.0192599	0.0541282		B4GALT6	-0.622817	3.89892	4.45896	0.0347186	0.205084		B4GALT6	-0.255099	3.89892	0.769005	0.380525	0.842118
B4GALT7	-0.146192	6.13531	0.528995	0.46703	0.598657		B4GALT7	0.0661432	6.13531	0.109502	0.740712	0.930025		B4GALT7	0.546355	6.13531	6.97818	0.00825094	0.292861		B4GALT7	0.172918	6.13531	0.75431	0.385115	0.529198		B4GALT7	0.551207	6.13531	7.59027	0.00586842	0.0646439		B4GALT7	0.411351	6.13531	4.01524	0.0450908	0.440045
B4GAT1	-1.30836	6.98523	63.391	1.69492e-15	8.97448e-14		B4GAT1	-0.0638101	6.98523	0.162578	0.686794	0.912507		B4GAT1	0.0794314	6.98523	0.238722	0.625131	0.947026		B4GAT1	-0.802271	6.98523	24.9509	5.88101e-07	7.06969e-06		B4GAT1	-0.0587258	6.98523	0.135989	0.712301	0.896338		B4GAT1	0.126017	6.98523	0.612706	0.433771	0.872968
B9D1	0.214238	5.34033	1.08371	0.297868	0.432361		B9D1	0.128478	5.34033	0.388206	0.533244	0.862123		B9D1	0.0794952	5.34033	0.126217	0.722388	0.967692		B9D1	0.128671	5.34033	0.392077	0.53121	0.661485		B9D1	-0.13298	5.34033	0.400453	0.526856	0.80743		B9D1	0.0816584	5.34033	0.138254	0.710023	0.948586
B9D2	0.0402303	3.72276	0.030386	0.861617	0.911237		B9D2	-0.165379	3.72276	0.502265	0.478507	0.837224		B9D2	0.261316	3.72276	0.879136	0.348438	0.86351		B9D2	-0.402457	3.72276	2.95773	0.0854681	0.174449		B9D2	-0.191842	3.72276	0.637789	0.424512	0.737618		B9D2	0.22313	3.72276	0.704882	0.401148	0.854656
BAALC	0.621438	4.23978	6.68508	0.00972233	0.029167		BAALC	-0.409674	4.23978	2.66264	0.10273	0.640651		BAALC	-0.201575	4.23978	0.621459	0.430506	0.900817		BAALC	0.324576	4.23978	1.81233	0.178229	0.301659		BAALC	-1.1674	4.23978	18.2013	1.98747e-05	0.000648573		BAALC	-0.30887	4.23978	1.5133	0.218636	0.73471
BABAM1	0.17591	6.46079	1.07922	0.298872	0.433214		BABAM1	0.179853	6.46079	1.12812	0.288178	0.748239		BABAM1	0.177607	6.46079	1.00052	0.317185	0.856156		BABAM1	0.193442	6.46079	1.3112	0.252177	0.389648		BABAM1	0.317549	6.46079	3.48321	0.0619944	0.292416		BABAM1	0.16826	6.46079	0.920061	0.337459	0.817397
BACE1	-0.0554259	5.48673	0.0895044	0.764808	0.840332		BACE1	0.00553315	5.48673	0.000896899	0.976108	0.996782		BACE1	-0.0886916	5.48673	0.205892	0.650006	0.954105		BACE1	0.0280439	5.48673	0.0232855	0.878717	0.920451		BACE1	-0.0628175	5.48673	0.11205	0.737822	0.907224		BACE1	0.0489417	5.48673	0.066185	0.796975	0.96893
BACE2	-0.220401	8.05145	2.97391	0.084617	0.165989		BACE2	-0.032064	8.05145	0.0633231	0.801319	0.947323		BACE2	-0.164263	8.05145	1.58417	0.208161	0.804995		BACE2	-0.0823809	8.05145	0.418669	0.517602	0.649352		BACE2	-0.0211126	8.05145	0.0272006	0.869002	0.955586		BACE2	-0.00641017	8.05145	0.00246424	0.960408	0.994216
BACH1	-0.285226	5.1947	1.03311	0.30943	0.443747		BACH1	-0.261529	5.1947	0.871983	0.350407	0.775718		BACH1	-0.354969	5.1947	1.55971	0.211707	0.806374		BACH1	-0.469707	5.1947	2.80563	0.0939337	0.187317		BACH1	-0.168023	5.1947	0.355586	0.550968	0.821748		BACH1	-0.447577	5.1947	2.52906	0.111767	0.608857
BACH2	3.80744	2.57461	88.9808	3.98665e-21	4.52086e-19		BACH2	1.23487	2.57461	6.89265	0.00865506	0.256412		BACH2	0.94652	2.57461	2.82649	0.0927209	0.665453		BACH2	3.00027	2.57461	52.9952	3.34372e-13	1.45372e-11		BACH2	0.347492	2.57461	0.417796	0.518039	0.802017		BACH2	0.377663	2.57461	0.447766	0.503398	0.895498
BAD	-0.0594115	6.3786	0.0901862	0.763941	0.839707		BAD	0.254599	6.3786	1.67095	0.196131	0.70467		BAD	0.174442	6.3786	0.723259	0.395077	0.886432		BAD	0.111545	6.3786	0.320575	0.571262	0.695741		BAD	0.31497	6.3786	2.53504	0.111344	0.399255		BAD	0.197982	6.3786	0.952668	0.329041	0.810272
BAG1	0.0921614	6.90574	0.347063	0.55578	0.678301		BAG1	-0.0506745	6.90574	0.104528	0.746462	0.930947		BAG1	-0.017933	6.90574	0.0119719	0.912872	0.99252		BAG1	0.129632	6.90574	0.689598	0.406301	0.549885		BAG1	-0.122981	6.90574	0.606434	0.436134	0.74499		BAG1	-0.051929	6.90574	0.102739	0.748567	0.956434
BAG2	0.535546	5.24992	7.2786	0.00697811	0.0222332		BAG2	0.418295	5.24992	4.42073	0.0355048	0.488466		BAG2	-0.0227921	5.24992	0.0109153	0.916791	0.99252		BAG2	0.69804	5.24992	12.5047	0.00040593	0.00224184		BAG2	0.420547	5.24992	4.36021	0.0367878	0.212392		BAG2	-0.210044	5.24992	0.9639	0.326206	0.809203
BAG3	1.06151	4.36956	19.408	1.05563e-05	8.5659e-05		BAG3	0.123089	4.36956	0.245939	0.619949	0.890509		BAG3	0.176258	4.36956	0.4057	0.52416	0.93103		BAG3	0.831217	4.36956	11.9215	0.000554902	0.00291887		BAG3	0.394834	4.36956	2.49616	0.114124	0.404098		BAG3	0.280857	4.36956	1.10749	0.292628	0.785629
BAG4	0.0278718	5.37266	0.0295001	0.863629	0.912939		BAG4	-0.164939	5.37266	1.01925	0.312698	0.75965		BAG4	-0.272733	5.37266	2.4269	0.119268	0.713455		BAG4	-0.0716009	5.37266	0.196375	0.657663	0.76361		BAG4	-0.225953	5.37266	1.82621	0.176576	0.505132		BAG4	-0.286916	5.37266	2.83831	0.0920409	0.569224
BAG5	0.155789	5.8523	0.810331	0.368022	0.503402		BAG5	-0.239293	5.8523	1.87214	0.171231	0.684912		BAG5	0.0247575	5.8523	0.0181555	0.892816	0.99073		BAG5	0.0581556	5.8523	0.113476	0.73622	0.821996		BAG5	-0.109497	5.8523	0.385838	0.534495	0.81249		BAG5	0.024969	5.8523	0.019104	0.890069	0.9844
BAG6	-0.0474238	5.31515	0.0593889	0.807464	0.872131		BAG6	0.115747	5.31515	0.357766	0.54975	0.870384		BAG6	-0.137898	5.31515	0.427303	0.513315	0.928389		BAG6	-0.172193	5.31515	0.785614	0.37543	0.520055		BAG6	-0.180206	5.31515	0.828915	0.362586	0.694061		BAG6	-0.281748	5.31515	1.85214	0.173535	0.702284
BAHCC1	-1.56988	3.25803	27.7737	1.36368e-07	1.78909e-06		BAHCC1	-0.0889697	3.25803	0.109346	0.74089	0.930029		BAHCC1	-0.148262	3.25803	0.218156	0.640449	0.952116		BAHCC1	-2.06952	3.25803	46.3532	9.87437e-12	3.22231e-10		BAHCC1	-1.04047	3.25803	12.6208	0.000381475	0.00775952		BAHCC1	-0.682949	3.25803	4.715	0.0299006	0.375828
BAHD1	-0.226326	2.71682	0.251217	0.61622	0.728941		BAHD1	-0.50455	2.71682	1.22866	0.267667	0.740327		BAHD1	-0.569261	2.71682	1.45313	0.228026	0.818888		BAHD1	-0.0489827	2.71682	0.0121528	0.912219	0.943202		BAHD1	-0.926298	2.71682	3.74358	0.0530107	0.267738		BAHD1	-0.215912	2.71682	0.225864	0.634607	0.934527
BAIAP2	-0.620235	7.28813	13.8049	0.000202803	0.001125		BAIAP2	0.0965447	7.28813	0.343075	0.55806	0.872846		BAIAP2	-0.0952245	7.28813	0.316963	0.573438	0.936684		BAIAP2	-0.11835	7.28813	0.514469	0.47321	0.610548		BAIAP2	0.190016	7.28813	1.32003	0.250586	0.595109		BAIAP2	0.00903118	7.28813	0.00291129	0.95697	0.994156
BAIAP2L1	-0.601953	4.03407	5.24795	0.0219726	0.0567262		BAIAP2L1	-0.0945721	4.03407	0.136724	0.71156	0.922972		BAIAP2L1	-0.59206	4.03407	4.7254	0.0297202	0.469652		BAIAP2L1	-0.763725	4.03407	8.47622	0.00359819	0.0136277		BAIAP2L1	-0.262075	4.03407	0.995038	0.318514	0.659315		BAIAP2L1	-0.526214	4.03407	3.99747	0.0455685	0.440045
BAIAP2L2	0.997484	1.72851	5.07549	0.0242664	0.0615045		BAIAP2L2	0.475274	1.72851	1.06115	0.302953	0.754456		BAIAP2L2	-0.358107	1.72851	0.375156	0.540207	0.93103		BAIAP2L2	1.61434	1.72851	14.9389	0.000111052	0.000730043		BAIAP2L2	-0.183267	1.72851	0.12733	0.721217	0.900073		BAIAP2L2	0.136831	1.72851	0.0681224	0.79409	0.967766
BAIAP3	0.658212	0.650657	0.689946	0.406183	0.540835		BAIAP3	-0.474267	0.650657	0.284422	0.593817	0.883519		BAIAP3	0.91519	0.650657	1.24726	0.264077	0.83474		BAIAP3	0.711461	0.650657	0.845035	0.357961	0.503268		BAIAP3	0.939249	0.650657	1.35803	0.243879	0.587008		BAIAP3	1.71584	0.650657	5.34575	0.0207729	0.321852
BAK1	1.03293	5.19421	22.0839	2.60989e-06	2.50638e-05		BAK1	0.324094	5.19421	2.11935	0.145448	0.673083		BAK1	-0.127336	5.19421	0.272916	0.601383	0.942497		BAK1	1.30632	5.19421	35.6289	2.38725e-09	4.92209e-08		BAK1	0.385346	5.19421	2.9305	0.0869205	0.351243		BAK1	0.402384	5.19421	2.98018	0.0842897	0.552135
BAMBI	1.19369	6.42415	50.4206	1.24083e-12	4.35186e-11		BAMBI	0.159607	6.42415	0.886903	0.346318	0.773498		BAMBI	0.424283	6.42415	5.53541	0.0186354	0.384188		BAMBI	0.957674	6.42415	32.592	1.13684e-08	2.03823e-07		BAMBI	0.133192	6.42415	0.604934	0.436702	0.74499		BAMBI	0.18251	6.42415	1.03837	0.308201	0.796199
BANF1	0.491116	7.23838	3.32291	0.0683206	0.141186		BANF1	0.326518	7.23838	1.47066	0.225242	0.717904		BANF1	0.181346	7.23838	0.436891	0.508627	0.926337		BANF1	0.266012	7.23838	0.976805	0.322989	0.467329		BANF1	0.00049452	7.23838	3.36095e-06	0.998537	0.999699		BANF1	0.114938	7.23838	0.176718	0.674209	0.941396
BANK1	0.5693	1.03181	0.901457	0.342391	0.477432		BANK1	0.0989278	1.03181	0.0247949	0.874879	0.968885		BANK1	0.877577	1.03181	1.73662	0.187568	0.792294		BANK1	1.21726	1.03181	4.88329	0.027118	0.0710476		BANK1	1.5416	1.03181	7.64182	0.00570303	0.0633008		BANK1	0.532504	1.03181	0.688191	0.40678	0.857947
BANP	-0.638428	3.96956	7.14687	0.00750949	0.023633		BANP	-0.530803	3.96956	5.05043	0.0246198	0.424294		BANP	0.124057	3.96956	0.216612	0.641634	0.952159		BANP	-0.541453	3.96956	5.35161	0.0207032	0.0573902		BANP	-0.366133	3.96956	2.32961	0.126934	0.425314		BANP	0.427474	3.96956	2.86673	0.0904282	0.565222
BAP1	-0.217415	5.52949	1.1333	0.287073	0.420279		BAP1	-0.0710761	5.52949	0.122534	0.726303	0.927316		BAP1	0.145061	5.52949	0.46182	0.496774	0.922848		BAP1	-0.0664191	5.52949	0.108129	0.742285	0.826557		BAP1	-0.167996	5.52949	0.664983	0.414806	0.731715		BAP1	0.272365	5.52949	1.69183	0.19336	0.713656
BARD1	-0.610072	3.81305	3.40301	0.0650774	0.135949		BARD1	0.214247	3.81305	0.443376	0.505498	0.850601		BARD1	-0.457741	3.81305	1.51847	0.217851	0.813086		BARD1	-0.690913	3.81305	4.39474	0.03605	0.0891779		BARD1	0.157465	3.81305	0.234807	0.627982	0.859976		BARD1	0.0236008	3.81305	0.00449592	0.946541	0.991737
BASP1	0.02112	6.99889	0.017579	0.894521	0.932412		BASP1	0.133681	6.99889	0.706541	0.400594	0.803017		BASP1	0.0644389	6.99889	0.154409	0.694357	0.962822		BASP1	-0.16906	6.99889	1.12315	0.289242	0.431911		BASP1	0.235394	6.99889	2.17317	0.140437	0.448923		BASP1	-0.215815	6.99889	1.74886	0.18602	0.708669
BAX	-0.0532802	4.76132	0.0307443	0.860812	0.910715		BAX	0.19526	4.76132	0.415754	0.519064	0.856403		BAX	0.0163765	4.76132	0.00251015	0.960042	0.996089		BAX	-0.364723	4.76132	1.42714	0.232232	0.366784		BAX	-0.0609943	4.76132	0.0397512	0.841968	0.947527		BAX	0.225964	4.76132	0.496897	0.480867	0.888136
BAZ1A	1.30913	3.95965	27.4878	1.58085e-07	2.02945e-06		BAZ1A	-0.119497	3.95965	0.204404	0.651189	0.901554		BAZ1A	-0.368076	3.95965	1.41694	0.233908	0.818888		BAZ1A	1.00029	3.95965	15.9548	6.48722e-05	0.000456217		BAZ1A	-0.137969	3.95965	0.259649	0.610361	0.850394		BAZ1A	-0.233668	3.95965	0.641504	0.423167	0.867596
BAZ1B	-0.158615	6.42627	1.13133	0.287492	0.42071		BAZ1B	-0.165786	6.42627	1.23831	0.265797	0.740327		BAZ1B	-0.129545	6.42627	0.67621	0.410895	0.890359		BAZ1B	-0.279266	6.42627	3.50728	0.0610997	0.134516		BAZ1B	-0.185679	6.42627	1.51701	0.218073	0.559772		BAZ1B	-0.160241	6.42627	1.06666	0.3017	0.791427
BAZ2A	-0.847273	6.21619	26.3264	2.88323e-07	3.44166e-06		BAZ2A	-0.054999	6.21619	0.116765	0.73257	0.928599		BAZ2A	-0.471094	6.21619	7.72744	0.00543877	0.242553		BAZ2A	-1.00062	6.21619	36.7125	1.36901e-09	2.98549e-08		BAZ2A	-0.899388	6.21619	28.8119	7.97616e-08	5.00182e-06		BAZ2A	-0.375367	6.21619	5.09209	0.0240352	0.346842
BAZ2B	-0.454207	5.66625	7.04188	0.00796254	0.0248177		BAZ2B	-0.313325	5.66625	3.40837	0.0648664	0.585076		BAZ2B	-0.138523	5.66625	0.616075	0.43251	0.901454		BAZ2B	-0.874955	5.66625	25.5504	4.30985e-07	5.33653e-06		BAZ2B	-0.408147	5.66625	5.5686	0.0182854	0.139087		BAZ2B	-0.344416	5.66625	3.90615	0.0481097	0.451501
BBC3	-1.57421	1.9985	15.8384	6.89863e-05	0.000435824		BBC3	-0.3529	1.9985	1.07775	0.299201	0.753385		BBC3	0.404746	1.9985	0.99667	0.318118	0.856703		BBC3	-1.44251	1.9985	14.9781	0.000108765	0.000718135		BBC3	-0.434899	1.9985	1.48022	0.22374	0.565808		BBC3	0.746719	1.9985	4.1215	0.0423416	0.428072
BBIP1	-0.0100897	4.69985	0.00140161	0.970136	0.982043		BBIP1	0.280119	4.69985	1.0949	0.295387	0.751589		BBIP1	0.171238	4.69985	0.359934	0.548543	0.93103		BBIP1	0.11501	4.69985	0.183957	0.667995	0.77028		BBIP1	0.0301414	4.69985	0.0122923	0.911719	0.972157		BBIP1	-0.111372	4.69985	0.154982	0.693819	0.945918
BBOF1	-1.2375	3.44328	18.5812	1.62817e-05	0.00012603		BBOF1	-0.137399	3.44328	0.279561	0.596989	0.884224		BBOF1	0.137976	3.44328	0.245226	0.620457	0.946842		BBOF1	-0.336903	3.44328	1.68281	0.194551	0.3218		BBOF1	0.194489	3.44328	0.560251	0.454159	0.758047		BBOF1	0.0984624	3.44328	0.135445	0.712852	0.949358
BBS1	-0.641418	6.44937	6.20815	0.0127164	0.0363157		BBS1	-0.177541	6.44937	0.484328	0.486469	0.840691		BBS1	-0.0577348	6.44937	0.0503736	0.822414	0.983817		BBS1	-0.630916	6.44937	6.04795	0.0139224	0.0415931		BBS1	-0.141372	6.44937	0.304876	0.580842	0.835914		BBS1	0.0596061	6.44937	0.0543247	0.815702	0.973349
BBS10	-0.328991	4.94608	1.44836	0.228792	0.353876		BBS10	-0.430439	4.94608	2.47386	0.115753	0.647801		BBS10	-0.0546737	4.94608	0.0384534	0.844536	0.985461		BBS10	-0.530696	4.94608	3.77969	0.0518782	0.118489		BBS10	-0.409434	4.94608	2.18974	0.138933	0.44558		BBS10	-0.069183	4.94608	0.0627644	0.802179	0.969564
BBS12	-0.419802	3.83838	2.86545	0.0905005	0.174834		BBS12	-0.304718	3.83838	1.54703	0.213574	0.714301		BBS12	-0.0896324	3.83838	0.110701	0.739347	0.971384		BBS12	-0.376109	3.83838	2.38585	0.122439	0.228458		BBS12	-0.201857	3.83838	0.65286	0.419092	0.734567		BBS12	0.0811158	3.83838	0.098849	0.753215	0.957408
BBS2	-1.2413	6.54403	18.7799	1.46702e-05	0.000114797		BBS2	-0.372597	6.54403	1.76516	0.183982	0.69526		BBS2	-0.0580412	6.54403	0.042413	0.836834	0.984468		BBS2	-1.04497	6.54403	13.542	0.000233287	0.00140286		BBS2	-0.195002	6.54403	0.482119	0.487464	0.781282		BBS2	-0.0370633	6.54403	0.0174284	0.894971	0.985417
BBS4	0.256648	5.3226	1.98639	0.158719	0.268906		BBS4	-0.040818	5.3226	0.0493683	0.824166	0.954165		BBS4	0.387866	5.3226	3.8871	0.0486583	0.555488		BBS4	0.438221	5.3226	5.92258	0.0149481	0.044015		BBS4	-0.0165431	5.3226	0.00785358	0.929384	0.979441		BBS4	0.180177	5.3226	0.862133	0.353142	0.824995
BBS5	-0.535202	4.81931	4.66778	0.0307337	0.0744303		BBS5	-0.422575	4.81931	2.95352	0.0856907	0.614108		BBS5	-0.231937	4.81931	0.832909	0.361433	0.870646		BBS5	-0.402988	4.81931	2.71485	0.0994182	0.195532		BBS5	0.0270589	4.81931	0.0121333	0.912289	0.972326		BBS5	-0.187134	4.81931	0.564146	0.452595	0.882382
BBS7	-0.0446417	4.73783	0.0739419	0.785682	0.855324		BBS7	0.0811602	4.73783	0.251124	0.616285	0.888937		BBS7	0.0699172	4.73783	0.144204	0.704137	0.963492		BBS7	0.148958	4.73783	0.87842	0.348635	0.493214		BBS7	0.343827	4.73783	4.44264	0.0350519	0.206101		BBS7	0.444813	4.73783	6.79377	0.00914766	0.2328
BBS9	-1.39682	4.69139	56.9865	4.38809e-14	1.94505e-12		BBS9	-0.457801	4.69139	7.14327	0.00752458	0.235932		BBS9	-0.126428	4.69139	0.471308	0.492386	0.920527		BBS9	-1.23583	4.69139	47.7877	4.74951e-12	1.66107e-10		BBS9	-0.540053	4.69139	9.33405	0.00224935	0.0314909		BBS9	-0.179211	4.69139	1.01243	0.314321	0.79964
BBX	-0.332967	6.71763	3.45372	0.0631095	0.132571		BBX	0.0304848	6.71763	0.0293239	0.864033	0.96573		BBX	-0.00966325	6.71763	0.00277549	0.957985	0.996089		BBX	-0.311013	6.71763	3.02418	0.0820317	0.16901		BBX	-0.323845	6.71763	3.22795	0.0723914	0.319727		BBX	-0.313416	6.71763	2.94079	0.0863687	0.555209
BCAM	-0.0955372	2.72274	0.0809216	0.776052	0.848507		BCAM	-0.223195	2.72274	0.434334	0.50987	0.851938		BCAM	-0.541327	2.72274	1.91218	0.166721	0.769676		BCAM	0.416935	2.72274	1.67128	0.196087	0.323711		BCAM	0.0397552	2.72274	0.0136242	0.90708	0.970422		BCAM	-0.556744	2.72274	2.26259	0.132532	0.644245
BCAN	-0.537202	2.54645	1.36679	0.242363	0.369161		BCAN	-0.824334	2.54645	3.16753	0.0751158	0.594728		BCAN	0.27646	2.54645	0.295143	0.586944	0.938356		BCAN	-0.0558666	2.54645	0.0155801	0.900666	0.93551		BCAN	-0.441465	2.54645	0.894541	0.34425	0.68129		BCAN	-0.26575	2.54645	0.274348	0.60043	0.924811
BCAP29	-0.245752	5.85736	1.74392	0.186643	0.303264		BCAP29	-0.0388413	5.85736	0.0441101	0.833649	0.956352		BCAP29	-0.000628635	5.85736	1.03845e-05	0.997429	1		BCAP29	-0.388504	5.85736	4.35562	0.0368871	0.0906336		BCAP29	-0.0559583	5.85736	0.0897122	0.764543	0.91688		BCAP29	-0.241763	5.85736	1.57319	0.209744	0.728668
BCAP31	0.274372	8.18207	3.12233	0.0772265	0.155097		BCAP31	0.292047	8.18207	3.53782	0.0599844	0.570808		BCAP31	0.268404	8.18207	2.85131	0.0912995	0.663677		BCAP31	0.322814	8.18207	4.32741	0.0375033	0.0916898		BCAP31	0.234393	8.18207	2.26669	0.132182	0.435417		BCAP31	0.313268	8.18207	3.92273	0.0476375	0.449238
BCAR1	0.587347	7.4596	4.52463	0.0334103	0.079637		BCAR1	-0.207685	7.4596	0.56584	0.451917	0.82356		BCAR1	0.306401	7.4596	1.21232	0.270872	0.837297		BCAR1	0.584604	7.4596	4.48904	0.0341129	0.0852384		BCAR1	0.284408	7.4596	1.06085	0.303021	0.643257		BCAR1	0.349898	7.4596	1.58833	0.207565	0.726127
BCAR3	-0.400914	5.53307	2.94752	0.0860093	0.168235		BCAR3	-0.250483	5.53307	1.16452	0.28053	0.743202		BCAR3	0.0903929	5.53307	0.144883	0.703475	0.963492		BCAR3	-0.476563	5.53307	4.18894	0.0406885	0.0980675		BCAR3	-0.158366	5.53307	0.458919	0.49813	0.787674		BCAR3	0.0575371	5.53307	0.0599441	0.806584	0.970984
BCAS2	0.231987	6.46077	1.35171	0.24498	0.371814		BCAS2	0.147887	6.46077	0.548452	0.458951	0.827096		BCAS2	0.175208	6.46077	0.713669	0.398229	0.888015		BCAS2	0.333711	6.46077	2.80665	0.0938745	0.187254		BCAS2	0.216928	6.46077	1.17041	0.279317	0.619047		BCAS2	-0.0322777	6.46077	0.0245285	0.875548	0.982706
BCAS3	-1.02699	4.42421	9.60753	0.00193781	0.00774215		BCAS3	-0.560449	4.42421	2.992	0.0836766	0.609456		BCAS3	0.0915375	4.42421	0.0778686	0.780207	0.977493		BCAS3	-0.789316	4.42421	5.87575	0.0153509	0.0449235		BCAS3	-0.190938	4.42421	0.346596	0.556047	0.824078		BCAS3	0.0106278	4.42421	0.0010763	0.973829	0.996322
BCAS4	-0.52946	5.12824	6.1669	0.0130163	0.037009		BCAS4	0.214824	5.12824	1.06633	0.301775	0.754078		BCAS4	-0.0585323	5.12824	0.0684044	0.793674	0.980961		BCAS4	-0.531813	5.12824	6.30229	0.0120582	0.0370821		BCAS4	-0.262553	5.12824	1.5119	0.218849	0.560636		BCAS4	-0.258017	5.12824	1.3681	0.242139	0.750178
BCAT1	-0.236838	8.32926	0.531201	0.466102	0.597693		BCAT1	-0.132929	8.32926	0.167541	0.682306	0.910348		BCAT1	0.537523	8.32926	2.72113	0.0990279	0.682275		BCAT1	-0.199369	8.32926	0.376754	0.539345	0.668632		BCAT1	0.122686	8.32926	0.142632	0.705678	0.894349		BCAT1	-0.0533921	8.32926	0.0269797	0.869531	0.982189
BCAT2	-1.01859	5.08876	29.831	4.71398e-08	6.69602e-07		BCAT2	0.0533387	5.08876	0.0932295	0.760111	0.935271		BCAT2	0.0773326	5.08876	0.170688	0.679501	0.957362		BCAT2	-0.775899	5.08876	18.3931	1.79707e-05	0.000146963		BCAT2	0.218347	5.08876	1.53099	0.215964	0.558211		BCAT2	0.0266299	5.08876	0.0213835	0.883739	0.98335
BCCIP	0.683803	6.45216	21.8433	2.95853e-06	2.8036e-05		BCCIP	0.274848	6.45216	3.4797	0.0621262	0.579447		BCCIP	-0.0430301	6.45216	0.0744918	0.784906	0.979099		BCCIP	0.721163	6.45216	24.4531	7.61427e-07	8.90163e-06		BCCIP	0.453069	6.45216	9.33773	0.00224483	0.03146		BCCIP	0.0995945	6.45216	0.418758	0.517557	0.898739
BCDIN3D	0.136696	3.54731	0.224146	0.635899	0.744434		BCDIN3D	0.100077	3.54731	0.119953	0.729085	0.927739		BCDIN3D	-0.197013	3.54731	0.346299	0.556216	0.931406		BCDIN3D	0.241002	3.54731	0.714134	0.398075	0.541321		BCDIN3D	0.0641412	3.54731	0.0473952	0.827659	0.941784		BCDIN3D	0.169755	3.54731	0.290782	0.58972	0.922095
BCHE	-0.89474	3.69286	6.27617	0.0122372	0.0351762		BCHE	-0.199172	3.69286	0.331175	0.564968	0.876574		BCHE	0.235315	3.69286	0.417564	0.518155	0.928893		BCHE	-0.515982	3.69286	2.18801	0.139089	0.250891		BCHE	-0.186793	3.69286	0.285208	0.593308	0.842529		BCHE	-0.0766065	3.69286	0.0449065	0.832176	0.977346
BCKDHA	-0.744514	6.34621	17.9383	2.28187e-05	0.000167575		BCKDHA	-0.232318	6.34621	1.80422	0.179203	0.689845		BCKDHA	0.120468	6.34621	0.453858	0.500508	0.924386		BCKDHA	-0.570805	6.34621	10.7807	0.00102566	0.00485587		BCKDHA	-0.0268597	6.34621	0.0239547	0.877	0.958534		BCKDHA	0.0570646	6.34621	0.10424	0.7468	0.956431
BCKDHB	-0.714451	6.00061	18.1411	2.05127e-05	0.000153288		BCKDHB	-0.207668	6.00061	1.60144	0.2057	0.710672		BCKDHB	-0.0756925	6.00061	0.200681	0.654171	0.955114		BCKDHB	-0.21736	6.00061	1.76662	0.183801	0.308786		BCKDHB	-0.0271919	6.00061	0.0271207	0.869193	0.955636		BCKDHB	-0.226338	6.00061	1.84071	0.174868	0.702585
BCKDK	-0.131858	6.47738	0.691614	0.405616	0.540314		BCKDK	0.0221479	6.47738	0.0197052	0.888364	0.97453		BCKDK	0.104725	6.47738	0.402071	0.526021	0.93103		BCKDK	0.0929014	6.47738	0.349234	0.554547	0.681133		BCKDK	0.239627	6.47738	2.28521	0.130613	0.432476		BCKDK	0.248894	6.47738	2.3535	0.125002	0.632116
BCL10	0.207126	3.66739	0.577048	0.447472	0.580131		BCL10	0.0573175	3.66739	0.0435743	0.834648	0.956695		BCL10	-0.548604	3.66739	3.05709	0.0803854	0.639319		BCL10	-0.0296131	3.66739	0.0117553	0.913661	0.944403		BCL10	-0.0533052	3.66739	0.0360509	0.84941	0.950058		BCL10	-0.940133	3.66739	9.38189	0.0021914	0.123796
BCL11A	-0.841432	0.973582	1.84467	0.174405	0.28858		BCL11A	0.47347	0.973582	0.750475	0.386326	0.7952		BCL11A	-2.03988	0.973582	7.36194	0.00666189	0.267419		BCL11A	-1.31554	0.973582	4.38426	0.0362722	0.0895703		BCL11A	0.529293	0.973582	0.885365	0.346736	0.683824		BCL11A	-0.370029	0.973582	0.402462	0.52582	0.902215
BCL11B	-1.69016	1.49342	10.1033	0.00148002	0.00619125		BCL11B	-0.238356	1.49342	0.254372	0.614014	0.8889		BCL11B	0.175483	1.49342	0.103276	0.747934	0.971384		BCL11B	-2.79697	1.49342	22.9967	1.62277e-06	1.7512e-05		BCL11B	-0.848342	1.49342	2.77853	0.095536	0.369543		BCL11B	-0.699319	1.49342	1.614	0.20393	0.723471
BCL2	-0.330758	1.55219	0.468044	0.493888	0.623801		BCL2	-0.162965	1.55219	0.117962	0.731255	0.928431		BCL2	-0.883139	1.55219	2.79751	0.0944107	0.672639		BCL2	-0.241167	1.55219	0.261969	0.608771	0.72571		BCL2	-0.62983	1.55219	1.50526	0.219864	0.561229		BCL2	-1.25126	1.55219	5.91681	0.0149971	0.283159
BCL2L1	0.000615944	5.67305	7.9793e-06	0.997746	0.999428		BCL2L1	0.0422532	5.67305	0.0374168	0.846619	0.960469		BCL2L1	0.021184	5.67305	0.00895992	0.924587	0.993912		BCL2L1	0.177926	5.67305	0.669072	0.413375	0.556511		BCL2L1	0.184014	5.67305	0.699648	0.402902	0.725016		BCL2L1	0.241375	5.67305	1.20191	0.272939	0.77556
BCL2L10	-0.0107128	2.11359	0.000861322	0.976587	0.985787		BCL2L10	0.336484	2.11359	0.882314	0.347569	0.774472		BCL2L10	-0.428188	2.11359	0.875616	0.349405	0.863784		BCL2L10	0.104235	2.11359	0.0850569	0.770558	0.847813		BCL2L10	0.169515	2.11359	0.20636	0.649635	0.870405		BCL2L10	-0.394988	2.11359	0.87299	0.350129	0.822998
BCL2L11	-1.72703	3.07286	35.5687	2.46215e-09	4.63416e-08		BCL2L11	-0.567833	3.07286	5.04668	0.0246731	0.424294		BCL2L11	-0.578774	3.07286	4.61442	0.0317042	0.477914		BCL2L11	-1.4063	3.07286	27.5589	1.52385e-07	2.12464e-06		BCL2L11	-0.525586	3.07286	4.03355	0.0446041	0.240862		BCL2L11	-0.137488	3.07286	0.317595	0.573056	0.914701
BCL2L12	0.985141	4.06044	8.45815	0.00363412	0.0129832		BCL2L12	0.544427	4.06044	2.55328	0.110065	0.647593		BCL2L12	0.18928	4.06044	0.24533	0.620382	0.946842		BCL2L12	1.14577	4.06044	11.4902	0.000699632	0.00354452		BCL2L12	0.312321	4.06044	0.81712	0.366024	0.697695		BCL2L12	0.156727	4.06044	0.176793	0.674144	0.941396
BCL2L13	-0.510317	7.30964	8.05587	0.00453566	0.0156059		BCL2L13	-0.0510978	7.30964	0.0819237	0.774707	0.939627		BCL2L13	-0.0460319	7.30964	0.0636894	0.800757	0.981491		BCL2L13	-0.592753	7.30964	10.8918	0.000965921	0.0046104		BCL2L13	-0.499501	7.30964	7.65565	0.00565947	0.06292		BCL2L13	0.0036631	7.30964	0.000408442	0.983876	0.998701
BCL2L2	0.51202	2.20474	2.54904	0.110361	0.20441		BCL2L2	0.679183	2.20474	4.69125	0.0303166	0.460067		BCL2L2	-0.411124	2.20474	0.964229	0.326124	0.860089		BCL2L2	0.123727	2.20474	0.145499	0.702874	0.797278		BCL2L2	-0.0783797	2.20474	0.0488994	0.82499	0.940949		BCL2L2	-0.564109	2.20474	2.08116	0.149127	0.671072
BCL2L2-PABPN1	0.395036	5.09513	1.3274	0.249268	0.376809		BCL2L2-PABPN1	0.444572	5.09513	1.6798	0.194951	0.703291		BCL2L2-PABPN1	-0.336237	5.09513	0.901381	0.342412	0.86192		BCL2L2-PABPN1	0.408977	5.09513	1.42924	0.231888	0.366624		BCL2L2-PABPN1	0.217544	5.09513	0.398341	0.527947	0.808315		BCL2L2-PABPN1	-0.0235102	5.09513	0.00453827	0.94629	0.991737
BCL3	2.03839	4.32441	97.737	4.77809e-23	6.43764e-21		BCL3	0.332873	4.32441	2.27086	0.131827	0.660917		BCL3	0.134236	4.32441	0.287314	0.591947	0.94037		BCL3	0.695729	4.32441	10.5577	0.00115705	0.00533914		BCL3	0.203125	4.32441	0.780793	0.376899	0.705948		BCL3	-0.0388428	4.32441	0.0257363	0.872546	0.982619
BCL6	-1.01223	4.45999	19.2256	1.16145e-05	9.31896e-05		BCL6	-0.252039	4.45999	1.30037	0.254146	0.735842		BCL6	-0.568326	4.45999	5.70394	0.0169269	0.368372		BCL6	-1.42579	4.45999	37.3442	9.90162e-10	2.25697e-08		BCL6	-0.546986	4.45999	5.7293	0.0166842	0.130407		BCL6	-0.244126	4.45999	1.15235	0.283058	0.780452
BCL7A	-0.312534	3.08244	1.63517	0.20099	0.320791		BCL7A	-0.259579	3.08244	1.15339	0.28284	0.744922		BCL7A	-0.622183	3.08244	4.60451	0.031888	0.478338		BCL7A	-0.143887	3.08244	0.377196	0.539108	0.668506		BCL7A	-0.608891	3.08244	5.4539	0.0195247	0.14487		BCL7A	-0.41876	3.08244	2.51013	0.113117	0.611308
BCL7B	0.340021	5.50761	3.32726	0.0681404	0.140942		BCL7B	0.1709	5.50761	0.833009	0.361404	0.783663		BCL7B	0.117627	5.50761	0.317229	0.573278	0.936684		BCL7B	0.489945	5.50761	6.98944	0.00819921	0.0271604		BCL7B	0.22674	5.50761	1.43908	0.230288	0.573575		BCL7B	0.256462	5.50761	1.60657	0.204975	0.7238
BCL7C	0.342754	5.19713	2.03887	0.153324	0.261851		BCL7C	0.315632	5.19713	1.72653	0.188854	0.69829		BCL7C	-0.00515576	5.19713	0.000400933	0.984025	0.999374		BCL7C	0.485205	5.19713	4.11809	0.0424271	0.101218		BCL7C	0.325593	5.19713	1.81046	0.178454	0.50758		BCL7C	-0.0506187	5.19713	0.0398462	0.841782	0.978521
BCL9	-0.0605814	4.43663	0.0307468	0.860807	0.910715		BCL9	-0.0185255	4.43663	0.0028888	0.957136	0.991157		BCL9	-0.230902	4.43663	0.423305	0.515293	0.928652		BCL9	-0.492064	4.43663	2.02181	0.155055	0.27208		BCL9	-0.194598	4.43663	0.310355	0.577463	0.834194		BCL9	0.0194322	4.43663	0.00310668	0.955551	0.993544
BCL9L	1.18464	4.13915	13.7928	0.000204122	0.00113052		BCL9L	0.506307	4.13915	2.4911	0.114492	0.647801		BCL9L	-0.0400785	4.13915	0.0125988	0.91063	0.99252		BCL9L	0.667144	4.13915	4.36678	0.0366461	0.0902262		BCL9L	-0.505766	4.13915	2.26496	0.13233	0.435594		BCL9L	-0.955439	4.13915	6.97697	0.00825655	0.22258
BCLAF1	-0.0986643	7.00097	0.45413	0.50038	0.629372		BCLAF1	-0.0566419	7.00097	0.150179	0.698364	0.917737		BCLAF1	-0.0260483	7.00097	0.0296392	0.863311	0.987637		BCLAF1	-0.0970505	7.00097	0.441653	0.506326	0.639701		BCLAF1	-0.0218297	7.00097	0.0219914	0.88211	0.960992		BCLAF1	-0.209341	7.00097	1.94006	0.163662	0.691358
BCO1	-1.96243	7.18529	48.4775	3.34108e-12	1.05488e-10		BCO1	-0.753711	7.18529	7.71763	0.0054684	0.201664		BCO1	-0.362908	7.18529	1.804	0.179229	0.781716		BCO1	-2.04474	7.18529	52.5335	4.22975e-13	1.80434e-11		BCO1	-1.09629	7.18529	15.9707	6.43315e-05	0.00181247		BCO1	-0.21818	7.18529	0.656523	0.41779	0.865182
BCO2	2.54966	3.33179	88.7091	4.57353e-21	5.05988e-19		BCO2	-0.140596	3.33179	0.189489	0.663342	0.904494		BCO2	0.495953	3.33179	1.38679	0.238947	0.821704		BCO2	2.19087	3.33179	64.6285	9.04365e-16	5.805e-14		BCO2	-0.504538	3.33179	2.06252	0.15096	0.467106		BCO2	0.565966	3.33179	2.08825	0.148436	0.670107
BCOR	-0.628781	4.84402	5.41558	0.0199578	0.0524601		BCOR	-0.320277	4.84402	1.44008	0.230126	0.719489		BCOR	-0.672543	4.84402	5.95493	0.0146762	0.34984		BCOR	-0.851401	4.84402	9.95317	0.00160573	0.00700344		BCOR	-0.946836	4.84402	11.6626	0.000637692	0.0116793		BCOR	-0.474091	4.84402	3.10377	0.0781111	0.534065
BCORL1	-0.485589	2.42791	1.59185	0.207063	0.327946		BCORL1	0.425808	2.42791	1.38648	0.239	0.723254		BCORL1	-0.710681	2.42791	2.70629	0.0999532	0.682314		BCORL1	-0.0952113	2.42791	0.0659253	0.797365	0.865807		BCORL1	-0.378	2.42791	0.930524	0.334727	0.673711		BCORL1	-0.635888	2.42791	2.48798	0.114719	0.613852
BCR	-0.890421	6.25287	7.09557	0.00772746	0.0241959		BCR	-0.077911	6.25287	0.0558294	0.813214	0.950814		BCR	-0.259514	6.25287	0.610842	0.434471	0.901786		BCR	-0.511952	6.25287	2.39387	0.121811	0.227537		BCR	-0.00686874	6.25287	0.000432114	0.983415	0.993819		BCR	-0.0785364	6.25287	0.056492	0.812129	0.97211
BCS1L	-0.127516	4.25673	0.237831	0.625777	0.736961		BCS1L	0.133129	4.25673	0.26578	0.606177	0.886519		BCS1L	-0.0995207	4.25673	0.124755	0.723933	0.967899		BCS1L	-0.195639	4.25673	0.569262	0.450552	0.590723		BCS1L	0.133019	4.25673	0.2567	0.612396	0.851746		BCS1L	0.088948	4.25673	0.107024	0.743558	0.955549
BDH1	-0.881859	4.46627	17.1992	3.36586e-05	0.000235853		BDH1	-0.116598	4.46627	0.335568	0.562399	0.874443		BDH1	0.0893854	4.46627	0.167628	0.682229	0.957586		BDH1	-0.475963	4.46627	5.49727	0.0190462	0.053594		BDH1	-0.0310931	4.46627	0.0230678	0.879281	0.959677		BDH1	0.32908	4.46627	2.47994	0.115306	0.614712
BDH2	-0.234148	7.51105	1.67094	0.196133	0.315267		BDH2	0.0518964	7.51105	0.0825962	0.773809	0.939591		BDH2	0.168735	7.51105	0.841952	0.358839	0.868748		BDH2	-0.168567	7.51105	0.869484	0.351098	0.495925		BDH2	0.0152329	7.51105	0.00706208	0.933028	0.979922		BDH2	0.329206	7.51105	3.2363	0.0720232	0.520556
BDKRB1	4.70698	1.48661	26.686	2.39354e-07	2.91561e-06		BDKRB1	3.58507	1.48661	14.2751	0.000157938	0.0159322		BDKRB1	3.35438	1.48661	8.169	0.00426123	0.229051		BDKRB1	4.59429	1.48661	25.2635	5.00091e-07	6.09789e-06		BDKRB1	4.59187	1.48661	25.0239	5.66249e-07	2.92985e-05		BDKRB1	1.00446	1.48661	0.531995	0.465769	0.886138
BDNF	3.34157	1.64168	16.6761	4.43366e-05	0.000297648		BDNF	0.949543	1.64168	1.1449	0.284619	0.745943		BDNF	2.31495	1.64168	6.44484	0.0111275	0.320013		BDNF	3.84335	1.64168	22.1113	2.57286e-06	2.65238e-05		BDNF	1.87078	1.64168	4.69501	0.0302504	0.190064		BDNF	1.38007	1.64168	2.16425	0.141253	0.65837
BDP1	0.66102	5.18838	7.33972	0.00674474	0.0216306		BDP1	0.239255	5.18838	0.952333	0.329126	0.764944		BDP1	-0.280881	5.18838	1.10903	0.292293	0.841989		BDP1	0.419131	5.18838	2.9501	0.0858723	0.174996		BDP1	-0.268456	5.18838	1.14485	0.28463	0.624716		BDP1	-0.232224	5.18838	0.790531	0.37394	0.838453
BECN1	-0.0766476	6.8872	0.244086	0.621271	0.733049		BECN1	-0.120352	6.8872	0.60185	0.437873	0.818823		BECN1	0.09785	6.8872	0.372215	0.541799	0.93103		BECN1	0.0337143	6.8872	0.0476413	0.82722	0.886921		BECN1	0.0725734	6.8872	0.21745	0.64099	0.865921		BECN1	0.0279532	6.8872	0.0310014	0.860237	0.980822
BEGAIN	4.30548	1.20073	39.0337	4.16557e-10	9.13019e-09		BEGAIN	0.94949	1.20073	0.995715	0.31835	0.761127		BEGAIN	-0.232386	1.20073	0.0704326	0.790708	0.980735		BEGAIN	4.12282	1.20073	35.3458	2.76062e-09	5.58194e-08		BEGAIN	2.46495	1.20073	8.8913	0.00286532	0.0378924		BEGAIN	0.174633	1.20073	0.0500813	0.822922	0.975933
BEND3	2.07261	2.64005	22.7588	1.83662e-06	1.83231e-05		BEND3	0.213498	2.64005	0.214206	0.643491	0.898893		BEND3	-0.599138	2.64005	1.2567	0.262277	0.833406		BEND3	1.72824	2.64005	15.9154	6.62376e-05	0.000464704		BEND3	0.136516	2.64005	0.0815046	0.775269	0.920758		BEND3	-0.309183	2.64005	0.383956	0.535493	0.902948
BEND5	-0.0445017	3.19839	0.0343376	0.852991	0.905916		BEND5	-0.188175	3.19839	0.604249	0.436961	0.81859		BEND5	-0.0431003	3.19839	0.0210384	0.884674	0.988828		BEND5	-0.0022842	3.19839	9.74958e-05	0.992122	0.995047		BEND5	0.0528392	3.19839	0.0461545	0.829895	0.942933		BEND5	0.185142	3.19839	0.463328	0.496073	0.894236
BEND6	0.651429	1.02627	1.41599	0.234064	0.3597		BEND6	0.318387	1.02627	0.321298	0.570829	0.87761		BEND6	0.358672	1.02627	0.369669	0.543185	0.93103		BEND6	0.400207	1.02627	0.529114	0.46698	0.605667		BEND6	0.715004	1.02627	1.61338	0.204017	0.542331		BEND6	-0.318273	1.02627	0.290525	0.589884	0.922095
BEND7	1.39391	2.74935	24.0748	9.2666e-07	9.9605e-06		BEND7	0.0993705	2.74935	0.101317	0.750255	0.932249		BEND7	0.120023	2.74935	0.101883	0.749581	0.971828		BEND7	0.621048	2.74935	4.43141	0.0352833	0.0876415		BEND7	-0.179317	2.74935	0.288897	0.590928	0.841233		BEND7	-0.431051	2.74935	1.35697	0.244064	0.751747
BEST1	-0.781332	11.0045	10.217	0.00139151	0.00588796		BEST1	-0.50613	11.0045	4.31874	0.0376949	0.492277		BEST1	0.118641	11.0045	0.238312	0.625428	0.947026		BEST1	-0.876903	11.0045	12.8325	0.000340655	0.00192669		BEST1	-0.612016	11.0045	6.29611	0.0121003	0.105081		BEST1	0.161718	11.0045	0.442868	0.505741	0.895975
BEST3	1.97411	0.263862	6.77808	0.00922843	0.0280376		BEST3	0.511424	0.263862	0.329851	0.565747	0.87709		BEST3	-0.250557	0.263862	0.048184	0.826254	0.983817		BEST3	1.81722	0.263862	5.76968	0.016305	0.0472062		BEST3	2.1234	0.263862	7.63664	0.00571942	0.063431		BEST3	-0.111153	0.263862	0.0118595	0.913281	0.988341
BEST4	-0.694619	1.88681	2.49525	0.11419	0.209449		BEST4	-0.247706	1.88681	0.349738	0.554261	0.87172		BEST4	0.290225	1.88681	0.490944	0.483507	0.918641		BEST4	-1.03435	1.88681	5.51665	0.0188363	0.0531243		BEST4	-0.536164	1.88681	1.42436	0.232687	0.575552		BEST4	-0.306446	1.88681	0.54385	0.460842	0.884723
BET1	-0.468724	5.96542	4.29116	0.0383109	0.0889498		BET1	0.0273018	5.96542	0.0148415	0.903037	0.978035		BET1	-0.203157	5.96542	0.775882	0.378403	0.878054		BET1	-0.333497	5.96542	2.19729	0.138253	0.249878		BET1	-0.121811	5.96542	0.290739	0.589747	0.841065		BET1	-0.29541	5.96542	1.66876	0.196425	0.716244
BET1L	0.379459	6.57215	6.43438	0.0111932	0.0327211		BET1L	-0.0732003	6.57215	0.235405	0.627545	0.892986		BET1L	0.134628	6.57215	0.711341	0.398999	0.888219		BET1L	0.415285	6.57215	7.76392	0.00533	0.0189672		BET1L	-0.0042868	6.57215	0.00079311	0.977533	0.992188		BET1L	0.475976	6.57215	9.32018	0.00226644	0.125373
BEX1	1.68621	4.0627	31.8455	1.66935e-08	2.64454e-07		BEX1	0.162102	4.0627	0.27302	0.601313	0.885102		BEX1	0.520417	4.0627	2.01469	0.155783	0.758496		BEX1	1.88863	4.0627	40.1335	2.37186e-10	6.0784e-09		BEX1	1.043	4.0627	11.6886	0.000628846	0.0115796		BEX1	0.533489	4.0627	2.25633	0.133069	0.644245
BEX2	0.548185	5.76915	6.18065	0.0129155	0.036784		BEX2	0.233917	5.76915	1.1176	0.290436	0.750272		BEX2	0.321687	5.76915	1.88218	0.170087	0.770742		BEX2	0.53512	5.76915	5.90598	0.0150895	0.0443304		BEX2	0.0795652	5.76915	0.126718	0.721859	0.900241		BEX2	0.223893	5.76915	0.93238	0.334245	0.814448
BEX4	0.194508	7.5672	0.723997	0.394836	0.529664		BEX4	0.0748681	7.5672	0.107204	0.74335	0.93057		BEX4	-0.0700959	7.5672	0.0917167	0.762006	0.974232		BEX4	0.221326	7.5672	0.938226	0.332734	0.477068		BEX4	-0.106381	7.5672	0.215233	0.642696	0.866694		BEX4	-0.22	7.5672	0.907435	0.340796	0.818545
BEX5	1.04587	1.78995	7.30889	0.00686144	0.0219437		BEX5	-0.214163	1.78995	0.245031	0.620596	0.890509		BEX5	-0.348706	1.78995	0.425022	0.514442	0.928652		BEX5	0.986742	1.78995	6.65589	0.00988288	0.0316866		BEX5	-0.621551	1.78995	1.71475	0.190371	0.523664		BEX5	-0.701123	1.78995	1.87294	0.171139	0.700619
BFAR	0.0367967	6.0981	0.0724622	0.787785	0.856792		BFAR	0.0859441	6.0981	0.397594	0.528334	0.860487		BFAR	-0.0690121	6.0981	0.221545	0.637865	0.950885		BFAR	0.160884	6.0981	1.41803	0.233729	0.36872		BFAR	0.0871499	6.0981	0.396368	0.528971	0.808688		BFAR	-0.101784	6.0981	0.508348	0.475855	0.888136
BFSP1	-1.97682	1.3547	10.7292	0.00105458	0.00463972		BFSP1	-0.257868	1.3547	0.274694	0.6002	0.885102		BFSP1	0.189755	1.3547	0.135059	0.713244	0.965945		BFSP1	-0.911046	1.3547	3.20633	0.0733538	0.155362		BFSP1	0.198617	1.3547	0.168652	0.681313	0.884582		BFSP1	0.157624	1.3547	0.103976	0.74711	0.956431
BGN	-0.139531	4.56419	0.171573	0.678717	0.77816		BGN	0.439128	4.56419	1.72586	0.188941	0.69829		BGN	-0.0196962	4.56419	0.00315903	0.955178	0.996089		BGN	0.0399542	4.56419	0.0141314	0.905374	0.938757		BGN	-0.719493	4.56419	4.33877	0.0372537	0.214355		BGN	-0.559092	4.56419	2.52633	0.11196	0.609423
BHLHA15	-2.40399	-0.0203845	5.62811	0.0176746	0.0475098		BHLHA15	-0.0596504	-0.0203845	0.00563296	0.940173	0.988005		BHLHA15	-1.21923	-0.0203845	1.56967	0.210255	0.806013		BHLHA15	-2.74811	-0.0203845	7.60563	0.00581864	0.020402		BHLHA15	-2.21444	-0.0203845	4.58012	0.032345	0.197024		BHLHA15	-0.309801	-0.0203845	0.142121	0.706181	0.947984
BHLHB9	-0.883814	3.64664	11.6547	0.000640406	0.00303964		BHLHB9	-0.00024588	3.64664	1.17001e-06	0.999137	1		BHLHB9	-0.0392302	3.64664	0.0212887	0.883995	0.988693		BHLHB9	-0.792404	3.64664	10.0192	0.0015492	0.00678953		BHLHB9	-0.168019	3.64664	0.450907	0.501905	0.790317		BHLHB9	0.18986	3.64664	0.553946	0.45671	0.88359
BHLHE40	-0.961995	8.29189	12.4101	0.000427018	0.00213556		BHLHE40	-0.515186	8.29189	3.6135	0.0573124	0.564695		BHLHE40	-0.258381	8.29189	0.908892	0.340409	0.860532		BHLHE40	-1.42102	8.29189	26.4904	2.6485e-07	3.46546e-06		BHLHE40	-0.588427	8.29189	4.69487	0.0302527	0.190064		BHLHE40	-0.123538	8.29189	0.208629	0.647844	0.936737
BHLHE41	-1.70844	7.52378	53.8595	2.15348e-13	8.56857e-12		BHLHE41	-0.405067	7.52378	3.24696	0.0715561	0.590133		BHLHE41	-0.564379	7.52378	6.28642	0.0121667	0.337886		BHLHE41	-2.16806	7.52378	83.9885	4.97652e-20	5.6908e-18		BHLHE41	-0.686912	7.52378	9.19925	0.00242114	0.0335893		BHLHE41	-0.612549	7.52378	7.43844	0.00638452	0.195237
BHMT2	-0.398855	6.16771	4.88391	0.0271081	0.067266		BHMT2	-0.246231	6.16771	1.88307	0.169986	0.683972		BHMT2	0.305516	6.16771	2.70576	0.0999865	0.682314		BHMT2	-0.430988	6.16771	5.75648	0.016428	0.0475137		BHMT2	-0.310427	6.16771	2.9211	0.0874281	0.351989		BHMT2	0.199173	6.16771	1.17376	0.27863	0.779816
BICC1	1.04564	3.3685	20.2667	6.73612e-06	5.76581e-05		BICC1	0.251074	3.3685	1.02149	0.312166	0.75965		BICC1	0.0473213	3.3685	0.0244588	0.875723	0.988692		BICC1	1.0675	3.3685	21.907	2.86184e-06	2.91061e-05		BICC1	0.306198	3.3685	1.43549	0.230871	0.574036		BICC1	0.176366	3.3685	0.402447	0.525828	0.902215
BICD1	0.734791	4.34593	6.73395	0.00945948	0.0285555		BICD1	-0.265758	4.34593	0.836073	0.360522	0.783243		BICD1	-0.015227	4.34593	0.00266573	0.958823	0.996089		BICD1	0.271225	4.34593	0.910487	0.339985	0.484858		BICD1	-0.138298	4.34593	0.220317	0.638798	0.865301		BICD1	0.0387878	4.34593	0.0180908	0.893006	0.984994
BICD2	-0.0399013	5.28507	0.0163841	0.898149	0.935262		BICD2	0.0281293	5.28507	0.00817642	0.927951	0.984758		BICD2	-0.0229693	5.28507	0.00528102	0.942068	0.995961		BICD2	0.174491	5.28507	0.31741	0.573168	0.697396		BICD2	0.192076	5.28507	0.378133	0.538604	0.815296		BICD2	0.140616	5.28507	0.201865	0.65322	0.938353
BID	0.438293	5.62651	7.20534	0.00726872	0.023003		BID	0.30591	5.62651	3.49282	0.0616354	0.577831		BID	0.213248	5.62651	1.42872	0.231973	0.818888		BID	0.347928	5.62651	4.57772	0.0323902	0.0817596		BID	0.329112	5.62651	3.93749	0.0472211	0.247756		BID	0.00157598	5.62651	8.13728e-05	0.992803	1
BIK	-0.626479	0.961962	0.911391	0.339746	0.475057		BIK	-0.480879	0.961962	0.542798	0.461275	0.827739		BIK	-0.656883	0.961962	0.791042	0.373785	0.876305		BIK	-0.184134	0.961962	0.0856324	0.769805	0.847396		BIK	-0.951584	0.961962	1.88451	0.169823	0.496871		BIK	-1.25986	0.961962	3.00458	0.0830294	0.549195
BIN1	-0.587235	6.65785	13.8774	0.000195131	0.00108781		BIN1	-0.0208282	6.65785	0.0179965	0.893283	0.975713		BIN1	-0.226981	6.65785	1.93839	0.163843	0.766441		BIN1	-0.519507	6.65785	11.0031	0.000909591	0.00440331		BIN1	-0.014535	6.65785	0.00864567	0.925918	0.977935		BIN1	0.0249857	6.65785	0.0245209	0.875567	0.982706
BIN3	0.926438	5.29622	29.498	5.59747e-08	7.88513e-07		BIN3	0.0715474	5.29622	0.16595	0.683736	0.910878		BIN3	0.081471	5.29622	0.167468	0.682372	0.957586		BIN3	0.92947	5.29622	29.9203	4.50169e-08	7.01706e-07		BIN3	0.0535472	5.29622	0.0892836	0.76509	0.916976		BIN3	0.346902	5.29622	3.34423	0.0674411	0.509855
BIRC2	-0.118976	5.661	0.441916	0.506199	0.634345		BIRC2	-0.334598	5.661	3.4609	0.0628361	0.581428		BIRC2	-0.291436	5.661	2.41975	0.119814	0.713537		BIRC2	-0.300108	5.661	2.81284	0.0935126	0.186641		BIRC2	-0.335465	5.661	3.37957	0.0660093	0.303464		BIRC2	-0.316983	5.661	2.97179	0.0847281	0.552736
BIRC3	1.27414	2.11865	6.61123	0.0101337	0.030228		BIRC3	0.078459	2.11865	0.0233061	0.878664	0.970445		BIRC3	-1.03702	2.11865	2.85232	0.091242	0.663677		BIRC3	0.755752	2.11865	2.30269	0.12915	0.238044		BIRC3	-0.558563	2.11865	1.04266	0.307204	0.648098		BIRC3	-1.78609	2.11865	8.38458	0.00378419	0.153717
BIRC5	0.439442	3.56684	0.203125	0.65221	0.75747		BIRC5	5.19994	3.56684	50.1532	1.42202e-12	2.15009e-09		BIRC5	2.77284	3.56684	12.0626	0.000514444	0.078567		BIRC5	5.15726	3.56684	49.2411	2.26358e-12	8.50906e-11		BIRC5	7.49544	3.56684	100.365	1.26759e-23	1.72493e-20		BIRC5	2.80168	3.56684	12.8265	0.000341748	0.0451505
BIRC6	0.117573	5.72847	0.220938	0.638326	0.74657		BIRC6	-0.136782	5.72847	0.297554	0.58542	0.8807		BIRC6	-0.0676805	5.72847	0.0699244	0.791447	0.980735		BIRC6	-0.225816	5.72847	0.813339	0.367135	0.51204		BIRC6	-0.357474	5.72847	1.97954	0.159439	0.481692		BIRC6	-0.242522	5.72847	0.906808	0.340963	0.818545
BIRC7	0.181503	4.77336	0.638553	0.424235	0.557831		BIRC7	-0.136219	4.77336	0.352672	0.552604	0.871617		BIRC7	-0.549839	4.77336	4.99136	0.0254741	0.434671		BIRC7	-0.0596393	4.77336	0.0688831	0.79297	0.862776		BIRC7	-0.612845	4.77336	6.60106	0.0101918	0.0937986		BIRC7	-0.162714	4.77336	0.479221	0.488775	0.890515
BIVM	0.121898	5.93302	0.508399	0.475833	0.607594		BIVM	0.0125972	5.93302	0.00541645	0.941331	0.988213		BIVM	0.0642786	5.93302	0.132833	0.715513	0.966646		BIVM	0.289973	5.93302	2.9399	0.0864158	0.175829		BIVM	0.599735	5.93302	12.37	0.000436283	0.00867973		BIVM	0.0326336	5.93302	0.0354263	0.850705	0.979048
BIVM-ERCC5	-1.09493	3.34937	1.05385	0.304623	0.438933		BIVM-ERCC5	-1.91548	3.34937	3.06646	0.0799233	0.602636		BIVM-ERCC5	-0.130211	3.34937	0.0151485	0.902044	0.991774		BIVM-ERCC5	-1.735	3.34937	2.56795	0.109049	0.208946		BIVM-ERCC5	-1.26221	3.34937	1.38089	0.23995	0.584039		BIVM-ERCC5	-0.319375	3.34937	0.0909653	0.762954	0.959312
BLCAP	0.154656	6.23516	1.07909	0.298901	0.433214		BLCAP	-0.00610997	6.23516	0.00167311	0.967373	0.994047		BLCAP	0.0458687	6.23516	0.0829386	0.773354	0.976377		BLCAP	0.205137	6.23516	1.91843	0.16603	0.286281		BLCAP	-0.219212	6.23516	2.06946	0.150275	0.466137		BLCAP	-0.0606616	6.23516	0.150059	0.698479	0.947081
BLM	-1.08389	1.16569	1.92342	0.16548	0.277322		BLM	1.43301	1.16569	5.04997	0.0246263	0.424294		BLM	-0.824262	1.16569	1.22924	0.267555	0.837297		BLM	-0.0483496	1.16569	0.00504687	0.943365	0.962912		BLM	1.96919	1.16569	9.56472	0.00198352	0.0284424		BLM	0.0819344	1.16569	0.0150235	0.902447	0.987795
BLMH	0.0874062	5.66388	0.236292	0.626897	0.73735		BLMH	-0.149506	5.66388	0.683303	0.408452	0.805421		BLMH	-0.0478483	5.66388	0.0626846	0.802302	0.981491		BLMH	0.152999	5.66388	0.734193	0.391527	0.535414		BLMH	-0.132817	5.66388	0.526559	0.468057	0.767666		BLMH	-0.0876518	5.66388	0.217905	0.640641	0.935544
BLNK	-4.1633	1.48883	33.0793	8.8477e-09	1.47911e-07		BLNK	-0.716133	1.48883	2.01909	0.155333	0.679167		BLNK	-0.803147	1.48883	1.8988	0.168213	0.77058		BLNK	-2.92153	1.48883	23.6269	1.1694e-06	1.30543e-05		BLNK	-1.03689	1.48883	3.85539	0.0495863	0.256567		BLNK	0.14379	1.48883	0.0769098	0.78153	0.964486
BLOC1S1	0.144853	6.12837	0.644449	0.422104	0.555918		BLOC1S1	0.0139178	6.12837	0.00592374	0.938651	0.988005		BLOC1S1	0.0682369	6.12837	0.12786	0.720661	0.967441		BLOC1S1	0.122279	6.12837	0.461295	0.497019	0.632007		BLOC1S1	0.0233715	6.12837	0.0164224	0.89803	0.967706		BLOC1S1	-0.0692466	6.12837	0.134927	0.713377	0.949358
BLOC1S2	0.838924	5.88205	30.2567	3.78482e-08	5.49667e-07		BLOC1S2	0.135297	5.88205	0.75613	0.384542	0.79363		BLOC1S2	0.0762199	5.88205	0.208106	0.648256	0.954097		BLOC1S2	0.746513	5.88205	24.1006	9.14317e-07	1.04907e-05		BLOC1S2	0.309868	5.88205	3.90528	0.0481347	0.251157		BLOC1S2	-0.040139	5.88205	0.0600941	0.806347	0.970956
BLOC1S3	-0.684559	3.49147	6.07097	0.0137422	0.0386611		BLOC1S3	0.0672672	3.49147	0.0647481	0.799143	0.946813		BLOC1S3	0.242959	3.49147	0.642824	0.42269	0.896828		BLOC1S3	-0.178254	3.49147	0.450213	0.502234	0.63622		BLOC1S3	-0.370838	3.49147	1.77923	0.182244	0.513045		BLOC1S3	-0.12705	3.49147	0.180849	0.670645	0.940257
BLOC1S4	0.542872	5.74225	5.58368	0.0181286	0.0485044		BLOC1S4	0.144286	5.74225	0.391165	0.531688	0.861902		BLOC1S4	4.62491e-05	5.74225	3.68255e-08	0.999847	1		BLOC1S4	0.514578	5.74225	5.02616	0.0249673	0.0664361		BLOC1S4	0.0741032	5.74225	0.101422	0.75013	0.912128		BLOC1S4	-0.174635	5.74225	0.529412	0.466854	0.886695
BLOC1S5	-3.00934	1.50173	8.79062	0.00302784	0.0112074		BLOC1S5	-0.707269	1.50173	0.679521	0.409752	0.805771		BLOC1S5	0.359988	1.50173	0.19069	0.662343	0.955625		BLOC1S5	-3.42568	1.50173	11.2753	0.000785441	0.00390226		BLOC1S5	-0.360982	1.50173	0.174457	0.676181	0.882879		BLOC1S5	-2.2248	1.50173	6.34916	0.0117437	0.25862
BLOC1S6	-0.115871	5.81106	0.198886	0.655621	0.760493		BLOC1S6	0.0543865	5.81106	0.0440154	0.833825	0.956352		BLOC1S6	-0.0136247	5.81106	0.00261672	0.959203	0.996089		BLOC1S6	-0.225987	5.81106	0.755555	0.384723	0.52882		BLOC1S6	-0.213992	5.81106	0.669343	0.413281	0.731136		BLOC1S6	-0.189848	5.81106	0.513928	0.473443	0.887156
BLVRA	0.298051	5.86478	1.53945	0.2147	0.337332		BLVRA	0.247334	5.86478	1.05896	0.303453	0.754529		BLVRA	0.11014	5.86478	0.193427	0.660079	0.955625		BLVRA	0.320314	5.86478	1.78298	0.181784	0.306305		BLVRA	0.0496158	5.86478	0.0419905	0.837638	0.945861		BLVRA	-0.204973	5.86478	0.675319	0.411203	0.861583
BLVRB	-0.257667	5.16732	1.99939	0.157362	0.267239		BLVRB	0.278994	5.16732	2.45685	0.117013	0.647801		BLVRB	0.254754	5.16732	1.73504	0.187768	0.792294		BLVRB	-0.292994	5.16732	2.61398	0.105926	0.204808		BLVRB	-0.111504	5.16732	0.367106	0.544586	0.819031		BLVRB	0.127973	5.16732	0.453471	0.500691	0.895488
BLZF1	-0.017501	4.77776	0.00414751	0.948651	0.969244		BLZF1	-0.220805	4.77776	0.654478	0.418516	0.810838		BLZF1	0.444327	4.77776	2.47735	0.115497	0.708616		BLZF1	0.0399589	4.77776	0.0218332	0.882532	0.922955		BLZF1	0.0311171	4.77776	0.0128971	0.909582	0.971518		BLZF1	0.206877	4.77776	0.54259	0.461361	0.884794
BMF	-0.846764	5.6479	15.3297	9.0284e-05	0.000552421		BMF	-0.214994	5.6479	1.02465	0.311418	0.759323		BMF	-0.434456	5.6479	3.79896	0.0512844	0.562662		BMF	-1.7395	5.6479	61.0269	5.63016e-15	3.28821e-13		BMF	-1.29001	5.6479	33.6788	6.50057e-09	5.26547e-07		BMF	-0.752008	5.6479	11.4951	0.000697815	0.0659435
BMI1	-0.067618	5.26833	0.0361367	0.849234	0.903338		BMI1	-0.435391	5.26833	1.48565	0.222892	0.717363		BMI1	0.332399	5.26833	0.849094	0.356809	0.867975		BMI1	-0.0609768	5.26833	0.0295307	0.863559	0.910672		BMI1	-0.540905	5.26833	2.25403	0.133267	0.437015		BMI1	-0.0988378	5.26833	0.0752638	0.783821	0.965115
BMP1	0.541539	4.15959	2.11037	0.146304	0.252493		BMP1	-0.0518224	4.15959	0.0188739	0.890729	0.97496		BMP1	0.430591	4.15959	1.25215	0.263143	0.833869		BMP1	1.08997	4.15959	8.66363	0.00324624	0.0125		BMP1	0.793865	4.15959	4.50458	0.0338043	0.20167		BMP1	0.518667	4.15959	1.87828	0.170529	0.699119
BMP2	1.02743	5.62172	20.1543	7.14376e-06	6.06818e-05		BMP2	0.081271	5.62172	0.123301	0.725481	0.927316		BMP2	-0.0678881	5.62172	0.085097	0.770505	0.97558		BMP2	0.74339	5.62172	10.5917	0.00113596	0.00526324		BMP2	0.401385	5.62172	2.99033	0.0837629	0.344989		BMP2	-0.0252176	5.62172	0.0120523	0.912582	0.988341
BMP2K	1.15004	2.6383	12.5252	0.000401496	0.00202805		BMP2K	0.124409	2.6383	0.124363	0.72435	0.927143		BMP2K	-0.562281	2.6383	2.19149	0.138775	0.734232		BMP2K	1.31425	2.6383	17.183	3.3946e-05	0.000259078		BMP2K	0.280121	2.6383	0.611004	0.43441	0.744234		BMP2K	-0.333964	2.6383	0.926587	0.335751	0.815876
BMP4	2.39817	7.79326	85.1352	2.78651e-20	2.68928e-18		BMP4	0.582387	7.79326	5.4176	0.0199347	0.389802		BMP4	0.498546	7.79326	3.8134	0.050844	0.562662		BMP4	2.58179	7.79326	97.4328	5.57146e-23	9.97585e-21		BMP4	1.27598	7.79326	25.5188	4.38088e-07	2.32735e-05		BMP4	0.97595	7.79326	14.6472	0.000129626	0.0268564
BMP6	-0.726858	5.17622	4.59489	0.0320674	0.0771115		BMP6	-0.17043	5.17622	0.259777	0.610273	0.887554		BMP6	-0.411923	5.17622	1.47294	0.224882	0.818015		BMP6	-0.260449	5.17622	0.609518	0.434969	0.576289		BMP6	0.099554	5.17622	0.0882082	0.766468	0.917092		BMP6	-0.0149605	5.17622	0.0019976	0.964351	0.994697
BMP7	-1.52337	10.0232	74.8277	5.13644e-18	3.69824e-16		BMP7	-0.293875	10.0232	2.91954	0.0875126	0.619013		BMP7	-0.256412	10.0232	2.21733	0.136469	0.732649		BMP7	-1.41268	10.0232	64.8439	8.10729e-16	5.22862e-14		BMP7	-0.549734	10.0232	10.1483	0.00144436	0.0223351		BMP7	-0.282369	10.0232	2.69265	0.100812	0.58903
BMP8A	-0.77407	1.75144	3.10717	0.0779483	0.156103		BMP8A	-0.363923	1.75144	0.742453	0.388876	0.796778		BMP8A	-0.898089	1.75144	3.23506	0.0720775	0.617652		BMP8A	-0.467989	1.75144	1.26406	0.260884	0.399338		BMP8A	-1.60861	1.75144	10.2884	0.00133869	0.0210599		BMP8A	-0.353751	1.75144	0.62486	0.429247	0.870758
BMP8B	-0.37231	0.89902	0.495172	0.481629	0.613155		BMP8B	-1.26271	0.89902	4.60605	0.0318593	0.470954		BMP8B	0.637559	0.89902	1.00776	0.315439	0.855519		BMP8B	0.236711	0.89902	0.245392	0.620339	0.733922		BMP8B	-1.64274	0.89902	6.23779	0.0125052	0.107228		BMP8B	0.891789	0.89902	2.3657	0.124028	0.631085
BMPER	-2.24526	0.600214	15.125	0.000100623	0.000609111		BMPER	-0.380766	0.600214	0.776047	0.378353	0.791605		BMPER	1.68989	0.600214	6.55365	0.0104669	0.311802		BMPER	-6.21603	0.600214	44.6109	2.40352e-11	7.43344e-10		BMPER	-2.22651	0.600214	13.3237	0.000262066	0.00585581		BMPER	1.18345	0.600214	3.25769	0.0710894	0.519474
BMPR1A	-0.770774	4.62602	8.66166	0.00324975	0.0118591		BMPR1A	-0.262478	4.62602	1.0554	0.304268	0.754788		BMPR1A	-0.0778787	4.62602	0.0875399	0.767328	0.974628		BMPR1A	-0.665697	4.62602	6.67439	0.00978077	0.0314204		BMPR1A	-0.164423	4.62602	0.405887	0.524064	0.806727		BMPR1A	0.0969544	4.62602	0.141933	0.706367	0.94814
BMPR1B	-1.66361	4.85676	64.865	8.02111e-16	4.43704e-14		BMPR1B	-0.210837	4.85676	1.28206	0.257516	0.737953		BMPR1B	0.0807452	4.85676	0.173648	0.67689	0.957362		BMPR1B	-1.54724	4.85676	59.4875	1.23073e-14	6.72599e-13		BMPR1B	-0.110746	4.85676	0.345732	0.556539	0.824448		BMPR1B	-0.203413	4.85676	1.13155	0.287445	0.783597
BMPR2	-0.0382809	5.40846	0.0305223	0.86131	0.911019		BMPR2	-0.166439	5.40846	0.573349	0.448931	0.822215		BMPR2	-0.211792	5.40846	0.893502	0.34453	0.862077		BMPR2	-0.20173	5.40846	0.849414	0.356718	0.501988		BMPR2	-0.423687	5.40846	3.57147	0.0587804	0.285066		BMPR2	-0.463733	5.40846	4.33487	0.0373392	0.40845
BMS1	0.427268	5.39092	4.06658	0.0437397	0.09902		BMS1	0.117479	5.39092	0.304446	0.581108	0.879431		BMS1	0.0519546	5.39092	0.0540147	0.816219	0.983262		BMS1	0.447092	5.39092	4.49534	0.0339873	0.0849558		BMS1	-0.136736	5.39092	0.396124	0.529098	0.8087		BMS1	-0.0203571	5.39092	0.0085641	0.926267	0.989602
BNC1	-0.310781	5.3394	1.1681	0.279791	0.411744		BNC1	-0.0525146	5.3394	0.0337178	0.854308	0.963088		BNC1	-0.716722	5.3394	5.92548	0.0149235	0.351288		BNC1	-0.157706	5.3394	0.304688	0.580959	0.703608		BNC1	-0.104922	5.3394	0.132596	0.715756	0.897811		BNC1	-0.274709	5.3394	0.907845	0.340687	0.818545
BNC2	1.45245	2.78044	9.91744	0.0016372	0.00672269		BNC2	0.697205	2.78044	2.21857	0.136359	0.66403		BNC2	-0.733976	2.78044	2.06428	0.150786	0.751437		BNC2	1.17517	2.78044	6.53709	0.0105648	0.0333488		BNC2	0.285232	2.78044	0.349405	0.55445	0.822967		BNC2	-0.419198	2.78044	0.762295	0.382611	0.844558
BNIP1	0.0524339	3.78541	0.039951	0.841577	0.897998		BNIP1	0.16791	3.78541	0.415867	0.519006	0.856403		BNIP1	0.217882	3.78541	0.530377	0.466448	0.910838		BNIP1	0.243848	3.78541	0.892781	0.344725	0.489259		BNIP1	-0.0468313	3.78541	0.030411	0.861561	0.954189		BNIP1	-0.107212	3.78541	0.133157	0.715181	0.949925
BNIP2	0.10806	6.00548	0.518813	0.471348	0.603227		BNIP2	0.0558136	6.00548	0.138215	0.710062	0.92253		BNIP2	0.0436936	6.00548	0.0751481	0.783984	0.978487		BNIP2	0.261225	6.00548	3.08887	0.0788298	0.163898		BNIP2	0.169707	6.00548	1.25362	0.262863	0.604741		BNIP2	-0.0149087	6.00548	0.00908644	0.924058	0.989387
BNIP3	-0.650287	7.15259	9.32684	0.00225821	0.00880256		BNIP3	0.300686	7.15259	2.03875	0.153335	0.679167		BNIP3	-0.159423	7.15259	0.551438	0.457731	0.908025		BNIP3	-0.0450408	7.15259	0.045661	0.830793	0.889101		BNIP3	0.519292	7.15259	6.05112	0.0138975	0.11581		BNIP3	-0.0708036	7.15259	0.110369	0.739724	0.955017
BNIP3L	-0.752709	8.23622	26.3417	2.86047e-07	3.4205e-06		BNIP3L	-0.16486	8.23622	1.29007	0.256034	0.737079		BNIP3L	-0.117073	8.23622	0.635607	0.425306	0.897815		BNIP3L	-0.679829	8.23622	21.6245	3.31589e-06	3.32028e-05		BNIP3L	0.157698	8.23622	1.17962	0.277434	0.616966		BNIP3L	-0.19198	8.23622	1.72263	0.189355	0.711795
BOC	-1.18832	5.82933	17.3598	3.09303e-05	0.000218512		BOC	-0.440191	5.82933	2.48932	0.114621	0.647801		BOC	-0.330969	5.82933	1.39743	0.237154	0.821704		BOC	-1.4738	5.82933	26.4469	2.70879e-07	3.53076e-06		BOC	-0.584236	5.82933	4.3036	0.0380318	0.217742		BOC	-0.559267	5.82933	4.00865	0.0452674	0.440045
BOD1	0.344666	4.7759	3.53334	0.0601465	0.127687		BOD1	0.306534	4.7759	2.79245	0.0947095	0.633304		BOD1	-0.24934	4.7759	1.4255	0.232501	0.818888		BOD1	0.358852	4.7759	3.89991	0.0482886	0.111849		BOD1	0.205776	4.7759	1.19759	0.273804	0.6146		BOD1	0.0070755	4.7759	0.00129633	0.971279	0.995793
BOD1L1	0.0243961	5.82314	0.0132021	0.908524	0.942101		BOD1L1	-0.00644418	5.82314	0.000921289	0.975786	0.996774		BOD1L1	-0.259029	5.82314	1.35494	0.244417	0.82517		BOD1L1	-0.0387193	5.82314	0.0332962	0.855212	0.905416		BOD1L1	-0.354957	5.82314	2.7056	0.0999961	0.378511		BOD1L1	-0.556602	5.82314	6.33091	0.0118651	0.260274
BOK	1.06259	4.97414	28.071	1.16943e-07	1.55406e-06		BOK	0.139714	4.97414	0.460602	0.497343	0.847986		BOK	-0.00606699	4.97414	0.000733188	0.978398	0.998178		BOK	1.15973	4.97414	33.832	6.00837e-09	1.14033e-07		BOK	-0.0439884	4.97414	0.0431012	0.835535	0.94482		BOK	-0.331829	4.97414	2.25619	0.133081	0.644245
BOLA1	-0.11794	4.03845	0.143275	0.705047	0.798178		BOLA1	0.0737988	4.03845	0.0567345	0.811734	0.95027		BOLA1	0.386818	4.03845	1.31711	0.251111	0.825878		BOLA1	-0.35036	4.03845	1.25892	0.261856	0.400566		BOLA1	-0.115705	4.03845	0.134862	0.713443	0.896849		BOLA1	0.406447	4.03845	1.51255	0.218751	0.73471
BOLA2	0.508444	4.13812	6.62064	0.0100804	0.0300952		BOLA2	0.219785	4.13812	1.19989	0.273344	0.743115		BOLA2	0.140747	4.13812	0.307813	0.579026	0.936684		BOLA2	0.457323	4.13812	5.44259	0.0196515	0.0550583		BOLA2	0.188624	4.13812	0.834284	0.361037	0.693309		BOLA2	-0.011471	4.13812	0.00222534	0.962375	0.994488
BOLA2B	0.508444	4.13812	6.62064	0.0100804	0.0300952		BOLA2B	0.219785	4.13812	1.19989	0.273344	0.743115		BOLA2B	0.140747	4.13812	0.307813	0.579026	0.936684		BOLA2B	0.457323	4.13812	5.44259	0.0196515	0.0550583		BOLA2B	0.188624	4.13812	0.834284	0.361037	0.693309		BOLA2B	-0.011471	4.13812	0.00222534	0.962375	0.994488
BOLA3	0.662101	5.94029	4.49216	0.0340506	0.0808376		BOLA3	0.541335	5.94029	3.00449	0.0830342	0.608143		BOLA3	0.543627	5.94029	2.79268	0.0946955	0.673242		BOLA3	0.767947	5.94029	6.04049	0.0139814	0.0417235		BOLA3	0.356833	5.94029	1.2991	0.254378	0.597234		BOLA3	0.322445	5.94029	0.992728	0.319076	0.804222
BOP1	0.394176	5.16409	3.26231	0.070889	0.145239		BOP1	0.176569	5.16409	0.650003	0.420112	0.811048		BOP1	0.174884	5.16409	0.552369	0.457351	0.907897		BOP1	0.583255	5.16409	7.27721	0.00698347	0.0237994		BOP1	0.538002	5.16409	5.99939	0.0143108	0.117954		BOP1	0.375326	5.16409	2.68491	0.101303	0.590378
BORA	-0.0410627	2.15131	0.00662891	0.935109	0.959914		BORA	0.453517	2.15131	0.875938	0.349317	0.775107		BORA	-0.873732	2.15131	2.55253	0.110117	0.69883		BORA	0.967472	2.15131	4.30245	0.0380576	0.0929281		BORA	2.01448	2.15131	19.0245	1.29051e-05	0.000454956		BORA	-0.566397	2.15131	1.23876	0.265711	0.774167
BORCS5	-0.175884	3.94126	0.634887	0.425568	0.559013		BORCS5	0.0290193	3.94126	0.0180349	0.89317	0.975697		BORCS5	0.0782208	3.94126	0.107715	0.74276	0.971384		BORCS5	0.0322362	3.94126	0.0226613	0.880341	0.9215		BORCS5	-0.301414	3.94126	1.73371	0.187938	0.520955		BORCS5	-0.0506982	3.94126	0.0485177	0.825663	0.976292
BORCS6	-0.100271	3.13047	0.126954	0.721611	0.810383		BORCS6	0.126538	3.13047	0.212265	0.644998	0.899204		BORCS6	-0.0063567	3.13047	0.00042029	0.983644	0.999202		BORCS6	0.471765	3.13047	3.19532	0.0738491	0.156234		BORCS6	0.178868	3.13047	0.397474	0.528397	0.808668		BORCS6	0.0830592	3.13047	0.0808646	0.776129	0.964438
BORCS7	0.393217	6.05962	5.20755	0.0224889	0.0577196		BORCS7	0.122796	6.05962	0.502886	0.478235	0.837224		BORCS7	0.318268	6.05962	3.06163	0.0801613	0.638552		BORCS7	0.404151	6.05962	5.53609	0.0186282	0.0526246		BORCS7	0.191695	6.05962	1.20336	0.27265	0.613869		BORCS7	0.236947	6.05962	1.7367	0.187558	0.710888
BORCS8	0.983415	3.81367	10.7944	0.00101806	0.00450235		BORCS8	0.448152	3.81367	2.1742	0.140343	0.667407		BORCS8	0.611958	3.81367	3.03247	0.0816138	0.642291		BORCS8	0.918507	3.81367	9.48744	0.00206883	0.00864108		BORCS8	0.470419	3.81367	2.33263	0.126688	0.425177		BORCS8	0.258474	3.81367	0.559215	0.454577	0.883298
BPGM	-0.543902	4.99291	11.5565	0.000675117	0.00317147		BPGM	-0.185242	4.99291	1.41596	0.234069	0.719489		BPGM	0.0884333	4.99291	0.249021	0.617765	0.946666		BPGM	-0.357569	4.99291	5.26897	0.0217089	0.0594634		BPGM	-0.221887	4.99291	1.92705	0.165082	0.490199		BPGM	0.0500761	4.99291	0.0862793	0.768962	0.960531
BPHL	-0.613013	4.69724	7.92761	0.0048686	0.0165506		BPHL	-0.123941	4.69724	0.339913	0.55988	0.87302		BPHL	0.23419	4.69724	0.970011	0.324677	0.860089		BPHL	-0.23429	4.69724	1.21989	0.269382	0.408942		BPHL	0.0076485	4.69724	0.00127133	0.971557	0.990192		BPHL	0.233804	4.69724	1.02079	0.312333	0.797867
BPIFB1	-0.770687	0.642707	1.53716	0.215041	0.337712		BPIFB1	-0.128565	0.642707	0.0504722	0.822244	0.953777		BPIFB1	-0.110621	0.642707	0.0236907	0.877675	0.988692		BPIFB1	0.0548103	0.642707	0.0102348	0.919418	0.948488		BPIFB1	-0.108234	0.642707	0.0329634	0.855929	0.951333		BPIFB1	-0.514955	0.642707	0.551346	0.457768	0.88359
BPIFB4	-0.179231	1.2991	0.0466315	0.829032	0.888374		BPIFB4	1.04066	1.2991	1.71763	0.189999	0.698913		BPIFB4	0.341847	1.2991	0.190062	0.662865	0.955625		BPIFB4	0.910136	1.2991	1.32659	0.249413	0.386474		BPIFB4	-0.304525	1.2991	0.126373	0.722223	0.900241		BPIFB4	-1.35353	1.2991	2.65624	0.103144	0.593985
BPNT1	-0.843079	3.9717	14.0374	0.000179212	0.00101066		BPNT1	0.0924306	3.9717	0.196629	0.657456	0.9027		BPNT1	-0.124837	3.9717	0.281973	0.595411	0.940434		BPNT1	-0.471463	3.9717	4.85955	0.0274935	0.0717826		BPNT1	-0.00731628	3.9717	0.00115625	0.972874	0.990192		BPNT1	-0.219475	3.9717	0.939041	0.332525	0.813164
BPTF	-0.207539	6.04832	0.83901	0.35968	0.494347		BPTF	0.107743	6.04832	0.228127	0.632916	0.894642		BPTF	-0.116548	6.04832	0.245029	0.620597	0.946842		BPTF	-0.373351	6.04832	2.7072	0.0998965	0.19616		BPTF	-0.486998	6.04832	4.51179	0.0336621	0.201174		BPTF	-0.433799	6.04832	3.4259	0.0641814	0.50281
BRAF	0.0837121	2.32816	0.0682948	0.793836	0.861376		BRAF	0.0436549	2.32816	0.0186983	0.891235	0.975081		BRAF	-0.442733	2.32816	1.3495	0.245365	0.82517		BRAF	-0.0798092	2.32816	0.0632992	0.801355	0.868671		BRAF	-0.198863	2.32816	0.338993	0.560411	0.826313		BRAF	-0.5504	2.32816	2.3638	0.12418	0.631085
BRAP	0.00139489	5.41755	2.18008e-05	0.996275	0.998623		BRAP	-0.399611	5.41755	1.76848	0.18357	0.694666		BRAP	0.0390808	5.41755	0.0165929	0.897505	0.991255		BRAP	0.0672841	5.41755	0.0512085	0.820974	0.881842		BRAP	0.0104242	5.41755	0.00120679	0.972288	0.990192		BRAP	0.143319	5.41755	0.227	0.633757	0.934527
BRAT1	-0.550674	6.22547	4.97307	0.0257449	0.0644355		BRAT1	-0.345608	6.22547	1.97948	0.159445	0.681382		BRAT1	0.281117	6.22547	1.26922	0.259914	0.83126		BRAT1	-0.539694	6.22547	4.80845	0.0283204	0.0733479		BRAT1	0.0915184	6.22547	0.139095	0.709182	0.89531		BRAT1	0.306683	6.22547	1.5288	0.216293	0.733819
BRCA1	-1.5879	2.58213	15.5334	8.10596e-05	0.000502533		BRCA1	0.433545	2.58213	1.63614	0.200856	0.707232		BRCA1	-0.338161	2.58213	0.697707	0.403555	0.888893		BRCA1	-0.891932	2.58213	5.91079	0.0150484	0.0442853		BRCA1	0.711995	2.58213	4.35366	0.0369296	0.212824		BRCA1	0.0428059	2.58213	0.0132908	0.908219	0.988341
BRCA2	-0.67622	2.35297	1.53342	0.215599	0.338355		BRCA2	0.674837	2.35297	1.7301	0.188398	0.69829		BRCA2	-0.686828	2.35297	1.3675	0.242242	0.824096		BRCA2	-0.362683	2.35297	0.462424	0.496493	0.631626		BRCA2	1.95352	2.35297	14.7378	0.000123543	0.00316009		BRCA2	-0.537363	2.35297	0.913397	0.339215	0.818545
BRCC3	-0.272632	4.91418	2.19362	0.138583	0.242771		BRCC3	-0.0361988	4.91418	0.0398863	0.841703	0.959612		BRCC3	0.226999	4.91418	1.28421	0.257119	0.829194		BRCC3	-0.237452	4.91418	1.71326	0.190563	0.317171		BRCC3	0.126099	4.91418	0.472162	0.491994	0.78432		BRCC3	0.124445	4.91418	0.404936	0.524551	0.901521
BRD1	-0.116155	4.58028	0.265366	0.606458	0.720993		BRD1	-0.251751	4.58028	1.23828	0.265803	0.740327		BRD1	-0.249123	4.58028	1.08097	0.298481	0.846762		BRD1	-0.278879	4.58028	1.53825	0.214879	0.346003		BRD1	-0.370382	4.58028	2.54198	0.110855	0.398237		BRD1	-0.168946	4.58028	0.52488	0.468768	0.887012
BRD2	0.143391	6.73421	0.864013	0.352618	0.48715		BRD2	-0.117467	6.73421	0.575798	0.447964	0.822005		BRD2	-0.303594	6.73421	3.55744	0.059279	0.574551		BRD2	-0.0598646	6.73421	0.150706	0.697862	0.79369		BRD2	-0.444951	6.73421	7.97225	0.00474999	0.0558678		BRD2	-0.287901	6.73421	3.29141	0.0696431	0.515617
BRD3	-1.41485	6.80465	80.3195	3.18518e-19	2.57999e-17		BRD3	0.0334358	6.80465	0.0492045	0.824453	0.9542		BRD3	-0.274741	6.80465	3.07446	0.0795311	0.635875		BRD3	-1.37779	6.80465	77.5276	1.30879e-18	1.28129e-16		BRD3	-0.383946	6.80465	6.29677	0.0120958	0.105081		BRD3	-0.267873	6.80465	2.99611	0.0834649	0.549484
BRD4	-0.190361	6.58461	1.46098	0.226775	0.351515		BRD4	0.00944429	6.58461	0.00362906	0.951963	0.98968		BRD4	-0.196861	6.58461	1.45319	0.228017	0.818888		BRD4	-0.360146	6.58461	5.21943	0.0223358	0.0608014		BRD4	-0.447157	6.58461	7.81574	0.0051793	0.059527		BRD4	-0.437987	6.58461	7.30514	0.00687575	0.203418
BRD7	-0.126684	5.61086	0.418807	0.517533	0.644454		BRD7	-0.0369108	5.61086	0.0357728	0.849985	0.961768		BRD7	0.0247954	5.61086	0.0141293	0.905381	0.99252		BRD7	-0.151187	5.61086	0.600288	0.438468	0.579458		BRD7	-0.153713	5.61086	0.603278	0.43733	0.745337		BRD7	-0.0900067	5.61086	0.190842	0.662217	0.938986
BRD8	-0.0571178	5.97614	0.0744344	0.784986	0.854749		BRD8	-0.160085	5.97614	0.584019	0.444741	0.820872		BRD8	0.0867252	5.97614	0.160694	0.688519	0.960231		BRD8	-0.197459	5.97614	0.893429	0.34455	0.489061		BRD8	-0.0133745	5.97614	0.00403165	0.949372	0.984909		BRD8	0.0929316	5.97614	0.188607	0.664079	0.939356
BRD9	0.674326	4.12845	10.5595	0.00115591	0.00501422		BRD9	0.151236	4.12845	0.502056	0.478598	0.837224		BRD9	-0.228594	4.12845	0.849356	0.356735	0.86795		BRD9	0.584915	4.12845	8.06051	0.00452405	0.0165297		BRD9	-0.0452831	4.12845	0.0414438	0.838684	0.94636		BRD9	-0.233167	4.12845	0.980869	0.321984	0.80578
BRE	-0.397878	6.26393	6.28947	0.0121457	0.0349796		BRE	-0.242443	6.26393	2.36226	0.124302	0.653603		BRE	0.0242675	6.26393	0.021652	0.883017	0.988693		BRE	-0.220295	6.26393	1.96975	0.160475	0.279093		BRE	-0.0559847	6.26393	0.124644	0.724051	0.90028		BRE	-0.0356864	6.26393	0.0481245	0.826359	0.976298
BRF1	-0.215086	4.58781	1.37586	0.240808	0.367409		BRF1	-0.0153493	4.58781	0.00724932	0.932148	0.986371		BRF1	-0.127749	4.58781	0.432486	0.510771	0.927218		BRF1	-0.29692	4.58781	2.69111	0.100909	0.197636		BRF1	-0.285659	4.58781	2.28511	0.130621	0.432476		BRF1	-0.0594287	4.58781	0.102416	0.748949	0.956518
BRF2	-0.156364	4.84846	0.474241	0.491042	0.621476		BRF2	0.0369095	4.84846	0.0268958	0.869732	0.967662		BRF2	0.23176	4.84846	0.94421	0.331197	0.860532		BRF2	0.223587	4.84846	1.00608	0.315844	0.460444		BRF2	-0.334447	4.84846	2.07313	0.149914	0.465542		BRF2	0.132272	4.84846	0.319138	0.572126	0.914553
BRI3	0.082986	5.5547	0.0677874	0.794586	0.861884		BRI3	0.56474	5.5547	3.14521	0.0761504	0.59506		BRI3	-0.0473957	5.5547	0.0205672	0.885964	0.989673		BRI3	-0.145929	5.5547	0.208898	0.647633	0.75609		BRI3	-0.138856	5.5547	0.187366	0.665118	0.878049		BRI3	-0.246386	5.5547	0.563212	0.452969	0.882382
BRI3BP	0.561531	2.52848	2.94929	0.0859152	0.168076		BRI3BP	-0.151578	2.52848	0.195145	0.658669	0.90337		BRI3BP	0.299086	2.52848	0.521264	0.470303	0.912908		BRI3BP	0.471643	2.52848	2.11359	0.145997	0.260281		BRI3BP	-0.283691	2.52848	0.622734	0.430033	0.741027		BRI3BP	0.300862	2.52848	0.593492	0.441072	0.877462
BRICD5	-0.455597	0.580399	0.55229	0.457384	0.589827		BRICD5	0.668218	0.580399	1.51735	0.218021	0.717053		BRICD5	-0.670834	0.580399	0.681174	0.409183	0.889459		BRICD5	-0.86428	0.580399	1.93261	0.164474	0.284066		BRICD5	-0.266174	0.580399	0.18154	0.670053	0.880719		BRICD5	-0.314235	0.580399	0.196496	0.657564	0.938356
BRINP1	3.5316	2.95225	48.6222	3.10334e-12	9.84389e-11		BRINP1	0.865663	2.95225	2.31775	0.127905	0.657697		BRINP1	1.00117	2.95225	2.48212	0.115147	0.708371		BRINP1	4.21021	2.95225	69.7224	6.82672e-17	5.24848e-15		BRINP1	2.38225	2.95225	20.4339	6.17277e-06	0.000238634		BRINP1	1.86079	2.95225	10.2926	0.00133565	0.0946641
BRINP2	-0.246195	0.668265	0.18187	0.669771	0.771543		BRINP2	-0.260229	0.668265	0.20559	0.650246	0.901346		BRINP2	1.39077	0.668265	2.86843	0.0903329	0.663119		BRINP2	-1.22802	0.668265	3.97204	0.0462618	0.108261		BRINP2	0.465836	0.668265	0.703367	0.401655	0.724759		BRINP2	0.310888	0.668265	0.123279	0.725505	0.952208
BRIP1	-3.27088	1.11026	12.7107	0.000363564	0.00186482		BRIP1	0.542857	1.11026	0.73922	0.389911	0.796922		BRIP1	0.987363	1.11026	0.702038	0.4021	0.888667		BRIP1	-0.928915	1.11026	1.79797	0.179958	0.303894		BRIP1	2.12294	1.11026	12.0711	0.000512093	0.00978731		BRIP1	2.10468	1.11026	4.40703	0.035791	0.40156
BRIX1	0.882308	5.2499	21.8523	2.9446e-06	2.79235e-05		BRIX1	0.147222	5.2499	0.584808	0.444434	0.820872		BRIX1	-0.262161	5.2499	1.5997	0.205946	0.804979		BRIX1	0.763983	5.2499	16.3962	5.1389e-05	0.000372762		BRIX1	0.119705	5.2499	0.374356	0.54064	0.816516		BRIX1	-0.615237	5.2499	9.01517	0.00267748	0.136974
BRK1	0.36129	7.5953	3.63376	0.0566188	0.121698		BRK1	0.232871	7.5953	1.50942	0.219227	0.717053		BRK1	0.0556697	7.5953	0.0824476	0.774007	0.976425		BRK1	0.305682	7.5953	2.60436	0.10657	0.205644		BRK1	0.155613	7.5953	0.670356	0.412928	0.731047		BRK1	-0.197143	7.5953	1.03935	0.307973	0.796199
BRMS1	0.672734	4.81636	14.1938	0.000164912	0.000938963		BRMS1	0.232669	4.81636	1.63486	0.201032	0.707232		BRMS1	0.243818	4.81636	1.29949	0.254306	0.827593		BRMS1	0.775742	4.81636	19.3092	1.1117e-05	9.55651e-05		BRMS1	0.340908	4.81636	3.40325	0.0650682	0.300866		BRMS1	0.118614	4.81636	0.329781	0.565788	0.912745
BRMS1L	0.0420273	4.30123	0.0391542	0.843143	0.899036		BRMS1L	-0.319652	4.30123	2.18711	0.13917	0.666133		BRMS1L	0.16169	4.30123	0.48288	0.487121	0.919596		BRMS1L	-0.0831732	4.30123	0.155652	0.693192	0.790427		BRMS1L	0.129057	4.30123	0.35749	0.549904	0.820964		BRMS1L	-0.00407931	4.30123	0.000324622	0.985625	0.999247
BROX	-0.426496	5.70582	6.04979	0.013908	0.0390307		BROX	-0.0288337	5.70582	0.0285302	0.865868	0.966828		BROX	0.0490232	5.70582	0.0735724	0.786205	0.979438		BROX	-0.289436	5.70582	2.84306	0.0917692	0.184215		BROX	0.00410587	5.70582	0.00056548	0.981028	0.992922		BROX	-0.0847486	5.70582	0.225835	0.63463	0.934527
BRPF1	-0.452606	3.85723	1.43002	0.231761	0.357008		BRPF1	-0.185353	3.85723	0.245053	0.62058	0.890509		BRPF1	-0.252512	3.85723	0.425876	0.51402	0.928652		BRPF1	-0.334575	3.85723	0.798648	0.371498	0.516326		BRPF1	-0.240048	3.85723	0.400465	0.526849	0.80743		BRPF1	-0.220792	3.85723	0.337132	0.561489	0.911615
BRPF3	0.370436	4.47488	1.95478	0.162073	0.273115		BRPF3	0.01673	4.47488	0.00391561	0.950105	0.98968		BRPF3	-0.173405	4.47488	0.386597	0.534093	0.93103		BRPF3	0.31718	4.47488	1.44898	0.228691	0.362839		BRPF3	-0.278012	4.47488	1.0222	0.311998	0.652511		BRPF3	-0.227612	4.47488	0.69363	0.404933	0.856293
BRSK1	-0.952101	0.237612	1.61776	0.203405	0.323559		BRSK1	0.217631	0.237612	0.106931	0.743666	0.93057		BRSK1	-1.04839	0.237612	1.21143	0.271049	0.837297		BRSK1	-1.04943	0.237612	2.03402	0.153814	0.270636		BRSK1	-0.478371	0.237612	0.417309	0.518283	0.802017		BRSK1	-1.08096	0.237612	1.4978	0.22101	0.735904
BRSK2	0.0247701	0.977524	0.00150613	0.969043	0.981521		BRSK2	0.470138	0.977524	0.590743	0.442132	0.820396		BRSK2	0.647945	0.977524	0.856234	0.354795	0.866795		BRSK2	1.05518	0.977524	3.30694	0.0689877	0.14819		BRSK2	0.234705	0.977524	0.131445	0.716939	0.898435		BRSK2	0.123136	0.977524	0.0324586	0.857025	0.98028
BRWD1	0.183973	6.16203	1.39668	0.23728	0.363288		BRWD1	-0.417206	6.16203	6.96835	0.0082964	0.25027		BRWD1	-0.254881	6.16203	2.42681	0.119275	0.713455		BRWD1	-0.285994	6.16203	3.3313	0.067973	0.146473		BRWD1	-0.549854	6.16203	11.6151	0.000654191	0.0119173		BRWD1	-0.395345	6.16203	5.99053	0.0143829	0.279949
BRWD3	-0.273432	2.87585	0.710066	0.399422	0.534185		BRWD3	0.0524768	2.87585	0.0272183	0.86896	0.967511		BRWD3	-0.397695	2.87585	1.13361	0.287007	0.839088		BRWD3	-0.788699	2.87585	5.68865	0.017075	0.0489377		BRWD3	-0.550734	2.87585	2.6258	0.105139	0.388682		BRWD3	-0.952471	2.87585	6.68462	0.00972482	0.2366
BSCL2	-0.26683	7.10871	2.53233	0.111536	0.206024		BSCL2	0.14033	7.10871	0.7087	0.399876	0.802345		BSCL2	0.160515	7.10871	0.865876	0.3521	0.864712		BSCL2	0.0293093	7.10871	0.0308995	0.860465	0.908814		BSCL2	0.118571	7.10871	0.501374	0.478897	0.77583		BSCL2	0.291916	7.10871	2.92118	0.0874241	0.557482
BSDC1	-0.579001	5.7314	8.88615	0.00287342	0.0107599		BSDC1	-0.238073	5.7314	1.54072	0.214511	0.71506		BSDC1	-0.0717974	5.7314	0.125918	0.722703	0.967711		BSDC1	-0.458935	5.7314	5.691	0.0170521	0.0488928		BSDC1	-0.288168	5.7314	2.2014	0.137885	0.443846		BSDC1	0.135555	5.7314	0.470646	0.49269	0.892352
BSG	-0.00822568	11.7301	0.0028969	0.957076	0.974478		BSG	-0.0366452	11.7301	0.0574948	0.8105	0.950067		BSG	0.394627	11.7301	6.63056	0.0100244	0.310758		BSG	0.255247	11.7301	2.78722	0.0950187	0.189093		BSG	0.359833	11.7301	5.52941	0.0186995	0.140977		BSG	0.480511	11.7301	9.8241	0.0017224	0.111762
BSN	0.35854	1.21001	0.51192	0.474309	0.606103		BSN	-0.408853	1.21001	0.594214	0.440794	0.820228		BSN	-2.10976	1.21001	7.04511	0.00794818	0.291013		BSN	0.193615	1.21001	0.154641	0.69414	0.790977		BSN	-1.43936	1.21001	5.29492	0.0213877	0.154318		BSN	0.10928	1.21001	0.0358145	0.849899	0.978976
BSPRY	-0.886836	2.3414	4.38874	0.036177	0.0849519		BSPRY	-0.611898	2.3414	2.2105	0.137075	0.66403		BSPRY	0.46684	2.3414	1.40546	0.235812	0.821704		BSPRY	-1.70253	2.3414	14.7489	0.000122821	0.000795121		BSPRY	-1.50517	2.3414	10.3151	0.00131946	0.0208781		BSPRY	-0.0574932	2.3414	0.0212958	0.883976	0.98335
BST1	1.85731	1.54772	9.65478	0.0018886	0.00757219		BST1	0.676945	1.54772	1.15759	0.281967	0.744614		BST1	2.44902	1.54772	8.04322	0.00456743	0.234484		BST1	1.81379	1.54772	9.28544	0.00230983	0.00949612		BST1	1.91983	1.54772	10.0402	0.00153164	0.0234186		BST1	0.60947	1.54772	0.388202	0.533246	0.902772
BST2	-0.0959363	2.06737	0.0473531	0.827735	0.887334		BST2	-0.98416	2.06737	4.46211	0.0346546	0.484665		BST2	0.93495	2.06737	3.43335	0.0638924	0.591217		BST2	-0.198429	2.06737	0.205146	0.650599	0.758642		BST2	-0.59538	2.06737	1.61454	0.203855	0.542331		BST2	0.313945	2.06737	0.38039	0.537394	0.903604
BTAF1	-0.17693	5.02554	0.205359	0.65043	0.756064		BTAF1	-0.21186	5.02554	0.294784	0.587171	0.880969		BTAF1	-0.509863	5.02554	1.67119	0.1961	0.798555		BTAF1	-0.468986	5.02554	1.44003	0.230135	0.364529		BTAF1	-0.0733284	5.02554	0.0350245	0.851544	0.95021		BTAF1	-0.254737	5.02554	0.425237	0.514336	0.897847
BTBD1	-0.331073	4.7832	1.88047	0.17028	0.283308		BTBD1	-0.0972143	4.7832	0.165992	0.683699	0.910878		BTBD1	-0.0712591	4.7832	0.0832356	0.77296	0.976342		BTBD1	0.0415073	4.7832	0.0309221	0.860414	0.908814		BTBD1	0.100336	4.7832	0.174264	0.67635	0.882879		BTBD1	0.238368	4.7832	0.98282	0.321504	0.80578
[truncated: 12,341 more rows]
