# Supplementary material for: An in vitro model of chronic wounding and its implication for age-related macular degeneration
Source: PLoS One. 2020 Jul 23;15(7):e0236298. doi: 10.1371/journal.pone.0236298 (PMC7377501; doi:10.1371/journal.pone.0236298)
Supplement: S3 Table — P-values for Figs 2B and 3C were calculated using a two-tailed homoscedastic student’s t-test. P-values for Figs 5B and 6A were calculated using edgeR compared to unwounded controls. (XLSX) [file pone.0236298.s008.xlsx]

## Sheet: Sheet1
Figure		P-Value
2B	Ctrl vs Acute 0-2D	0.0065
	Ctrl vs Chronic 0-2D	3.27715e-06
	Ctrl vs Acute 8D	1.12906e-05
3C	Chronic vs Chr + Palb 0-2D	0.0012566
	Chronic vs Chr + Palb 8D	4.68112e-05
5B	LRAT Acute 5H	1.08896e-54
	LRAT Chronic 5H	3.16091e-57
	LRAT Chronic 24H	0.00625445
	RDH11 Acute 5H	5.3182e-11
	RDH11 Chronic 5H	1.29888e-11
	PEDF Chronic 5H	4.1533e-05
	PEDF Chronic 24H	4.95914e-06
	VEGFA Acute 5H	0.000279388
	VEGFA Chronic 5H	1.93828e-06
	VEGFC Acute 5H	3.8154e-10
	VEGFC Chronic 5H	1.15253e-08
	TYRP1 Acute 5H	1.40398e-06
	TYRP1 Chronic 5H	6.37284e-05
	MITF Acute 5H	3.183e-14
	MITF Chronic 5H	1.99562e-12
	DCT Acute 5H	0.0013654
	DCT Chronic 5H	1.45891e-09
	DCT Chronic 24H	0.000905575
	SOX9 Acute 5H	6.50101e-12
	SOX9 Chronic 5H	7.76279e-13
	CRX Acute 5H	2.74476e-10
	CRX Chronic 5H	1.42186e-16
	CRX Chronic 24H	0.000187009
	RAX Acute 5H	8.05521e-27
	RAX Chronic 5H	9.61278e-37
	RAX Acute 24H	0.000247457
	RAX Chronic 24H	6.26087e-14
	OTX2 Chronic 24H	0.00717593
6A	CCL2 Acute 5H	1.20758e-10
	CCL2 Chronic 5H	5.54515e-09
	CCL2 Acute 24H	0.000158743
	IL18 Acute 5H	3.08939e-08
	IL18 Chronic 5H	8.16819e-12
	IL18 Chronic 24H	1.8885e-05
	IL18 Acute 8D	7.27156e-05
	FAS Acute 5H	0.000115072
	FAS Chronic 5H	2.02864e-05
	FAS Acute 24H	0.0073453
	FAS Chronic 24H	4.07628e-05
	FAS Chronic 8D	0.00221833
	BIRC5 Chronic 5H	2.26358e-12
	BIRC5 Acute 24H	1.42202e-12
	BIRC5 Chronic 24H	1.26759e-23
	BIRC5 Acute 8D	0.000514444
	BIRC5 Chronic 8D	0.000341748
