# Supplementary material for: An in vitro model of chronic wounding and its implication for age-related macular degeneration
Source: PLoS One. 2020 Jul 23;15(7):e0236298. doi: 10.1371/journal.pone.0236298 (PMC7377501; doi:10.1371/journal.pone.0236298)
Supplement: S4 Table — Genes with FDR ≤ 0.05 and ≥ 2-fold change compared to unwounded controls. (XLSX) [file pone.0236298.s009.xlsx]

## Sheet: Sheet1
	5H_acute vs 24H_unwounded							24H_acute vs 24H_unwounded							8D_acute vs 8D_unwounded							5H_chronic vs 24H_unwounded							24_chronic vs 24H_unwounded							8D_chronic vs 8D_unwounded
Gene	logFC	logCPM	LR	PValue	FDR		Gene	logFC	logCPM	LR	PValue	FDR		Gene	logFC	logCPM	LR	PValue	FDR		Gene	logFC	logCPM	LR	PValue	FDR		Gene	logFC	logCPM	LR	PValue	FDR		Gene	logFC	logCPM	LR	PValue	FDR
A2M	0.256779	2.09748	0.337675	0.561174	0.683168		A2M	0.480074	2.09748	1.25393	0.262803	0.739805		A2M	-0.00510886	2.09748	0.000210548	0.988423	1		A2M	0.610914	2.09748	2.20835	0.137265	0.248392		A2M	1.20284	2.09748	8.60206	0.00335782	0.0425846		A2M	-0.640468	2.09748	3.29569	0.0694619	0.514835
A2ML1	-2.40122	0.0504382	5.88702	0.0152529	0.0420505		A2ML1	-1.88942	0.0504382	4.1827	0.0408386	0.504845		A2ML1	0.202139	0.0504382	0.0416287	0.838329	0.98473		A2ML1	-2.49068	0.0504382	6.87604	0.00873587	0.0286108		A2ML1	-3.47778	0.0504382	8.7449	0.00310469	0.0399326		A2ML1	0.490469	0.0504382	0.289833	0.590327	0.922095
AADACL4	-2.66843	0.278226	9.69613	0.00184657	0.00742994		AADACL4	-0.188178	0.278226	0.0824443	0.774012	0.939627		AADACL4	1.00078	0.278226	1.18855	0.275621	0.837297		AADACL4	-3.45933	0.278226	14.8009	0.000119479	0.00077533		AADACL4	-1.50415	0.278226	3.74859	0.052852	0.267464		AADACL4	0.945964	0.278226	1.17068	0.279262	0.779816
AAED1	1.43917	3.81075	15.8713	6.77996e-05	0.000429324		AAED1	0.390129	3.81075	1.14116	0.285408	0.746368		AAED1	-0.0167816	3.81075	0.00161843	0.96791	0.996089		AAED1	1.1229	3.81075	9.69907	0.00184361	0.00786454		AAED1	0.302394	3.81075	0.666393	0.414312	0.731538		AAED1	0.0543864	3.81075	0.0181029	0.89297	0.984994
AAK1	1.02607	4.81183	12.6837	0.000368859	0.00188843		AAK1	0.559676	4.81183	3.74945	0.0528249	0.549573		AAK1	-0.291979	4.81183	0.930883	0.334634	0.860532		AAK1	0.866348	4.81183	9.06287	0.00260853	0.0104803		AAK1	0.122318	4.81183	0.172994	0.677464	0.882879		AAK1	-0.634196	4.81183	4.42425	0.0354317	0.400008
AARS	-1.13878	7.43855	10.9818	0.000920129	0.00412693		AARS	-0.339333	7.43855	1.00278	0.316638	0.760501		AARS	0.186122	7.43855	0.300903	0.583317	0.936756		AARS	-0.884053	7.43855	6.70941	0.00959056	0.0309408		AARS	-0.357859	7.43855	1.11182	0.291686	0.633259		AARS	0.100204	7.43855	0.0874279	0.767473	0.96017
AATK	-1.19039	3.0119	11.997	0.000532872	0.00259439		AATK	0.148096	3.0119	0.229574	0.63184	0.89448		AATK	-0.391779	3.0119	1.39857	0.236962	0.821704		AATK	-0.745142	3.0119	5.35041	0.0207174	0.0574108		AATK	-0.659986	3.0119	3.81569	0.0507748	0.260138		AATK	-0.0111013	3.0119	0.00126253	0.971655	0.995881
ABCA1	2.8918	5.1738	160.222	1.01183e-36	5.73709e-34		ABCA1	0.355366	5.1738	2.22206	0.136052	0.66403		ABCA1	-0.155967	5.1738	0.424772	0.514566	0.928652		ABCA1	2.19	5.1738	93.1331	4.88939e-22	7.31152e-20		ABCA1	0.562198	5.1738	5.47059	0.0193391	0.143885		ABCA1	0.0362252	5.1738	0.0245428	0.875512	0.982706
ABCA13	-1.16115	2.09959	8.08953	0.00445218	0.0153692		ABCA13	0.213781	2.09959	0.34498	0.556969	0.872198		ABCA13	-0.181876	2.09959	0.166855	0.682922	0.957964		ABCA13	-2.15774	2.09959	24.2078	8.64809e-07	1.00071e-05		ABCA13	-1.00812	2.09959	5.86199	0.0154713	0.124427		ABCA13	0.151884	2.09959	0.136131	0.712158	0.949358
ABCA7	-0.818032	5.56074	6.44637	0.0111179	0.0325591		ABCA7	-0.328967	5.56074	1.07034	0.300868	0.753511		ABCA7	0.124988	5.56074	0.155023	0.693781	0.962661		ABCA7	-1.12367	5.56074	12.0967	0.000505109	0.00270398		ABCA7	-0.656367	5.56074	4.13478	0.0420104	0.230237		ABCA7	0.182785	5.56074	0.33448	0.563033	0.91199
ABCB1	-0.154646	2.41251	0.108912	0.741386	0.824651		ABCB1	0.214749	2.41251	0.220247	0.638852	0.897254		ABCB1	1.43977	2.41251	6.06949	0.0137537	0.342341		ABCB1	1.07194	2.41251	6.06908	0.0137569	0.0412162		ABCB1	1.11441	2.41251	6.28288	0.012191	0.105665		ABCB1	2.51587	2.41251	22.2151	2.43752e-06	0.00236927
ABCB4	-2.35574	0.535432	10.5879	0.00113829	0.00494884		ABCB4	-2.17125	0.535432	9.43789	0.00212548	0.109145		ABCB4	-0.381113	0.535432	0.249795	0.617219	0.946606		ABCB4	-2.09011	0.535432	9.67294	0.00187002	0.00796968		ABCB4	-2.95625	0.535432	12.8725	0.000333448	0.00700329		ABCB4	0.408404	0.535432	0.360022	0.548494	0.907882
ABCB9	-1.71816	6.78708	45.4383	1.57522e-11	4.44722e-10		ABCB9	-0.419586	6.78708	2.91336	0.0878488	0.619724		ABCB9	-0.171266	6.78708	0.474216	0.491054	0.920507		ABCB9	-1.67554	6.78708	43.6447	3.93739e-11	1.16987e-09		ABCB9	-0.588487	6.78708	5.66294	0.0173271	0.13397		ABCB9	-0.0962246	6.78708	0.151306	0.697291	0.9464
ABCC1	-0.564909	6.31731	4.58459	0.0322607	0.0774939		ABCC1	-0.266304	6.31731	1.03054	0.310032	0.758186		ABCC1	-0.212384	6.31731	0.636898	0.424836	0.897279		ABCC1	-1.02355	6.31731	14.8177	0.000118416	0.000769585		ABCC1	-0.562307	6.31731	4.5085	0.0337267	0.201472		ABCC1	-0.196666	6.31731	0.552246	0.457401	0.88359
ABCC3	2.0587	3.23384	59.6881	1.11144e-14	5.38239e-13		ABCC3	1.73039	3.23384	40.6142	1.85454e-10	1.68244e-07		ABCC3	-0.270449	3.23384	0.366848	0.544727	0.93103		ABCC3	1.87647	3.23384	49.5676	1.91654e-12	7.36733e-11		ABCC3	1.53252	3.23384	29.2655	6.31078e-08	4.05081e-06		ABCC3	-0.211763	3.23384	0.272958	0.601354	0.925705
ABCC4	-0.929819	4.19954	6.06058	0.0138232	0.0388181		ABCC4	0.14441	4.19954	0.155443	0.693387	0.915907		ABCC4	-0.0733324	4.19954	0.0374566	0.846538	0.985816		ABCC4	-1.11496	4.19954	8.71762	0.00315149	0.0122218		ABCC4	-0.195619	4.19954	0.276369	0.599091	0.844374		ABCC4	-0.381428	4.19954	1.02365	0.311654	0.797867
ABCC6	-1.26591	3.9092	13.1625	0.00028561	0.00150877		ABCC6	-0.573194	3.9092	2.91508	0.0877551	0.619383		ABCC6	0.187913	3.9092	0.305119	0.580691	0.936684		ABCC6	-1.04033	3.9092	9.33219	0.00225163	0.00929787		ABCC6	-0.0589374	3.9092	0.0310394	0.860152	0.953483		ABCC6	-0.080741	3.9092	0.057216	0.810952	0.971799
ABCC9	-1.05507	2.02658	4.86603	0.0273904	0.0678675		ABCC9	-0.125923	2.02658	0.0806029	0.776482	0.940403		ABCC9	0.352272	2.02658	0.610329	0.434664	0.901937		ABCC9	-1.35341	2.02658	8.01646	0.00463542	0.0168886		ABCC9	-1.36417	2.02658	7.14848	0.00750277	0.0771131		ABCC9	-0.438086	2.02658	0.913216	0.339263	0.818545
ABCD2	-4.50076	0.819921	21.106	4.34576e-06	3.93723e-05		ABCD2	-0.931656	0.819921	2.04065	0.153144	0.679167		ABCD2	-1.23735	0.819921	2.86518	0.0905156	0.663119		ABCD2	-2.53713	0.819921	11.8304	0.00058272	0.00303818		ABCD2	-0.177679	0.819921	0.0769089	0.781531	0.922443		ABCD2	-0.375616	0.819921	0.329757	0.565802	0.912745
ABHD12B	-1.36004	0.70417	3.81068	0.0509269	0.111975		ABHD12B	-0.481312	0.70417	0.548722	0.45884	0.827096		ABHD12B	0.800164	0.70417	0.880622	0.348031	0.86351		ABHD12B	-2.22506	0.70417	9.45594	0.00210466	0.00877459		ABHD12B	-0.790421	0.70417	1.33622	0.247701	0.592191		ABHD12B	-0.318843	0.70417	0.128546	0.719945	0.950924
ABHD6	-1.06899	4.5718	26.9614	2.07557e-07	2.57235e-06		ABHD6	-0.0226251	4.5718	0.0139384	0.906019	0.97903		ABHD6	0.260533	4.5718	1.53062	0.216019	0.810618		ABHD6	-0.614631	4.5718	9.8762	0.00167431	0.00724911		ABHD6	-0.134153	4.5718	0.465982	0.494842	0.786076		ABHD6	0.133434	4.5718	0.421515	0.516182	0.898697
ABHD8	-1.04846	5.09479	36.0882	1.88585e-09	3.62979e-08		ABHD8	0.166794	5.09479	1.08544	0.297484	0.752594		ABHD8	0.0953625	5.09479	0.298131	0.585057	0.936756		ABHD8	-0.642728	5.09479	14.9626	0.000109662	0.000723005		ABHD8	0.229783	5.09479	1.99093	0.158243	0.479487		ABHD8	0.171298	5.09479	1.03527	0.308924	0.796199
ABL2	1.63162	7.77446	31.7304	1.77125e-08	2.78649e-07		ABL2	0.698263	7.77446	6.01809	0.01416	0.339242		ABL2	-0.110502	7.77446	0.147877	0.700572	0.962871		ABL2	1.48651	7.77446	26.5393	2.58238e-07	3.39526e-06		ABL2	0.454678	7.77446	2.55513	0.109937	0.396612		ABL2	0.245621	7.77446	0.736595	0.390754	0.847808
ABR	-1.40559	9.04736	24.042	9.42558e-07	1.00995e-05		ABR	-0.220157	9.04736	0.61407	0.43326	0.817085		ABR	-0.132939	9.04736	0.223496	0.636389	0.950885		ABR	-1.33564	9.04736	21.8208	2.99333e-06	3.03527e-05		ABR	-0.442208	9.04736	2.466	0.116333	0.407986		ABR	-0.024686	9.04736	0.00772069	0.929982	0.990573
ABTB2	3.34251	1.35535	25.8865	3.62095e-07	4.23316e-06		ABTB2	0.648532	1.35535	0.701275	0.402356	0.803496		ABTB2	-1.04189	1.35535	1.73512	0.187758	0.792294		ABTB2	3.00395	1.35535	20.8374	4.99967e-06	4.76439e-05		ABTB2	0.290352	1.35535	0.121181	0.727757	0.901864		ABTB2	-0.385473	1.35535	0.311466	0.576782	0.915926
ACACB	-1.81098	3.80446	29.4261	5.80889e-08	8.14921e-07		ACACB	-0.0510892	3.80446	0.0284015	0.866168	0.966921		ACACB	-0.579883	3.80446	3.22969	0.0723143	0.618203		ACACB	-1.43066	3.80446	20.0123	7.69449e-06	6.94341e-05		ACACB	-0.713894	3.80446	5.07091	0.0243307	0.166893		ACACB	-0.542163	3.80446	2.96709	0.0849748	0.553801
ACAD10	-1.10311	5.2725	10.0702	0.00150687	0.0062708		ACAD10	-0.443565	5.2725	1.68997	0.193604	0.701712		ACAD10	0.111941	5.2725	0.10443	0.746577	0.971384		ACAD10	-0.870343	5.2725	6.40603	0.0113733	0.0353595		ACAD10	-0.288616	5.2725	0.711033	0.399101	0.723647		ACAD10	0.353484	5.2725	1.05672	0.303965	0.793393
ACADS	-1.23603	4.58237	28.3258	1.0252e-07	1.37856e-06		ACADS	-0.170068	4.58237	0.609653	0.434918	0.817229		ACADS	0.415333	4.58237	3.16389	0.0752838	0.626936		ACADS	-0.769629	4.58237	11.9341	0.000551156	0.00290318		ACADS	-0.151645	4.58237	0.468802	0.493539	0.785251		ACADS	0.343407	4.58237	2.25441	0.133235	0.644245
ACAT1	-0.978965	7.93839	36.1253	1.85026e-09	3.57139e-08		ACAT1	-0.0695255	7.93839	0.188313	0.664325	0.904918		ACAT1	-0.0199294	7.93839	0.0150503	0.902361	0.991906		ACAT1	-1.06698	7.93839	42.8751	5.83494e-11	1.6865e-09		ACAT1	-0.365238	7.93839	5.13032	0.0235114	0.164326		ACAT1	-0.166673	7.93839	1.05866	0.303522	0.792921
ACBD4	-1.04955	3.64404	16.5024	4.85882e-05	0.000322217		ACBD4	-0.111848	3.64404	0.219051	0.639764	0.897714		ACBD4	-0.168008	3.64404	0.409397	0.522275	0.930694		ACBD4	-0.70684	3.64404	8.26127	0.00404997	0.0150785		ACBD4	-0.385268	3.64404	2.36463	0.124113	0.420668		ACBD4	-0.0104678	3.64404	0.00176662	0.966474	0.994697
ACE2	-3.55891	1.00566	18.4077	1.78333e-05	0.000136873		ACE2	-1.38513	1.00566	4.93046	0.0263873	0.438284		ACE2	-0.330647	1.00566	0.324369	0.568994	0.936269		ACE2	-1.29761	1.00566	4.61802	0.0316377	0.0802458		ACE2	-0.550721	1.00566	0.846229	0.357621	0.692302		ACE2	0.151259	1.00566	0.0798212	0.77754	0.964486
ACHE	1.70873	0.858295	8.27487	0.00401976	0.0141419		ACHE	-0.93603	0.858295	1.62029	0.203051	0.707408		ACHE	0.221447	0.858295	0.0590091	0.808069	0.981491		ACHE	1.34977	0.858295	5.14109	0.023366	0.0630007		ACHE	-0.394908	0.858295	0.29624	0.586249	0.839579		ACHE	-0.874906	0.858295	0.864648	0.352441	0.824339
ACKR2	-3.86277	0.00756664	10.8933	0.000965144	0.00430049		ACKR2	-1.89656	0.00756664	3.9504	0.0468603	0.527876		ACKR2	-0.919038	0.00756664	0.784685	0.375712	0.876812		ACKR2	-3.43822	0.00756664	10.4241	0.00124382	0.00565692		ACKR2	-1.14431	0.00756664	1.53347	0.215593	0.55786		ACKR2	-0.577842	0.00756664	0.373365	0.541176	0.904598
ACOT11	-2.05369	5.61801	32.2121	1.3823e-08	2.23135e-07		ACOT11	-0.548207	5.61801	2.55584	0.109888	0.647593		ACOT11	-0.269406	5.61801	0.615897	0.432576	0.901454		ACOT11	-1.81419	5.61801	25.9861	3.4389e-07	4.34106e-06		ACOT11	-0.373944	5.61801	1.18478	0.276386	0.616668		ACOT11	-0.26114	5.61801	0.584558	0.444531	0.878582
ACOT7	1.94906	4.43429	65.0896	7.15684e-16	4.00783e-14		ACOT7	0.702924	4.43429	7.85712	0.00506211	0.191348		ACOT7	0.261583	4.43429	0.804061	0.369882	0.874777		ACOT7	2.08613	4.43429	75.2204	4.20998e-18	3.794e-16		ACOT7	1.50497	4.43429	37.1333	1.10321e-09	1.09581e-07		ACOT7	0.0945985	4.43429	0.112401	0.737427	0.954578
ACOX2	-0.966098	5.26605	21.9204	2.84199e-06	2.70257e-05		ACOX2	-0.268197	5.26605	1.82068	0.177232	0.689845		ACOX2	0.0878247	5.26605	0.187551	0.664963	0.955803		ACOX2	-1.15752	5.26605	31.5624	1.93136e-08	3.30175e-07		ACOX2	-0.0837905	5.26605	0.174847	0.67584	0.882879		ACOX2	0.124025	5.26605	0.386764	0.534005	0.902772
ACP6	1.05618	7.20883	30.2805	3.73872e-08	5.453e-07		ACP6	0.459556	7.20883	5.76029	0.0163924	0.361467		ACP6	0.840191	7.20883	17.5737	2.76391e-05	0.0221243		ACP6	1.45018	7.20883	56.5767	5.40484e-14	2.73374e-12		ACP6	1.19093	7.20883	38.2028	6.37625e-10	6.62351e-08		ACP6	0.949921	7.20883	22.7516	1.8435e-06	0.00209053
ACSF2	-1.49085	3.68961	27.3574	1.69119e-07	2.16091e-06		ACSF2	-0.621975	3.68961	5.39681	0.0201736	0.392736		ACSF2	-0.0631882	3.68961	0.0443507	0.833203	0.983965		ACSF2	-1.39475	3.68961	25.1275	5.36622e-07	6.50254e-06		ACSF2	-0.522082	3.68961	3.68511	0.0549005	0.273419		ACSF2	0.151345	3.68961	0.279705	0.596894	0.923961
ACSL6	-2.13668	1.5808	18.2743	1.91273e-05	0.000144843		ACSL6	-0.635711	1.5808	2.39382	0.121815	0.649812		ACSL6	-0.228823	1.5808	0.322908	0.569865	0.936269		ACSL6	-1.70548	1.5808	14.4416	0.000144574	0.000918899		ACSL6	-1.08244	1.5808	5.63462	0.0176091	0.135229		ACSL6	-0.831054	1.5808	4.28686	0.0384079	0.413166
ACSS1	-1.67376	5.43733	19.3582	1.08355e-05	8.76441e-05		ACSS1	-0.588991	5.43733	2.57136	0.108814	0.647549		ACSS1	-0.316737	5.43733	0.739106	0.389947	0.885138		ACSS1	-1.58889	5.43733	17.754	2.51382e-05	0.000198769		ACSS1	-0.782492	5.43733	4.45799	0.0347383	0.205084		ACSS1	-0.0926854	5.43733	0.0641907	0.799991	0.969375
ACTA2	2.82754	5.85964	10.6508	0.00110023	0.00480487		ACTA2	2.17143	5.85964	6.57383	0.0103489	0.280534		ACTA2	4.71367	5.85964	24.0371	9.44993e-07	0.00183707		ACTA2	4.82647	5.85964	26.0868	3.26408e-07	4.15505e-06		ACTA2	3.24282	5.85964	13.5466	0.000232715	0.00528678		ACTA2	3.99131	5.85964	18.2651	1.92197e-05	0.00982968
ACTB	0.934025	12.3442	37.6742	8.36017e-10	1.71851e-08		ACTB	0.575031	12.3442	14.4267	0.000145725	0.0150536		ACTB	-0.0870861	12.3442	0.332081	0.564436	0.934823		ACTB	1.09028	12.3442	51.0327	9.08393e-13	3.67899e-11		ACTB	0.687155	12.3442	20.5397	5.84087e-06	0.000227199		ACTB	-0.134991	12.3442	0.798239	0.37162	0.836428
ACTC1	2.03309	2.51426	14.3414	0.000152478	0.000873652		ACTC1	0.254994	2.51426	0.20745	0.648774	0.900777		ACTC1	1.41719	2.51426	5.46951	0.019351	0.387469		ACTC1	1.87389	2.51426	12.2463	0.00046617	0.00252533		ACTC1	0.575488	2.51426	1.04852	0.305847	0.646369		ACTC1	0.559365	2.51426	0.828919	0.362585	0.832029
ACTG1	1.22019	11.7092	62.0073	3.42185e-15	1.76381e-13		ACTG1	0.327489	11.7092	4.58229	0.032304	0.473699		ACTG1	-0.14142	11.7092	0.852438	0.355864	0.867238		ACTG1	1.20336	11.7092	60.3586	7.90593e-15	4.53123e-13		ACTG1	0.347848	11.7092	5.16514	0.0230447	0.162483		ACTG1	-0.173803	11.7092	1.28854	0.256318	0.764069
ACTG2	2.08286	0.91871	2.40892	0.120645	0.217853		ACTG2	3.17978	0.91871	5.5982	0.0179789	0.373523		ACTG2	0	0.91871	0	1	1		ACTG2	4.12976	0.91871	9.08161	0.00258192	0.010398		ACTG2	2.36869	0.91871	3.0927	0.078644	0.332877		ACTG2	5.47255	0.91871	7.37129	0.00662733	0.198851
ACTN1	0.571768	7.98577	2.91104	0.0879752	0.171122		ACTN1	0.141764	7.98577	0.179754	0.671585	0.907089		ACTN1	0.507511	7.98577	2.2772	0.131288	0.729214		ACTN1	1.12335	7.98577	11.0635	0.000880433	0.0042845		ACTN1	0.877634	7.98577	6.79977	0.00911699	0.0879733		ACTN1	0.509728	7.98577	2.30208	0.129201	0.639034
ACTN2	1.96227	0.489075	8.90814	0.00283902	0.0106428		ACTN2	-1.16307	0.489075	1.85342	0.173386	0.687481		ACTN2	1.00151	0.489075	0.738375	0.390182	0.885228		ACTN2	0.165934	0.489075	0.0515762	0.820343	0.881715		ACTN2	-0.360954	0.489075	0.195056	0.658741	0.875579		ACTN2	1.52998	0.489075	2.23445	0.134965	0.648061
ACTN4	1.17114	6.18039	26.6781	2.40335e-07	2.9215e-06		ACTN4	0.456715	6.18039	4.06115	0.0438805	0.515653		ACTN4	0.343183	6.18039	2.16308	0.141361	0.737312		ACTN4	1.17546	6.18039	26.9525	2.08518e-07	2.80941e-06		ACTN4	0.630778	6.18039	7.66984	0.00561513	0.0625292		ACTN4	0.0231858	6.18039	0.00996647	0.920478	0.988898
ACVR2B	-2.12038	2.51612	22.5437	2.05418e-06	2.02707e-05		ACVR2B	-0.582156	2.51612	2.16864	0.140851	0.667407		ACVR2B	-1.16867	2.51612	7.91722	0.00489664	0.238411		ACVR2B	-1.69638	2.51612	16.4757	4.92773e-05	0.00035936		ACVR2B	-0.765001	2.51612	3.4946	0.0615693	0.291098		ACVR2B	-1.49221	2.51612	13.4932	0.000239434	0.0378863
ADAM12	-1.23037	2.4657	8.98701	0.00271906	0.0102838		ADAM12	-0.0984122	2.4657	0.0678499	0.794493	0.945951		ADAM12	0.363353	2.4657	0.757986	0.383959	0.880803		ADAM12	-0.638857	2.4657	2.74344	0.0976542	0.192843		ADAM12	-0.625638	2.4657	2.42133	0.119693	0.413503		ADAM12	-0.106201	2.4657	0.0649661	0.798812	0.969172
ADAM21	-0.810787	0.136884	1.07489	0.299844	0.434175		ADAM21	-0.0677991	0.136884	0.00929363	0.9232	0.983668		ADAM21	-0.601118	0.136884	0.83457	0.360954	0.870435		ADAM21	-2.07702	0.136884	5.67698	0.0171889	0.0491207		ADAM21	-1.98605	0.136884	4.18858	0.0406972	0.226643		ADAM21	-1.97465	0.136884	7.88508	0.00498443	0.177097
ADAM22	-1.05319	1.71759	5.56133	0.0183615	0.0490216		ADAM22	-1.0643	1.71759	5.72141	0.0167592	0.36549		ADAM22	-0.775623	1.71759	2.60539	0.106501	0.695328		ADAM22	-1.5451	1.71759	11.5785	0.000667178	0.00340546		ADAM22	-0.910228	1.71759	3.93893	0.0471808	0.247699		ADAM22	-0.433758	1.71759	0.97196	0.324192	0.80769
ADAM28	-2.35723	1.41084	13.179	0.000283101	0.00149784		ADAM28	-0.370487	1.41084	0.474938	0.490724	0.842302		ADAM28	-0.259808	1.41084	0.194934	0.658841	0.955575		ADAM28	-0.898752	1.41084	2.72878	0.0985548	0.194311		ADAM28	-0.266724	1.41084	0.238035	0.625629	0.85844		ADAM28	-0.283329	1.41084	0.253677	0.614498	0.928463
ADAM8	-3.99787	3.44452	63.4957	1.6072e-15	8.54325e-14		ADAM8	-0.573472	3.44452	2.12139	0.145254	0.673083		ADAM8	0.140109	3.44452	0.0862837	0.768956	0.975145		ADAM8	-2.83037	3.44452	40.9124	1.59211e-10	4.21506e-09		ADAM8	0.429983	3.44452	1.2258	0.268224	0.609958		ADAM8	1.79792	3.44452	16.5573	4.7202e-05	0.0175793
ADAMTS1	2.44024	6.29063	41.5541	1.14656e-10	2.80116e-09		ADAMTS1	-0.173394	6.29063	0.225077	0.635199	0.895744		ADAMTS1	-0.693309	6.29063	3.47142	0.0624376	0.585027		ADAMTS1	2.29636	6.29063	37.1884	1.07252e-09	2.4084e-08		ADAMTS1	-0.0210673	6.29063	0.00330117	0.954182	0.98644		ADAMTS1	-0.389191	6.29063	1.11716	0.290531	0.784845
ADAMTS10	-1.57122	2.02908	11.213	0.000812273	0.00371793		ADAMTS10	-0.234142	2.02908	0.321654	0.570615	0.87761		ADAMTS10	-0.379216	2.02908	0.681592	0.409039	0.889459		ADAMTS10	-1.27869	2.02908	8.37711	0.00379977	0.0142528		ADAMTS10	-0.321972	2.02908	0.558328	0.454935	0.758395		ADAMTS10	0.308402	2.02908	0.535601	0.464262	0.885453
ADAMTS16	-1.98147	1.96866	10.9402	0.000941022	0.00420816		ADAMTS16	-0.23068	1.96866	0.183264	0.668583	0.905771		ADAMTS16	-1.10896	1.96866	3.70068	0.0543901	0.568876		ADAMTS16	-1.78102	1.96866	9.26489	0.00233588	0.0095743		ADAMTS16	-1.15089	1.96866	4.0438	0.0443338	0.240163		ADAMTS16	-1.89289	1.96866	10.3434	0.00129941	0.0935577
ADAMTS3	2.08313	1.75202	18.9792	1.3215e-05	0.000104309		ADAMTS3	0.190017	1.75202	0.131688	0.716688	0.924186		ADAMTS3	0.110485	1.75202	0.0252019	0.873865	0.988557		ADAMTS3	1.02066	1.75202	4.29401	0.0382468	0.0932682		ADAMTS3	0.155688	1.75202	0.0811695	0.775719	0.920954		ADAMTS3	0.0614715	1.75202	0.00864087	0.925938	0.989602
ADAMTS5	0.412446	3.71794	1.33342	0.248197	0.375566		ADAMTS5	0.860958	3.71794	6.00365	0.0142763	0.340829		ADAMTS5	-0.222468	3.71794	0.368374	0.543892	0.93103		ADAMTS5	1.44091	3.71794	17.3157	3.16562e-05	0.000243652		ADAMTS5	1.55788	3.71794	19.8748	8.26839e-06	0.000308264		ADAMTS5	0.0624019	3.71794	0.031289	0.859597	0.980523
ADAMTS9	2.55516	1.19509	24.6995	6.70008e-07	7.32915e-06		ADAMTS9	-0.468485	1.19509	0.478505	0.4891	0.841588		ADAMTS9	-0.677205	1.19509	1.15445	0.282619	0.837718		ADAMTS9	1.10339	1.19509	3.91365	0.0478955	0.111222		ADAMTS9	-0.0500121	1.19509	0.00532211	0.941844	0.982141		ADAMTS9	-0.914231	1.19509	2.35365	0.12499	0.632116
ADAMTSL2	-1.17219	3.19044	11.1329	0.00084809	0.00385336		ADAMTSL2	-0.348235	3.19044	1.11453	0.2911	0.751076		ADAMTSL2	0.232269	3.19044	0.449603	0.502524	0.924891		ADAMTSL2	-0.759154	3.19044	5.12722	0.0235534	0.063395		ADAMTSL2	0.119947	3.19044	0.133137	0.715201	0.897663		ADAMTSL2	0.100209	3.19044	0.0878992	0.766865	0.960087
ADAMTSL3	-1.42321	7.59155	48.2199	3.81011e-12	1.19465e-10		ADAMTSL3	-0.353482	7.59155	3.13369	0.0766897	0.59506		ADAMTSL3	-0.348146	7.59155	2.99997	0.0832661	0.647271		ADAMTSL3	-1.30688	7.59155	41.1535	1.40733e-10	3.76987e-09		ADAMTSL3	-0.56903	7.59155	8.01246	0.00464565	0.0548002		ADAMTSL3	-0.217309	7.59155	1.18028	0.277299	0.779161
ADAMTSL5	0.755201	4.91758	18.0047	2.20362e-05	0.000162972		ADAMTSL5	0.496887	4.91758	7.59384	0.00585681	0.205976		ADAMTSL5	0.294117	4.91758	2.29085	0.130138	0.727401		ADAMTSL5	1.35181	4.91758	61.7268	3.94582e-15	2.35503e-13		ADAMTSL5	0.782809	4.91758	18.665	1.55816e-05	0.000526139		ADAMTSL5	0.145946	4.91758	0.597716	0.439451	0.876579
ADCK3	-1.82245	4.46608	28.694	8.47643e-08	1.15811e-06		ADCK3	-0.42447	4.46608	1.77995	0.182155	0.692587		ADCK3	-0.197279	4.46608	0.371945	0.541946	0.93103		ADCK3	-1.55478	4.46608	22.104	2.58267e-06	2.65847e-05		ADCK3	-0.510943	4.46608	2.51342	0.112881	0.40216		ADCK3	-0.100819	4.46608	0.0997793	0.752095	0.957366
ADCY1	2.77685	0.453293	10.2294	0.00138217	0.00585935		ADCY1	1.37756	0.453293	2.05052	0.152155	0.678848		ADCY1	0.116466	0.453293	0.0106573	0.917777	0.99252		ADCY1	2.79952	0.453293	10.6066	0.00112682	0.00524034		ADCY1	2.23151	0.453293	5.76371	0.0163605	0.128646		ADCY1	0.41302	0.453293	0.165263	0.684357	0.942998
ADCY2	1.35454	0.288514	3.31779	0.0685339	0.14154		ADCY2	-0.467652	0.288514	0.266808	0.605481	0.886519		ADCY2	-0.246783	0.288514	0.0453064	0.831442	0.983899		ADCY2	1.88626	0.288514	7.29266	0.00692368	0.0236193		ADCY2	-0.0943127	0.288514	0.0110656	0.916223	0.974744		ADCY2	0.673305	0.288514	0.503055	0.478161	0.888136
ADCY7	-1.44947	4.24718	22.05	2.65646e-06	2.54571e-05		ADCY7	-0.184501	4.24718	0.400386	0.52689	0.860117		ADCY7	-0.133982	4.24718	0.189988	0.662926	0.955625		ADCY7	-1.38902	4.24718	20.8174	5.05221e-06	4.81109e-05		ADCY7	-0.728218	4.24718	5.82642	0.0157872	0.125706		ADCY7	0.0742542	4.24718	0.0608901	0.805095	0.970444
ADD3	-0.920801	8.38273	16.8852	3.97095e-05	0.000271164		ADD3	-0.347857	8.38273	2.45456	0.117184	0.647938		ADD3	-0.169783	8.38273	0.581566	0.445699	0.905396		ADD3	-1.07704	8.38273	22.9981	1.62159e-06	1.7512e-05		ADD3	-0.504663	8.38273	5.1322	0.023486	0.164301		ADD3	-0.113136	8.38273	0.259247	0.610638	0.926643
ADGRG1	2.02697	2.04462	13.4052	0.000250928	0.00135189		ADGRG1	0.655238	2.04462	1.32331	0.25	0.733347		ADGRG1	-0.987816	2.04462	1.96124	0.161381	0.764846		ADGRG1	1.18546	2.04462	4.57731	0.032398	0.0817641		ADGRG1	0.707967	2.04462	1.48747	0.222609	0.564615		ADGRG1	-0.241014	2.04462	0.143839	0.704494	0.947562
ADGRL2	-1.06151	4.65616	7.10949	0.00766771	0.0240364		ADGRL2	-0.631393	4.65616	2.5843	0.107928	0.645741		ADGRL2	-0.416669	4.65616	1.09457	0.29546	0.844537		ADGRL2	-1.3931	4.65616	12.1212	0.000498507	0.00267284		ADGRL2	-1.01151	4.65616	6.4052	0.0113787	0.10082		ADGRL2	-0.16409	4.65616	0.174106	0.676488	0.941867
ADGRL3	-0.959083	4.16796	9.2837	0.00231202	0.00896609		ADGRL3	-0.467195	4.16796	2.31048	0.128505	0.658477		ADGRL3	-0.451871	4.16796	2.1003	0.14727	0.746362		ADGRL3	-1.18053	4.16796	14.1676	0.000167222	0.00104527		ADGRL3	-0.931278	4.16796	8.54988	0.00345544	0.0435789		ADGRL3	-0.580439	4.16796	3.55314	0.0594328	0.488452
ADGRL4	3.43533	0.0239072	4.43569	0.0351949	0.0830903		ADGRL4	4.9137	0.0239072	10.6724	0.00108743	0.0685083		ADGRL4	0	0.0239072	0	1	1		ADGRL4	4.8736	0.0239072	10.7792	0.00102645	0.00485671		ADGRL4	6.02697	0.0239072	17.8019	2.45133e-05	0.000790468		ADGRL4	4.11453	0.0239072	4.7603	0.0291234	0.372824
ADGRV1	-0.936488	1.17138	4.79529	0.0285376	0.0702533		ADGRV1	-0.726697	1.17138	3.11294	0.0776724	0.596391		ADGRV1	-0.458996	1.17138	0.908077	0.340625	0.860532		ADGRV1	-1.59381	1.17138	12.8866	0.000330949	0.0018804		ADGRV1	-1.76719	1.17138	12.2092	0.000475537	0.00925766		ADGRV1	-0.700283	1.17138	2.38978	0.122131	0.628103
ADHFE1	-1.54217	4.24812	43.9724	3.33047e-11	8.83451e-10		ADHFE1	-0.103831	4.24812	0.250218	0.616922	0.888937		ADHFE1	-0.280231	4.24812	1.60335	0.205428	0.804684		ADHFE1	-0.95588	4.24812	19.3817	1.0703e-05	9.23754e-05		ADHFE1	-0.353011	4.24812	2.67498	0.101937	0.382776		ADHFE1	-0.336597	4.24812	2.47652	0.115558	0.615055
ADM	-2.15281	6.84029	32.3184	1.30867e-08	2.1251e-07		ADM	-0.475239	6.84029	1.72871	0.188576	0.69829		ADM	-0.554399	6.84029	2.33002	0.1269	0.725167		ADM	-2.25971	6.84029	35.3538	2.74925e-09	5.56723e-08		ADM	-0.373002	6.84029	1.06486	0.30211	0.64226		ADM	-0.026142	6.84029	0.00525369	0.942218	0.991287
ADORA1	0.878324	3.51235	8.46709	0.0036163	0.0129264		ADORA1	-0.118816	3.51235	0.142153	0.70615	0.921136		ADORA1	0.774521	3.51235	4.54485	0.0330178	0.479558		ADORA1	1.22489	3.51235	17.0361	3.66764e-05	0.000276966		ADORA1	0.155984	3.51235	0.240672	0.623721	0.857422		ADORA1	0.755187	3.51235	4.60193	0.031936	0.387355
ADORA2B	1.51284	5.52426	77.4172	1.38407e-18	1.07625e-16		ADORA2B	0.459079	5.52426	6.82065	0.00901098	0.262573		ADORA2B	0.0444614	5.52426	0.0536527	0.816825	0.983262		ADORA2B	1.19209	5.52426	48.0477	4.15972e-12	1.47027e-10		ADORA2B	0.248731	5.52426	1.89667	0.168451	0.494971		ADORA2B	-0.181975	5.52426	0.934696	0.333646	0.813619
ADRA1D	4.81277	0.0693604	33.671	6.52661e-09	1.11716e-07		ADRA1D	-0.152772	0.0693604	0.0108168	0.917166	0.982657		ADRA1D	-2.49752	0.0693604	1.56363	0.211135	0.806374		ADRA1D	3.22563	0.0693604	10.9	0.000961648	0.00459646		ADRA1D	-1.90141	0.0693604	1.2916	0.255754	0.5984		ADRA1D	-0.806732	0.0693604	0.263753	0.607554	0.92618
ADRA2A	6.78811	2.0697	98.077	4.02435e-23	5.53166e-21		ADRA2A	3.56183	2.0697	14.1623	0.000167699	0.0165957		ADRA2A	0.428588	2.0697	0.175646	0.675142	0.957143		ADRA2A	6.75563	2.0697	97.5566	5.23375e-23	9.62444e-21		ADRA2A	2.73387	2.0697	6.24447	0.0124581	0.106971		ADRA2A	1.49132	2.0697	3.18749	0.0742038	0.526689
ADRA2B	-5.83055	4.1778	116.081	4.5637e-27	1.00166e-24		ADRA2B	-1.08549	4.1778	8.33988	0.00387841	0.159178		ADRA2B	-1.45834	4.1778	14.6037	0.000132655	0.0429801		ADRA2B	-7.27626	4.1778	143.34	4.95227e-33	3.20907e-30		ADRA2B	-1.47114	4.1778	14.5306	0.000137899	0.00341808		ADRA2B	-0.797989	4.1778	4.70865	0.0300112	0.375828
ADRA2C	-1.91722	6.25155	46.5528	8.9185e-12	2.6269e-10		ADRA2C	-0.244694	6.25155	0.836646	0.360358	0.783243		ADRA2C	0.11009	6.25155	0.163924	0.68557	0.959084		ADRA2C	-2.35495	6.25155	68.1819	1.49088e-16	1.08492e-14		ADRA2C	-0.815121	6.25155	9.0196	0.002671	0.0360944		ADRA2C	0.0545406	6.25155	0.0406432	0.840228	0.978521
ADRB2	1.43519	1.28439	8.92803	0.00280827	0.0105537		ADRB2	0.0919206	1.28439	0.0257916	0.87241	0.968175		ADRB2	1.45592	1.28439	4.46338	0.034629	0.489337		ADRB2	2.35514	1.28439	31.4499	2.04648e-08	3.47239e-07		ADRB2	0.826564	1.28439	2.33731	0.126307	0.424428		ADRB2	1.17602	1.28439	3.15104	0.0758785	0.529808
ADRBK2	-0.627573	1.56218	1.83294	0.175781	0.290297		ADRBK2	-1.04437	1.56218	4.8116	0.0282687	0.447482		ADRBK2	0.395575	1.56218	0.394811	0.529781	0.93103		ADRBK2	-0.391409	1.56218	0.760223	0.383259	0.527499		ADRBK2	-2.63593	1.56218	19.9352	8.01137e-06	0.000299502		ADRBK2	0.83074	1.56218	2.03623	0.15359	0.679795
ADSSL1	-1.49778	6.69663	37.9629	7.21029e-10	1.50487e-08		ADSSL1	-0.715296	6.69663	9.08692	0.00257444	0.122894		ADSSL1	-0.195706	6.69663	0.676995	0.410623	0.890354		ADSSL1	-1.40512	6.69663	33.8406	5.98182e-09	1.13688e-07		ADSSL1	-0.575018	6.69663	5.85994	0.0154894	0.124427		ADSSL1	-0.198311	6.69663	0.70188	0.402153	0.855344
AEN	1.08985	3.46403	10.9441	0.000939026	0.00420183		AEN	-0.151316	3.46403	0.193638	0.659906	0.90368		AEN	0.360542	3.46403	0.763636	0.382193	0.879949		AEN	1.48166	3.46403	20.6071	5.63867e-06	5.2991e-05		AEN	-0.012204	3.46403	0.00122563	0.972073	0.990192		AEN	0.526351	3.46403	1.78721	0.181266	0.705456
AFAP1	-1.24697	6.09274	18.2098	1.97854e-05	0.000149117		AFAP1	-0.200089	6.09274	0.493545	0.48235	0.838539		AFAP1	-0.540118	6.09274	3.53654	0.0600307	0.578949		AFAP1	-1.29151	6.09274	19.628	9.40787e-06	8.22237e-05		AFAP1	-0.2284	6.09274	0.636977	0.424808	0.737618		AFAP1	-0.389001	6.09274	1.86476	0.172076	0.701501
AFF1	-0.492146	7.16066	6.73309	0.00946405	0.0285575		AFF1	-0.446617	7.16066	5.5625	0.0183492	0.37604		AFF1	-0.682867	7.16066	12.6173	0.000382202	0.0724287		AFF1	-1.16947	7.16066	36.9155	1.2336e-09	2.72072e-08		AFF1	-0.923621	7.16066	23.0342	1.59149e-06	7.2919e-05		AFF1	-0.625524	7.16066	10.746	0.00104503	0.0861866
AFMID	-1.0102	4.05109	12.6278	0.000380044	0.00193694		AFMID	0.0736938	4.05109	0.0736925	0.786034	0.943483		AFMID	-0.0801222	4.05109	0.0696991	0.791775	0.980735		AFMID	-0.927519	4.05109	10.8887	0.000967532	0.00461377		AFMID	-0.725954	4.05109	6.55726	0.0104457	0.0949665		AFMID	-0.354828	4.05109	1.40911	0.235204	0.746073
AGBL2	-3.05477	1.27716	17.6727	2.62365e-05	0.000189304		AGBL2	-0.235972	1.27716	0.223948	0.636048	0.896003		AGBL2	-0.396461	1.27716	0.578152	0.447038	0.905699		AGBL2	-1.37917	1.27716	6.32765	0.011887	0.0366632		AGBL2	0.399168	1.27716	0.674285	0.411562	0.729623		AGBL2	0.445702	1.27716	0.961589	0.326787	0.809203
AGO2	1.52953	2.43224	11.4751	0.000705348	0.00329728		AGO2	0.148822	2.43224	0.0965121	0.756056	0.933592		AGO2	-0.950121	2.43224	3.45165	0.0631887	0.588953		AGO2	0.992559	2.43224	4.77093	0.0289442	0.0746337		AGO2	0.650974	2.43224	1.88877	0.16934	0.496579		AGO2	0.0261099	2.43224	0.00318708	0.95498	0.99353
AGPAT3	-1.05216	6.8259	30.7364	2.95572e-08	4.3862e-07		AGPAT3	-0.244035	6.8259	1.72896	0.188544	0.69829		AGPAT3	-0.38723	6.8259	4.22172	0.0399098	0.51312		AGPAT3	-0.885024	6.8259	22.1317	2.54568e-06	2.62835e-05		AGPAT3	-0.276641	6.8259	2.19315	0.138626	0.445199		AGPAT3	-0.0806338	6.8259	0.187835	0.664724	0.939472
AGPAT5	2.17834	6.60888	139.162	4.05894e-32	1.49281e-29		AGPAT5	0.128577	6.60888	0.488983	0.484381	0.839752		AGPAT5	0.0685226	6.60888	0.127649	0.720882	0.967441		AGPAT5	1.41425	6.60888	60.2813	8.22264e-15	4.68175e-13		AGPAT5	0.58522	6.60888	10.1219	0.0014652	0.0225212		AGPAT5	-0.0242127	6.60888	0.0163628	0.898215	0.98649
AHCYL2	-2.49989	8.82951	72.2724	1.87454e-17	1.26909e-15		AHCYL2	-0.579466	8.82951	4.34195	0.0371842	0.491275		AHCYL2	-0.0404997	8.82951	0.0213245	0.883898	0.988693		AHCYL2	-2.31673	8.82951	63.1556	1.91002e-15	1.18143e-13		AHCYL2	-0.748286	8.82951	7.19435	0.00731336	0.0755658		AHCYL2	-0.174537	8.82951	0.396162	0.529078	0.902772
AHSA2	-1.23577	5.45571	39.5521	3.19424e-10	7.19655e-09		AHSA2	-0.211341	5.45571	1.27946	0.257999	0.737953		AHSA2	-0.117802	5.45571	0.364153	0.546209	0.93103		AHSA2	-1.43043	5.45571	53.0566	3.24072e-13	1.41345e-11		AHSA2	-0.277632	5.45571	2.13689	0.143793	0.45453		AHSA2	-0.0382221	5.45571	0.0400037	0.841473	0.978521
AIFM3	-1.09701	5.06025	7.02652	0.00803112	0.0249743		AIFM3	-0.627256	5.06025	2.36781	0.123861	0.653135		AIFM3	0.423384	5.06025	1.07809	0.299125	0.847315		AIFM3	-0.882085	5.06025	4.63987	0.0312374	0.0794515		AIFM3	-0.635653	5.06025	2.40273	0.121124	0.415961		AIFM3	0.715236	5.06025	3.09404	0.0785794	0.535586
AIM1	1.91037	5.7131	42.9606	5.58522e-11	1.43674e-09		AIM1	-0.165431	5.7131	0.324352	0.569004	0.877234		AIM1	-0.147743	5.7131	0.259691	0.610333	0.944281		AIM1	1.28867	5.7131	20.0261	7.63943e-06	6.8983e-05		AIM1	0.00941325	5.7131	0.00103565	0.974327	0.990782		AIM1	-0.349319	5.7131	1.46665	0.225875	0.73812
AJAP1	3.70185	1.11937	37.1927	1.07014e-09	2.15103e-08		AJAP1	0.238907	1.11937	0.0788047	0.778924	0.941545		AJAP1	-0.237935	1.11937	0.0439703	0.833909	0.983965		AJAP1	3.48781	1.11937	32.8791	9.80736e-09	1.77945e-07		AJAP1	-0.169057	1.11937	0.0318229	0.858417	0.952956		AJAP1	-0.0858045	1.11937	0.00734295	0.931712	0.990597
AJUBA	0.625396	6.08586	8.62195	0.00332137	0.0120687		AJUBA	0.621363	6.08586	8.51252	0.00352712	0.1511		AJUBA	-0.219757	6.08586	0.955099	0.328425	0.860471		AJUBA	1.27001	6.08586	35.6127	2.40714e-09	4.95558e-08		AJUBA	0.728982	6.08586	11.5957	0.000661042	0.0120068		AJUBA	0.335138	6.08586	2.34559	0.125638	0.632731
AK7	-1.24213	3.59015	12.4637	0.000414936	0.00208279		AK7	0.0268956	3.59015	0.00673292	0.934603	0.986682		AK7	-0.184282	3.59015	0.271913	0.602052	0.942497		AK7	-0.472272	3.59015	2.01003	0.156263	0.273636		AK7	0.388641	3.59015	1.40186	0.236412	0.579463		AK7	0.185265	3.59015	0.297633	0.58537	0.920418
AKAP12	3.96159	4.98109	261.403	8.48532e-59	3.84894e-55		AKAP12	0.681999	4.98109	6.91905	0.00852824	0.254501		AKAP12	-0.329388	4.98109	1.22218	0.268933	0.837297		AKAP12	2.74071	4.98109	127.457	1.47551e-29	5.90551e-27		AKAP12	1.31332	4.98109	26.3681	2.8216e-07	1.59321e-05		AKAP12	-0.551617	4.98109	3.7185	0.0538128	0.472617
AKAP5	0.648345	2.11408	2.87242	0.0901093	0.174227		AKAP5	0.459918	2.11408	1.40433	0.235999	0.721222		AKAP5	-0.211393	2.11408	0.198643	0.655819	0.955114		AKAP5	1.26316	2.11408	12.4931	0.000408466	0.0022531		AKAP5	0.994889	2.11408	6.84799	0.0088741	0.0864791		AKAP5	0.214228	2.11408	0.259585	0.610405	0.926643
AKAP6	-1.30635	3.63028	12.4776	0.000411865	0.0020712		AKAP6	-0.464053	3.63028	1.72616	0.188902	0.69829		AKAP6	-0.591235	3.63028	2.64809	0.103675	0.691571		AKAP6	-0.459444	3.63028	1.71497	0.190342	0.31688		AKAP6	-0.636004	3.63028	3.08384	0.0790735	0.333448		AKAP6	-0.408433	3.63028	1.33409	0.248079	0.755531
AKAP8L	-1.55907	5.9012	36.8312	1.28815e-09	2.55458e-08		AKAP8L	-0.410334	5.9012	2.76816	0.0961568	0.635358		AKAP8L	0.123139	5.9012	0.242347	0.622516	0.946842		AKAP8L	-1.22386	5.9012	23.6477	1.15682e-06	1.29244e-05		AKAP8L	-0.0516247	5.9012	0.043876	0.834084	0.944099		AKAP8L	0.19276	5.9012	0.603567	0.43722	0.875618
AKR7A3	-1.69504	0.722812	8.49004	0.00357095	0.0127914		AKR7A3	-0.432907	0.722812	0.749787	0.386544	0.7952		AKR7A3	-0.133753	0.722812	0.0397084	0.842052	0.984989		AKR7A3	-1.37826	0.722812	6.65967	0.00986192	0.0316437		AKR7A3	-1.26382	0.722812	4.7802	0.0287889	0.184407		AKR7A3	-1.23737	0.722812	3.14608	0.0761097	0.530363
ALDH1L2	-5.91757	0.240052	21.0362	4.50685e-06	4.06423e-05		ALDH1L2	-0.663273	0.240052	0.818962	0.365484	0.785207		ALDH1L2	0.696892	0.240052	0.485225	0.486065	0.919302		ALDH1L2	-2.34694	0.240052	8.16278	0.00427587	0.01579		ALDH1L2	-1.44503	0.240052	3.17398	0.0748201	0.325288		ALDH1L2	0.629121	0.240052	0.447595	0.503479	0.895498
ALDH3B1	-1.39519	7.02167	27.7366	1.39008e-07	1.81617e-06		ALDH3B1	-0.465688	7.02167	3.23335	0.0721531	0.591256		ALDH3B1	-0.0795284	7.02167	0.0926596	0.760823	0.974232		ALDH3B1	-0.986508	7.02167	14.2616	0.00015908	0.000999501		ALDH3B1	-0.271365	7.02167	1.09772	0.294766	0.634845		ALDH3B1	0.0911756	7.02167	0.122894	0.725917	0.952208
ALDH4A1	-1.22765	5.75588	23.3168	1.37395e-06	1.41214e-05		ALDH4A1	-0.276172	5.75588	1.25574	0.262459	0.739394		ALDH4A1	-0.103089	5.75588	0.170384	0.679771	0.957362		ALDH4A1	-0.881697	5.75588	12.4823	0.000410821	0.00226426		ALDH4A1	-0.43023	5.75588	2.97983	0.084308	0.346488		ALDH4A1	-0.137594	5.75588	0.308297	0.578727	0.916908
ALMS1	-0.200751	3.22738	0.541042	0.462001	0.594339		ALMS1	-0.239175	3.22738	0.77064	0.380019	0.791942		ALMS1	-0.607999	3.22738	4.36415	0.0367028	0.496298		ALMS1	-0.223345	3.22738	0.693683	0.404914	0.548484		ALMS1	-0.836108	3.22738	7.9386	0.00483914	0.0564276		ALMS1	-1.61777	3.22738	29.1549	6.68178e-08	0.000454628
ALPK1	-2.04403	3.73011	45.4707	1.54939e-11	4.39253e-10		ALPK1	-0.906893	3.73011	10.8252	0.0010013	0.0647003		ALPK1	-0.221721	3.73011	0.617672	0.431914	0.901454		ALPK1	-2.06658	3.73011	48.4143	3.45037e-12	1.24543e-10		ALPK1	-0.313968	3.73011	1.32685	0.249367	0.593523		ALPK1	-0.220852	3.73011	0.646941	0.421209	0.866674
ALPL	-0.284737	2.63739	0.665248	0.414713	0.54865		ALPL	-0.3623	2.63739	1.07456	0.299917	0.753385		ALPL	-1.22947	2.63739	10.1165	0.00146947	0.13331		ALPL	-1.06685	2.63739	8.78295	0.00304058	0.0118693		ALPL	-1.24137	2.63739	10.2289	0.0013826	0.0215762		ALPL	-0.688834	2.63739	3.81164	0.0508975	0.46205
AMER2	-1.0849	2.8308	8.9303	0.00280478	0.010552		AMER2	-0.127188	2.8308	0.143564	0.704763	0.9208		AMER2	0.270524	2.8308	0.523341	0.46942	0.912812		AMER2	-0.703343	2.8308	4.1301	0.042127	0.100767		AMER2	-0.0592046	2.8308	0.0297279	0.863109	0.954882		AMER2	0.508505	2.8308	2.05835	0.151374	0.674933
AMIGO1	-1.08682	2.78957	7.72689	0.00544044	0.01811		AMIGO1	-0.567136	2.78957	2.29796	0.129544	0.659205		AMIGO1	-0.108206	2.78957	0.0766002	0.781959	0.977829		AMIGO1	-0.456792	2.78957	1.53056	0.216029	0.347321		AMIGO1	-0.662199	2.78957	2.88397	0.089465	0.355914		AMIGO1	-0.0796397	2.78957	0.0442225	0.83344	0.977346
AMIGO2	3.4618	2.93101	15.4157	8.62704e-05	0.00052995		AMIGO2	2.75987	2.93101	10.0631	0.00151272	0.0861304		AMIGO2	1.68121	2.93101	3.40453	0.0650177	0.594597		AMIGO2	4.57934	2.93101	25.333	4.82395e-07	5.89797e-06		AMIGO2	3.19845	2.93101	13.2354	0.000274713	0.00607853		AMIGO2	1.40393	2.93101	2.44428	0.117954	0.619014
AMOT	-1.41389	4.34561	38.7858	4.72955e-10	1.02321e-08		AMOT	-0.0708123	4.34561	0.117598	0.731654	0.928487		AMOT	-0.413679	4.34561	3.35305	0.0670807	0.60066		AMOT	-1.1256	4.34561	26.5149	2.61513e-07	3.42839e-06		AMOT	-0.296394	4.34561	1.92768	0.165012	0.490174		AMOT	-0.184347	4.34561	0.733051	0.391896	0.848786
AMT	-1.00642	4.89553	19.4347	1.041e-05	8.46235e-05		AMT	-0.556076	4.89553	6.23106	0.0125529	0.314585		AMT	0.273977	4.89553	1.40297	0.236227	0.821704		AMT	-0.930641	4.89553	16.9217	3.89535e-05	0.000292216		AMT	-0.38623	4.89553	2.95716	0.0854981	0.348445		AMT	0.245811	4.89553	1.17019	0.279362	0.779816
AMTN	6.45087	0.666762	9.74983	0.0017934	0.00726975		AMTN	5.31916	0.666762	7.00464	0.00812988	0.247497		AMTN	4.2974	0.666762	3.49125	0.061694	0.583614		AMTN	5.76717	0.666762	8.06021	0.00452479	0.0165297		AMTN	6.16932	0.666762	9.02287	0.00266622	0.0360944		AMTN	4.65314	0.666762	4.20008	0.040422	0.419895
AMY2B	-1.71422	2.49462	17.9344	2.28647e-05	0.000167732		AMY2B	0.0208241	2.49462	0.00383138	0.950644	0.98968		AMY2B	-0.403208	2.49462	1.34689	0.245822	0.82517		AMY2B	-0.798332	2.49462	5.11927	0.0236615	0.0636336		AMY2B	-0.289651	2.49462	0.648582	0.42062	0.735296		AMY2B	-0.254312	2.49462	0.599539	0.438754	0.876579
ANGEL1	-1.14735	4.65433	11.6287	0.000649428	0.00307281		ANGEL1	-0.229291	4.65433	0.496805	0.480907	0.837996		ANGEL1	-0.242422	4.65433	0.543221	0.461101	0.909502		ANGEL1	-1.19983	4.65433	12.936	0.000322321	0.0018406		ANGEL1	-0.498332	4.65433	2.26395	0.132416	0.435679		ANGEL1	-0.14943	4.65433	0.211264	0.645778	0.936422
ANGPT2	5.07669	1.46294	49.5308	1.95279e-12	6.57761e-11		ANGPT2	0.471136	1.46294	0.271708	0.602188	0.885102		ANGPT2	0.618459	1.46294	0.16174	0.687559	0.959621		ANGPT2	2.01766	1.46294	6.8118	0.00905573	0.0294951		ANGPT2	0.204435	1.46294	0.042175	0.837287	0.945697		ANGPT2	-0.0733633	1.46294	0.00244755	0.960543	0.994216
ANGPTL1	-0.349145	0.930227	0.168042	0.681858	0.780315		ANGPTL1	0.128575	0.930227	0.0260321	0.871822	0.968097		ANGPTL1	2.01599	0.930227	7.29442	0.00691689	0.272038		ANGPTL1	2.07405	0.930227	9.85329	0.00169528	0.00732509		ANGPTL1	2.03006	0.930227	8.67546	0.00322524	0.0410562		ANGPTL1	1.60962	0.930227	4.72282	0.0297648	0.375828
ANGPTL2	-1.24164	7.07175	25.2247	5.1024e-07	5.76566e-06		ANGPTL2	-0.205094	7.07175	0.718345	0.396687	0.800744		ANGPTL2	-0.0118111	7.07175	0.00232502	0.961542	0.996089		ANGPTL2	-1.1797	7.07175	22.9694	1.64604e-06	1.7735e-05		ANGPTL2	-0.0951012	7.07175	0.154019	0.694724	0.88976		ANGPTL2	0.224359	7.07175	0.846994	0.357404	0.828053
ANGPTL4	-2.31825	4.38226	20.0731	7.45361e-06	6.29992e-05		ANGPTL4	-1.09461	4.38226	5.00619	0.0252569	0.429083		ANGPTL4	-0.360014	4.38226	0.554067	0.456661	0.907321		ANGPTL4	-1.92929	4.38226	14.6791	0.00012745	0.00082041		ANGPTL4	0.0151566	4.38226	0.000995028	0.974836	0.990804		ANGPTL4	-0.272794	4.38226	0.323513	0.569504	0.91454
ANGPTL7	-2.63758	3.41362	33.5794	6.84122e-09	1.16661e-07		ANGPTL7	-0.343424	3.41362	0.774348	0.378875	0.791764		ANGPTL7	0.980158	3.41362	5.64742	0.0174811	0.372341		ANGPTL7	-1.306	3.41362	10.3457	0.00129775	0.00585925		ANGPTL7	0.357398	3.41362	0.856363	0.354758	0.691168		ANGPTL7	0.697194	3.41362	2.88588	0.0893593	0.562703
ANK1	-2.16984	0.807434	5.96069	0.0146283	0.0406167		ANK1	-0.309105	0.807434	0.172336	0.678044	0.908509		ANK1	0.472534	0.807434	0.377584	0.538899	0.93103		ANK1	-0.649648	0.807434	0.76486	0.381812	0.526093		ANK1	-0.802945	0.807434	1.00488	0.316132	0.656821		ANK1	0.701706	0.807434	0.904517	0.341573	0.818545
ANK2	-1.23667	4.93082	21.7994	3.02699e-06	2.85852e-05		ANK2	0.104751	4.93082	0.174247	0.676364	0.908047		ANK2	-0.703148	4.93082	7.39806	0.00652942	0.264647		ANK2	-1.17829	4.93082	20.292	6.64783e-06	6.10829e-05		ANK2	-0.0814043	4.93082	0.101888	0.749576	0.912037		ANK2	-0.377463	4.93082	2.24821	0.133769	0.64482
ANKAR	-0.455558	1.36947	1.11804	0.29034	0.423967		ANKAR	-1.18926	1.36947	6.60102	0.010192	0.278943		ANKAR	-0.849377	1.36947	2.8002	0.0942526	0.672639		ANKAR	-1.17883	1.36947	6.89169	0.00865974	0.0284025		ANKAR	-0.653865	1.36947	2.03149	0.15407	0.472629		ANKAR	-0.697708	1.36947	2.27112	0.131804	0.643557
ANKDD1A	-1.02091	2.40689	4.63201	0.0313807	0.075674		ANKDD1A	-0.333151	2.40689	0.543845	0.460843	0.827589		ANKDD1A	-0.105307	2.40689	0.0528755	0.818133	0.983262		ANKDD1A	-1.41459	2.40689	8.87619	0.00288914	0.0113661		ANKDD1A	-0.331771	2.40689	0.508206	0.475917	0.773748		ANKDD1A	-0.153713	2.40689	0.118372	0.730807	0.953303
ANKEF1	-1.25035	2.89904	16.3981	5.13369e-05	0.000337484		ANKEF1	-0.22173	2.89904	0.645774	0.421628	0.81107		ANKEF1	-0.290059	2.89904	0.883976	0.347115	0.863063		ANKEF1	-0.752702	2.89904	7.02087	0.00805652	0.0267892		ANKEF1	0.1663	2.89904	0.365386	0.54553	0.819226		ANKEF1	-0.0224876	2.89904	0.00623776	0.937049	0.990883
ANKFY1	-0.929175	5.43601	3.8582	0.0495035	0.10934		ANKFY1	-0.554375	5.43601	1.39574	0.237438	0.721715		ANKFY1	-0.287502	5.43601	0.372891	0.541432	0.93103		ANKFY1	-1.21648	5.43601	6.56587	0.0103953	0.0329382		ANKFY1	-0.371904	5.43601	0.627882	0.428133	0.739908		ANKFY1	0.113913	5.43601	0.0592594	0.80767	0.971446
ANKRD1	3.98318	1.459	8.91089	0.00283476	0.0106352		ANKRD1	4.98069	1.459	14.0875	0.000174496	0.0169391		ANKRD1	0.638423	1.459	0.203922	0.651574	0.954767		ANKRD1	6.58673	1.459	23.7348	1.10564e-06	1.24446e-05		ANKRD1	3.45457	1.459	6.43141	0.011212	0.0997682		ANKRD1	1.44091	1.459	1.23354	0.26672	0.774167
ANKRD2	-2.8284	0.852768	15.7037	7.40774e-05	0.000463469		ANKRD2	0.0162957	0.852768	0.0010052	0.974707	0.99635		ANKRD2	0.24377	0.852768	0.11931	0.729784	0.969118		ANKRD2	-1.0179	0.852768	3.36708	0.0665115	0.144064		ANKRD2	-0.404296	0.852768	0.531573	0.465946	0.766225		ANKRD2	-0.0615939	0.852768	0.00788383	0.929248	0.990538
ANKRD23	-1.50183	1.46482	6.28155	0.0122001	0.0350936		ANKRD23	-0.619278	1.46482	1.23075	0.267262	0.740327		ANKRD23	-0.468819	1.46482	0.647024	0.421179	0.896607		ANKRD23	-2.03963	1.46482	11.0435	0.000889986	0.00432533		ANKRD23	-1.03641	1.46482	3.07038	0.0797307	0.335149		ANKRD23	-0.802812	1.46482	1.94459	0.163171	0.69087
ANKRD28	-1.06522	7.08201	12.7448	0.000356993	0.00183666		ANKRD28	-0.54737	7.08201	3.43966	0.0636487	0.581428		ANKRD28	-0.5053	7.08201	2.91928	0.0875272	0.653284		ANKRD28	-1.49421	7.08201	24.5774	7.1384e-07	8.41033e-06		ANKRD28	-0.643403	7.08201	4.71619	0.0298799	0.188828		ANKRD28	-0.337565	7.08201	1.3146	0.251564	0.759527
ANKRD29	-1.34917	4.59813	28.7969	8.03805e-08	1.10487e-06		ANKRD29	0.168721	4.59813	0.531068	0.466158	0.830591		ANKRD29	0.227968	4.59813	0.836981	0.360262	0.869787		ANKRD29	-0.518096	4.59813	4.81557	0.0282037	0.0731445		ANKRD29	0.419576	4.59813	3.24467	0.0716563	0.318036		ANKRD29	0.361418	4.59813	2.20459	0.1376	0.65209
ANKRD30B	-1.54222	2.50173	17.7075	2.57613e-05	0.00018627		ANKRD30B	0.131126	2.50173	0.175468	0.675297	0.908047		ANKRD30B	-0.358865	2.50173	0.873304	0.350042	0.863784		ANKRD30B	-1.3946	2.50173	15.9151	6.62498e-05	0.000464704		ANKRD30B	-0.126684	2.50173	0.148832	0.699654	0.89197		ANKRD30B	0.125672	2.50173	0.130198	0.718226	0.950637
ANKRD36B	-1.14956	4.12106	20.9438	4.72949e-06	4.2258e-05		ANKRD36B	-0.242884	4.12106	1.05184	0.305083	0.755244		ANKRD36B	-0.434442	4.12106	2.7822	0.0953172	0.674234		ANKRD36B	-0.993852	4.12106	16.4434	5.01242e-05	0.000364559		ANKRD36B	-0.237829	4.12106	0.970055	0.324666	0.665101		ANKRD36B	-0.292476	4.12106	1.35854	0.24379	0.751244
ANKRD36C	-0.998917	4.29649	13.6426	0.000221106	0.00120982		ANKRD36C	-0.0331034	4.29649	0.0163767	0.898171	0.977473		ANKRD36C	-0.248877	4.29649	0.795539	0.37243	0.875308		ANKRD36C	-1.12132	4.29649	17.1917	3.37916e-05	0.00025819		ANKRD36C	-0.207281	4.29649	0.615642	0.432671	0.742867		ANKRD36C	-0.508193	4.29649	3.41382	0.0646526	0.504513
ANKRD37	-1.743	5.76678	24.1118	9.09006e-07	9.7862e-06		ANKRD37	-0.479207	5.76678	1.95671	0.161866	0.681555		ANKRD37	-0.38373	5.76678	1.22268	0.268836	0.837297		ANKRD37	-2.71804	5.76678	53.5734	2.49106e-13	1.11142e-11		ANKRD37	-0.661702	5.76678	3.68806	0.0548034	0.273174		ANKRD37	-0.156532	5.76678	0.206924	0.649189	0.937106
ANKRD44	0.821915	1.7161	2.99173	0.0836908	0.164647		ANKRD44	0.189287	1.7161	0.142401	0.705905	0.921086		ANKRD44	0.252709	1.7161	0.272364	0.60175	0.942497		ANKRD44	1.21933	1.7161	7.25739	0.00706099	0.0239855		ANKRD44	0.181592	1.7161	0.122562	0.726273	0.901418		ANKRD44	-0.39832	1.7161	0.675423	0.411167	0.861583
ANKRD45	-1.50346	1.02798	5.9095	0.0150595	0.0416184		ANKRD45	-0.396738	1.02798	0.51652	0.47233	0.834963		ANKRD45	-0.28695	1.02798	0.159669	0.689461	0.960433		ANKRD45	-1.00518	1.02798	3.09407	0.0785782	0.16355		ANKRD45	-0.0278119	1.02798	0.00254374	0.959775	0.988		ANKRD45	0.585932	1.02798	0.873098	0.350099	0.822998
ANKRD7	-1.28788	1.59745	8.14866	0.0043093	0.0149671		ANKRD7	0.136868	1.59745	0.133749	0.714576	0.923993		ANKRD7	0.720866	1.59745	2.0695	0.15027	0.751437		ANKRD7	-0.0100266	1.59745	0.000703469	0.97884	0.98616		ANKRD7	0.497539	1.59745	1.77543	0.182712	0.514026		ANKRD7	-0.186288	1.59745	0.129802	0.718637	0.950691
ANKS3	-1.38978	2.99792	5.67493	0.017209	0.0464986		ANKS3	-0.253384	2.99792	0.205454	0.650354	0.901346		ANKS3	-0.351671	2.99792	0.366789	0.54476	0.93103		ANKS3	-0.0437404	2.99792	0.00618668	0.937307	0.959549		ANKS3	-0.512487	2.99792	0.81283	0.367285	0.698925		ANKS3	-0.270998	2.99792	0.228425	0.632694	0.934366
ANLN	-1.75424	3.75911	7.57077	0.00593225	0.0194708		ANLN	1.68863	3.75911	9.58618	0.00196048	0.101896		ANLN	1.4633	3.75911	5.54338	0.0185507	0.383644		ANLN	1.61054	3.75911	8.76033	0.00307853	0.0119933		ANLN	4.33229	3.75911	56.0535	7.05269e-14	1.62666e-11		ANLN	1.70823	3.75911	7.90243	0.00493683	0.176428
ANO6	1.34493	6.10599	38.8293	4.6253e-10	1.00385e-08		ANO6	-0.0916818	6.10599	0.178059	0.673047	0.907612		ANO6	0.152985	6.10599	0.465531	0.49505	0.921742		ANO6	0.890471	6.10599	17.1786	3.40245e-05	0.000259386		ANO6	0.297959	6.10599	1.87515	0.170887	0.498363		ANO6	0.108556	6.10599	0.238876	0.625019	0.931879
ANO8	-1.56635	0.703153	6.12151	0.0133547	0.0378527		ANO8	0.134078	0.703153	0.0620074	0.803351	0.94796		ANO8	-0.561455	0.703153	0.53095	0.466208	0.910838		ANO8	-0.804001	0.703153	2.02114	0.155123	0.272129		ANO8	-1.74789	0.703153	6.62389	0.010062	0.0928508		ANO8	-2.05483	0.703153	6.1418	0.0132023	0.271846
ANOS1	-1.29357	5.49934	11.3737	0.0007449	0.003449		ANOS1	-0.354879	5.49934	0.900094	0.342757	0.772352		ANOS1	0.297123	5.49934	0.630034	0.427343	0.898807		ANOS1	-0.998138	5.49934	6.9564	0.00835198	0.0275658		ANOS1	-0.525864	5.49934	1.94678	0.162935	0.486326		ANOS1	-0.00641253	5.49934	0.000294339	0.986312	0.999515
ANTXR2	-1.01508	4.61756	21.0646	4.44054e-06	4.0124e-05		ANTXR2	-0.475697	4.61756	4.97719	0.0256836	0.434164		ANTXR2	-0.351798	4.61756	2.51112	0.113046	0.702466		ANTXR2	-0.632775	4.61756	8.80994	0.00299594	0.0117212		ANTXR2	-0.284284	4.61756	1.74203	0.186882	0.519422		ANTXR2	-0.2451	4.61756	1.29822	0.254539	0.762442
ANXA1	4.01689	10.007	273.197	2.28157e-61	1.55238e-57		ANXA1	0.653256	10.007	9.02838	0.0026582	0.124305		ANXA1	0.0512193	10.007	0.0544946	0.815419	0.983207		ANXA1	3.07087	10.007	173.7	1.15132e-39	1.20517e-36		ANXA1	0.98248	10.007	20.2192	6.90581e-06	0.000261767		ANXA1	-0.0314512	10.007	0.0206532	0.885728	0.983596
ANXA3	1.37157	6.06684	25.831	3.72656e-07	4.33833e-06		ANXA3	1.46226	6.06684	29.312	6.16139e-08	2.54073e-05		ANXA3	0.711082	6.06684	6.33688	0.0118253	0.331108		ANXA3	2.23628	6.06684	66.703	3.15648e-16	2.18037e-14		ANXA3	2.24489	6.06684	66.9219	2.82483e-16	9.8565e-14		ANXA3	0.587182	6.06684	4.39368	0.0360723	0.401694
ANXA8	-1.72577	3.60012	18.9939	1.31136e-05	0.000103696		ANXA8	0.449536	3.60012	1.57492	0.209494	0.713404		ANXA8	1.18209	3.60012	8.45634	0.00363774	0.213372		ANXA8	-0.625271	3.60012	2.89168	0.0890381	0.179954		ANXA8	0.496011	3.60012	1.89646	0.168475	0.494971		ANXA8	0.840099	3.60012	4.31481	0.037782	0.409998
ANXA8L1	-2.13007	3.60042	22.8017	1.79608e-06	1.79353e-05		ANXA8L1	0.00121527	3.60042	8.96616e-06	0.997611	0.999828		ANXA8L1	0.861256	3.60042	3.85434	0.0496175	0.558012		ANXA8L1	-0.913976	3.60042	4.8482	0.027675	0.0721128		ANXA8L1	0.49078	3.60042	1.48747	0.222609	0.564615		ANXA8L1	0.521255	3.60042	1.42762	0.232154	0.743818
ANXA9	-2.01923	1.04555	9.84593	0.00170208	0.00694927		ANXA9	0.107907	1.04555	0.0489015	0.824986	0.9542		ANXA9	0.187274	1.04555	0.131973	0.716395	0.966788		ANXA9	-0.904631	1.04555	2.93209	0.0868348	0.176437		ANXA9	-0.414964	1.04555	0.588587	0.442966	0.749578		ANXA9	-0.311627	1.04555	0.381184	0.53697	0.903399
AP1M2	0.735296	1.64934	1.29398	0.255315	0.383776		AP1M2	0.995506	1.64934	2.40481	0.120963	0.649812		AP1M2	1.72181	1.64934	3.89098	0.0485462	0.554673		AP1M2	1.60052	1.64934	6.51057	0.0107235	0.0337556		AP1M2	2.09204	1.64934	11.1595	0.000836033	0.0146607		AP1M2	1.53621	1.64934	3.24352	0.0717066	0.52014
AP1S3	0.64479	1.09011	0.987309	0.320401	0.455497		AP1S3	0.98221	1.09011	2.44178	0.118142	0.648897		AP1S3	-0.829879	1.09011	0.740642	0.389455	0.88504		AP1S3	1.98821	1.09011	11.4822	0.000702654	0.00355719		AP1S3	1.174	1.09011	3.39898	0.0652367	0.301236		AP1S3	0.595877	1.09011	0.61667	0.432287	0.87214
APAF1	-1.06331	3.45285	11.5486	0.000678007	0.00318149		APAF1	-0.264902	3.45285	0.795002	0.372592	0.789214		APAF1	-0.29641	3.45285	0.857226	0.354516	0.866795		APAF1	-0.725666	3.45285	5.83659	0.0156962	0.0457767		APAF1	-0.559858	3.45285	3.2716	0.0704888	0.31429		APAF1	-0.216496	3.45285	0.492662	0.482742	0.888771
APBA1	-0.148158	1.40084	0.129715	0.718728	0.808302		APBA1	-0.358259	1.40084	0.730477	0.392729	0.798961		APBA1	-1.3654	1.40084	6.86819	0.00877434	0.295548		APBA1	0.0488925	1.40084	0.0155401	0.900793	0.93551		APBA1	-1.47648	1.40084	8.47497	0.00360067	0.0448662		APBA1	-1.71454	1.40084	12.168	0.000486151	0.0555928
APBB3	-1.2367	4.01969	19.534	9.88242e-06	8.07688e-05		APBB3	-0.016108	4.01969	0.00383054	0.950649	0.98968		APBB3	0.0592239	4.01969	0.0455889	0.830925	0.983899		APBB3	-0.742982	4.01969	7.70025	0.00552132	0.0195255		APBB3	-0.45665	4.01969	2.83249	0.0923753	0.361383		APBB3	0.186099	4.01969	0.477612	0.489506	0.891011
APC2	-3.07847	3.97664	90.8854	1.52243e-21	1.83338e-19		APC2	-0.281852	3.97664	1.14348	0.284917	0.74604		APC2	-0.299137	3.97664	1.15013	0.283522	0.837718		APC2	-2.81961	3.97664	83.9647	5.0369e-20	5.71185e-18		APC2	-1.00929	3.97664	13.0969	0.000295782	0.00642972		APC2	-0.695033	3.97664	6.30132	0.0120648	0.262685
APCDD1L	6.42321	3.42176	138.235	6.47344e-32	2.25873e-29		APCDD1L	2.64313	3.42176	19.2148	1.16807e-05	0.00209146		APCDD1L	0.0398639	3.42176	0.00169687	0.967142	0.996089		APCDD1L	5.04615	3.42176	85.0763	2.87072e-20	3.39694e-18		APCDD1L	2.86189	3.42176	22.4706	2.13382e-06	9.61492e-05		APCDD1L	-0.707401	3.42176	0.524159	0.469073	0.887012
APITD1-CORT	-0.824293	1.62232	1.63822	0.20057	0.320309		APITD1-CORT	0.617334	1.62232	1.08515	0.297548	0.752594		APITD1-CORT	1.90971	1.62232	5.01846	0.0250785	0.433301		APITD1-CORT	-0.175326	1.62232	0.0826566	0.773729	0.85034		APITD1-CORT	1.1948	1.62232	4.1332	0.0420498	0.23036		APITD1-CORT	3.01458	1.62232	14.8615	0.000115702	0.0262411
APLN	-4.12352	4.27831	67.4923	2.11513e-16	1.26796e-14		APLN	-0.601658	4.27831	2.17961	0.13985	0.666576		APLN	-1.15139	4.27831	7.72933	0.00543308	0.242553		APLN	-3.52846	4.27831	55.8295	7.90376e-14	3.8969e-12		APLN	-0.720183	4.27831	3.06688	0.0799027	0.335488		APLN	-0.895258	4.27831	4.85676	0.0275381	0.36394
APOBEC3B	3.00224	1.43608	11.8598	0.000573574	0.00276095		APOBEC3B	4.11749	1.43608	27.1202	1.91191e-07	6.72568e-05		APOBEC3B	2.50286	1.43608	4.36931	0.0365918	0.495464		APOBEC3B	3.72992	1.43608	21.3425	3.84129e-06	3.76077e-05		APOBEC3B	5.61155	1.43608	58.9215	1.64088e-14	4.21303e-12		APOBEC3B	2.21827	1.43608	3.554	0.0594022	0.488452
APOBEC3F	-2.28836	1.354	13.3522	0.000258117	0.00138219		APOBEC3F	0.0336062	1.354	0.00477711	0.944897	0.989241		APOBEC3F	0.0359529	1.354	0.00494078	0.943962	0.996089		APOBEC3F	-2.29044	1.354	14.616	0.000131793	0.000845961		APOBEC3F	-0.543937	1.354	1.05003	0.305501	0.646198		APOBEC3F	-0.101841	1.354	0.0429385	0.835841	0.977604
APOL2	-1.5119	5.34282	65.292	6.4582e-16	3.67712e-14		APOL2	-0.257085	5.34282	2.16856	0.140858	0.667407		APOL2	-0.0148565	5.34282	0.00618697	0.937305	0.995924		APOL2	-1.03608	5.34282	33.3175	7.82767e-09	1.44924e-07		APOL2	-0.303668	5.34282	2.92931	0.0869847	0.351243		APOL2	-0.316388	5.34282	2.88209	0.0895699	0.563433
APOLD1	-2.1503	4.93989	35.9579	2.01624e-09	3.85893e-08		APOLD1	-0.493627	4.93989	2.18279	0.139561	0.666133		APOLD1	-0.306807	4.93989	0.840847	0.359155	0.869021		APOLD1	-2.34409	4.93989	42.9607	5.58505e-11	1.62396e-09		APOLD1	-0.635494	4.93989	3.53743	0.0599982	0.287788		APOLD1	-0.819072	4.93989	5.9312	0.0148751	0.283159
APP	-0.28425	8.39769	1.05022	0.305457	0.439765		APP	-0.343766	8.39769	1.53483	0.215389	0.715598		APP	-0.479123	8.39769	2.96134	0.0852771	0.648789		APP	-1.11883	8.39769	15.8701	6.78426e-05	0.000474654		APP	-0.221151	8.39769	0.635306	0.425416	0.73793		APP	-0.642877	8.39769	5.32231	0.0210541	0.324146
AQP3	1.29654	1.36552	5.49093	0.0191154	0.0506961		AQP3	0.160689	1.36552	0.0714316	0.789264	0.943943		AQP3	0.00411922	1.36552	4.06434e-05	0.994913	1		AQP3	1.47658	1.36552	7.34389	0.00672911	0.023112		AQP3	-0.850766	1.36552	1.51827	0.217881	0.559772		AQP3	0.0456606	1.36552	0.00604386	0.938033	0.99105
AQP5	1.94905	1.53344	12.9745	0.000315769	0.00165142		AQP5	-0.577149	1.53344	0.77198	0.379605	0.791942		AQP5	0.960273	1.53344	1.38397	0.239427	0.821904		AQP5	2.51276	1.53344	22.5792	2.01658e-06	2.11904e-05		AQP5	-0.313449	1.53344	0.223699	0.636236	0.863615		AQP5	0.430246	1.53344	0.285821	0.592911	0.922095
ARAP1	-1.29821	5.70333	13.8105	0.0002022	0.00112216		ARAP1	-0.318265	5.70333	0.873556	0.349973	0.775434		ARAP1	-0.0465334	5.70333	0.0184532	0.891946	0.99073		ARAP1	-1.49581	5.70333	18.2472	1.94006e-05	0.000157991		ARAP1	0.0211061	5.70333	0.00383856	0.950598	0.985278		ARAP1	0.322857	5.70333	0.898427	0.343204	0.819498
ARAP2	1.49086	4.35443	46.6178	8.62712e-12	2.54659e-10		ARAP2	-0.327882	4.35443	1.89943	0.168142	0.682518		ARAP2	-0.278585	4.35443	1.1089	0.292321	0.841989		ARAP2	1.50493	4.35443	48.0752	4.1019e-12	1.45741e-10		ARAP2	0.286449	4.35443	1.50114	0.220496	0.562421		ARAP2	-0.400745	4.35443	2.48593	0.114868	0.614078
ARAP3	1.75156	2.12712	21.9361	2.81878e-06	2.68238e-05		ARAP3	1.21387	2.12712	9.60169	0.00194398	0.101799		ARAP3	0.168081	2.12712	0.121119	0.727824	0.96904		ARAP3	1.48319	2.12712	15.6291	7.70591e-05	0.000530142		ARAP3	1.39101	2.12712	12.2861	0.000456342	0.00902603		ARAP3	-0.528711	2.12712	1.19866	0.273589	0.776275
ARG2	-1.06072	4.06569	20.3587	6.42001e-06	5.52235e-05		ARG2	-0.135314	4.06569	0.373183	0.541275	0.86556		ARG2	-0.236071	4.06569	0.888	0.34602	0.862737		ARG2	-1.20671	4.06569	26.7808	2.27887e-07	3.03433e-06		ARG2	-0.368332	4.06569	2.5906	0.1075	0.392656		ARG2	-0.33052	4.06569	1.85179	0.173575	0.702284
ARHGAP10	1.06415	3.02536	9.80639	0.00173907	0.00708115		ARHGAP10	0.3099	3.02536	0.780291	0.377052	0.790796		ARHGAP10	0.170552	3.02536	0.183688	0.668223	0.956586		ARHGAP10	1.13685	3.02536	11.4652	0.000709119	0.00358325		ARHGAP10	0.319316	3.02536	0.782586	0.376351	0.705478		ARHGAP10	0.300542	3.02536	0.624756	0.429285	0.870758
ARHGAP11A	1.09506	4.13809	12.3769	0.000434674	0.00216906		ARHGAP11A	0.541819	4.13809	2.95069	0.0858409	0.614155		ARHGAP11A	0.397419	4.13809	1.35619	0.244198	0.82517		ARHGAP11A	0.823339	4.13809	7.03803	0.00797966	0.0265689		ARHGAP11A	2.0406	4.13809	42.9409	5.64202e-11	7.17538e-09		ARHGAP11A	0.464163	4.13809	1.96268	0.161228	0.689042
ARHGAP24	-0.547495	4.15317	2.30757	0.128745	0.229464		ARHGAP24	-0.165707	4.15317	0.21739	0.641036	0.897859		ARHGAP24	0.328888	4.15317	0.780477	0.376995	0.877639		ARHGAP24	-1.52493	4.15317	16.763	4.23507e-05	0.000315094		ARHGAP24	0.0708877	4.15317	0.0394708	0.842519	0.947604		ARHGAP24	0.450858	4.15317	1.5101	0.219123	0.734934
ARHGAP25	-1.97117	0.512372	6.58474	0.0102857	0.0306074		ARHGAP25	-0.140934	0.512372	0.0547016	0.815075	0.951655		ARHGAP25	0.611815	0.512372	0.7104	0.399311	0.888493		ARHGAP25	-0.94894	0.512372	2.19423	0.138528	0.250158		ARHGAP25	-1.41124	0.512372	3.56348	0.0590639	0.285623		ARHGAP25	1.1035	0.512372	2.91106	0.0879739	0.559415
ARHGAP28	-4.04635	5.42104	114.604	9.60833e-27	2.04297e-24		ARHGAP28	-0.585346	5.42104	3.43502	0.0638278	0.581428		ARHGAP28	-0.476009	5.42104	2.24132	0.134366	0.730934		ARHGAP28	-3.9135	5.42104	112.363	2.97494e-26	8.43395e-24		ARHGAP28	-1.15756	5.42104	12.8694	0.000334005	0.00700329		ARHGAP28	-0.633226	5.42104	3.99503	0.0456348	0.440045
ARHGAP30	-0.503657	0.0528854	0.324609	0.568851	0.689737		ARHGAP30	-1.56303	0.0528854	2.61117	0.106114	0.644353		ARHGAP30	-1.22951	0.0528854	1.46503	0.226131	0.818888		ARHGAP30	0.117091	0.0528854	0.0203501	0.886564	0.925394		ARHGAP30	-4.88867	0.0528854	10.3471	0.00129678	0.0206392		ARHGAP30	-0.273356	0.0528854	0.0967993	0.755705	0.958025
ARHGAP31	2.38373	2.00179	23.485	1.25888e-06	1.30372e-05		ARHGAP31	0.389007	2.00179	0.472384	0.491893	0.843244		ARHGAP31	0.828875	2.00179	2.0612	0.151092	0.751437		ARHGAP31	2.55158	2.00179	27.7117	1.40809e-07	1.98356e-06		ARHGAP31	1.17778	2.00179	4.67626	0.0305822	0.191249		ARHGAP31	0.951122	2.00179	3.05018	0.0807283	0.541567
ARHGAP33	-2.0719	1.80139	18.1834	2.00616e-05	0.000150662		ARHGAP33	-0.234805	1.80139	0.334012	0.563306	0.875165		ARHGAP33	-0.299333	1.80139	0.412037	0.520937	0.930304		ARHGAP33	-1.29289	1.80139	8.83791	0.00295037	0.0115769		ARHGAP33	-0.967726	1.80139	4.6873	0.0303863	0.190639		ARHGAP33	-0.787964	1.80139	2.94323	0.0862383	0.555209
ARHGAP4	-1.31892	2.04849	6.41846	0.011294	0.0329443		ARHGAP4	0.0589271	2.04849	0.0157582	0.900103	0.977495		ARHGAP4	-0.617001	2.04849	1.46371	0.226341	0.818888		ARHGAP4	-0.34987	2.04849	0.546885	0.459593	0.599113		ARHGAP4	0.110121	2.04849	0.0528473	0.818181	0.938026		ARHGAP4	-0.141979	2.04849	0.0896402	0.764635	0.959397
ARHGAP42	-1.66641	4.48741	53.8234	2.19345e-13	8.70218e-12		ARHGAP42	-0.522769	4.48741	6.28454	0.0121796	0.308913		ARHGAP42	-0.377049	4.48741	2.95163	0.0857912	0.65069		ARHGAP42	-1.29032	4.48741	35.588	2.43787e-09	5.01126e-08		ARHGAP42	-0.554764	4.48741	6.74676	0.00939179	0.0893106		ARHGAP42	-0.107123	4.48741	0.259186	0.61068	0.926643
ARHGAP8	-2.08641	1.50317	15.8096	7.00457e-05	0.000441288		ARHGAP8	-0.435307	1.50317	0.967023	0.325424	0.76305		ARHGAP8	0.0965401	1.50317	0.033313	0.855176	0.987014		ARHGAP8	-1.4575	1.50317	9.51103	0.0020424	0.00856222		ARHGAP8	-0.719725	1.50317	2.32075	0.127658	0.426823		ARHGAP8	-0.186667	1.50317	0.133795	0.714529	0.949925
ARHGAP9	-1.96413	2.11213	24.9774	5.80048e-07	6.46462e-06		ARHGAP9	-0.103189	2.11213	0.103322	0.747879	0.931615		ARHGAP9	-0.75339	2.11213	3.48849	0.0617969	0.583657		ARHGAP9	-2.17418	2.11213	31.9103	1.61461e-08	2.78827e-07		ARHGAP9	-0.389156	2.11213	1.30593	0.253132	0.596865		ARHGAP9	-0.565602	2.11213	2.39668	0.121593	0.627467
ARHGEF10L	-0.997319	5.87833	6.57749	0.0103276	0.0306852		ARHGEF10L	-0.448546	5.87833	1.36271	0.243068	0.726004		ARHGEF10L	-0.0668725	5.87833	0.0301529	0.862144	0.987637		ARHGEF10L	-1.18835	5.87833	9.30228	0.00228869	0.00941773		ARHGEF10L	-0.593991	5.87833	2.36145	0.124367	0.42069		ARHGEF10L	-0.0513635	5.87833	0.0178896	0.893599	0.985341
ARHGEF3	-1.15081	7.21809	32.13	1.44197e-08	2.31379e-07		ARHGEF3	-0.26827	7.21809	1.8221	0.177064	0.689832		ARHGEF3	0.0389958	7.21809	0.0378542	0.845736	0.985816		ARHGEF3	-0.647522	7.21809	10.4981	0.00119497	0.00548209		ARHGEF3	-0.0169518	7.21809	0.00726661	0.932067	0.979731		ARHGEF3	0.189591	7.21809	0.903871	0.341746	0.818545
ARHGEF37	-2.50291	6.42426	47.7675	4.79882e-12	1.49092e-10		ARHGEF37	-0.491328	6.42426	2.09926	0.147371	0.674999		ARHGEF37	-0.220766	6.42426	0.420516	0.516679	0.928652		ARHGEF37	-2.63847	6.42426	52.9427	3.43414e-13	1.48355e-11		ARHGEF37	-0.725109	6.42426	4.51648	0.0335699	0.200888		ARHGEF37	-0.147277	6.42426	0.188395	0.664255	0.939356
ARHGEF4	-1.44141	5.75979	44.2342	2.91346e-11	7.81978e-10		ARHGEF4	-0.116691	5.75979	0.321446	0.57074	0.87761		ARHGEF4	-0.295523	5.75979	1.92224	0.16561	0.768961		ARHGEF4	-0.936542	5.75979	19.9047	8.14e-06	7.27309e-05		ARHGEF4	-0.162839	5.75979	0.613769	0.433372	0.743331		ARHGEF4	0.158178	5.75979	0.577397	0.447334	0.879478
ARHGEF40	1.09737	4.8408	14.1678	0.000167208	0.000950063		ARHGEF40	-0.145545	4.8408	0.241935	0.622812	0.891508		ARHGEF40	-0.300788	4.8408	0.974693	0.323513	0.860004		ARHGEF40	0.946906	4.8408	10.635	0.00110966	0.00517308		ARHGEF40	-0.468477	4.8408	2.38123	0.122801	0.419174		ARHGEF40	-0.379364	4.8408	1.5963	0.206429	0.725215
ARHGEF6	-3.01913	4.34271	61.1106	5.3957e-15	2.73973e-13		ARHGEF6	-0.248634	4.34271	0.559851	0.45432	0.824747		ARHGEF6	-0.309422	4.34271	0.814751	0.366719	0.873156		ARHGEF6	-2.58592	4.34271	49.4968	1.98698e-12	7.57388e-11		ARHGEF6	-0.442585	4.34271	1.7256	0.188973	0.521498		ARHGEF6	-0.0165473	4.34271	0.00241696	0.96079	0.994216
ARHGEF7	-1.30037	6.12051	36.3942	1.61178e-09	3.13779e-08		ARHGEF7	-0.22749	6.12051	1.19321	0.274683	0.743147		ARHGEF7	-0.295173	6.12051	1.92167	0.165673	0.768961		ARHGEF7	-1.23405	6.12051	33.368	7.62694e-09	1.4198e-07		ARHGEF7	-0.524613	6.12051	6.17719	0.0129407	0.110337		ARHGEF7	-0.302502	6.12051	2.05903	0.151307	0.674933
ARHGEF9	-1.27998	4.65872	32.5734	1.14778e-08	1.8818e-07		ARHGEF9	-0.113803	4.65872	0.293906	0.587728	0.881142		ARHGEF9	-0.28183	4.65872	1.52875	0.216301	0.810618		ARHGEF9	-1.13883	4.65872	27.0875	1.94454e-07	2.64085e-06		ARHGEF9	-0.438526	4.65872	4.10167	0.0428409	0.234222		ARHGEF9	0.0678078	4.65872	0.0960473	0.756626	0.958025
ARID5B	1.01804	6.93293	31.9531	1.57942e-08	2.51083e-07		ARID5B	0.086142	6.93293	0.228171	0.632883	0.894642		ARID5B	-0.169637	6.93293	0.827945	0.362868	0.871189		ARID5B	0.624456	6.93293	12.0728	0.000511637	0.00273141		ARID5B	0.0146381	6.93293	0.00649971	0.935744	0.981092		ARID5B	-0.261775	6.93293	1.99836	0.157469	0.685478
ARL10	0.424817	2.21777	1.70789	0.191259	0.309103		ARL10	-0.263116	2.21777	0.587654	0.443328	0.820396		ARL10	-0.209648	2.21777	0.200126	0.654619	0.955114		ARL10	0.314308	2.21777	0.950198	0.329669	0.473742		ARL10	-1.33449	2.21777	10.8388	0.000993951	0.0168005		ARL10	-0.213397	2.21777	0.240728	0.623681	0.9316
ARL4A	1.38354	5.45805	38.2213	6.31581e-10	1.33663e-08		ARL4A	0.414502	5.45805	3.39502	0.0653936	0.585076		ARL4A	-0.516565	5.45805	4.39939	0.0359519	0.492712		ARL4A	1.02214	5.45805	20.9812	4.63823e-06	4.45113e-05		ARL4A	0.147492	5.45805	0.417923	0.517975	0.802017		ARL4A	-0.544707	5.45805	5.09459	0.0240005	0.346842
ARL4C	1.00592	5.44227	12.6372	0.000378146	0.00192799		ARL4C	0.818535	5.44227	8.36741	0.0038201	0.158006		ARL4C	0.504302	5.44227	2.94628	0.0860752	0.65069		ARL4C	1.2586	5.44227	19.7806	8.68596e-06	7.71531e-05		ARL4C	1.33748	5.44227	22.0956	2.59402e-06	0.000113503		ARL4C	0.502656	5.44227	2.97144	0.0847461	0.552736
ARL4D	1.08653	5.083	26.1818	3.10738e-07	3.68981e-06		ARL4D	0.336908	5.083	2.43196	0.118884	0.649812		ARL4D	0.574872	5.083	5.93988	0.014802	0.350916		ARL4D	0.983	5.083	21.4729	3.58867e-06	3.54645e-05		ARL4D	0.542918	5.083	6.24623	0.0124458	0.106971		ARL4D	0.3114	5.083	1.79261	0.180609	0.705456
ARL6	-1.66049	2.60743	20.7798	5.15238e-06	4.55875e-05		ARL6	-0.124479	2.60743	0.15527	0.693549	0.915907		ARL6	0.46134	2.60743	1.64176	0.200084	0.80024		ARL6	-1.05587	2.60743	10.0029	0.00156291	0.0068408		ARL6	-0.814961	2.60743	5.55898	0.0183861	0.139541		ARL6	0.0161424	2.60743	0.00203918	0.963982	0.994697
ARL9	0.621396	3.54178	2.54873	0.110383	0.204422		ARL9	1.16236	3.54178	9.07294	0.00259419	0.122894		ARL9	0.500501	3.54178	1.25027	0.2635	0.833903		ARL9	1.10163	3.54178	8.20517	0.00417711	0.0154757		ARL9	1.45202	3.54178	14.0363	0.000179311	0.00426072		ARL9	1.06941	3.54178	6.25704	0.0123701	0.265928
ARMC2	-1.01541	2.4237	5.79862	0.0160388	0.0438706		ARMC2	-0.277918	2.4237	0.488384	0.484649	0.83995		ARMC2	-0.0415833	2.4237	0.00938116	0.92284	0.993514		ARMC2	-0.429347	2.4237	1.16484	0.280465	0.421627		ARMC2	-0.329735	2.4237	0.64345	0.422464	0.736565		ARMC2	-0.024279	2.4237	0.00343493	0.953264	0.993163
ARMC4	-2.07838	1.41409	10.5796	0.00114344	0.00496806		ARMC4	-0.488838	1.41409	0.817329	0.365962	0.785651		ARMC4	-0.0449301	1.41409	0.0074648	0.931149	0.995215		ARMC4	-2.26436	1.41409	13.0167	0.000308719	0.00177185		ARMC4	-0.56648	1.41409	1.02369	0.311644	0.652138		ARMC4	0.0377959	1.41409	0.00579153	0.939338	0.99105
ARMC7	0.499282	2.40235	1.73696	0.187524	0.304405		ARMC7	0.602421	2.40235	2.59973	0.106882	0.645741		ARMC7	0.54698	2.40235	1.38226	0.239717	0.821944		ARMC7	1.02312	2.40235	8.07689	0.00448334	0.0164218		ARMC7	0.69176	2.40235	3.28453	0.0699358	0.312643		ARMC7	1.03978	2.40235	5.93636	0.0148316	0.283159
ARMCX5-GPRASP2	-1.5792	3.7227	7.38575	0.00657425	0.0211996		ARMCX5-GPRASP2	-0.392754	3.7227	0.491183	0.4834	0.839259		ARMCX5-GPRASP2	-0.106991	3.7227	0.0337459	0.854248	0.987014		ARMCX5-GPRASP2	-0.331938	3.7227	0.351048	0.553521	0.680379		ARMCX5-GPRASP2	-0.133281	3.7227	0.0564276	0.812234	0.935258		ARMCX5-GPRASP2	0.596044	3.7227	1.07563	0.299678	0.789228
ARNT2	-1.02769	6.68513	8.60273	0.00335659	0.0121804		ARNT2	-0.246076	6.68513	0.506594	0.476617	0.83642		ARNT2	-0.112449	6.68513	0.104878	0.746052	0.971384		ARNT2	-0.98036	6.68513	7.87462	0.00501335	0.017991		ARNT2	-0.314048	6.68513	0.820692	0.364978	0.696483		ARNT2	-0.0120811	6.68513	0.00121712	0.97217	0.995881
ARNTL2	0.818289	2.26245	4.09157	0.0430976	0.0978758		ARNTL2	0.641405	2.26245	2.45658	0.117033	0.647801		ARNTL2	-0.707027	2.26245	1.5247	0.21691	0.810688		ARNTL2	0.83539	2.26245	4.42375	0.0354422	0.0879622		ARNTL2	1.78534	2.26245	21.0103	4.56825e-06	0.000186351		ARNTL2	0.315982	2.26245	0.438756	0.507724	0.896443
ARPC5L	1.21375	5.39916	36.7771	1.3244e-09	2.60439e-08		ARPC5L	0.256147	5.39916	1.58602	0.207896	0.711922		ARPC5L	0.313403	5.39916	1.90761	0.167229	0.769676		ARPC5L	1.34749	5.39916	45.5425	1.49362e-11	4.76082e-10		ARPC5L	0.226519	5.39916	1.1996	0.273401	0.614591		ARPC5L	0.40821	5.39916	3.40213	0.0651123	0.505159
ARPP21	2.79666	0.146402	13.6359	0.000221907	0.00121322		ARPP21	0.465954	0.146402	0.219429	0.639476	0.897714		ARPP21	-3.36893	0.146402	3.09844	0.0783675	0.633425		ARPP21	2.56425	0.146402	11.3336	0.000761174	0.00380733		ARPP21	0.129445	0.146402	0.0135083	0.907474	0.970521		ARPP21	0.172786	0.146402	0.0237173	0.877606	0.983219
ARRB2	-1.17299	2.02549	4.9812	0.0256243	0.0641927		ARRB2	-0.350917	2.02549	0.497621	0.480547	0.837833		ARRB2	-1.05652	2.02549	3.74105	0.0530912	0.568876		ARRB2	-1.34203	2.02549	6.46598	0.0109959	0.0344299		ARRB2	-0.139349	2.02549	0.0773767	0.780884	0.922172		ARRB2	-0.745653	2.02549	2.0879	0.14847	0.670107
ARRDC3	-0.554031	7.83384	2.95065	0.0858432	0.167959		ARRDC3	-0.898477	7.83384	7.67492	0.00559937	0.203733		ARRDC3	-0.535561	7.83384	2.75786	0.0967774	0.677164		ARRDC3	-1.50067	7.83384	20.7901	5.12477e-06	4.86657e-05		ARRDC3	-0.662478	7.83384	4.19783	0.0404757	0.226019		ARRDC3	-0.558723	7.83384	3.00829	0.0828398	0.549195
ARSI	6.55268	5.35541	81.8137	1.49542e-19	1.30447e-17		ARSI	3.25412	5.35541	24.4106	7.78412e-07	0.000211853		ARSI	2.1872	5.35541	11.1094	0.000858902	0.104479		ARSI	6.43388	5.35541	79.5673	4.66083e-19	4.80489e-17		ARSI	5.16487	5.35541	55.8443	7.84435e-14	1.74993e-11		ARSI	2.21003	5.35541	11.554	0.000676046	0.0643331
ARSJ	1.00132	1.67504	2.66993	0.10226	0.192364		ARSJ	0.375289	1.67504	0.357533	0.54988	0.870384		ARSJ	0.851414	1.67504	1.4556	0.227632	0.818888		ARSJ	1.68628	1.67504	7.88968	0.00497177	0.0178747		ARSJ	0.350811	1.67504	0.294475	0.587367	0.840296		ARSJ	0.263945	1.67504	0.146111	0.70228	0.94733
ARSK	-1.02885	4.59937	22.8013	1.79643e-06	1.79353e-05		ARSK	-0.0202275	4.59937	0.0100535	0.920132	0.983305		ARSK	0.104903	4.59937	0.238321	0.625421	0.947026		ARSK	-0.869743	4.59937	17.1735	3.41157e-05	0.000259791		ARSK	-0.0389816	4.59937	0.0358871	0.849749	0.950058		ARSK	0.0387073	4.59937	0.0340153	0.853674	0.979208
AS3MT	-1.31888	4.358	19.06	1.26675e-05	0.000100806		AS3MT	-0.0496544	4.358	0.030093	0.862279	0.965667		AS3MT	-0.0601203	4.358	0.0390915	0.843268	0.984989		AS3MT	-1.09154	4.358	13.5429	0.000233174	0.00140286		AS3MT	-0.457364	4.358	2.4194	0.119841	0.413803		AS3MT	0.109099	4.358	0.135109	0.713193	0.949358
ASAP1	-1.0586	5.82278	35.1839	2.99987e-09	5.53147e-08		ASAP1	-0.286634	5.82278	2.76147	0.0965593	0.635358		ASAP1	-0.32682	5.82278	3.39873	0.0652467	0.594744		ASAP1	-1.0454	5.82278	34.8751	3.51546e-09	6.97353e-08		ASAP1	-0.695169	5.82278	15.3313	9.02113e-05	0.00242129		ASAP1	-0.553094	5.82278	9.89044	0.0016614	0.110286
ASAP3	-1.65541	5.81115	31.291	2.22109e-08	3.4152e-07		ASAP3	-0.257012	5.81115	0.822788	0.364366	0.784948		ASAP3	-0.0548991	5.81115	0.0368907	0.847688	0.985816		ASAP3	-1.69199	5.81115	33.0298	9.0755e-09	1.65608e-07		ASAP3	-0.428077	5.81115	2.24629	0.133935	0.437849		ASAP3	-0.0573596	5.81115	0.040685	0.840147	0.978521
ASB13	1.05281	6.44126	7.59455	0.00585449	0.0192434		ASB13	0.0401635	6.44126	0.0111908	0.915752	0.982246		ASB13	0.70533	6.44126	3.39491	0.0653979	0.594975		ASB13	0.892611	6.44126	5.49494	0.0190716	0.0536543		ASB13	0.376125	6.44126	0.977135	0.322907	0.663164		ASB13	0.878413	6.44126	5.26294	0.0217841	0.329743
ASCL1	-2.85593	1.50456	20.8631	4.93309e-06	4.37896e-05		ASCL1	-0.940632	1.50456	3.0989	0.0783453	0.599619		ASCL1	-2.08369	1.50456	11.5899	0.000663101	0.0911463		ASCL1	-3.6939	1.50456	31.5795	1.91443e-08	3.27693e-07		ASCL1	-3.27308	1.50456	23.6973	1.12743e-06	5.38318e-05		ASCL1	-2.31635	1.50456	15.0011	0.000107448	0.0260057
ASF1B	-0.335804	2.0823	0.194459	0.659231	0.763344		ASF1B	2.80609	2.0823	23.9306	9.98693e-07	0.000266475		ASF1B	-0.543868	2.0823	0.556143	0.455819	0.906574		ASF1B	2.12615	2.0823	12.9113	0.000326608	0.00186112		ASF1B	4.60811	2.0823	70.5118	4.57515e-17	1.77882e-14		ASF1B	-0.39893	2.0823	0.359193	0.548955	0.907954
ASIC1	1.30638	0.743357	3.40067	0.06517	0.136062		ASIC1	1.43769	0.743357	4.25088	0.03923	0.498382		ASIC1	1.08713	0.743357	1.31704	0.251124	0.825878		ASIC1	2.35414	0.743357	14.1558	0.00016828	0.0010514		ASIC1	1.54657	0.743357	4.68151	0.0304889	0.191089		ASIC1	1.46462	0.743357	2.96192	0.0852464	0.554606
ASIC3	-3.36767	0.0230519	7.81609	0.0051783	0.0173819		ASIC3	0.978585	0.0230519	1.33843	0.24731	0.729863		ASIC3	-2.51848	0.0230519	1.52572	0.216756	0.810618		ASIC3	-2.39653	0.0230519	5.30333	0.0212847	0.058561		ASIC3	-0.618067	0.0230519	0.432587	0.510722	0.79606		ASIC3	1.29273	0.0230519	0.874578	0.349691	0.822956
ASPA	-3.44278	0.617682	11.2305	0.00080463	0.00368696		ASPA	-0.070102	0.617682	0.0107579	0.917391	0.982657		ASPA	-0.103321	0.617682	0.0244821	0.875664	0.988692		ASPA	-2.42964	0.617682	8.09601	0.00443627	0.0162697		ASPA	-0.175479	0.617682	0.0617926	0.803685	0.931459		ASPA	0.491287	0.617682	0.661448	0.416049	0.864818
ASPG	-0.484289	2.70979	2.7007	0.100304	0.189575		ASPG	-0.784421	2.70979	6.74679	0.00939165	0.270136		ASPG	0.0330553	2.70979	0.0115372	0.914463	0.99252		ASPG	-0.469437	2.70979	2.68832	0.101086	0.197897		ASPG	-1.21968	2.70979	13.5927	0.000227061	0.00516697		ASPG	-0.226054	2.70979	0.579129	0.446654	0.879231
ASPH	-0.843853	8.23778	23.2937	1.39052e-06	1.42701e-05		ASPH	-0.476046	8.23778	7.52211	0.00609461	0.209963		ASPH	-0.0846772	8.23778	0.236714	0.626589	0.947151		ASPH	-1.07732	8.23778	37.6535	8.44937e-10	1.95876e-08		ASPH	-0.403669	8.23778	5.39077	0.0202435	0.148664		ASPH	-0.325048	8.23778	3.49232	0.061654	0.492326
ASPHD1	1.63956	3.91548	23.0333	1.5922e-06	1.60971e-05		ASPHD1	0.225453	3.91548	0.416374	0.518752	0.856403		ASPHD1	0.479094	3.91548	1.29192	0.255695	0.828587		ASPHD1	1.59861	3.91548	21.958	2.78682e-06	2.84068e-05		ASPHD1	0.535614	3.91548	2.35042	0.125249	0.422089		ASPHD1	0.648433	3.91548	2.59358	0.107298	0.602397
ASPHD2	1.68732	1.88513	15.1253	0.000100608	0.000609111		ASPHD2	0.190756	1.88513	0.157077	0.691862	0.915347		ASPHD2	0.526284	1.88513	0.779034	0.377437	0.877639		ASPHD2	1.36418	1.88513	9.80965	0.00173599	0.00747101		ASPHD2	0.197589	1.88513	0.158026	0.69098	0.888496		ASPHD2	0.51619	1.88513	0.827851	0.362895	0.832029
ASPM	-0.428544	4.11218	1.44886	0.228712	0.353872		ASPM	0.749943	4.11218	4.81263	0.0282518	0.447482		ASPM	0.570825	4.11218	1.95052	0.162531	0.765022		ASPM	1.20294	4.11218	12.6064	0.000384434	0.00214401		ASPM	2.35338	4.11218	47.1373	6.61855e-12	1.01197e-09		ASPM	1.14803	4.11218	8.79712	0.00301707	0.143554
ASPN	1.74087	2.84772	12.6806	0.000369463	0.0018908		ASPN	1.05546	2.84772	4.38326	0.0362935	0.490081		ASPN	1.66393	2.84772	7.66953	0.0056161	0.247327		ASPN	3.0392	2.84772	40.6571	1.81423e-10	4.75685e-09		ASPN	3.18634	2.84772	44.2851	2.83865e-11	3.90185e-09		ASPN	1.40683	2.84772	5.67948	0.0171645	0.29529
ASPRV1	-1.93652	0.578762	5.94801	0.0147339	0.0408515		ASPRV1	-0.151539	0.578762	0.0504995	0.822196	0.953777		ASPRV1	-0.902834	0.578762	1.28192	0.257543	0.829502		ASPRV1	-2.34093	0.578762	8.70337	0.00317623	0.0122819		ASPRV1	-1.92016	0.578762	5.4015	0.0201194	0.147992		ASPRV1	-0.311015	0.578762	0.185678	0.666538	0.939855
ASTN2	-0.926728	1.87258	3.3139	0.0686962	0.14179		ASTN2	0.381644	1.87258	0.693518	0.40497	0.804474		ASTN2	0.387723	1.87258	0.564345	0.452515	0.905809		ASTN2	-1.29617	1.87258	6.53488	0.0105779	0.0333668		ASTN2	-0.551993	1.87258	1.1878	0.275773	0.616312		ASTN2	0.925277	1.87258	3.65461	0.0559142	0.480658
ASXL3	-1.25807	0.998666	4.24998	0.0392508	0.0907141		ASXL3	0.355854	0.998666	0.455288	0.499834	0.849182		ASXL3	0.241495	0.998666	0.14884	0.699647	0.962871		ASXL3	-1.952	0.998666	9.65371	0.0018897	0.00804852		ASXL3	-0.73224	0.998666	1.5169	0.21809	0.559772		ASXL3	-0.206013	0.998666	0.112394	0.737435	0.954578
ATAD2	-0.997473	3.74287	13.11	0.000293721	0.00154382		ATAD2	0.798164	3.74287	11.515	0.000690373	0.0489302		ATAD2	-0.306887	3.74287	1.35204	0.244922	0.82517		ATAD2	-0.420053	3.74287	2.72045	0.0990699	0.195072		ATAD2	1.71406	3.74287	56.017	7.18455e-14	1.62946e-11		ATAD2	-0.484026	3.74287	3.6555	0.0558843	0.480658
ATAD5	-1.30238	2.33142	12.2203	0.000472732	0.00233585		ATAD5	0.433946	2.33142	2.15465	0.142139	0.668763		ATAD5	-0.015278	2.33142	0.00183234	0.965856	0.996089		ATAD5	0.21936	2.33142	0.551373	0.457757	0.597521		ATAD5	0.916958	2.33142	9.96442	0.00159594	0.0239708		ATAD5	-0.449791	2.33142	1.687	0.193997	0.714647
ATF3	7.55796	1.23179	39.7474	2.89024e-10	6.57698e-09		ATF3	3.37342	1.23179	4.4917	0.0340599	0.481795		ATF3	3.12357	1.23179	2.29458	0.129826	0.727265		ATF3	8.02443	1.23179	46.4806	9.25322e-12	3.03416e-10		ATF3	2.83975	1.23179	2.84824	0.091474	0.359659		ATF3	1.67817	1.23179	0.754154	0.385164	0.845303
ATF4	1.21254	6.63424	64.4756	9.77371e-16	5.36293e-14		ATF4	0.0831958	6.63424	0.297076	0.585721	0.8807		ATF4	0.231523	6.63424	1.95727	0.161805	0.765022		ATF4	1.16623	6.63424	59.8834	1.00648e-14	5.63632e-13		ATF4	0.00292336	6.63424	0.000357743	0.98491	0.994339		ATF4	0.0328365	6.63424	0.0403992	0.840702	0.978521
ATF5	1.41717	2.83783	10.6522	0.00109941	0.00480434		ATF5	0.809059	2.83783	3.36949	0.0664144	0.585076		ATF5	-0.493492	2.83783	0.977983	0.322697	0.859347		ATF5	1.39913	2.83783	10.3909	0.00126637	0.00574233		ATF5	0.180811	2.83783	0.153994	0.694747	0.88976		ATF5	-0.115062	2.83783	0.059858	0.806721	0.971062
ATG10	-1.03644	3.86987	13.1583	0.000286242	0.00151152		ATG10	0.226362	3.86987	0.711359	0.398993	0.801165		ATG10	0.0461925	3.86987	0.0232067	0.878921	0.988692		ATG10	-0.927019	3.86987	10.8786	0.000972832	0.00463364		ATG10	-0.188219	3.86987	0.460475	0.497402	0.78755		ATG10	0.0677902	3.86987	0.0530371	0.81786	0.974466
ATG4C	-1.4826	4.92232	55.0792	1.1577e-13	4.74517e-12		ATG4C	-0.397342	4.92232	4.60491	0.0318805	0.470954		ATG4C	-0.096331	4.92232	0.252748	0.615147	0.946223		ATG4C	-1.37221	4.92232	49.5977	1.88739e-12	7.29647e-11		ATG4C	-0.284705	4.92232	2.30416	0.129028	0.429487		ATG4C	-0.17839	4.92232	0.903757	0.341776	0.818545
ATG9B	-3.07525	0.0146333	3.41866	0.0644632	0.134915		ATG9B	0.562831	0.0146333	0.159701	0.689432	0.914048		ATG9B	-2.24004	0.0146333	1.61394	0.203938	0.802829		ATG9B	-4.90731	0.0146333	7.6354	0.00572337	0.020125		ATG9B	-1.4963	0.0146333	0.947612	0.330328	0.669674		ATG9B	0.971548	0.0146333	0.433423	0.510314	0.897737
ATP13A4	-1.24614	2.32386	6.3791	0.0115472	0.0335541		ATP13A4	-0.624386	2.32386	1.78069	0.182065	0.692587		ATP13A4	0.405018	2.32386	0.782284	0.376444	0.877441		ATP13A4	-0.926766	2.32386	3.89082	0.0485508	0.112284		ATP13A4	-0.709684	2.32386	2.13988	0.143513	0.45438		ATP13A4	-0.260815	2.32386	0.321845	0.570501	0.914553
ATP1A3	-0.882206	5.68786	12.4623	0.000415258	0.00208364		ATP1A3	-0.382559	5.68786	2.41078	0.120502	0.649812		ATP1A3	-0.16864	5.68786	0.444457	0.504979	0.925471		ATP1A3	-1.09986	5.68786	19.2421	1.15147e-05	9.85481e-05		ATP1A3	-0.972145	5.68786	14.8311	0.000117579	0.00303033		ATP1A3	-0.512141	5.68786	4.11615	0.0424755	0.428366
ATP1B3	1.11141	7.11222	37.2932	1.0164e-09	2.04604e-08		ATP1B3	0.419261	7.11222	5.33414	0.0209117	0.397439		ATP1B3	0.399983	7.11222	4.44292	0.0350463	0.492712		ATP1B3	0.925809	7.11222	25.9929	3.42674e-07	4.32971e-06		ATP1B3	0.694597	7.11222	14.5351	0.000137571	0.00341618		ATP1B3	0.113485	7.11222	0.360088	0.548457	0.907882
ATP2A3	-1.8256	1.85428	14.3448	0.000152197	0.000872409		ATP2A3	0.0784575	1.85428	0.0407117	0.840096	0.958982		ATP2A3	0.0712968	1.85428	0.026736	0.870116	0.988393		ATP2A3	-1.03302	1.85428	6.00748	0.0142454	0.0423348		ATP2A3	0.181656	1.85428	0.208651	0.647826	0.869562		ATP2A3	0.116423	1.85428	0.0814347	0.775362	0.964342
ATP2B1	1.78515	5.38558	105.788	8.20603e-25	1.41351e-22		ATP2B1	0.292593	5.38558	2.63992	0.104209	0.642132		ATP2B1	0.127982	5.38558	0.410919	0.521504	0.93034		ATP2B1	1.21678	5.38558	48.8851	2.71404e-12	9.9818e-11		ATP2B1	0.184825	5.38558	1.00333	0.316505	0.657256		ATP2B1	-0.143754	5.38558	0.536372	0.46394	0.885453
ATP2B2	-2.19403	6.95091	33.7389	6.30278e-09	1.0843e-07		ATP2B2	-0.748774	6.95091	4.28709	0.0384028	0.495812		ATP2B2	-1.03886	6.95091	8.13378	0.00434481	0.229284		ATP2B2	-2.65775	6.95091	47.8127	4.6895e-12	1.64471e-10		ATP2B2	-1.36595	6.95091	13.8138	0.000201852	0.0046635		ATP2B2	-0.864479	6.95091	5.69558	0.0170077	0.294568
ATP2B3	-0.599077	2.37583	1.33275	0.248316	0.375704		ATP2B3	-0.400112	2.37583	0.613815	0.433355	0.817085		ATP2B3	-1.48808	2.37583	8.24235	0.00409241	0.224643		ATP2B3	-1.26493	2.37583	5.64272	0.017528	0.0498685		ATP2B3	-1.18514	2.37583	4.61448	0.0317031	0.194595		ATP2B3	-0.118952	2.37583	0.0631092	0.801648	0.969564
ATP2C2	3.94992	0.227489	19.1801	1.18946e-05	9.52129e-05		ATP2C2	1.78436	0.227489	2.24793	0.133793	0.663904		ATP2C2	-0.245135	0.227489	0.0475269	0.827424	0.983817		ATP2C2	3.9916	0.227489	20.6842	5.41604e-06	5.10398e-05		ATP2C2	2.10467	0.227489	3.13004	0.0768621	0.329533		ATP2C2	0.253608	0.227489	0.0724537	0.787797	0.96587
ATP6AP1L	-2.98956	1.24228	23.9811	9.72871e-07	1.03915e-05		ATP6AP1L	-0.820481	1.24228	2.99973	0.0832783	0.608294		ATP6AP1L	-0.521669	1.24228	0.79267	0.373294	0.875674		ATP6AP1L	-1.71056	1.24228	11.3425	0.000757539	0.00379411		ATP6AP1L	-0.8027	1.24228	2.67767	0.101764	0.382776		ATP6AP1L	0.0372646	1.24228	0.00509763	0.943081	0.991287
ATP6V1C2	1.06159	4.53095	14.9829	0.000108491	0.000651518		ATP6V1C2	0.300602	4.53095	1.17199	0.278992	0.743191		ATP6V1C2	0.388469	4.53095	1.69565	0.192858	0.795759		ATP6V1C2	0.968631	4.53095	12.506	0.000405643	0.00224116		ATP6V1C2	0.174304	4.53095	0.380053	0.537575	0.814533		ATP6V1C2	0.0907778	4.53095	0.0944582	0.758584	0.958025
ATP8A1	-1.81498	6.3734	50.4213	1.24039e-12	4.35186e-11		ATP8A1	-0.388276	6.3734	2.52682	0.111926	0.647801		ATP8A1	-0.372576	6.3734	2.27842	0.131185	0.728939		ATP8A1	-1.86911	6.3734	53.9	2.10952e-13	9.66546e-12		ATP8A1	-0.678318	6.3734	7.54926	0.00600346	0.0655659		ATP8A1	-0.394772	6.3734	2.58528	0.107861	0.602559
ATP8B1	1.51377	1.59171	8.84084	0.00294564	0.010985		ATP8B1	0.382462	1.59171	0.477171	0.489707	0.841724		ATP8B1	0.507922	1.59171	0.651018	0.419749	0.895749		ATP8B1	1.36136	1.59171	7.24058	0.00712739	0.0241809		ATP8B1	1.09521	1.59171	4.18825	0.0407051	0.226643		ATP8B1	1.29055	1.59171	5.29823	0.0213471	0.326258
ATXN1	-0.458938	3.94414	2.65297	0.103357	0.193863		ATXN1	-0.157579	3.94414	0.321944	0.570442	0.87761		ATXN1	-0.0905067	3.94414	0.090316	0.763776	0.974232		ATXN1	-1.09674	3.94414	14.4287	0.000145567	0.00092435		ATXN1	-0.724223	3.94414	6.2517	0.0124074	0.106885		ATXN1	-0.5568	3.94414	3.44963	0.0632661	0.498003
AUNIP	-0.746352	0.8856	1.25849	0.261938	0.391354		AUNIP	0.620203	0.8856	1.19677	0.273969	0.743115		AUNIP	1.23357	0.8856	1.30514	0.253276	0.827041		AUNIP	0.64845	0.8856	1.40065	0.236614	0.372064		AUNIP	1.87062	0.8856	13.0714	0.000299834	0.00649704		AUNIP	1.84705	0.8856	3.95328	0.0467801	0.445093
AURKA	-0.54784	3.42581	2.11605	0.145762	0.251813		AURKA	0.705011	3.42581	4.12206	0.0423274	0.508378		AURKA	0.690232	3.42581	2.73484	0.0981812	0.679273		AURKA	0.682993	3.42581	3.90816	0.0480523	0.111472		AURKA	2.78585	3.42581	68.2967	1.40656e-16	5.31678e-14		AURKA	0.521577	3.42581	1.66742	0.196604	0.716244
AURKB	3.07114	1.73399	3.61229	0.0573542	0.122755		AURKB	7.69633	1.73399	44.5438	2.4873e-11	3.07702e-08		AURKB	3.11919	1.73399	2.30332	0.129098	0.726139		AURKB	6.73783	1.73399	30.4922	3.35205e-08	5.37276e-07		AURKB	8.93755	1.73399	65.6308	5.43811e-16	1.8208e-13		AURKB	0	1.73399	0	1	1
AUTS2	-1.00775	4.81121	14.9998	0.000107523	0.000646565		AUTS2	-0.0698855	4.81121	0.0765638	0.782009	0.942198		AUTS2	-0.301082	4.81121	1.22372	0.268632	0.837297		AUTS2	-1.39882	4.81121	28.2377	1.07293e-07	1.54339e-06		AUTS2	-1.14837	4.81121	18.7654	1.47827e-05	0.000503		AUTS2	-0.665644	4.81121	6.05596	0.0138594	0.274085
AVEN	0.925377	3.71109	14.7761	0.000121058	0.000714689		AVEN	-0.0756585	3.71109	0.0880002	0.766735	0.936507		AVEN	-0.176892	3.71109	0.351928	0.553024	0.931366		AVEN	1.03628	3.71109	19.0324	1.28516e-05	0.00010822		AVEN	0.0204927	3.71109	0.00620298	0.937224	0.981338		AVEN	0.0223193	3.71109	0.00651497	0.935668	0.99075
AXL	1.50975	6.45375	33.8674	5.89976e-09	1.02142e-07		AXL	0.474439	6.45375	3.40042	0.0651799	0.585076		AXL	-0.340439	6.45375	1.66168	0.197377	0.798555		AXL	1.66562	6.45375	41.0519	1.48239e-10	3.94764e-09		AXL	1.25976	6.45375	23.6242	1.17108e-06	5.53335e-05		AXL	-0.145561	6.45375	0.312309	0.576267	0.915853
AZIN2	-1.46133	3.17034	21.1291	4.29362e-06	3.89258e-05		AZIN2	-0.188294	3.17034	0.437072	0.508539	0.851938		AZIN2	-0.159761	3.17034	0.243	0.622047	0.946842		AZIN2	-0.896651	3.17034	9.23647	0.00237242	0.00969777		AZIN2	0.0326653	3.17034	0.0129008	0.909569	0.971518		AZIN2	0.324132	3.17034	1.15962	0.281545	0.780289
B3GALT4	-1.28109	2.37826	14.4655	0.000142753	0.000825928		B3GALT4	0.0886525	2.37826	0.0970128	0.755444	0.933592		B3GALT4	0.0399761	2.37826	0.0143177	0.904755	0.99252		B3GALT4	-0.862133	2.37826	7.89433	0.004959	0.0178622		B3GALT4	-0.0329906	2.37826	0.0121466	0.912242	0.972326		B3GALT4	-0.366196	2.37826	1.26866	0.260018	0.768451
B3GAT1	2.28687	2.18956	21.7145	3.16384e-06	2.97536e-05		B3GAT1	-0.66936	2.18956	1.46948	0.225428	0.717904		B3GAT1	0.866071	2.18956	1.59003	0.207322	0.804979		B3GAT1	1.36147	2.18956	7.62629	0.00575236	0.0201904		B3GAT1	-0.278038	2.18956	0.254068	0.614225	0.852721		B3GAT1	0.373737	2.18956	0.298697	0.5847	0.920166
B3GNT5	-0.64772	2.62384	2.83408	0.0922839	0.177594		B3GNT5	-0.909983	2.62384	5.4528	0.0195369	0.385461		B3GNT5	-0.348864	2.62384	0.718376	0.396677	0.887828		B3GNT5	-1.3943	2.62384	12.2039	0.000476895	0.00257217		B3GNT5	-1.24108	2.62384	8.96594	0.00275059	0.0369133		B3GNT5	-0.663277	2.62384	2.67761	0.101768	0.590843
B3GNT9	-1.42684	4.29218	23.9973	9.64686e-07	1.03284e-05		B3GNT9	-0.208564	4.29218	0.593037	0.441247	0.820271		B3GNT9	-0.0278171	4.29218	0.010294	0.919186	0.99252		B3GNT9	-0.519015	4.29218	3.6305	0.0567297	0.126887		B3GNT9	0.199786	4.29218	0.545439	0.460187	0.762537		B3GNT9	-0.101081	4.29218	0.140872	0.707416	0.948195
B3GNTL1	-0.856655	2.78763	10.6894	0.00107752	0.00472845		B3GNTL1	-0.0128404	2.78763	0.00296385	0.956584	0.991075		B3GNTL1	0.227845	2.78763	0.47637	0.490071	0.920065		B3GNTL1	-1.0185	2.78763	15.7311	7.30156e-05	0.000505905		B3GNTL1	0.100806	2.78763	0.173367	0.677137	0.882879		B3GNTL1	0.361533	2.78763	1.43557	0.230858	0.742676
B4GALNT3	4.56993	-0.0272593	9.63736	0.00190659	0.00763308		B4GALNT3	-0.159265	-0.0272593	0.00924616	0.923396	0.983668		B4GALNT3	-3.3452	-0.0272593	2.6093	0.106238	0.695328		B4GALNT3	2.66604	-0.0272593	3.30182	0.0692033	0.148466		B4GALNT3	2.05993	-0.0272593	1.72573	0.188957	0.521498		B4GALNT3	-0.211507	-0.0272593	0.0216106	0.883128	0.98335
B4GAT1	-1.30836	6.98523	63.391	1.69492e-15	8.97448e-14		B4GAT1	-0.0638101	6.98523	0.162578	0.686794	0.912507		B4GAT1	0.0794314	6.98523	0.238722	0.625131	0.947026		B4GAT1	-0.802271	6.98523	24.9509	5.88101e-07	7.06969e-06		B4GAT1	-0.0587258	6.98523	0.135989	0.712301	0.896338		B4GAT1	0.126017	6.98523	0.612706	0.433771	0.872968
BAALC	0.621438	4.23978	6.68508	0.00972233	0.029167		BAALC	-0.409674	4.23978	2.66264	0.10273	0.640651		BAALC	-0.201575	4.23978	0.621459	0.430506	0.900817		BAALC	0.324576	4.23978	1.81233	0.178229	0.301659		BAALC	-1.1674	4.23978	18.2013	1.98747e-05	0.000648573		BAALC	-0.30887	4.23978	1.5133	0.218636	0.73471
BACH2	3.80744	2.57461	88.9808	3.98665e-21	4.52086e-19		BACH2	1.23487	2.57461	6.89265	0.00865506	0.256412		BACH2	0.94652	2.57461	2.82649	0.0927209	0.665453		BACH2	3.00027	2.57461	52.9952	3.34372e-13	1.45372e-11		BACH2	0.347492	2.57461	0.417796	0.518039	0.802017		BACH2	0.377663	2.57461	0.447766	0.503398	0.895498
BAG3	1.06151	4.36956	19.408	1.05563e-05	8.5659e-05		BAG3	0.123089	4.36956	0.245939	0.619949	0.890509		BAG3	0.176258	4.36956	0.4057	0.52416	0.93103		BAG3	0.831217	4.36956	11.9215	0.000554902	0.00291887		BAG3	0.394834	4.36956	2.49616	0.114124	0.404098		BAG3	0.280857	4.36956	1.10749	0.292628	0.785629
BAHCC1	-1.56988	3.25803	27.7737	1.36368e-07	1.78909e-06		BAHCC1	-0.0889697	3.25803	0.109346	0.74089	0.930029		BAHCC1	-0.148262	3.25803	0.218156	0.640449	0.952116		BAHCC1	-2.06952	3.25803	46.3532	9.87437e-12	3.22231e-10		BAHCC1	-1.04047	3.25803	12.6208	0.000381475	0.00775952		BAHCC1	-0.682949	3.25803	4.715	0.0299006	0.375828
BAIAP2L2	0.997484	1.72851	5.07549	0.0242664	0.0615045		BAIAP2L2	0.475274	1.72851	1.06115	0.302953	0.754456		BAIAP2L2	-0.358107	1.72851	0.375156	0.540207	0.93103		BAIAP2L2	1.61434	1.72851	14.9389	0.000111052	0.000730043		BAIAP2L2	-0.183267	1.72851	0.12733	0.721217	0.900073		BAIAP2L2	0.136831	1.72851	0.0681224	0.79409	0.967766
BAK1	1.03293	5.19421	22.0839	2.60989e-06	2.50638e-05		BAK1	0.324094	5.19421	2.11935	0.145448	0.673083		BAK1	-0.127336	5.19421	0.272916	0.601383	0.942497		BAK1	1.30632	5.19421	35.6289	2.38725e-09	4.92209e-08		BAK1	0.385346	5.19421	2.9305	0.0869205	0.351243		BAK1	0.402384	5.19421	2.98018	0.0842897	0.552135
BAMBI	1.19369	6.42415	50.4206	1.24083e-12	4.35186e-11		BAMBI	0.159607	6.42415	0.886903	0.346318	0.773498		BAMBI	0.424283	6.42415	5.53541	0.0186354	0.384188		BAMBI	0.957674	6.42415	32.592	1.13684e-08	2.03823e-07		BAMBI	0.133192	6.42415	0.604934	0.436702	0.74499		BAMBI	0.18251	6.42415	1.03837	0.308201	0.796199
BAZ1A	1.30913	3.95965	27.4878	1.58085e-07	2.02945e-06		BAZ1A	-0.119497	3.95965	0.204404	0.651189	0.901554		BAZ1A	-0.368076	3.95965	1.41694	0.233908	0.818888		BAZ1A	1.00029	3.95965	15.9548	6.48722e-05	0.000456217		BAZ1A	-0.137969	3.95965	0.259649	0.610361	0.850394		BAZ1A	-0.233668	3.95965	0.641504	0.423167	0.867596
BAZ2A	-0.847273	6.21619	26.3264	2.88323e-07	3.44166e-06		BAZ2A	-0.054999	6.21619	0.116765	0.73257	0.928599		BAZ2A	-0.471094	6.21619	7.72744	0.00543877	0.242553		BAZ2A	-1.00062	6.21619	36.7125	1.36901e-09	2.98549e-08		BAZ2A	-0.899388	6.21619	28.8119	7.97616e-08	5.00182e-06		BAZ2A	-0.375367	6.21619	5.09209	0.0240352	0.346842
BBC3	-1.57421	1.9985	15.8384	6.89863e-05	0.000435824		BBC3	-0.3529	1.9985	1.07775	0.299201	0.753385		BBC3	0.404746	1.9985	0.99667	0.318118	0.856703		BBC3	-1.44251	1.9985	14.9781	0.000108765	0.000718135		BBC3	-0.434899	1.9985	1.48022	0.22374	0.565808		BBC3	0.746719	1.9985	4.1215	0.0423416	0.428072
BBOF1	-1.2375	3.44328	18.5812	1.62817e-05	0.00012603		BBOF1	-0.137399	3.44328	0.279561	0.596989	0.884224		BBOF1	0.137976	3.44328	0.245226	0.620457	0.946842		BBOF1	-0.336903	3.44328	1.68281	0.194551	0.3218		BBOF1	0.194489	3.44328	0.560251	0.454159	0.758047		BBOF1	0.0984624	3.44328	0.135445	0.712852	0.949358
BBS2	-1.2413	6.54403	18.7799	1.46702e-05	0.000114797		BBS2	-0.372597	6.54403	1.76516	0.183982	0.69526		BBS2	-0.0580412	6.54403	0.042413	0.836834	0.984468		BBS2	-1.04497	6.54403	13.542	0.000233287	0.00140286		BBS2	-0.195002	6.54403	0.482119	0.487464	0.781282		BBS2	-0.0370633	6.54403	0.0174284	0.894971	0.985417
BBS9	-1.39682	4.69139	56.9865	4.38809e-14	1.94505e-12		BBS9	-0.457801	4.69139	7.14327	0.00752458	0.235932		BBS9	-0.126428	4.69139	0.471308	0.492386	0.920527		BBS9	-1.23583	4.69139	47.7877	4.74951e-12	1.66107e-10		BBS9	-0.540053	4.69139	9.33405	0.00224935	0.0314909		BBS9	-0.179211	4.69139	1.01243	0.314321	0.79964
BCAS3	-1.02699	4.42421	9.60753	0.00193781	0.00774215		BCAS3	-0.560449	4.42421	2.992	0.0836766	0.609456		BCAS3	0.0915375	4.42421	0.0778686	0.780207	0.977493		BCAS3	-0.789316	4.42421	5.87575	0.0153509	0.0449235		BCAS3	-0.190938	4.42421	0.346596	0.556047	0.824078		BCAS3	0.0106278	4.42421	0.0010763	0.973829	0.996322
BCAT2	-1.01859	5.08876	29.831	4.71398e-08	6.69602e-07		BCAT2	0.0533387	5.08876	0.0932295	0.760111	0.935271		BCAT2	0.0773326	5.08876	0.170688	0.679501	0.957362		BCAT2	-0.775899	5.08876	18.3931	1.79707e-05	0.000146963		BCAT2	0.218347	5.08876	1.53099	0.215964	0.558211		BCAT2	0.0266299	5.08876	0.0213835	0.883739	0.98335
BCL11B	-1.69016	1.49342	10.1033	0.00148002	0.00619125		BCL11B	-0.238356	1.49342	0.254372	0.614014	0.8889		BCL11B	0.175483	1.49342	0.103276	0.747934	0.971384		BCL11B	-2.79697	1.49342	22.9967	1.62277e-06	1.7512e-05		BCL11B	-0.848342	1.49342	2.77853	0.095536	0.369543		BCL11B	-0.699319	1.49342	1.614	0.20393	0.723471
BCL2L11	-1.72703	3.07286	35.5687	2.46215e-09	4.63416e-08		BCL2L11	-0.567833	3.07286	5.04668	0.0246731	0.424294		BCL2L11	-0.578774	3.07286	4.61442	0.0317042	0.477914		BCL2L11	-1.4063	3.07286	27.5589	1.52385e-07	2.12464e-06		BCL2L11	-0.525586	3.07286	4.03355	0.0446041	0.240862		BCL2L11	-0.137488	3.07286	0.317595	0.573056	0.914701
BCL2L12	0.985141	4.06044	8.45815	0.00363412	0.0129832		BCL2L12	0.544427	4.06044	2.55328	0.110065	0.647593		BCL2L12	0.18928	4.06044	0.24533	0.620382	0.946842		BCL2L12	1.14577	4.06044	11.4902	0.000699632	0.00354452		BCL2L12	0.312321	4.06044	0.81712	0.366024	0.697695		BCL2L12	0.156727	4.06044	0.176793	0.674144	0.941396
BCL3	2.03839	4.32441	97.737	4.77809e-23	6.43764e-21		BCL3	0.332873	4.32441	2.27086	0.131827	0.660917		BCL3	0.134236	4.32441	0.287314	0.591947	0.94037		BCL3	0.695729	4.32441	10.5577	0.00115705	0.00533914		BCL3	0.203125	4.32441	0.780793	0.376899	0.705948		BCL3	-0.0388428	4.32441	0.0257363	0.872546	0.982619
BCL6	-1.01223	4.45999	19.2256	1.16145e-05	9.31896e-05		BCL6	-0.252039	4.45999	1.30037	0.254146	0.735842		BCL6	-0.568326	4.45999	5.70394	0.0169269	0.368372		BCL6	-1.42579	4.45999	37.3442	9.90162e-10	2.25697e-08		BCL6	-0.546986	4.45999	5.7293	0.0166842	0.130407		BCL6	-0.244126	4.45999	1.15235	0.283058	0.780452
BCL9L	1.18464	4.13915	13.7928	0.000204122	0.00113052		BCL9L	0.506307	4.13915	2.4911	0.114492	0.647801		BCL9L	-0.0400785	4.13915	0.0125988	0.91063	0.99252		BCL9L	0.667144	4.13915	4.36678	0.0366461	0.0902262		BCL9L	-0.505766	4.13915	2.26496	0.13233	0.435594		BCL9L	-0.955439	4.13915	6.97697	0.00825655	0.22258
BCO1	-1.96243	7.18529	48.4775	3.34108e-12	1.05488e-10		BCO1	-0.753711	7.18529	7.71763	0.0054684	0.201664		BCO1	-0.362908	7.18529	1.804	0.179229	0.781716		BCO1	-2.04474	7.18529	52.5335	4.22975e-13	1.80434e-11		BCO1	-1.09629	7.18529	15.9707	6.43315e-05	0.00181247		BCO1	-0.21818	7.18529	0.656523	0.41779	0.865182
BCO2	2.54966	3.33179	88.7091	4.57353e-21	5.05988e-19		BCO2	-0.140596	3.33179	0.189489	0.663342	0.904494		BCO2	0.495953	3.33179	1.38679	0.238947	0.821704		BCO2	2.19087	3.33179	64.6285	9.04365e-16	5.805e-14		BCO2	-0.504538	3.33179	2.06252	0.15096	0.467106		BCO2	0.565966	3.33179	2.08825	0.148436	0.670107
BDKRB1	4.70698	1.48661	26.686	2.39354e-07	2.91561e-06		BDKRB1	3.58507	1.48661	14.2751	0.000157938	0.0159322		BDKRB1	3.35438	1.48661	8.169	0.00426123	0.229051		BDKRB1	4.59429	1.48661	25.2635	5.00091e-07	6.09789e-06		BDKRB1	4.59187	1.48661	25.0239	5.66249e-07	2.92985e-05		BDKRB1	1.00446	1.48661	0.531995	0.465769	0.886138
BDNF	3.34157	1.64168	16.6761	4.43366e-05	0.000297648		BDNF	0.949543	1.64168	1.1449	0.284619	0.745943		BDNF	2.31495	1.64168	6.44484	0.0111275	0.320013		BDNF	3.84335	1.64168	22.1113	2.57286e-06	2.65238e-05		BDNF	1.87078	1.64168	4.69501	0.0302504	0.190064		BDNF	1.38007	1.64168	2.16425	0.141253	0.65837
BEGAIN	4.30548	1.20073	39.0337	4.16557e-10	9.13019e-09		BEGAIN	0.94949	1.20073	0.995715	0.31835	0.761127		BEGAIN	-0.232386	1.20073	0.0704326	0.790708	0.980735		BEGAIN	4.12282	1.20073	35.3458	2.76062e-09	5.58194e-08		BEGAIN	2.46495	1.20073	8.8913	0.00286532	0.0378924		BEGAIN	0.174633	1.20073	0.0500813	0.822922	0.975933
BEND3	2.07261	2.64005	22.7588	1.83662e-06	1.83231e-05		BEND3	0.213498	2.64005	0.214206	0.643491	0.898893		BEND3	-0.599138	2.64005	1.2567	0.262277	0.833406		BEND3	1.72824	2.64005	15.9154	6.62376e-05	0.000464704		BEND3	0.136516	2.64005	0.0815046	0.775269	0.920758		BEND3	-0.309183	2.64005	0.383956	0.535493	0.902948
BEND7	1.39391	2.74935	24.0748	9.2666e-07	9.9605e-06		BEND7	0.0993705	2.74935	0.101317	0.750255	0.932249		BEND7	0.120023	2.74935	0.101883	0.749581	0.971828		BEND7	0.621048	2.74935	4.43141	0.0352833	0.0876415		BEND7	-0.179317	2.74935	0.288897	0.590928	0.841233		BEND7	-0.431051	2.74935	1.35697	0.244064	0.751747
BEST3	1.97411	0.263862	6.77808	0.00922843	0.0280376		BEST3	0.511424	0.263862	0.329851	0.565747	0.87709		BEST3	-0.250557	0.263862	0.048184	0.826254	0.983817		BEST3	1.81722	0.263862	5.76968	0.016305	0.0472062		BEST3	2.1234	0.263862	7.63664	0.00571942	0.063431		BEST3	-0.111153	0.263862	0.0118595	0.913281	0.988341
BEX1	1.68621	4.0627	31.8455	1.66935e-08	2.64454e-07		BEX1	0.162102	4.0627	0.27302	0.601313	0.885102		BEX1	0.520417	4.0627	2.01469	0.155783	0.758496		BEX1	1.88863	4.0627	40.1335	2.37186e-10	6.0784e-09		BEX1	1.043	4.0627	11.6886	0.000628846	0.0115796		BEX1	0.533489	4.0627	2.25633	0.133069	0.644245
BEX5	1.04587	1.78995	7.30889	0.00686144	0.0219437		BEX5	-0.214163	1.78995	0.245031	0.620596	0.890509		BEX5	-0.348706	1.78995	0.425022	0.514442	0.928652		BEX5	0.986742	1.78995	6.65589	0.00988288	0.0316866		BEX5	-0.621551	1.78995	1.71475	0.190371	0.523664		BEX5	-0.701123	1.78995	1.87294	0.171139	0.700619
BFSP1	-1.97682	1.3547	10.7292	0.00105458	0.00463972		BFSP1	-0.257868	1.3547	0.274694	0.6002	0.885102		BFSP1	0.189755	1.3547	0.135059	0.713244	0.965945		BFSP1	-0.911046	1.3547	3.20633	0.0733538	0.155362		BFSP1	0.198617	1.3547	0.168652	0.681313	0.884582		BFSP1	0.157624	1.3547	0.103976	0.74711	0.956431
BHLHA15	-2.40399	-0.0203845	5.62811	0.0176746	0.0475098		BHLHA15	-0.0596504	-0.0203845	0.00563296	0.940173	0.988005		BHLHA15	-1.21923	-0.0203845	1.56967	0.210255	0.806013		BHLHA15	-2.74811	-0.0203845	7.60563	0.00581864	0.020402		BHLHA15	-2.21444	-0.0203845	4.58012	0.032345	0.197024		BHLHA15	-0.309801	-0.0203845	0.142121	0.706181	0.947984
BHLHE40	-0.961995	8.29189	12.4101	0.000427018	0.00213556		BHLHE40	-0.515186	8.29189	3.6135	0.0573124	0.564695		BHLHE40	-0.258381	8.29189	0.908892	0.340409	0.860532		BHLHE40	-1.42102	8.29189	26.4904	2.6485e-07	3.46546e-06		BHLHE40	-0.588427	8.29189	4.69487	0.0302527	0.190064		BHLHE40	-0.123538	8.29189	0.208629	0.647844	0.936737
BHLHE41	-1.70844	7.52378	53.8595	2.15348e-13	8.56857e-12		BHLHE41	-0.405067	7.52378	3.24696	0.0715561	0.590133		BHLHE41	-0.564379	7.52378	6.28642	0.0121667	0.337886		BHLHE41	-2.16806	7.52378	83.9885	4.97652e-20	5.6908e-18		BHLHE41	-0.686912	7.52378	9.19925	0.00242114	0.0335893		BHLHE41	-0.612549	7.52378	7.43844	0.00638452	0.195237
BICC1	1.04564	3.3685	20.2667	6.73612e-06	5.76581e-05		BICC1	0.251074	3.3685	1.02149	0.312166	0.75965		BICC1	0.0473213	3.3685	0.0244588	0.875723	0.988692		BICC1	1.0675	3.3685	21.907	2.86184e-06	2.91061e-05		BICC1	0.306198	3.3685	1.43549	0.230871	0.574036		BICC1	0.176366	3.3685	0.402447	0.525828	0.902215
BIRC3	1.27414	2.11865	6.61123	0.0101337	0.030228		BIRC3	0.078459	2.11865	0.0233061	0.878664	0.970445		BIRC3	-1.03702	2.11865	2.85232	0.091242	0.663677		BIRC3	0.755752	2.11865	2.30269	0.12915	0.238044		BIRC3	-0.558563	2.11865	1.04266	0.307204	0.648098		BIRC3	-1.78609	2.11865	8.38458	0.00378419	0.153717
BIRC5	0.439442	3.56684	0.203125	0.65221	0.75747		BIRC5	5.19994	3.56684	50.1532	1.42202e-12	2.15009e-09		BIRC5	2.77284	3.56684	12.0626	0.000514444	0.078567		BIRC5	5.15726	3.56684	49.2411	2.26358e-12	8.50906e-11		BIRC5	7.49544	3.56684	100.365	1.26759e-23	1.72493e-20		BIRC5	2.80168	3.56684	12.8265	0.000341748	0.0451505
BLM	-1.08389	1.16569	1.92342	0.16548	0.277322		BLM	1.43301	1.16569	5.04997	0.0246263	0.424294		BLM	-0.824262	1.16569	1.22924	0.267555	0.837297		BLM	-0.0483496	1.16569	0.00504687	0.943365	0.962912		BLM	1.96919	1.16569	9.56472	0.00198352	0.0284424		BLM	0.0819344	1.16569	0.0150235	0.902447	0.987795
BLNK	-4.1633	1.48883	33.0793	8.8477e-09	1.47911e-07		BLNK	-0.716133	1.48883	2.01909	0.155333	0.679167		BLNK	-0.803147	1.48883	1.8988	0.168213	0.77058		BLNK	-2.92153	1.48883	23.6269	1.1694e-06	1.30543e-05		BLNK	-1.03689	1.48883	3.85539	0.0495863	0.256567		BLNK	0.14379	1.48883	0.0769098	0.78153	0.964486
BLOC1S5	-3.00934	1.50173	8.79062	0.00302784	0.0112074		BLOC1S5	-0.707269	1.50173	0.679521	0.409752	0.805771		BLOC1S5	0.359988	1.50173	0.19069	0.662343	0.955625		BLOC1S5	-3.42568	1.50173	11.2753	0.000785441	0.00390226		BLOC1S5	-0.360982	1.50173	0.174457	0.676181	0.882879		BLOC1S5	-2.2248	1.50173	6.34916	0.0117437	0.25862
BMF	-0.846764	5.6479	15.3297	9.0284e-05	0.000552421		BMF	-0.214994	5.6479	1.02465	0.311418	0.759323		BMF	-0.434456	5.6479	3.79896	0.0512844	0.562662		BMF	-1.7395	5.6479	61.0269	5.63016e-15	3.28821e-13		BMF	-1.29001	5.6479	33.6788	6.50057e-09	5.26547e-07		BMF	-0.752008	5.6479	11.4951	0.000697815	0.0659435
BMP1	0.541539	4.15959	2.11037	0.146304	0.252493		BMP1	-0.0518224	4.15959	0.0188739	0.890729	0.97496		BMP1	0.430591	4.15959	1.25215	0.263143	0.833869		BMP1	1.08997	4.15959	8.66363	0.00324624	0.0125		BMP1	0.793865	4.15959	4.50458	0.0338043	0.20167		BMP1	0.518667	4.15959	1.87828	0.170529	0.699119
BMP2	1.02743	5.62172	20.1543	7.14376e-06	6.06818e-05		BMP2	0.081271	5.62172	0.123301	0.725481	0.927316		BMP2	-0.0678881	5.62172	0.085097	0.770505	0.97558		BMP2	0.74339	5.62172	10.5917	0.00113596	0.00526324		BMP2	0.401385	5.62172	2.99033	0.0837629	0.344989		BMP2	-0.0252176	5.62172	0.0120523	0.912582	0.988341
BMP2K	1.15004	2.6383	12.5252	0.000401496	0.00202805		BMP2K	0.124409	2.6383	0.124363	0.72435	0.927143		BMP2K	-0.562281	2.6383	2.19149	0.138775	0.734232		BMP2K	1.31425	2.6383	17.183	3.3946e-05	0.000259078		BMP2K	0.280121	2.6383	0.611004	0.43441	0.744234		BMP2K	-0.333964	2.6383	0.926587	0.335751	0.815876
BMP4	2.39817	7.79326	85.1352	2.78651e-20	2.68928e-18		BMP4	0.582387	7.79326	5.4176	0.0199347	0.389802		BMP4	0.498546	7.79326	3.8134	0.050844	0.562662		BMP4	2.58179	7.79326	97.4328	5.57146e-23	9.97585e-21		BMP4	1.27598	7.79326	25.5188	4.38088e-07	2.32735e-05		BMP4	0.97595	7.79326	14.6472	0.000129626	0.0268564
BMP7	-1.52337	10.0232	74.8277	5.13644e-18	3.69824e-16		BMP7	-0.293875	10.0232	2.91954	0.0875126	0.619013		BMP7	-0.256412	10.0232	2.21733	0.136469	0.732649		BMP7	-1.41268	10.0232	64.8439	8.10729e-16	5.22862e-14		BMP7	-0.549734	10.0232	10.1483	0.00144436	0.0223351		BMP7	-0.282369	10.0232	2.69265	0.100812	0.58903
BMP8A	-0.77407	1.75144	3.10717	0.0779483	0.156103		BMP8A	-0.363923	1.75144	0.742453	0.388876	0.796778		BMP8A	-0.898089	1.75144	3.23506	0.0720775	0.617652		BMP8A	-0.467989	1.75144	1.26406	0.260884	0.399338		BMP8A	-1.60861	1.75144	10.2884	0.00133869	0.0210599		BMP8A	-0.353751	1.75144	0.62486	0.429247	0.870758
BMPER	-2.24526	0.600214	15.125	0.000100623	0.000609111		BMPER	-0.380766	0.600214	0.776047	0.378353	0.791605		BMPER	1.68989	0.600214	6.55365	0.0104669	0.311802		BMPER	-6.21603	0.600214	44.6109	2.40352e-11	7.43344e-10		BMPER	-2.22651	0.600214	13.3237	0.000262066	0.00585581		BMPER	1.18345	0.600214	3.25769	0.0710894	0.519474
BMPR1B	-1.66361	4.85676	64.865	8.02111e-16	4.43704e-14		BMPR1B	-0.210837	4.85676	1.28206	0.257516	0.737953		BMPR1B	0.0807452	4.85676	0.173648	0.67689	0.957362		BMPR1B	-1.54724	4.85676	59.4875	1.23073e-14	6.72599e-13		BMPR1B	-0.110746	4.85676	0.345732	0.556539	0.824448		BMPR1B	-0.203413	4.85676	1.13155	0.287445	0.783597
BNC2	1.45245	2.78044	9.91744	0.0016372	0.00672269		BNC2	0.697205	2.78044	2.21857	0.136359	0.66403		BNC2	-0.733976	2.78044	2.06428	0.150786	0.751437		BNC2	1.17517	2.78044	6.53709	0.0105648	0.0333488		BNC2	0.285232	2.78044	0.349405	0.55445	0.822967		BNC2	-0.419198	2.78044	0.762295	0.382611	0.844558
BOC	-1.18832	5.82933	17.3598	3.09303e-05	0.000218512		BOC	-0.440191	5.82933	2.48932	0.114621	0.647801		BOC	-0.330969	5.82933	1.39743	0.237154	0.821704		BOC	-1.4738	5.82933	26.4469	2.70879e-07	3.53076e-06		BOC	-0.584236	5.82933	4.3036	0.0380318	0.217742		BOC	-0.559267	5.82933	4.00865	0.0452674	0.440045
BOK	1.06259	4.97414	28.071	1.16943e-07	1.55406e-06		BOK	0.139714	4.97414	0.460602	0.497343	0.847986		BOK	-0.00606699	4.97414	0.000733188	0.978398	0.998178		BOK	1.15973	4.97414	33.832	6.00837e-09	1.14033e-07		BOK	-0.0439884	4.97414	0.0431012	0.835535	0.94482		BOK	-0.331829	4.97414	2.25619	0.133081	0.644245
BORA	-0.0410627	2.15131	0.00662891	0.935109	0.959914		BORA	0.453517	2.15131	0.875938	0.349317	0.775107		BORA	-0.873732	2.15131	2.55253	0.110117	0.69883		BORA	0.967472	2.15131	4.30245	0.0380576	0.0929281		BORA	2.01448	2.15131	19.0245	1.29051e-05	0.000454956		BORA	-0.566397	2.15131	1.23876	0.265711	0.774167
BRCA1	-1.5879	2.58213	15.5334	8.10596e-05	0.000502533		BRCA1	0.433545	2.58213	1.63614	0.200856	0.707232		BRCA1	-0.338161	2.58213	0.697707	0.403555	0.888893		BRCA1	-0.891932	2.58213	5.91079	0.0150484	0.0442853		BRCA1	0.711995	2.58213	4.35366	0.0369296	0.212824		BRCA1	0.0428059	2.58213	0.0132908	0.908219	0.988341
BRCA2	-0.67622	2.35297	1.53342	0.215599	0.338355		BRCA2	0.674837	2.35297	1.7301	0.188398	0.69829		BRCA2	-0.686828	2.35297	1.3675	0.242242	0.824096		BRCA2	-0.362683	2.35297	0.462424	0.496493	0.631626		BRCA2	1.95352	2.35297	14.7378	0.000123543	0.00316009		BRCA2	-0.537363	2.35297	0.913397	0.339215	0.818545
BRD3	-1.41485	6.80465	80.3195	3.18518e-19	2.57999e-17		BRD3	0.0334358	6.80465	0.0492045	0.824453	0.9542		BRD3	-0.274741	6.80465	3.07446	0.0795311	0.635875		BRD3	-1.37779	6.80465	77.5276	1.30879e-18	1.28129e-16		BRD3	-0.383946	6.80465	6.29677	0.0120958	0.105081		BRD3	-0.267873	6.80465	2.99611	0.0834649	0.549484
BRINP1	3.5316	2.95225	48.6222	3.10334e-12	9.84389e-11		BRINP1	0.865663	2.95225	2.31775	0.127905	0.657697		BRINP1	1.00117	2.95225	2.48212	0.115147	0.708371		BRINP1	4.21021	2.95225	69.7224	6.82672e-17	5.24848e-15		BRINP1	2.38225	2.95225	20.4339	6.17277e-06	0.000238634		BRINP1	1.86079	2.95225	10.2926	0.00133565	0.0946641
BRIP1	-3.27088	1.11026	12.7107	0.000363564	0.00186482		BRIP1	0.542857	1.11026	0.73922	0.389911	0.796922		BRIP1	0.987363	1.11026	0.702038	0.4021	0.888667		BRIP1	-0.928915	1.11026	1.79797	0.179958	0.303894		BRIP1	2.12294	1.11026	12.0711	0.000512093	0.00978731		BRIP1	2.10468	1.11026	4.40703	0.035791	0.40156
BSPRY	-0.886836	2.3414	4.38874	0.036177	0.0849519		BSPRY	-0.611898	2.3414	2.2105	0.137075	0.66403		BSPRY	0.46684	2.3414	1.40546	0.235812	0.821704		BSPRY	-1.70253	2.3414	14.7489	0.000122821	0.000795121		BSPRY	-1.50517	2.3414	10.3151	0.00131946	0.0208781		BSPRY	-0.0574932	2.3414	0.0212958	0.883976	0.98335
BST1	1.85731	1.54772	9.65478	0.0018886	0.00757219		BST1	0.676945	1.54772	1.15759	0.281967	0.744614		BST1	2.44902	1.54772	8.04322	0.00456743	0.234484		BST1	1.81379	1.54772	9.28544	0.00230983	0.00949612		BST1	1.91983	1.54772	10.0402	0.00153164	0.0234186		BST1	0.60947	1.54772	0.388202	0.533246	0.902772
BTBD19	-1.07853	3.57602	17.3326	3.13761e-05	0.000221226		BTBD19	-0.226151	3.57602	0.873454	0.350001	0.775434		BTBD19	-0.149625	3.57602	0.295451	0.586749	0.938333		BTBD19	-0.930817	3.57602	13.8245	0.000200707	0.00122917		BTBD19	-0.349899	3.57602	1.95887	0.161634	0.485116		BTBD19	-0.162035	3.57602	0.376817	0.539312	0.904383
BTBD8	-0.913248	1.81821	4.65864	0.0308976	0.0746944		BTBD8	-0.0431029	1.81821	0.0127516	0.910092	0.980585		BTBD8	-0.218391	1.81821	0.277107	0.598603	0.94131		BTBD8	-1.4079	1.81821	10.7104	0.00106535	0.00500425		BTBD8	-0.117295	1.81821	0.086091	0.769207	0.917834		BTBD8	-0.245264	1.81821	0.394123	0.53014	0.902772
BTG1	1.55408	7.51545	76.1447	2.63616e-18	1.99294e-16		BTG1	-0.0423108	7.51545	0.0575122	0.810472	0.950067		BTG1	-0.108436	7.51545	0.357185	0.550074	0.93103		BTG1	0.681864	7.51545	15.032	0.000105702	0.000699945		BTG1	-0.368253	7.51545	4.26219	0.0389697	0.221268		BTG1	-0.0536996	7.51545	0.089088	0.76534	0.959474
BTG3	1.1182	6.15904	27.1483	1.8843e-07	2.38305e-06		BTG3	0.493817	6.15904	5.29631	0.0213706	0.398918		BTG3	-0.101861	6.15904	0.196534	0.657533	0.955575		BTG3	0.896577	6.15904	17.5076	2.8616e-05	0.000222773		BTG3	0.410869	6.15904	3.62362	0.0569649	0.279243		BTG3	0.0749092	6.15904	0.110293	0.739811	0.955017
BTN2A2	-1.09038	4.89834	31.4182	2.08026e-08	3.22049e-07		BTN2A2	-0.262361	4.89834	2.02416	0.154815	0.679167		BTN2A2	-0.161723	4.89834	0.691716	0.405581	0.889103		BTN2A2	-1.2121	4.89834	39.5115	3.26132e-10	8.15811e-09		BTN2A2	-0.424053	4.89834	4.98209	0.0256111	0.171818		BTN2A2	-0.154948	4.89834	0.671218	0.412627	0.863187
BTN3A1	-2.28707	2.99206	42.8412	5.93678e-11	1.52143e-09		BTN3A1	-0.744626	2.99206	6.25627	0.0123754	0.311985		BTN3A1	0.0259717	2.99206	0.0064607	0.935936	0.995857		BTN3A1	-1.44092	2.99206	21.418	3.69283e-06	3.63881e-05		BTN3A1	-0.339021	2.99206	1.29056	0.255944	0.5985		BTN3A1	0.433362	2.99206	2.04347	0.15286	0.678228
BTN3A2	-1.07942	2.70835	10.626	0.00111512	0.00485895		BTN3A2	0.0824276	2.70835	0.078114	0.77987	0.94171		BTN3A2	0.155523	2.70835	0.199121	0.655432	0.955114		BTN3A2	-1.11064	2.70835	11.8729	0.00056958	0.00298429		BTN3A2	0.107423	2.70835	0.125959	0.72266	0.900241		BTN3A2	0.458751	2.70835	2.01588	0.155661	0.68224
BTN3A3	-1.79506	1.80628	10.6099	0.00112484	0.00489662		BTN3A3	-0.14669	1.80628	0.0916905	0.762039	0.935457		BTN3A3	0.192076	1.80628	0.130874	0.717528	0.966788		BTN3A3	-1.15751	1.80628	5.05168	0.0246021	0.0656892		BTN3A3	-0.352199	1.80628	0.495411	0.481523	0.77722		BTN3A3	-0.397707	1.80628	0.560958	0.453875	0.882584
BUB1	-1.39917	2.85533	5.2652	0.0217559	0.0562947		BUB1	1.40157	2.85533	8.33748	0.00388354	0.159178		BUB1	0.683791	2.85533	1.27088	0.259602	0.83102		BUB1	0.956071	2.85533	3.81489	0.0507988	0.116493		BUB1	4.02145	2.85533	70.9518	3.66056e-17	1.50948e-14		BUB1	1.37834	2.85533	6.13754	0.0132341	0.271846
BUB1B	-1.27894	3.00722	7.93685	0.00484382	0.0164995		BUB1B	0.613207	3.00722	2.32955	0.126939	0.655172		BUB1B	0.928514	3.00722	3.38144	0.0659343	0.596962		BUB1B	-1.06081	3.00722	5.98442	0.0144328	0.0427889		BUB1B	2.54615	3.00722	41.2522	1.33804e-10	1.56966e-08		BUB1B	0.840399	3.00722	2.97179	0.0847278	0.552736
BUB1B-PAK6	-1.29108	3.04643	5.95933	0.0146396	0.0406396		BUB1B-PAK6	-0.655868	3.04643	1.63245	0.201364	0.707232		BUB1B-PAK6	0.515921	3.04643	0.931113	0.334574	0.860532		BUB1B-PAK6	-1.06307	3.04643	4.17739	0.0409667	0.0985809		BUB1B-PAK6	-0.267231	3.04643	0.271503	0.602325	0.84571		BUB1B-PAK6	0.284096	3.04643	0.289438	0.590581	0.922095
BYSL	1.53127	3.95706	55.3705	9.98243e-14	4.1289e-12		BYSL	0.484878	3.95706	4.81092	0.02828	0.447482		BYSL	-0.227998	3.95706	0.809344	0.368314	0.874121		BYSL	1.42772	3.95706	48.6596	3.04469e-12	1.11677e-10		BYSL	0.440055	3.95706	3.70487	0.0542539	0.271429		BYSL	-0.428658	3.95706	3.13633	0.0765659	0.531874
BZRAP1	-1.31954	4.95136	15.6436	7.64729e-05	0.000477798		BZRAP1	-0.212244	4.95136	0.434266	0.509903	0.851938		BZRAP1	-0.291341	4.95136	0.788526	0.374546	0.8767		BZRAP1	-1.14789	4.95136	12.1787	0.000483372	0.00260195		BZRAP1	-0.806727	4.95136	5.99115	0.0143778	0.118357		BZRAP1	-0.161828	4.95136	0.249026	0.617762	0.929269
BZW1	1.02797	7.90029	19.3192	1.10589e-05	8.92052e-05		BZW1	-0.0177353	7.90029	0.0058194	0.939192	0.988005		BZW1	0.182055	7.90029	0.604071	0.437029	0.902956		BZW1	0.9442	7.90029	16.3595	5.23929e-05	0.000379034		BZW1	0.615947	7.90029	6.9836	0.00822598	0.0817423		BZW1	0.07315	7.90029	0.097939	0.754317	0.958011
C10orf10	1.21401	2.68303	9.00358	0.00269451	0.0102013		C10orf10	0.291222	2.68303	0.47836	0.489166	0.841588		C10orf10	-0.0614338	2.68303	0.0188765	0.890721	0.99073		C10orf10	1.59715	2.68303	16.0139	6.28806e-05	0.000444047		C10orf10	0.426482	2.68303	0.992321	0.319176	0.659782		C10orf10	-0.316439	2.68303	0.528876	0.46708	0.88697
C10orf2	0.917764	2.86628	8.84792	0.00293422	0.0109506		C10orf2	0.414627	2.86628	1.68431	0.194353	0.701898		C10orf2	0.191701	2.86628	0.262623	0.608324	0.944015		C10orf2	1.10463	2.86628	13.399	0.00025176	0.00150108		C10orf2	0.0870884	2.86628	0.0659978	0.797256	0.929414		C10orf2	0.42345	2.86628	1.47902	0.223928	0.736712
C10orf54	0.225562	3.74355	0.538987	0.462853	0.594816		C10orf54	0.732923	3.74355	6.04268	0.0139641	0.335561		C10orf54	0.622107	3.74355	3.85921	0.0494737	0.558012		C10orf54	1.20372	3.74355	17.1617	3.4329e-05	0.000260977		C10orf54	1.74672	3.74355	35.9753	1.99838e-09	1.90167e-07		C10orf54	0.666706	3.74355	4.72805	0.0296745	0.375637
C10orf67	2.43004	1.06839	9.5547	0.00199438	0.00792988		C10orf67	0.794869	1.06839	0.885739	0.346635	0.773506		C10orf67	0.995703	1.06839	1.03593	0.308769	0.853592		C10orf67	2.55868	1.06839	10.7725	0.00103022	0.00486779		C10orf67	1.89107	1.06839	5.41966	0.0199112	0.146968		C10orf67	0.0253979	1.06839	0.000962833	0.975246	0.996632
C10orf90	-3.77986	1.76673	32.1613	1.4189e-08	2.28232e-07		C10orf90	-0.024177	1.76673	0.00277928	0.957956	0.991383		C10orf90	0.0948123	1.76673	0.0358705	0.849783	0.985884		C10orf90	-3.27322	1.76673	30.3182	3.6666e-08	5.83568e-07		C10orf90	-0.287936	1.76673	0.362622	0.547054	0.819677		C10orf90	-0.16339	1.76673	0.112688	0.737105	0.954578
C11orf45	-2.92661	0.805301	13.3891	0.000253087	0.00136073		C11orf45	-1.89627	0.805301	7.1356	0.00755682	0.236398		C11orf45	-0.155815	0.805301	0.0447005	0.832556	0.983965		C11orf45	-2.42612	0.805301	11.2562	0.000793561	0.00393541		C11orf45	-0.186287	0.805301	0.0859621	0.769375	0.917834		C11orf45	0.242772	0.805301	0.129069	0.7194	0.950861
C11orf54	-1.27422	6.09934	60.519	7.28701e-15	3.6323e-13		C11orf54	-0.0868552	6.09934	0.311695	0.576642	0.879082		C11orf54	-0.0841652	6.09934	0.265106	0.606634	0.943433		C11orf54	-1.16096	6.09934	51.6996	6.46762e-13	2.66701e-11		C11orf54	-0.283358	6.09934	3.20431	0.0734446	0.322502		C11orf54	-0.0445308	6.09934	0.0767777	0.781713	0.964486
C11orf63	-1.2926	4.4998	44.3245	2.78211e-11	7.49683e-10		C11orf63	-0.583075	4.4998	10.2342	0.00137861	0.0815659		C11orf63	-0.295882	4.4998	2.302	0.129207	0.726139		C11orf63	-1.07343	4.4998	33.2282	8.19544e-09	1.51321e-07		C11orf63	-0.421195	4.4998	5.18769	0.0227474	0.161257		C11orf63	-0.29586	4.4998	2.48915	0.114633	0.613852
C11orf65	-2.14888	0.477042	5.61658	0.0177913	0.0477806		C11orf65	-0.142277	0.477042	0.0352937	0.850982	0.961768		C11orf65	-0.438341	0.477042	0.252414	0.61538	0.946223		C11orf65	-0.861613	0.477042	1.20305	0.272714	0.412527		C11orf65	-0.397238	0.477042	0.251326	0.616143	0.853468		C11orf65	-0.466564	0.477042	0.316655	0.573625	0.914778
C11orf70	-1.51046	3.13795	16.831	4.08606e-05	0.000277599		C11orf70	-0.25132	3.13795	0.549011	0.458722	0.827096		C11orf70	-0.0702262	3.13795	0.0338282	0.854073	0.987014		C11orf70	-1.13268	3.13795	10.2455	0.00137017	0.0061293		C11orf70	0.0273953	3.13795	0.00647788	0.935851	0.98113		C11orf70	0.298913	3.13795	0.676776	0.410699	0.861412
C11orf84	1.13192	2.34249	8.18305	0.00422835	0.0147273		C11orf84	0.699399	2.34249	2.99527	0.083508	0.60881		C11orf84	-0.325621	2.34249	0.459502	0.497857	0.923062		C11orf84	0.953072	2.34249	5.80007	0.0160255	0.0465307		C11orf84	0.492773	2.34249	1.37398	0.24113	0.584786		C11orf84	0.0648676	2.34249	0.0216568	0.883004	0.98335
C11orf88	-0.991885	2.44944	3.46865	0.0625424	0.131593		C11orf88	-0.360296	2.44944	0.508789	0.475664	0.835994		C11orf88	0.430939	2.44944	0.795697	0.372383	0.875308		C11orf88	-0.177659	2.44944	0.129881	0.718556	0.808509		C11orf88	0.0479445	2.44944	0.00908725	0.924055	0.977347		C11orf88	1.63879	2.44944	12.6985	0.000365957	0.0469805
C11orf95	-0.729102	4.0322	13.6839	0.0002163	0.00118821		C11orf95	-0.18435	4.0322	0.958614	0.327536	0.763466		C11orf95	-0.235167	4.0322	1.19522	0.27428	0.837297		C11orf95	-1.14237	4.0322	32.7067	1.07165e-08	1.92897e-07		C11orf95	-1.02963	4.0322	24.1984	8.69038e-07	4.28474e-05		C11orf95	-0.563085	4.0322	7.25223	0.00708131	0.206364
C11orf98	1.10994	5.68659	15.322	9.06523e-05	0.0005542		C11orf98	0.521101	5.68659	3.38754	0.0656911	0.585076		C11orf98	0.485495	5.68659	2.6159	0.105797	0.695328		C11orf98	1.09663	5.68659	14.9674	0.000109387	0.000721542		C11orf98	0.471526	5.68659	2.75027	0.0972381	0.37409		C11orf98	0.465811	5.68659	2.453	0.117301	0.617935
C12orf45	1.09739	3.45908	9.82772	0.00171901	0.00701419		C12orf45	0.669425	3.45908	3.59	0.0581281	0.565813		C12orf45	0.721365	3.45908	2.93357	0.0867556	0.651355		C12orf45	1.08065	3.45908	9.57928	0.00196785	0.00831891		C12orf45	0.308552	3.45908	0.724607	0.394637	0.720931		C12orf45	0.138366	3.45908	0.107373	0.743155	0.955549
C12orf60	-1.48286	2.57478	14.1577	0.000168111	0.000954782		C12orf60	-0.109004	2.57478	0.0955167	0.757278	0.934101		C12orf60	-0.48103	2.57478	1.41926	0.233526	0.818888		C12orf60	-1.25476	2.57478	11.0245	0.000899167	0.00436372		C12orf60	-0.162573	2.57478	0.202154	0.652988	0.872614		C12orf60	0.0546536	2.57478	0.0214456	0.883572	0.98335
C12orf75	0.782973	5.09326	5.9379	0.0148187	0.0410446		C12orf75	0.776452	5.09326	5.83853	0.0156789	0.355903		C12orf75	0.69919	5.09326	4.14295	0.0418083	0.520996		C12orf75	0.972249	5.09326	9.16018	0.00247338	0.0100321		C12orf75	1.07734	5.09326	11.1494	0.000840605	0.014703		C12orf75	0.43476	5.09326	1.61562	0.203704	0.723471
C14orf159	-1.58909	5.86335	56.444	5.78221e-14	2.49001e-12		C14orf159	-0.352276	5.86335	3.08763	0.0788898	0.600615		C14orf159	0.0978435	5.86335	0.225927	0.634561	0.950657		C14orf159	-1.06977	5.86335	27.2503	1.78748e-07	2.45201e-06		C14orf159	-0.0601802	5.86335	0.0898218	0.764404	0.91688		C14orf159	0.22494	5.86335	1.22709	0.267974	0.774167
C14orf180	-3.57859	5.00695	84.5858	3.67906e-20	3.50102e-18		C14orf180	-0.638688	5.00695	3.60802	0.0575014	0.564903		C14orf180	-0.0151894	5.00695	0.0019601	0.964687	0.996089		C14orf180	-3.60619	5.00695	87.6958	7.6337e-21	9.89327e-19		C14orf180	-0.898883	5.00695	6.98153	0.00823551	0.0817423		C14orf180	-0.259016	5.00695	0.575521	0.448073	0.87966
C14orf39	-2.44912	0.786937	8.03254	0.00459445	0.0157842		C14orf39	-0.553976	0.786937	0.565536	0.452038	0.82356		C14orf39	-1.05201	0.786937	1.67383	0.195747	0.798555		C14orf39	-1.21301	0.786937	2.52269	0.112219	0.213667		C14orf39	-1.38914	0.786937	2.96554	0.0850562	0.347886		C14orf39	-0.522472	0.786937	0.473926	0.491187	0.892067
C14orf80	-0.760676	2.87565	5.35562	0.0206556	0.0539429		C14orf80	0.185467	2.87565	0.379778	0.537722	0.863299		C14orf80	0.0331951	2.87565	0.00768121	0.930161	0.994896		C14orf80	-0.112918	2.87565	0.137868	0.71041	0.802464		C14orf80	1.06123	2.87565	13.2418	0.000273769	0.0060675		C14orf80	0.416873	2.87565	1.43392	0.231126	0.742888
C14orf93	-1.78119	3.04469	30.4367	3.44945e-08	5.05543e-07		C14orf93	-0.267412	3.04469	0.901531	0.342372	0.771784		C14orf93	0.00670817	3.04469	0.000442404	0.983219	0.999198		C14orf93	-1.21577	3.04469	16.6328	4.53586e-05	0.000334366		C14orf93	-0.610186	3.04469	4.2341	0.0396196	0.22334		C14orf93	0.12868	3.04469	0.182021	0.669642	0.940257
C15orf41	-1.04187	4.45587	14.8099	0.000118911	0.000705075		C15orf41	-0.489407	4.45587	3.45651	0.0630033	0.581428		C15orf41	-0.00167753	4.45587	3.61474e-05	0.995203	1		C15orf41	-0.780958	4.45587	8.6883	0.0032026	0.0123599		C15orf41	-0.341567	4.45587	1.65775	0.197907	0.534667		C15orf41	0.116352	4.45587	0.180227	0.671178	0.94052
C15orf52	-1.11389	4.89189	27.9495	1.24526e-07	1.64679e-06		C15orf52	-0.204934	4.89189	1.04886	0.30577	0.755431		C15orf52	-0.064552	4.89189	0.0886907	0.765848	0.974426		C15orf52	-0.504922	4.89189	6.29593	0.0121016	0.0371901		C15orf52	-0.00860423	4.89189	0.00182035	0.965968	0.989702		C15orf52	-0.0625252	4.89189	0.0875212	0.767352	0.960108
C16orf59	-1.04351	2.06265	5.21107	0.0224435	0.0576418		C16orf59	0.475018	2.06265	1.38383	0.239449	0.723772		C16orf59	0.727108	2.06265	1.64065	0.200236	0.80024		C16orf59	-0.436482	2.06265	1.07888	0.298948	0.442086		C16orf59	1.21476	2.06265	9.3442	0.00223692	0.0314139		C16orf59	0.383258	2.06265	0.482131	0.487459	0.890124
C16orf74	-1.39941	2.94875	17.9595	2.2566e-05	0.000166348		C16orf74	-0.335062	2.94875	1.24359	0.264781	0.740327		C16orf74	-0.0116494	2.94875	0.0011377	0.973093	0.996902		C16orf74	-0.636204	2.94875	4.36428	0.0366999	0.090326		C16orf74	-0.387662	2.94875	1.55433	0.212497	0.553965		C16orf74	0.061206	2.94875	0.0349473	0.851706	0.979048
C16orf86	-1.50774	2.63352	18.6351	1.5828e-05	0.000123008		C16orf86	0.229624	2.63352	0.619258	0.431323	0.816221		C16orf86	0.654849	2.63352	3.53807	0.0599753	0.578825		C16orf86	-0.769901	2.63352	6.03974	0.0139873	0.041732		C16orf86	-0.107496	2.63352	0.120476	0.728518	0.902302		C16orf86	0.455822	2.63352	1.8289	0.176258	0.704728
C16orf91	1.05143	4.66864	12.5724	0.000391488	0.00198634		C16orf91	0.607086	4.66864	4.16711	0.0412161	0.506107		C16orf91	0.384952	4.66864	1.33622	0.247702	0.82517		C16orf91	1.02464	4.66864	11.9724	0.000539956	0.0028557		C16orf91	0.350007	4.66864	1.35388	0.244601	0.588288		C16orf91	0.529882	4.66864	2.66318	0.102695	0.593822
C17orf100	-1.32938	3.11937	25.9719	3.46425e-07	4.06043e-06		C17orf100	-0.435676	3.11937	3.41688	0.0645328	0.585051		C17orf100	-0.19628	3.11937	0.50953	0.475342	0.915304		C17orf100	-1.38956	3.11937	30.2729	3.75331e-08	5.95975e-07		C17orf100	-0.302749	3.11937	1.57753	0.209118	0.548579		C17orf100	-0.115409	3.11937	0.203203	0.652148	0.937983
C18orf65	-2.37694	-0.326271	3.6923	0.0546641	0.118507		C18orf65	-0.458616	-0.326271	0.215255	0.642679	0.898626		C18orf65	-0.803115	-0.326271	0.588137	0.44314	0.904263		C18orf65	-4.15102	-0.326271	9.00921	0.00268622	0.0107323		C18orf65	0.39632	-0.326271	0.171822	0.678498	0.883196		C18orf65	-0.857779	-0.326271	0.779635	0.377253	0.840878
C19orf33	0.89906	3.08214	3.92717	0.0475117	0.105737		C19orf33	1.48206	3.08214	11.1338	0.000847703	0.0576777		C19orf33	0.507592	3.08214	0.761787	0.38277	0.880188		C19orf33	2.55786	3.08214	33.9796	5.56918e-09	1.06291e-07		C19orf33	2.50231	3.08214	32.1577	1.42155e-08	1.08676e-06		C19orf33	1.52088	3.08214	8.49819	0.00355501	0.153082
C19orf44	-1.15231	2.94185	14.3783	0.000149512	0.000858828		C19orf44	-0.485346	2.94185	2.94858	0.0859533	0.614636		C19orf44	-0.0670759	2.94185	0.0495016	0.823933	0.983817		C19orf44	-0.452484	2.94185	2.68701	0.10117	0.197975		C19orf44	-0.677721	2.94185	5.14772	0.0232769	0.163491		C19orf44	-0.117731	2.94185	0.16751	0.682334	0.942667
C19orf54	-1.29175	4.05369	21.4589	3.61501e-06	3.34718e-05		C19orf54	-0.249988	4.05369	0.916745	0.338331	0.768974		C19orf54	-0.0636041	4.05369	0.0545604	0.81531	0.983207		C19orf54	-1.41803	4.05369	26.3784	2.80665e-07	3.63627e-06		C19orf54	-0.327037	4.05369	1.49536	0.221387	0.563215		C19orf54	0.00891003	4.05369	0.00113415	0.973135	0.996202
C19orf57	-2.51767	1.6224	21.2726	3.98384e-06	3.64084e-05		C19orf57	-0.384075	1.6224	0.772751	0.379367	0.791942		C19orf57	1.00195	1.6224	3.46131	0.0628205	0.586333		C19orf57	-2.39955	1.6224	21.9703	2.76902e-06	2.82676e-05		C19orf57	-0.0507169	1.6224	0.0133121	0.908145	0.970857		C19orf57	0.675197	1.6224	1.63275	0.201323	0.722691
C19orf68	-1.00909	2.30649	6.02542	0.0141012	0.0394186		C19orf68	-0.318357	2.30649	0.670385	0.412918	0.808254		C19orf68	-0.750796	2.30649	2.60893	0.106263	0.695328		C19orf68	-0.608943	2.30649	2.3922	0.121942	0.227719		C19orf68	-0.108662	2.30649	0.076493	0.782107	0.922823		C19orf68	-0.0465896	2.30649	0.0123291	0.911587	0.988341
C1GALT1	-1.39151	7.11957	65.2742	6.51687e-16	3.69507e-14		C1GALT1	-0.320765	7.11957	3.69177	0.0546817	0.55864		C1GALT1	-0.399221	7.11957	5.44942	0.0195748	0.390006		C1GALT1	-0.961851	7.11957	32.3818	1.26668e-08	2.2444e-07		C1GALT1	-0.47494	7.11957	7.97065	0.00475419	0.0558678		C1GALT1	-0.298499	7.11957	3.10629	0.0779904	0.534065
C1orf101	-0.924653	1.00803	2.48141	0.115199	0.210856		C1orf101	-0.09285	1.00803	0.028872	0.865075	0.966391		C1orf101	0.322424	1.00803	0.231634	0.630315	0.948682		C1orf101	-2.291	1.00803	12.443	0.000419557	0.00230401		C1orf101	-1.35804	1.00803	4.58073	0.0323335	0.197024		C1orf101	0.247593	1.00803	0.145328	0.70304	0.947562
C1orf112	-0.502196	2.81624	2.51243	0.112952	0.207934		C1orf112	0.0342455	2.81624	0.0131667	0.908646	0.980482		C1orf112	-0.723492	2.81624	4.41323	0.0356612	0.492712		C1orf112	-0.154635	2.81624	0.269536	0.603643	0.722206		C1orf112	1.10174	2.81624	15.1231	0.000100725	0.00266149		C1orf112	-0.452968	2.81624	2.08311	0.148936	0.670672
C1orf115	1.11795	0.526323	1.7146	0.190389	0.308147		C1orf115	0.76231	0.526323	0.768458	0.380695	0.791959		C1orf115	-0.81579	0.526323	0.853293	0.355622	0.867238		C1orf115	2.10774	0.526323	7.24612	0.00710545	0.0241245		C1orf115	1.51117	0.526323	3.17277	0.0748752	0.325328		C1orf115	-0.342763	0.526323	0.187875	0.664691	0.939472
C1orf168	-1.41855	6.80223	78.4532	8.19156e-19	6.48086e-17		C1orf168	0.124966	6.80223	0.671898	0.412391	0.807826		C1orf168	-0.229318	6.80223	2.06629	0.150587	0.751437		C1orf168	-0.822123	6.80223	27.8968	1.27962e-07	1.81954e-06		C1orf168	-0.0788336	6.80223	0.262499	0.608409	0.849422		C1orf168	0.0761451	6.80223	0.236415	0.626808	0.932678
C1orf204	-0.544324	1.58224	1.3547	0.244459	0.371278		C1orf204	-0.662702	1.58224	1.97585	0.159828	0.681382		C1orf204	0.106912	1.58224	0.0376729	0.846101	0.985816		C1orf204	-1.45681	1.58224	8.70391	0.00317528	0.0122819		C1orf204	-0.552878	1.58224	1.33111	0.248608	0.592999		C1orf204	0.465372	1.58224	0.839935	0.359415	0.829894
C1orf21	1.32348	2.89286	14.498	0.000140305	0.00081419		C1orf21	0.211297	2.89286	0.329969	0.565678	0.87709		C1orf21	-0.042571	2.89286	0.0108183	0.917161	0.99252		C1orf21	1.29683	2.89286	14.0893	0.000174329	0.00108372		C1orf21	0.688609	2.89286	3.54232	0.0598219	0.287357		C1orf21	-0.234637	2.89286	0.348575	0.554921	0.909935
C1orf226	-1.0131	4.14199	16.4601	4.96836e-05	0.00032852		C1orf226	0.0136596	4.14199	0.00341978	0.953367	0.990287		C1orf226	0.186534	4.14199	0.564937	0.452278	0.905809		C1orf226	-0.606785	4.14199	6.45625	0.0110563	0.0345576		C1orf226	-0.281195	4.14199	1.33621	0.247704	0.592191		C1orf226	-0.181192	4.14199	0.543928	0.46081	0.884723
C1orf95	-1.94404	0.816611	5.83592	0.0157022	0.0431227		C1orf95	-0.204574	0.816611	0.0827587	0.773593	0.939579		C1orf95	-0.862375	0.816611	1.2383	0.265798	0.836877		C1orf95	-1.87759	0.816611	5.80317	0.0159973	0.0464756		C1orf95	-1.88664	0.816611	5.22899	0.0222134	0.158594		C1orf95	-1.55797	0.816611	4.06934	0.0436684	0.43327
C1QTNF3	-2.49563	0.600664	10.8935	0.000965001	0.00430049		C1QTNF3	-0.316497	0.600664	0.270166	0.60322	0.885122		C1QTNF3	0.0375907	0.600664	0.00220177	0.962575	0.996089		C1QTNF3	-1.71958	0.600664	6.65141	0.00990774	0.0317458		C1QTNF3	-1.21504	0.600664	3.2201	0.072739	0.320749		C1QTNF3	-0.174371	0.600664	0.0508565	0.82158	0.975646
C1QTNF7	-2.56182	0.124924	8.78898	0.00303055	0.0112125		C1QTNF7	-1.05014	0.124924	2.14294	0.143228	0.670726		C1QTNF7	-0.444604	0.124924	0.289627	0.59046	0.939881		C1QTNF7	-5.63899	0.124924	23.1605	1.49027e-06	1.62628e-05		C1QTNF7	-1.4307	0.124924	3.33822	0.067688	0.307751		C1QTNF7	-0.619392	0.124924	0.628455	0.427923	0.870622
C1QTNF9B-AS1	2.04082	1.74987	21.4755	3.58381e-06	3.32664e-05		C1QTNF9B-AS1	1.41668	1.74987	9.27403	0.00232426	0.116857		C1QTNF9B-AS1	-0.514511	1.74987	0.893383	0.344562	0.862077		C1QTNF9B-AS1	1.94387	1.74987	19.7624	8.76893e-06	7.76888e-05		C1QTNF9B-AS1	0.513076	1.74987	0.927797	0.335436	0.674042		C1QTNF9B-AS1	-0.282117	1.74987	0.332792	0.56402	0.912257
C20orf85	1.13437	0.0663175	0.723881	0.394874	0.529664		C20orf85	-1.91184	0.0663175	1.51962	0.217677	0.716974		C20orf85	2.3094	0.0663175	3.33364	0.0678765	0.602127		C20orf85	-1.91184	0.0663175	1.75087	0.185768	0.310785		C20orf85	2.16573	0.0663175	2.98728	0.0839208	0.345535		C20orf85	4.20139	0.0663175	16.7397	4.28749e-05	0.0171601
C20orf96	-1.48028	3.44575	28.4043	9.84445e-08	1.32637e-06		C20orf96	-0.00325587	3.44575	0.000172877	0.98951	0.998126		C20orf96	-0.134928	3.44575	0.20969	0.647011	0.954076		C20orf96	-1.02066	3.44575	15.1678	9.83682e-05	0.000656174		C20orf96	-0.525033	3.44575	3.98831	0.0458171	0.243452		C20orf96	0.115729	3.44575	0.175632	0.675154	0.941632
C22orf15	1.7702	-0.0942245	1.21976	0.269409	0.399838		C22orf15	2.51094	-0.0942245	2.2972	0.129607	0.659205		C22orf15	0.446543	-0.0942245	0.140968	0.707321	0.964034		C22orf15	1.53581	-0.0942245	1.01638	0.313379	0.457854		C22orf15	4.57343	-0.0942245	8.46639	0.00361769	0.0449585		C22orf15	2.48525	-0.0942245	5.90585	0.0150907	0.283638
C22orf23	-1.09556	1.88371	7.08711	0.00776404	0.0242936		C22orf23	0.0457297	1.88371	0.0162677	0.898509	0.977495		C22orf23	-0.632186	1.88371	2.53128	0.111609	0.699576		C22orf23	-0.832525	1.88371	4.70547	0.0300668	0.0769656		C22orf23	0.16527	1.88371	0.202344	0.652835	0.872614		C22orf23	-0.993644	1.88371	6.72058	0.00953068	0.235962
C22orf31	2.68695	2.51324	60.1109	8.96613e-15	4.40473e-13		C22orf31	-0.422368	2.51324	0.924665	0.336253	0.76804		C22orf31	0.796159	2.51324	1.70618	0.191482	0.793088		C22orf31	2.31719	2.51324	44.1896	2.98067e-11	8.99357e-10		C22orf31	-1.27064	2.51324	6.03219	0.0140473	0.116519		C22orf31	0.591599	2.51324	1.02208	0.312026	0.797867
C2orf15	-1.46619	2.63812	17.954	2.26305e-05	0.000166643		C2orf15	-0.280024	2.63812	0.820817	0.364942	0.785203		C2orf15	-0.217484	2.63812	0.350819	0.55365	0.931366		C2orf15	-0.992657	2.63812	9.44488	0.00211739	0.00882041		C2orf15	-0.107842	2.63812	0.118627	0.730529	0.903322		C2orf15	0.14187	2.63812	0.173883	0.676683	0.941867
C2orf71	-2.47749	1.31845	17.0499	3.6411e-05	0.000252282		C2orf71	-0.0792099	1.31845	0.0302147	0.862004	0.965667		C2orf71	-0.170053	1.31845	0.115318	0.734169	0.969891		C2orf71	-2.14514	1.31845	15.4359	8.5351e-05	0.000579569		C2orf71	-0.947512	1.31845	3.38999	0.0655933	0.302267		C2orf71	-0.528992	1.31845	1.18597	0.276144	0.778005
C2orf81	-1.51869	2.97483	17.936	2.28462e-05	0.000167687		C2orf81	0.0182053	2.97483	0.00325911	0.954475	0.990569		C2orf81	-0.191362	2.97483	0.288984	0.590872	0.939881		C2orf81	-1.2363	2.97483	13.0312	0.000306336	0.00176173		C2orf81	0.0662632	2.97483	0.0418819	0.837845	0.945879		C2orf81	0.158812	2.97483	0.225568	0.63483	0.934527
C3orf18	-2.00606	4.84922	66.6924	3.17355e-16	1.86145e-14		C3orf18	-0.581471	4.84922	6.70967	0.00958916	0.272975		C3orf18	-0.0610547	4.84922	0.0697433	0.791711	0.980735		C3orf18	-1.39051	4.84922	35.9378	2.03723e-09	4.25193e-08		C3orf18	-0.228142	4.84922	1.0327	0.309525	0.64968		C3orf18	0.136254	4.84922	0.364072	0.546253	0.906426
C3orf52	1.72437	3.09806	39.3861	3.47761e-10	7.74523e-09		C3orf52	0.190644	3.09806	0.386894	0.533937	0.862123		C3orf52	-0.353799	3.09806	0.841479	0.358974	0.868748		C3orf52	1.66409	3.09806	37.0683	1.14064e-09	2.5404e-08		C3orf52	0.509711	3.09806	2.74137	0.0977811	0.374586		C3orf52	-0.202036	3.09806	0.32895	0.566278	0.912834
C3orf58	-1.45982	6.74338	44.6257	2.3854e-11	6.53129e-10		C3orf58	-0.441385	6.74338	4.33796	0.0372715	0.491275		C3orf58	-0.333106	6.74338	2.43869	0.118375	0.712715		C3orf58	-1.4117	6.74338	42.1691	8.37131e-11	2.36833e-09		C3orf58	-0.352863	6.74338	2.75699	0.0968302	0.372985		C3orf58	-0.550241	6.74338	6.68277	0.00973492	0.2366
C3orf67	-2.34385	0.904631	13.323	0.000262164	0.00139958		C3orf67	-0.300513	0.904631	0.391092	0.531726	0.861902		C3orf67	-0.697674	0.904631	1.31708	0.251116	0.825878		C3orf67	-1.91307	0.904631	11.3093	0.000771185	0.00384547		C3orf67	0.246683	0.904631	0.273919	0.600715	0.845349		C3orf67	0.18956	0.904631	0.143965	0.704371	0.947562
C3orf70	2.89796	1.6543	24.1854	8.74908e-07	9.42656e-06		C3orf70	0.213429	1.6543	0.101565	0.749959	0.932249		C3orf70	0.995112	1.6543	2.02267	0.154966	0.756528		C3orf70	2.35865	1.6543	15.7876	7.08671e-05	0.000493531		C3orf70	0.38735	1.6543	0.321721	0.570575	0.830327		C3orf70	-0.760441	1.6543	0.943909	0.331275	0.812396
C4A	-0.920994	6.28782	3.59182	0.0580646	0.123944		C4A	-0.687661	6.28782	2.02178	0.155057	0.679167		C4A	-0.653753	6.28782	1.82667	0.176521	0.778421		C4A	-1.45687	6.28782	8.78059	0.00304453	0.0118813		C4A	-0.940596	6.28782	3.7309	0.0534146	0.268911		C4A	-0.550938	6.28782	1.30501	0.253299	0.760681
C4B	-0.65833	7.23478	2.49654	0.114097	0.209337		C4B	-0.51772	7.23478	1.5509	0.213002	0.713983		C4B	-0.489459	7.23478	1.3865	0.238997	0.821704		C4B	-1.18617	7.23478	7.95657	0.00479132	0.0173497		C4B	-0.854513	7.23478	4.16791	0.0411967	0.228056		C4B	-0.448643	7.23478	1.16807	0.279798	0.779816
C4B_2	-0.65833	7.23478	2.49654	0.114097	0.209337		C4B_2	-0.51772	7.23478	1.5509	0.213002	0.713983		C4B_2	-0.489459	7.23478	1.3865	0.238997	0.821704		C4B_2	-1.18617	7.23478	7.95657	0.00479132	0.0173497		C4B_2	-0.854513	7.23478	4.16791	0.0411967	0.228056		C4B_2	-0.448643	7.23478	1.16807	0.279798	0.779816
C4orf19	-1.75274	4.72037	53.5875	2.47334e-13	9.6716e-12		C4orf19	-0.12074	4.72037	0.308998	0.578296	0.879082		C4orf19	-0.0066282	4.72037	0.000794662	0.977511	0.998074		C4orf19	-1.35162	4.72037	35.1622	3.03349e-09	6.11551e-08		C4orf19	-0.108816	4.72037	0.244309	0.621111	0.856105		C4orf19	0.317871	4.72037	1.95121	0.162456	0.689829
C4orf32	1.54093	2.85325	20.4415	6.14805e-06	5.30517e-05		C4orf32	-0.366974	2.85325	0.919538	0.337596	0.768706		C4orf32	0.215834	2.85325	0.228771	0.632437	0.950048		C4orf32	1.88436	2.85325	31.4228	2.0753e-08	3.51253e-07		C4orf32	0.0641975	2.85325	0.0284695	0.86601	0.955284		C4orf32	-0.0321117	2.85325	0.0054547	0.941125	0.991287
C5	-1.35612	2.35301	12.4448	0.000419156	0.00210087		C5	-0.771092	2.35301	4.6595	0.0308822	0.462316		C5	-0.705794	2.35301	4.41102	0.0357075	0.492712		C5	-1.10362	2.35301	9.50691	0.002047	0.00857622		C5	-0.338531	2.35301	0.914477	0.338929	0.67703		C5	-0.512819	2.35301	2.66181	0.102784	0.593822
C5orf34	-1.6226	1.2192	8.07517	0.00448758	0.0154717		C5orf34	-0.32329	1.2192	0.458427	0.49836	0.848367		C5orf34	-0.70468	1.2192	1.5846	0.208099	0.804995		C5orf34	-0.19913	1.2192	0.187918	0.664655	0.76773		C5orf34	1.21256	1.2192	8.23148	0.004117	0.0501954		C5orf34	-1.20664	1.2192	5.00025	0.0253436	0.356277
C5orf45	-1.3022	2.4626	14.0158	0.000181278	0.00101979		C5orf45	-0.0615939	2.4626	0.0413064	0.838948	0.958441		C5orf45	0.129355	2.4626	0.129786	0.718654	0.967112		C5orf45	-0.510238	2.4626	2.71023	0.0997068	0.195958		C5orf45	-0.194798	2.4626	0.372485	0.541653	0.817254		C5orf45	0.194816	2.4626	0.333759	0.563454	0.91199
C5orf46	2.19361	2.15964	7.09454	0.00773193	0.0242043		C5orf46	1.22858	2.15964	2.15213	0.142373	0.668763		C5orf46	2.41355	2.15964	5.58074	0.018159	0.38038		C5orf46	3.50754	2.15964	17.6766	2.61821e-05	0.000205708		C5orf46	3.30467	2.15964	15.7473	7.23908e-05	0.0020063		C5orf46	3.05759	2.15964	9.59484	0.00195125	0.11907
C5orf49	1.16128	3.14042	12.4546	0.000416967	0.00209145		C5orf49	0.063334	3.14042	0.0329668	0.855922	0.964028		C5orf49	0.58356	3.14042	2.30627	0.128853	0.726139		C5orf49	0.941357	3.14042	8.13896	0.00433242	0.0159598		C5orf49	-0.2202	3.14042	0.363348	0.546653	0.819677		C5orf49	1.31561	3.14042	13.4379	0.000246596	0.0381327
C6orf141	2.975	2.69789	45.8799	1.25732e-11	3.60962e-10		C6orf141	0.542174	2.69789	1.26272	0.261137	0.738277		C6orf141	0.0951352	2.69789	0.0255068	0.873111	0.988393		C6orf141	2.49534	2.69789	32.0619	1.49338e-08	2.59114e-07		C6orf141	1.56876	2.69789	11.4524	0.000714027	0.0128186		C6orf141	0.849224	2.69789	2.56678	0.10913	0.604529
C7orf31	-1.02193	3.25645	16.921	3.89674e-05	0.0002666		C7orf31	-0.30849	3.25645	1.805	0.17911	0.689845		C7orf31	0.309345	3.25645	1.41721	0.233864	0.818888		C7orf31	-0.981226	3.25645	16.7819	4.19303e-05	0.00031248		C7orf31	-0.355162	3.25645	2.20899	0.137209	0.442869		C7orf31	-0.286254	3.25645	1.22048	0.269266	0.774167
C7orf55-LUC7L2	-1.12565	4.87846	7.52853	0.00607294	0.0198417		C7orf55-LUC7L2	-0.250502	4.87846	0.388644	0.533013	0.862123		C7orf55-LUC7L2	0.500938	4.87846	1.47581	0.224431	0.818015		C7orf55-LUC7L2	-0.314809	4.87846	0.616039	0.432523	0.574334		C7orf55-LUC7L2	-0.398023	4.87846	0.966716	0.325501	0.665677		C7orf55-LUC7L2	0.031515	4.87846	0.00584046	0.939083	0.99105
C7orf61	-0.761642	1.73589	2.72224	0.0989588	0.187501		C7orf61	-0.0783374	1.73589	0.0324914	0.856953	0.964401		C7orf61	-0.36776	1.73589	0.630529	0.427161	0.898807		C7orf61	-2.00469	1.73589	15.7226	7.33413e-05	0.000507903		C7orf61	-1.09242	1.73589	4.87619	0.0272297	0.178442		C7orf61	-0.790128	1.73589	3.01746	0.0823721	0.547948
C8orf22	-5.39721	-0.0334352	16.8786	3.98479e-05	0.000271669		C8orf22	-0.911644	-0.0334352	1.39156	0.238141	0.72287		C8orf22	0.322541	-0.0334352	0.130486	0.717929	0.966788		C8orf22	-3.88544	-0.0334352	14.0219	0.000180693	0.00112073		C8orf22	-1.37508	-0.0334352	2.60901	0.106258	0.391012		C8orf22	-0.420751	-0.0334352	0.222022	0.637503	0.93532
C8orf34	-0.734358	1.94379	2.17785	0.14001	0.244671		C8orf34	-0.565705	1.94379	1.32056	0.250491	0.733839		C8orf34	-0.157434	1.94379	0.0806608	0.776404	0.976641		C8orf34	-1.44537	1.94379	7.98485	0.00471705	0.0171355		C8orf34	-0.844065	1.94379	2.70902	0.0997825	0.377913		C8orf34	-0.138854	1.94379	0.0668748	0.795943	0.968627
C8orf37	-1.07668	3.45417	17.3369	3.13052e-05	0.00022084		C8orf37	-0.00762373	3.45417	0.00104733	0.974183	0.99635		C8orf37	0.411372	3.45417	2.25501	0.133183	0.730466		C8orf37	-0.815027	3.45417	11.0138	0.00090436	0.00438306		C8orf37	-0.146457	3.45417	0.358046	0.549593	0.820771		C8orf37	0.182769	3.45417	0.472019	0.49206	0.892243
C9orf139	-2.12797	0.621005	10.4977	0.00119524	0.00516016		C9orf139	-1.61976	0.621005	7.04152	0.00796412	0.245194		C9orf139	-1.23695	0.621005	3.6347	0.0565868	0.568876		C9orf139	-1.69077	0.621005	8.22697	0.00412725	0.0153178		C9orf139	-1.06987	0.621005	3.23156	0.072232	0.319549		C9orf139	-0.566366	0.621005	1.04633	0.306355	0.795126
C9orf3	1.13248	5.19966	53.6063	2.44978e-13	9.60707e-12		C9orf3	-0.140212	5.19966	0.729585	0.393018	0.799042		C9orf3	0.080104	5.19966	0.192952	0.660471	0.955625		C9orf3	0.904368	5.19966	34.0877	5.26844e-09	1.01261e-07		C9orf3	-0.0271446	5.19966	0.0263923	0.870946	0.956214		C9orf3	-0.0825483	5.19966	0.217831	0.640697	0.935544
C9orf72	-1.67177	2.89345	27.1074	1.92458e-07	2.42722e-06		C9orf72	-0.484676	2.89345	2.90917	0.0880771	0.619757		C9orf72	-0.0417181	2.89345	0.0184531	0.891946	0.99073		C9orf72	-1.56153	2.89345	25.9514	3.50118e-07	4.4074e-06		C9orf72	-0.409746	2.89345	1.96724	0.160741	0.484037		C9orf72	-0.337271	2.89345	1.26851	0.260047	0.768451
C9orf9	-1.37413	4.0505	42.0382	8.95077e-11	2.21458e-09		C9orf9	-0.483712	4.0505	6.28297	0.0121904	0.308913		C9orf9	-0.153278	4.0505	0.536279	0.463979	0.910404		C9orf9	-1.02319	4.0505	26.4161	2.75239e-07	3.58417e-06		C9orf9	-0.0267949	4.0505	0.0195331	0.888849	0.964493		C9orf9	-0.0942763	4.0505	0.224448	0.635671	0.934606
CA12	4.74781	4.16539	99.1874	2.297e-23	3.29028e-21		CA12	2.45068	4.16539	25.7795	3.82739e-07	0.000118371		CA12	0.402323	4.16539	0.4373	0.508429	0.926337		CA12	4.65242	4.16539	95.7192	1.32391e-22	2.17058e-20		CA12	4.9178	4.16539	105.532	9.33846e-25	2.11796e-21		CA12	1.09649	4.16539	4.05092	0.0441474	0.435963
CA13	2.41709	2.21355	18.4672	1.72854e-05	0.000133194		CA13	0.411463	2.21355	0.497984	0.480387	0.837833		CA13	0.391685	2.21355	0.311685	0.576648	0.936684		CA13	1.66283	2.21355	8.83141	0.00296089	0.0116081		CA13	-0.0994011	2.21355	0.0261908	0.871435	0.956325		CA13	0.377435	2.21355	0.319857	0.571693	0.914553
CA3	-1.8969	3.05318	19.6707	9.20001e-06	7.5902e-05		CA3	-0.805901	3.05318	3.98176	0.0459956	0.525896		CA3	-0.888244	3.05318	3.46015	0.0628645	0.586333		CA3	-1.36515	3.05318	11.0745	0.000875232	0.00426715		CA3	-0.816005	3.05318	4.00198	0.0454468	0.242901		CA3	-0.289828	3.05318	0.428163	0.512892	0.897847
CA5B	-1.22759	4.18646	22.1438	2.52969e-06	2.43279e-05		CA5B	-0.593939	4.18646	5.60606	0.0178985	0.373459		CA5B	-0.244341	4.18646	0.864542	0.352471	0.864879		CA5B	-1.18538	4.18646	21.2372	4.05806e-06	3.94726e-05		CA5B	-0.927517	4.18646	12.6708	0.000371414	0.00760031		CA5B	-0.617318	4.18646	5.57513	0.0182173	0.302974
CA8	-1.28801	2.01116	10.313	0.00132094	0.005628		CA8	-0.306674	2.01116	0.729061	0.393188	0.799042		CA8	-0.205288	2.01116	0.224707	0.635477	0.950885		CA8	-1.85072	2.01116	20.3736	6.37014e-06	5.89693e-05		CA8	-0.256164	2.01116	0.476542	0.489993	0.782964		CA8	0.392171	2.01116	1.02198	0.312049	0.797867
CA9	-1.21353	8.67711	23.6826	1.13604e-06	1.19192e-05		CA9	-0.00812002	8.67711	0.00109663	0.973583	0.996129		CA9	-0.283894	8.67711	1.31638	0.251243	0.825878		CA9	-0.22178	8.67711	0.817006	0.366057	0.511113		CA9	0.481961	8.67711	3.84823	0.0497986	0.257314		CA9	0.287449	8.67711	1.3596	0.243607	0.751191
CACHD1	-1.13883	5.11103	14.3756	0.000149728	0.000859704		CACHD1	-0.334756	5.11103	1.31159	0.252108	0.735148		CACHD1	-0.23429	5.11103	0.630208	0.427279	0.898807		CACHD1	-0.917026	5.11103	9.64354	0.00190019	0.00808588		CACHD1	-0.56657	5.11103	3.65121	0.0560286	0.276145		CACHD1	-0.470088	5.11103	2.55812	0.109729	0.605232
CACNA1D	-1.139	2.6258	6.6119	0.0101299	0.0302232		CACNA1D	-0.711304	2.6258	2.73575	0.0981256	0.635358		CACNA1D	-0.528865	2.6258	1.44608	0.229158	0.818888		CACNA1D	-1.15955	2.6258	7.04887	0.00793151	0.0264151		CACNA1D	-1.19905	2.6258	6.91087	0.00856733	0.0843591		CACNA1D	-0.457761	2.6258	1.1496	0.283633	0.780452
CACNA1H	-0.920278	0.670445	2.33412	0.126567	0.226353		CACNA1H	-0.308313	0.670445	0.298432	0.584867	0.8807		CACNA1H	-0.71997	0.670445	0.892868	0.344701	0.862077		CACNA1H	-1.8357	0.670445	8.43896	0.00367267	0.0138673		CACNA1H	-1.12668	0.670445	3.1339	0.0766803	0.329186		CACNA1H	-0.820174	0.670445	1.32798	0.249165	0.756838
CACNA2D4	-1.59786	3.59189	17.4673	2.92291e-05	0.000208034		CACNA2D4	-0.987618	3.59189	7.16527	0.00743284	0.234913		CACNA2D4	-0.0837311	3.59189	0.0494161	0.824082	0.983817		CACNA2D4	-1.40876	3.59189	14.3284	0.000153535	0.000968615		CACNA2D4	-1.14349	3.59189	9.1595	0.0024743	0.0340448		CACNA2D4	-0.189021	3.59189	0.260097	0.610054	0.926643
CACNB2	-1.19483	4.01296	17.6127	2.70769e-05	0.000194851		CACNB2	-0.436763	4.01296	2.58236	0.10806	0.645741		CACNB2	-0.0403513	4.01296	0.0212343	0.884142	0.988693		CACNB2	-1.78052	4.01296	37.6073	8.65188e-10	1.9955e-08		CACNB2	-1.27739	4.01296	19.084	1.25086e-05	0.000443274		CACNB2	-0.600715	4.01296	4.70886	0.0300075	0.375828
CACNB4	-1.58763	0.0987293	2.9025	0.0884421	0.171913		CACNB4	-0.606192	0.0987293	0.507567	0.476194	0.83642		CACNB4	-0.322005	0.0987293	0.107376	0.743151	0.971384		CACNB4	-5.32887	0.0987293	16.4652	4.95524e-05	0.000361172		CACNB4	-0.784595	0.0987293	0.761282	0.382928	0.710995		CACNB4	-0.253994	0.0987293	0.0750435	0.78413	0.965302
CACNG4	1.98023	1.69091	14.734	0.000123795	0.000729584		CACNG4	0.533417	1.69091	0.856152	0.354818	0.780404		CACNG4	0.689465	1.69091	0.711502	0.398946	0.888219		CACNG4	2.74192	1.69091	31.0924	2.46039e-08	4.0731e-07		CACNG4	1.19762	1.69091	4.62551	0.0315	0.193785		CACNG4	1.49232	1.69091	4.56949	0.0325463	0.389868
CADM2	-1.30694	3.21896	16.2697	5.49363e-05	0.000357943		CADM2	-0.43738	3.21896	2.06573	0.150643	0.677848		CADM2	0.264379	3.21896	0.580512	0.446112	0.90567		CADM2	-0.808552	3.21896	6.94006	0.00842862	0.0277514		CADM2	-0.421391	3.21896	1.84148	0.174777	0.503361		CADM2	0.164958	3.21896	0.239429	0.624619	0.931823
CALCB	2.23172	2.74752	30.598	3.17421e-08	4.68997e-07		CALCB	-0.164693	2.74752	0.145347	0.703022	0.919966		CALCB	-2.23366	2.74752	13.3044	0.000264786	0.0610714		CALCB	1.13619	2.74752	7.84008	0.00511004	0.0182695		CALCB	-0.882428	2.74752	3.51741	0.0607273	0.289652		CALCB	-1.49961	2.74752	8.3597	0.00383635	0.155106
CALD1	1.00457	9.6567	16.3599	5.23826e-05	0.000343695		CALD1	0.947674	9.6567	14.5873	0.000133815	0.0144521		CALD1	0.48239	9.6567	3.79586	0.0513794	0.562662		CALD1	1.89944	9.6567	55.8993	7.62782e-14	3.77452e-12		CALD1	1.20116	9.6567	23.1947	1.46399e-06	6.79931e-05		CALD1	0.34475	9.6567	1.94507	0.163119	0.69087
CAMK1D	2.17181	1.10292	17.4686	2.92089e-05	0.000208034		CAMK1D	-0.0847582	1.10292	0.0151943	0.901897	0.977564		CAMK1D	0.611913	1.10292	0.776457	0.378227	0.878054		CAMK1D	2.33677	1.10292	21.6484	3.27487e-06	3.28888e-05		CAMK1D	-0.997886	1.10292	1.4568	0.227441	0.571411		CAMK1D	0.95448	1.10292	2.37746	0.123098	0.629742
CAMK2B	1.08876	1.63383	3.10649	0.0779806	0.156119		CAMK2B	-0.0271136	1.63383	0.00187009	0.965507	0.99385		CAMK2B	0.927477	1.63383	1.39382	0.237761	0.821704		CAMK2B	1.46739	1.63383	5.73397	0.0166398	0.0480039		CAMK2B	-0.403485	1.63383	0.35633	0.550552	0.821571		CAMK2B	0.572588	1.63383	0.54899	0.458731	0.884117
CAMK2D	1.12592	5.494	32.4105	1.2481e-08	2.03402e-07		CAMK2D	0.0350934	5.494	0.0303451	0.861709	0.965591		CAMK2D	-0.337086	5.494	2.47236	0.115864	0.708616		CAMK2D	0.804291	5.494	16.594	4.62961e-05	0.000339939		CAMK2D	-0.0921259	5.494	0.201614	0.653422	0.872663		CAMK2D	-0.31201	5.494	2.22982	0.13537	0.64886
CAMK2N1	3.33572	0.373922	17.9447	2.2742e-05	0.000167183		CAMK2N1	0.17889	0.373922	0.0280803	0.86692	0.966971		CAMK2N1	0.265694	0.373922	0.0449375	0.832119	0.983899		CAMK2N1	2.87781	0.373922	12.7334	0.000359187	0.00201967		CAMK2N1	1.73019	0.373922	3.49417	0.0615853	0.291098		CAMK2N1	-3.3819	0.373922	4.42847	0.0353442	0.400008
CAMKK1	2.19358	0.668393	11.6754	0.00063331	0.00301016		CAMKK1	1.63859	0.668393	5.72627	0.0167129	0.36549		CAMKK1	0.0514932	0.668393	0.00292964	0.956835	0.996089		CAMKK1	2.39036	0.668393	15.2522	9.4068e-05	0.000630269		CAMKK1	1.07343	0.668393	1.93762	0.163928	0.48791		CAMKK1	0.747413	0.668393	0.899645	0.342877	0.819381
CAND2	-1.5055	3.72977	30.07	4.16733e-08	5.98828e-07		CAND2	-0.13347	3.72977	0.292708	0.58849	0.881142		CAND2	0.13304	3.72977	0.24024	0.624033	0.946842		CAND2	-1.09762	3.72977	17.8261	2.42044e-05	0.000192842		CAND2	-0.5096	3.72977	3.86651	0.0492588	0.255338		CAND2	0.358502	3.72977	1.91308	0.166622	0.695662
CAPG	0.8593	3.99728	12.9433	0.000321064	0.00167525		CAPG	0.786878	3.99728	10.798	0.00101608	0.0652211		CAPG	-0.0374946	3.99728	0.0162981	0.898415	0.991455		CAPG	0.906721	3.99728	14.7179	0.000124858	0.000806009		CAPG	1.2634	3.99728	28.0205	1.20035e-07	7.25971e-06		CAPG	0.274683	3.99728	1.01545	0.313601	0.798604
CAPN2	1.38066	8.03316	22.7017	1.89201e-06	1.8798e-05		CAPN2	0.496655	8.03316	3.01661	0.0824158	0.607117		CAPN2	0.47953	8.03316	2.78472	0.0951671	0.674026		CAPN2	1.30801	8.03316	20.4516	6.11582e-06	5.70028e-05		CAPN2	1.40335	8.03316	23.4014	1.31485e-06	6.14864e-05		CAPN2	0.541088	8.03316	3.55358	0.0594172	0.488452
CAPN3	-1.40354	4.78938	45.7457	1.34647e-11	3.84932e-10		CAPN3	-0.236701	4.78938	1.47914	0.223909	0.717527		CAPN3	-0.0371444	4.78938	0.0285651	0.865787	0.987877		CAPN3	-1.54908	4.78938	55.7305	8.31205e-14	4.05413e-12		CAPN3	-0.518462	4.78938	6.69629	0.00966136	0.090921		CAPN3	-0.323845	4.78938	2.24409	0.134126	0.64551
CAPS	-1.4894	3.05786	10.8889	0.000967419	0.00430639		CAPS	0.276368	3.05786	0.469386	0.49327	0.844435		CAPS	-0.114128	3.05786	0.0744396	0.784979	0.979101		CAPS	-0.697081	3.05786	2.76894	0.0961096	0.190761		CAPS	0.0498405	3.05786	0.0145905	0.903857	0.969318		CAPS	0.912882	3.05786	5.25625	0.021868	0.329912
CAPS2	-2.87341	1.9179	25.9821	3.44598e-07	4.04387e-06		CAPS2	-0.178654	1.9179	0.17498	0.675723	0.908047		CAPS2	-0.195256	1.9179	0.175093	0.675625	0.957143		CAPS2	-2.09033	1.9179	17.7043	2.58039e-05	0.000203441		CAPS2	0.00108867	1.9179	3.12139e-06	0.99859	0.999699		CAPS2	0.0101846	1.9179	0.000525802	0.981706	0.998285
CARD10	-1.55756	4.54031	32.5873	1.13956e-08	1.87284e-07		CARD10	-0.279005	4.54031	1.19663	0.273996	0.743115		CARD10	-0.0986597	4.54031	0.137589	0.710689	0.964598		CARD10	-1.33266	4.54031	25.1839	5.21161e-07	6.3321e-06		CARD10	-0.497127	4.54031	3.6247	0.0569277	0.279161		CARD10	-0.0212608	4.54031	0.00664955	0.935009	0.990597
CARD19	1.80702	4.1832	20.1717	7.07942e-06	6.02482e-05		CARD19	1.02785	4.1832	6.59169	0.0102456	0.278943		CARD19	0.0938816	4.1832	0.0460115	0.830155	0.983899		CARD19	1.554	4.1832	15.0651	0.000103866	0.000690138		CARD19	0.485501	4.1832	1.43721	0.230591	0.573736		CARD19	-0.0196304	4.1832	0.00208005	0.963623	0.994697
CARF	-2.04011	3.68689	57.7465	2.98174e-14	1.35704e-12		CARF	-0.30357	3.68689	1.81101	0.178387	0.689845		CARF	-0.0955198	3.68689	0.161753	0.687547	0.959621		CARF	-1.7809	3.68689	50.01	1.52967e-12	6.0511e-11		CARF	-0.622854	3.68689	6.77062	0.00926705	0.0886199		CARF	-0.0982011	3.68689	0.184881	0.667212	0.939855
CASC1	-1.92691	1.32542	8.10198	0.0044217	0.015295		CASC1	0.142417	1.32542	0.0724497	0.787803	0.943821		CASC1	0.811873	1.32542	2.44076	0.118219	0.712715		CASC1	-1.35151	1.32542	5.05907	0.0244973	0.0655099		CASC1	0.440635	1.32542	0.692054	0.405467	0.726306		CASC1	0.543473	1.32542	1.14531	0.284533	0.781732
CASC5	1.6622	1.2766	2.68657	0.101197	0.190892		CASC5	2.86865	1.2766	10.4413	0.00123226	0.07486		CASC5	0.448308	1.2766	0.179473	0.671827	0.957143		CASC5	3.1374	1.2766	13.315	0.000263293	0.00155508		CASC5	5.94921	1.2766	65.5661	5.61976e-16	1.8208e-13		CASC5	0.12649	1.2766	0.0154775	0.900992	0.987276
CASP4	1.65559	3.81659	23.2371	1.43206e-06	1.46412e-05		CASP4	0.625945	3.81659	3.20776	0.0732896	0.591256		CASP4	0.60837	3.81659	2.29288	0.129969	0.727265		CASP4	1.60772	3.81659	21.9648	2.77703e-06	2.83282e-05		CASP4	0.840168	3.81659	5.69445	0.0170187	0.132111		CASP4	1.15587	3.81659	9.02858	0.00265791	0.136486
CASQ1	-1.79098	0.126715	4.68607	0.030408	0.0738124		CASQ1	-2.78071	0.126715	9.27172	0.00232719	0.116857		CASQ1	-1.71064	0.126715	2.18473	0.139385	0.734356		CASQ1	-3.06341	0.126715	11.3366	0.000759943	0.00380335		CASQ1	-1.16933	0.126715	2.12239	0.14516	0.457148		CASQ1	0.544028	0.126715	0.40802	0.522976	0.9007
CASQ2	-0.978199	1.79964	2.80553	0.0939399	0.17987		CASQ2	-0.495491	1.79964	0.754753	0.384975	0.793749		CASQ2	-1.01917	1.79964	2.49734	0.114038	0.7057		CASQ2	-2.09228	1.79964	11.2438	0.000798915	0.00395285		CASQ2	-0.785123	1.79964	1.7978	0.179978	0.509855		CASQ2	-0.643227	1.79964	1.11977	0.289969	0.784845
CAV1	3.14587	3.92149	91.8366	9.41387e-22	1.17527e-19		CAV1	2.80444	3.92149	71.1384	3.33028e-17	1.13296e-13		CAV1	-0.863166	3.92149	4.20027	0.0404175	0.515097		CAV1	3.84035	3.92149	142.684	6.8921e-33	4.26308e-30		CAV1	3.63571	3.92149	124.5	6.5493e-29	1.78246e-25		CAV1	0.0411885	3.92149	0.0130437	0.909072	0.988341
CAV2	1.20488	5.96221	45.0782	1.8932e-11	5.27923e-10		CAV2	0.393016	5.96221	4.69662	0.0302219	0.460067		CAV2	0.0837642	5.96221	0.175268	0.675472	0.957143		CAV2	1.67312	5.96221	87.1241	1.01919e-20	1.29618e-18		CAV2	0.515303	5.96221	7.94666	0.00481763	0.05637		CAV2	0.323359	5.96221	2.77852	0.0955365	0.576524
CAV3	3.59854	-0.039727	14.8596	0.000115817	0.000688525		CAV3	-1.8937	-0.039727	1.5309	0.215977	0.715598		CAV3	0	-0.039727	0	1	1		CAV3	4.20383	-0.039727	24.7833	6.41509e-07	7.63081e-06		CAV3	-1.8937	-0.039727	1.29018	0.256015	0.5985		CAV3	3.27684	-0.039727	3.00284	0.0831186	0.549195
CBARP	2.68949	1.45652	15.1729	9.81003e-05	0.000595693		CBARP	-0.856345	1.45652	1.03917	0.308014	0.756737		CBARP	-0.410654	1.45652	0.243039	0.62202	0.946842		CBARP	2.67377	1.45652	15.18	9.77327e-05	0.000652574		CBARP	0.461781	1.45652	0.356392	0.550517	0.821571		CBARP	-0.406289	1.45652	0.268131	0.604588	0.92609
CBL	1.10761	3.41904	13.4293	0.000247728	0.00133826		CBL	0.441741	3.41904	2.01487	0.155765	0.679167		CBL	-0.208749	3.41904	0.371005	0.542457	0.93103		CBL	0.999483	3.41904	11.0631	0.00088064	0.0042845		CBL	0.0554542	3.41904	0.0288383	0.865153	0.955136		CBL	0.0163359	3.41904	0.00252038	0.95996	0.994216
CBR3	2.80247	0.866728	14.5298	0.000137959	0.000801985		CBR3	0.661407	0.866728	0.683613	0.408345	0.805328		CBR3	4.0355	0.866728	4.37592	0.0364502	0.49453		CBR3	1.53383	0.866728	4.06562	0.0437647	0.103664		CBR3	0.729004	0.866728	0.788941	0.37442	0.704431		CBR3	2.39844	0.866728	1.4503	0.228479	0.739911
CBR4	-1.7887	5.5964	87.8304	7.13144e-21	7.64131e-19		CBR4	-0.224727	5.5964	1.64092	0.200199	0.707232		CBR4	-0.229582	5.5964	1.5763	0.209294	0.805753		CBR4	-1.7263	5.5964	84.4307	3.97915e-20	4.58884e-18		CBR4	-0.325156	5.5964	3.32523	0.0682243	0.308283		CBR4	-0.399005	5.5964	4.86691	0.0273765	0.363453
CBWD5	1.17732	4.31336	14.6466	0.000129667	0.000758931		CBWD5	0.339736	4.31336	1.18991	0.275348	0.743191		CBWD5	0.126966	4.31336	0.139204	0.709074	0.964518		CBWD5	1.08123	4.31336	12.4103	0.000426983	0.00233912		CBWD5	0.523005	4.31336	2.78215	0.0953199	0.369127		CBWD5	0.102942	4.31336	0.0943559	0.758711	0.958025
CBX7	-0.870365	2.7728	5.76414	0.0163565	0.0445871		CBX7	-0.0671847	2.7728	0.0385988	0.844246	0.960111		CBX7	-0.0806817	2.7728	0.0455002	0.831087	0.983899		CBX7	-1.13531	2.7728	9.882	0.00166903	0.00722858		CBX7	-0.733634	2.7728	3.97434	0.0461987	0.245096		CBX7	0.343843	2.7728	0.915402	0.338685	0.818545
CC2D2A	-1.38109	5.19294	40.5106	1.9555e-10	4.58801e-09		CC2D2A	-0.212484	5.19294	1.09398	0.29559	0.751589		CC2D2A	-0.142847	5.19294	0.47567	0.49039	0.920065		CC2D2A	-1.00362	5.19294	23.0309	1.59422e-06	1.72861e-05		CC2D2A	-0.138471	5.19294	0.452704	0.501054	0.789829		CC2D2A	0.0176924	5.19294	0.0076173	0.930451	0.990573
CCBE1	-1.07706	2.6727	10.705	0.00106845	0.0046932		CCBE1	0.083232	2.6727	0.0786885	0.779083	0.941545		CCBE1	-0.978787	2.6727	7.4674	0.00628263	0.262252		CCBE1	-1.35954	2.6727	17.2567	3.26543e-05	0.000250203		CCBE1	-0.334405	2.6727	1.11678	0.290613	0.631937		CCBE1	-0.632695	2.6727	3.78339	0.0517638	0.463728
CCBL1	-1.97961	4.5432	50.3722	1.2718e-12	4.42625e-11		CCBL1	-0.365104	4.5432	2.01928	0.155313	0.679167		CCBL1	0.264136	4.5432	0.910182	0.340066	0.860532		CCBL1	-1.6569	4.5432	37.2806	1.02295e-09	2.32004e-08		CCBL1	-0.742236	4.5432	7.97177	0.00475124	0.0558678		CCBL1	0.246473	4.5432	0.822893	0.364336	0.832636
CCDC102B	-2.80775	1.52811	17.3557	3.09973e-05	0.000218782		CCDC102B	-0.416197	1.52811	0.562551	0.453234	0.824184		CCDC102B	0.330251	1.52811	0.302372	0.582399	0.936756		CCDC102B	-1.57293	1.52811	7.06253	0.00787129	0.0262338		CCDC102B	-1.0183	1.52811	2.99322	0.0836136	0.344565		CCDC102B	-0.262959	1.52811	0.191396	0.661758	0.938792
CCDC103	-1.35255	2.86963	19.055	1.27005e-05	0.000101011		CCDC103	0.00123119	2.86963	2.2573e-05	0.996209	0.999415		CCDC103	-0.0143687	2.86963	0.00224547	0.962205	0.996089		CCDC103	-1.09974	2.86963	14.5569	0.000135991	0.000869624		CCDC103	0.455624	2.86963	3.04905	0.0807844	0.337731		CCDC103	0.442196	2.86963	2.60907	0.106254	0.601457
CCDC109B	1.17342	3.94984	12.2888	0.00045568	0.0022631		CCDC109B	0.762375	3.94984	5.08362	0.0241529	0.421925		CCDC109B	0.743222	3.94984	3.95176	0.0468224	0.547016		CCDC109B	1.47861	3.94984	19.718	8.97531e-06	7.90524e-05		CCDC109B	1.89519	3.94984	32.0038	1.5387e-08	1.16326e-06		CCDC109B	0.648153	3.94984	3.1129	0.0776747	0.534065
CCDC121	-1.08705	3.87442	15.9369	6.54879e-05	0.000417529		CCDC121	-0.493496	3.87442	3.57238	0.0587481	0.568424		CCDC121	0.134655	3.87442	0.239751	0.624386	0.946842		CCDC121	-1.49562	3.87442	29.4609	5.70572e-08	8.71419e-07		CCDC121	-0.391708	3.87442	2.18033	0.139784	0.447468		CCDC121	-0.00943446	3.87442	0.00122097	0.972126	0.995881
CCDC13	-2.6176	1.73825	19.8813	8.24041e-06	6.87948e-05		CCDC13	-0.53621	1.73825	1.26951	0.259858	0.737953		CCDC13	0.138494	1.73825	0.0825679	0.773847	0.976395		CCDC13	-3.53963	1.73825	31.9592	1.57443e-08	2.72581e-07		CCDC13	-1.12001	1.73825	4.63723	0.0312854	0.193273		CCDC13	-0.196253	1.73825	0.172117	0.678237	0.942067
CCDC136	-1.00991	3.31893	14.6609	0.000128687	0.000753839		CCDC136	-0.186857	3.31893	0.580646	0.446059	0.821376		CCDC136	-0.24568	3.31893	0.796654	0.372096	0.875275		CCDC136	-1.09247	3.31893	17.7749	2.48637e-05	0.000196827		CCDC136	-0.954261	3.31893	12.4931	0.000408447	0.00820997		CCDC136	-0.377316	3.31893	2.04151	0.153058	0.678884
CCDC137	0.965174	4.50641	28.5513	9.12463e-08	1.24168e-06		CCDC137	0.140179	4.50641	0.541898	0.461647	0.827899		CCDC137	0.315226	4.50641	2.06512	0.150703	0.751437		CCDC137	1.21025	4.50641	46.8519	7.65601e-12	2.57242e-10		CCDC137	0.598675	4.50641	10.0227	0.00154625	0.0235362		CCDC137	0.323818	4.50641	2.40909	0.120632	0.624643
CCDC141	-1.0199	0.739675	2.00165	0.157129	0.266975		CCDC141	-0.0908989	0.739675	0.0195213	0.888882	0.97453		CCDC141	-1.55414	0.739675	6.14472	0.0131805	0.3385		CCDC141	-1.82829	0.739675	5.89682	0.0151683	0.0445136		CCDC141	-0.749985	0.739675	1.06256	0.302633	0.64287		CCDC141	-0.943032	0.739675	2.80783	0.0938054	0.573198
CCDC148	-1.54435	3.90763	39.6458	3.04456e-10	6.88211e-09		CCDC148	-0.12932	3.90763	0.347742	0.555394	0.871882		CCDC148	-0.360877	3.90763	2.16186	0.141473	0.737423		CCDC148	-1.45453	3.90763	37.1509	1.09332e-09	2.44702e-08		CCDC148	-0.368887	3.90763	2.60753	0.106357	0.391234		CCDC148	-0.288495	3.90763	1.50873	0.219333	0.734934
CCDC15	-2.65146	1.98044	27.0111	2.02292e-07	2.52318e-06		CCDC15	0.299042	1.98044	0.72377	0.39491	0.799532		CCDC15	-0.266878	1.98044	0.47196	0.492087	0.920527		CCDC15	-1.77682	1.98044	16.9105	3.91833e-05	0.000293454		CCDC15	0.857059	1.98044	6.13727	0.0132361	0.111805		CCDC15	-0.724805	1.98044	3.64373	0.0562807	0.481632
CCDC150	-0.670822	0.448565	0.448112	0.503233	0.631734		CCDC150	0.482575	0.448565	0.296084	0.586348	0.8807		CCDC150	-0.469948	0.448565	0.246703	0.619406	0.946842		CCDC150	1.14359	0.448565	1.85473	0.173234	0.295818		CCDC150	2.35254	0.448565	8.54506	0.00346462	0.0436138		CCDC150	0.172727	0.448565	0.0420485	0.837527	0.978138
CCDC151	-2.50938	1.00931	10.2158	0.00139241	0.00588991		CCDC151	0.120542	1.00931	0.0479998	0.826581	0.954629		CCDC151	1.18786	1.00931	4.04289	0.0443577	0.536551		CCDC151	-1.55563	1.00931	5.67833	0.0171757	0.0491207		CCDC151	1.03639	1.00931	3.96224	0.0465319	0.246284		CCDC151	0.964237	1.00931	2.84592	0.091606	0.567398
CCDC152	-1.25129	4.50272	14.7998	0.000119548	0.000706998		CCDC152	0.0534366	4.50272	0.0296425	0.863304	0.965667		CCDC152	-0.171096	4.50272	0.288386	0.591257	0.939932		CCDC152	-0.970044	4.50272	9.23207	0.00237813	0.00971408		CCDC152	-0.0271871	4.50272	0.00754246	0.930793	0.979731		CCDC152	-0.314542	4.50272	0.985173	0.320925	0.805683
CCDC158	0.112066	0.255965	0.0288335	0.865164	0.91391		CCDC158	-1.15076	0.255965	2.20421	0.137634	0.664516		CCDC158	-0.712681	0.255965	1.0154	0.313612	0.854518		CCDC158	-2.53721	0.255965	7.99742	0.00468442	0.0170325		CCDC158	-1.10504	0.255965	1.81139	0.178341	0.50758		CCDC158	0.182851	0.255965	0.0969355	0.755539	0.958025
CCDC160	-1.36452	2.64419	11.2403	0.0008004	0.003671		CCDC160	0.266382	2.64419	0.544012	0.460775	0.827589		CCDC160	0.0187059	2.64419	0.00215393	0.962983	0.996089		CCDC160	-0.517971	2.64419	1.9169	0.166199	0.286501		CCDC160	-0.142662	2.64419	0.142376	0.70593	0.894441		CCDC160	-0.0945404	2.64419	0.0581716	0.80941	0.971799
CCDC171	-1.85174	3.24993	35.4292	2.64498e-09	4.94407e-08		CCDC171	-0.0753253	3.24993	0.0771114	0.781251	0.942198		CCDC171	0.0808936	3.24993	0.0685812	0.793414	0.980961		CCDC171	-1.85362	3.24993	37.2754	1.02569e-09	2.3224e-08		CCDC171	-0.925099	3.24993	9.9417	0.00161577	0.0241619		CCDC171	-0.204819	3.24993	0.46019	0.497535	0.894853
CCDC175	2.84153	-0.167509	11.9613	0.000543176	0.00263867		CCDC175	-0.650837	-0.167509	0.305459	0.58048	0.87937		CCDC175	0	-0.167509	0	1	1		CCDC175	1.63946	-0.167509	3.27755	0.0702338	0.150156		CCDC175	-1.17563	-0.167509	0.765834	0.381509	0.709328		CCDC175	2.37555	-0.167509	1.45217	0.22818	0.739911
CCDC18	0.50354	2.18138	0.956562	0.328055	0.46304		CCDC18	0.561052	2.18138	1.18767	0.2758	0.743191		CCDC18	-0.159273	2.18138	0.0679378	0.794363	0.981046		CCDC18	-0.0529665	2.18138	0.010315	0.919104	0.948303		CCDC18	1.53496	2.18138	9.14653	0.0024919	0.0340802		CCDC18	-0.756791	2.18138	1.54849	0.213359	0.731573
CCDC180	-4.81636	0.593489	6.10232	0.0135005	0.0381704		CCDC180	0.668978	0.593489	0.188807	0.663912	0.904592		CCDC180	5.25204	0.593489	5.20022	0.0225841	0.412547		CCDC180	-0.18327	0.593489	0.0140659	0.905592	0.938757		CCDC180	-0.0515668	0.593489	0.00110616	0.973468	0.990598		CCDC180	6.81441	0.593489	8.68869	0.00320191	0.1477
CCDC183	-1.60667	1.30809	6.02687	0.0140897	0.0393944		CCDC183	-0.581887	1.30809	0.935572	0.333419	0.766767		CCDC183	-1.4223	1.30809	4.69973	0.0301674	0.46991		CCDC183	-1.30135	1.30809	4.35189	0.0369679	0.0907558		CCDC183	-0.0312875	1.30809	0.0027657	0.958059	0.987783		CCDC183	-1.1194	1.30809	3.43106	0.063981	0.501818
CCDC191	-1.4118	3.72349	38.0948	6.73882e-10	1.4122e-08		CCDC191	-0.325176	3.72349	2.52869	0.111793	0.647801		CCDC191	0.0947244	3.72349	0.165766	0.683902	0.958692		CCDC191	-1.15776	3.72349	28.5487	9.13718e-08	1.34083e-06		CCDC191	-0.323636	3.72349	2.34339	0.125816	0.423451		CCDC191	-0.0140782	3.72349	0.00397957	0.9497	0.99212
CCDC24	-1.08919	3.50527	15.7804	7.11374e-05	0.000447544		CCDC24	-0.272587	3.50527	1.11829	0.290288	0.750272		CCDC24	0.0274495	3.50527	0.00846382	0.926699	0.994408		CCDC24	-0.922235	3.50527	11.975	0.000539181	0.00285271		CCDC24	-0.257253	3.50527	0.952901	0.328982	0.668776		CCDC24	0.284174	3.50527	1.02626	0.311038	0.797867
CCDC28A	-0.913311	5.15801	12.953	0.00031941	0.00166789		CCDC28A	-0.0810003	5.15801	0.107579	0.742918	0.93057		CCDC28A	0.234547	5.15801	0.836022	0.360537	0.869818		CCDC28A	-1.23529	5.15801	23.1873	1.46968e-06	1.60897e-05		CCDC28A	-0.126425	5.15801	0.257385	0.611922	0.851523		CCDC28A	0.148982	5.15801	0.344419	0.557289	0.911052
CCDC28B	-1.07213	6.1489	15.4625	8.41599e-05	0.000518461		CCDC28B	-0.186242	6.1489	0.484315	0.486474	0.840691		CCDC28B	0.0734331	6.1489	0.0716971	0.788882	0.980375		CCDC28B	-0.997744	6.1489	13.5041	0.000238046	0.00142828		CCDC28B	-0.477523	6.1489	3.13697	0.0765359	0.328923		CCDC28B	0.034668	6.1489	0.0161853	0.898765	0.986561
CCDC30	-1.78592	1.15785	11.4424	0.000717872	0.00334777		CCDC30	-0.541823	1.15785	1.48579	0.222871	0.717363		CCDC30	0.633683	1.15785	1.72731	0.188755	0.792294		CCDC30	-1.57411	1.15785	10.4235	0.00124421	0.00565692		CCDC30	-0.51492	1.15785	1.22408	0.268561	0.610214		CCDC30	-0.150924	1.15785	0.0947567	0.758215	0.958025
CCDC36	-1.65951	1.53536	12.7215	0.000361484	0.00185695		CCDC36	-0.787358	1.53536	3.43676	0.0637607	0.581428		CCDC36	0.607521	1.53536	1.0569	0.303923	0.848381		CCDC36	-2.11906	1.53536	20.2016	6.96957e-06	6.36951e-05		CCDC36	-0.277277	1.53536	0.435363	0.509369	0.795626		CCDC36	0.508291	1.53536	0.826451	0.363301	0.83257
CCDC42	-2.00984	1.24262	16.2147	5.65543e-05	0.000367697		CCDC42	0.215291	1.24262	0.307069	0.579485	0.87937		CCDC42	-0.607174	1.24262	0.657371	0.41749	0.894421		CCDC42	-1.59994	1.24262	12.2372	0.000468467	0.00253374		CCDC42	-0.494823	1.24262	1.31558	0.251388	0.595896		CCDC42	0.204232	1.24262	0.111392	0.738565	0.954907
CCDC57	-0.892754	3.7182	8.44508	0.00366032	0.013058		CCDC57	-0.630933	3.7182	4.37504	0.0364689	0.490081		CCDC57	-0.171197	3.7182	0.286561	0.592433	0.940434		CCDC57	-1.14409	3.7182	13.8766	0.000195215	0.00119904		CCDC57	-0.690225	3.7182	4.9867	0.0255429	0.171479		CCDC57	-0.251745	3.7182	0.647147	0.421135	0.866674
CCDC64	1.48171	3.36111	12.9327	0.000322887	0.00168282		CCDC64	0.530325	3.36111	1.60173	0.205658	0.710672		CCDC64	1.50284	3.36111	11.0889	0.000868482	0.104479		CCDC64	1.81086	3.36111	19.5155	9.97866e-06	8.67665e-05		CCDC64	0.489651	3.36111	1.3018	0.253884	0.597136		CCDC64	1.06793	3.36111	5.5888	0.0180756	0.302777
CCDC65	-0.621845	2.23562	2.01714	0.155531	0.264824		CCDC65	0.411717	2.23562	1.0777	0.299213	0.753385		CCDC65	0.295904	2.23562	0.39222	0.531135	0.93103		CCDC65	-0.141154	2.23562	0.119494	0.729583	0.816865		CCDC65	1.2636	2.23562	10.8957	0.000963866	0.0163619		CCDC65	1.28744	2.23562	9.48907	0.002067	0.12124
CCDC69	-0.988589	3.23011	6.67147	0.00979682	0.0293646		CCDC69	-0.286481	3.23011	0.603529	0.437235	0.818642		CCDC69	-0.0360325	3.23011	0.00839941	0.926977	0.994408		CCDC69	-1.28213	3.23011	11.1436	0.000843226	0.00414546		CCDC69	-0.068587	3.23011	0.0340121	0.853681	0.950751		CCDC69	0.0801385	3.23011	0.0440628	0.833737	0.977346
CCDC74A	-1.08086	5.28823	29.9793	4.36691e-08	6.25526e-07		CCDC74A	0.0438477	5.28823	0.054004	0.816237	0.952009		CCDC74A	-0.0759506	5.28823	0.12556	0.723081	0.967711		CCDC74A	-0.855503	5.28823	19.525	9.92908e-06	8.6488e-05		CCDC74A	-0.138996	5.28823	0.526204	0.468207	0.767714		CCDC74A	0.134135	5.28823	0.422396	0.515744	0.898392
CCDC74B	-1.07928	4.08014	25.2229	5.1072e-07	5.76566e-06		CCDC74B	-0.194345	4.08014	0.93272	0.334157	0.767092		CCDC74B	0.187391	4.08014	0.583382	0.44499	0.90501		CCDC74B	-1.23425	4.08014	33.7258	6.34537e-09	1.20261e-07		CCDC74B	-0.176863	4.08014	0.741903	0.389052	0.716487		CCDC74B	0.226182	4.08014	0.930449	0.334746	0.814813
CCDC85C	-1.34474	6.5306	26.502	2.63266e-07	3.17038e-06		CCDC85C	-0.238073	6.5306	0.877345	0.34893	0.774717		CCDC85C	-0.385678	6.5306	2.23709	0.134734	0.730934		CCDC85C	-0.675152	6.5306	6.97836	0.0082501	0.0272957		CCDC85C	-0.171892	6.5306	0.454844	0.500043	0.789396		CCDC85C	0.037941	6.5306	0.022111	0.881792	0.98335
CCDC88B	-1.65783	3.41504	15.5913	7.86156e-05	0.00049006		CCDC88B	-0.309668	3.41504	0.628612	0.427865	0.814484		CCDC88B	-0.522156	3.41504	1.70654	0.191435	0.793088		CCDC88B	-1.3824	3.41504	11.6696	0.000635285	0.00326348		CCDC88B	-0.399365	3.41504	1.00624	0.315806	0.656507		CCDC88B	-0.437105	3.41504	1.24924	0.263698	0.772531
CCHCR1	-1.28871	3.89373	13.3555	0.000257664	0.00138043		CCHCR1	-0.43996	3.89373	1.6961	0.192798	0.701712		CCHCR1	-0.339143	3.89373	0.942611	0.331607	0.860532		CCHCR1	-1.8819	3.89373	27.1928	1.84139e-07	2.51583e-06		CCHCR1	0.0979047	3.89373	0.0846253	0.771125	0.918706		CCHCR1	0.109581	3.89373	0.105208	0.745667	0.956431
CCK	4.58977	1.38936	43.4711	4.3027e-11	1.12368e-09		CCK	0.935374	1.38936	0.950844	0.329505	0.765494		CCK	4.04228	1.38936	4.60293	0.0319173	0.478338		CCK	4.69558	1.38936	46.2169	1.0586e-11	3.43806e-10		CCK	2.44185	1.38936	8.48829	0.00357439	0.0446651		CCK	2.96058	1.38936	2.28875	0.130315	0.640633
CCL2	3.05734	7.83965	41.4527	1.20758e-10	2.92919e-09		CCL2	1.70785	7.83965	14.2656	0.000158743	0.0159322		CCL2	0.117085	7.83965	0.0696546	0.79184	0.980735		CCL2	2.7314	7.83965	33.9881	5.54515e-09	1.05981e-07		CCL2	0.934763	7.83965	4.41632	0.0355967	0.208165		CCL2	0.0930021	7.83965	0.0440179	0.83382	0.977346
CCL20	7.37019	1.15993	34.0122	5.47688e-09	9.56731e-08		CCL20	2.55622	1.15993	2.3923	0.121934	0.650138		CCL20	0	1.15993	0	1	1		CCL20	8.02977	1.15993	42.2822	7.90104e-11	2.24462e-09		CCL20	0	1.15993	0	1	1		CCL20	0	1.15993	0	1	1
CCL28	-2.15043	3.59996	28.7603	8.19119e-08	1.12478e-06		CCL28	-0.230824	3.59996	0.399398	0.5274	0.860373		CCL28	-0.508656	3.59996	1.71288	0.190612	0.792294		CCL28	-2.0864	3.59996	27.6028	1.48963e-07	2.08121e-06		CCL28	-0.746072	3.59996	3.96061	0.0465768	0.246284		CCL28	-0.483351	3.59996	1.62293	0.202684	0.723281
CCNA1	3.23581	1.4924	21.4661	3.60131e-06	3.33832e-05		CCNA1	0.501539	1.4924	0.384603	0.53515	0.862123		CCNA1	-1.41438	1.4924	1.91398	0.166522	0.769676		CCNA1	3.22736	1.4924	21.5754	3.40181e-06	3.39632e-05		CCNA1	1.87582	1.4924	6.19833	0.0127871	0.109301		CCNA1	1.22074	1.4924	2.6509	0.103491	0.595228
CCNA2	0.486387	3.38556	1.38205	0.239753	0.366127		CCNA2	2.23261	3.38556	37.518	9.05751e-10	6.48708e-07		CCNA2	0.544419	3.38556	0.73925	0.389901	0.885138		CCNA2	1.87847	3.38556	26.0268	3.36707e-07	4.26224e-06		CCNA2	4.21393	3.38556	143.523	4.51763e-33	3.07379e-29		CCNA2	2.57331	3.38556	28.1437	1.12634e-07	0.000510907
CCNB1	0.557571	5.27191	3.99496	0.0456367	0.102412		CCNB1	0.644453	5.27191	5.35174	0.0207017	0.397358		CCNB1	0.265292	5.27191	0.745018	0.388058	0.884391		CCNB1	1.40075	5.27191	25.6105	4.17749e-07	5.18207e-06		CCNB1	2.8135	5.27191	98.1389	3.90033e-23	4.11295e-20		CCNB1	0.764807	5.27191	6.64329	0.00995298	0.236839
CCNB2	0.559619	3.09694	1.16651	0.28012	0.412094		CCNB2	1.7114	3.09694	12.1188	0.000499153	0.0375275		CCNB2	0.891166	3.09694	2.52711	0.111905	0.699816		CCNB2	1.70057	3.09694	12.0061	0.000530269	0.00281541		CCNB2	4.16584	3.09694	71.6572	2.56028e-17	1.08876e-14		CCNB2	1.0364	3.09694	3.67614	0.0551965	0.476897
CCNB3	-3.32714	0.477193	12.3553	0.000439745	0.00219116		CCNB3	-0.544172	0.477193	0.593139	0.441208	0.820271		CCNB3	-1.44554	0.477193	2.61929	0.105571	0.695328		CCNB3	-2.19266	0.477193	7.72806	0.00543692	0.0192994		CCNB3	-1.04104	0.477193	1.89216	0.168959	0.495836		CCNB3	0.0793527	0.477193	0.0111405	0.915941	0.988341
CCND3	0.693586	4.96861	15.474	8.36474e-05	0.00051599		CCND3	0.419816	4.96861	5.54361	0.0185482	0.377833		CCND3	0.435891	4.96861	4.38595	0.0362364	0.492712		CCND3	1.11558	4.96861	41.8162	1.00271e-10	2.78467e-09		CCND3	0.818526	4.96861	21.1562	4.23333e-06	0.000175098		CCND3	0.269784	4.96861	1.77573	0.182675	0.705456
CCNE2	-1.27171	0.919563	1.65474	0.198315	0.317715		CCNE2	2.20719	0.919563	9.60072	0.00194501	0.101799		CCNE2	-0.224818	0.919563	0.0590431	0.808015	0.981491		CCNE2	0.760573	0.919563	0.977092	0.322918	0.467326		CCNE2	3.17133	0.919563	20.64	5.54269e-06	0.000217991		CCNE2	0.141581	0.919563	0.0271281	0.869175	0.982189
CCNF	-0.0275243	2.49824	0.00330954	0.954124	0.972855		CCNF	0.179028	2.49824	0.143289	0.705033	0.920818		CCNF	0.397689	2.49824	0.555816	0.455951	0.906587		CCNF	0.421999	2.49824	0.831162	0.361937	0.506868		CCNF	1.89125	2.49824	17.1944	3.37433e-05	0.00103419		CCNF	0.146978	2.49824	0.0793435	0.778189	0.964486
CCNG2	-1.48483	5.67171	60.4303	7.62315e-15	3.77221e-13		CCNG2	-0.0596093	5.67171	0.111324	0.738642	0.930025		CCNG2	-0.199248	5.67171	1.16064	0.281332	0.837718		CCNG2	-1.62024	5.67171	72.0716	2.07524e-17	1.75403e-15		CCNG2	-0.192437	5.67171	1.12551	0.288735	0.630067		CCNG2	-0.342394	5.67171	3.52593	0.0604158	0.488452
CCNL1	1.13714	5.80683	47.9466	4.37997e-12	1.3639e-10		CCNL1	0.0658339	5.80683	0.153203	0.695493	0.916875		CCNL1	-0.0860605	5.80683	0.229346	0.632009	0.949899		CCNL1	0.810848	5.80683	24.4139	7.7705e-07	9.05316e-06		CCNL1	-0.0606443	5.80683	0.124221	0.724501	0.900531		CCNL1	-0.0118694	5.80683	0.00461633	0.945831	0.991737
CCR10	-1.73077	0.64124	6.71858	0.00954135	0.0287508		CCR10	-0.379495	0.64124	0.411607	0.521155	0.85707		CCR10	0.886476	0.64124	0.916325	0.338442	0.860532		CCR10	-2.40927	0.64124	12.135	0.000494832	0.00265733		CCR10	-0.99759	0.64124	2.41566	0.120128	0.414057		CCR10	0.722378	0.64124	0.66456	0.414955	0.864087
CD109	-1.02599	3.58649	8.821	0.00297783	0.0110747		CD109	-0.556029	3.58649	2.76379	0.0964194	0.635358		CD109	-0.769952	3.58649	5.25125	0.0219311	0.40745		CD109	-0.900648	3.58649	7.09969	0.00770972	0.0258091		CD109	-0.737518	3.58649	4.58851	0.032187	0.196501		CD109	-0.577056	3.58649	3.1301	0.0768592	0.532807
CD200	-1.44673	1.44711	6.15093	0.0131343	0.0373057		CD200	0.232109	1.44711	0.234993	0.627846	0.892986		CD200	0.903532	1.44711	3.08629	0.0789547	0.633874		CD200	0.547325	1.44711	1.43069	0.231652	0.366336		CD200	0.305423	1.44711	0.388052	0.533325	0.811255		CD200	0.225968	1.44711	0.186507	0.66584	0.939619
CD274	-2.15132	1.52752	9.58939	0.00195705	0.00780524		CD274	-0.391012	1.52752	0.395897	0.529216	0.860695		CD274	-0.0522035	1.52752	0.0056688	0.939983	0.995961		CD274	-0.506739	1.52752	0.655239	0.418246	0.560316		CD274	-1.16197	1.52752	3.0622	0.0801329	0.335833		CD274	-0.5627	1.52752	0.669731	0.413145	0.86363
CD300A	-3.66361	1.10453	22.4674	2.13743e-06	2.09961e-05		CD300A	0.123766	1.10453	0.0679037	0.794414	0.945951		CD300A	-0.350811	1.10453	0.367555	0.54434	0.93103		CD300A	-0.98577	1.10453	3.6048	0.0576131	0.128398		CD300A	0.139063	1.10453	0.0811232	0.775781	0.920954		CD300A	-0.00413725	1.10453	9.08181e-05	0.992396	1
CD3EAP	1.62389	2.70662	21.1425	4.26368e-06	3.86801e-05		CD3EAP	-0.036632	2.70662	0.00904679	0.924224	0.983764		CD3EAP	-0.175407	2.70662	0.127526	0.721011	0.967441		CD3EAP	1.45485	2.70662	16.9413	3.85544e-05	0.000289541		CD3EAP	0.158471	2.70662	0.165113	0.684492	0.885498		CD3EAP	-0.030242	2.70662	0.00436684	0.947312	0.991753
CD4	-1.76844	0.0510991	5.779	0.0162188	0.0442561		CD4	-0.537373	0.0510991	0.743987	0.388387	0.796622		CD4	0.299044	0.0510991	0.0583307	0.809154	0.981491		CD4	-1.1679	0.0510991	3.22894	0.0723475	0.153685		CD4	-1.27791	0.0510991	3.14493	0.0761635	0.328297		CD4	0.812377	0.0510991	0.593108	0.44122	0.877462
CD58	1.43527	4.15915	36.9401	1.21817e-09	2.42706e-08		CD58	0.32393	4.15915	1.7409	0.187025	0.6974		CD58	0.118121	4.15915	0.176354	0.674526	0.957143		CD58	1.04583	4.15915	19.4568	1.02899e-05	8.91875e-05		CD58	0.302372	4.15915	1.44819	0.228819	0.572701		CD58	-0.188193	4.15915	0.469293	0.493313	0.892457
CD68	1.8765	5.41146	29.3656	5.99327e-08	8.38195e-07		CD68	0.93876	5.41146	7.52742	0.0060767	0.209963		CD68	0.508622	5.41146	2.13877	0.143617	0.738568		CD68	1.44641	5.41146	17.7299	2.546e-05	0.000201196		CD68	1.63798	5.41146	22.4452	2.1622e-06	9.71062e-05		CD68	-0.0502497	5.41146	0.0208462	0.885199	0.98335
CD79B	-1.58312	2.82114	23.0403	1.58643e-06	1.60506e-05		CD79B	0.102005	2.82114	0.12804	0.720472	0.925884		CD79B	-0.0535749	2.82114	0.0246207	0.875316	0.988692		CD79B	-1.74156	2.82114	28.6667	8.597e-08	1.27161e-06		CD79B	-0.418064	2.82114	1.88636	0.169613	0.496579		CD79B	-0.190148	2.82114	0.339072	0.560365	0.911615
CD83	1.4152	5.20843	25.5826	4.23855e-07	4.88798e-06		CD83	-0.413887	5.20843	2.10889	0.146445	0.674849		CD83	0.532562	5.20843	3.47515	0.0622972	0.584246		CD83	0.923961	5.20843	11.0202	0.000901228	0.0043706		CD83	-0.16445	5.20843	0.329776	0.565791	0.82797		CD83	-0.171162	5.20843	0.356026	0.550722	0.90839
CD9	1.0138	7.28925	20.5489	5.81266e-06	5.06718e-05		CD9	0.387487	7.28925	3.02849	0.0818139	0.606521		CD9	-0.0112439	7.28925	0.00246355	0.960414	0.996089		CD9	0.800395	7.28925	12.8763	0.000332762	0.00188834		CD9	0.244518	7.28925	1.19886	0.27355	0.614591		CD9	-0.119791	7.28925	0.281857	0.595487	0.923439
CDC20	-1.41355	3.49268	5.37482	0.0204294	0.0534828		CDC20	2.08267	3.49268	19.3028	1.11542e-05	0.00209139		CDC20	0.653897	3.49268	1.27741	0.258381	0.829759		CDC20	2.1753	3.49268	21.2561	4.01829e-06	3.91416e-05		CDC20	4.75175	3.49268	97.8083	4.6092e-23	4.18146e-20		CDC20	1.48355	3.49268	7.81757	0.00517406	0.180195
CDC20B	-2.66931	3.27914	22.908	1.69942e-06	1.70795e-05		CDC20B	0.204869	3.27914	0.202682	0.652565	0.901939		CDC20B	-0.0286702	3.27914	0.00389736	0.950221	0.996089		CDC20B	-1.20366	3.27914	6.08433	0.0136386	0.0409429		CDC20B	0.851219	3.27914	3.56985	0.0588376	0.285066		CDC20B	1.61773	3.27914	13.2905	0.000266753	0.0393137
CDC25B	0.062697	2.83237	0.0409767	0.839583	0.896574		CDC25B	0.0503788	2.83237	0.026615	0.870407	0.967692		CDC25B	0.060517	2.83237	0.0250717	0.874189	0.988557		CDC25B	0.339675	2.83237	1.30658	0.253014	0.390411		CDC25B	1.32559	2.83237	20.9837	4.63218e-06	0.000188163		CDC25B	0.149035	2.83237	0.175372	0.675381	0.941696
CDC25C	-3.22377	0.81974	3.81666	0.0507452	0.111684		CDC25C	1.00821	0.81974	0.698705	0.403219	0.803957		CDC25C	2.32569	0.81974	2.56339	0.109364	0.697715		CDC25C	1.81876	0.81974	2.48942	0.114614	0.217103		CDC25C	5.02031	0.81974	18.9679	1.32933e-05	0.000465027		CDC25C	1.13625	0.81974	0.567545	0.451236	0.881485
CDC42EP2	2.72427	3.76038	68.6782	1.15914e-16	7.10524e-15		CDC42EP2	1.42747	3.76038	17.799	2.45513e-05	0.00367137		CDC42EP2	1.19543	3.76038	8.163	0.00427535	0.229051		CDC42EP2	2.69877	3.76038	67.5609	2.04282e-16	1.45543e-14		CDC42EP2	1.66837	3.76038	24.0387	9.44182e-07	4.63842e-05		CDC42EP2	1.03455	3.76038	6.48198	0.0108974	0.248811
CDC42EP3	-1.32046	4.78997	27.7034	1.41416e-07	1.83976e-06		CDC42EP3	-0.13351	4.78997	0.314541	0.574907	0.878533		CDC42EP3	-0.15602	4.78997	0.374498	0.540563	0.93103		CDC42EP3	-0.747994	4.78997	9.50367	0.00205061	0.00858344		CDC42EP3	-0.222935	4.78997	0.855934	0.354879	0.691168		CDC42EP3	-0.222019	4.78997	0.785534	0.375454	0.838946
CDC42SE1	1.37552	4.9973	37.3188	1.00313e-09	2.02328e-08		CDC42SE1	0.267969	4.9973	1.3734	0.241229	0.724808		CDC42SE1	0.0895813	4.9973	0.119032	0.730087	0.969118		CDC42SE1	1.04814	4.9973	21.7062	3.17765e-06	3.19833e-05		CDC42SE1	-0.0680959	4.9973	0.0841443	0.771758	0.919219		CDC42SE1	-0.179926	4.9973	0.497643	0.480538	0.888136
CDC45	-0.718286	1.10082	0.809791	0.368182	0.50354		CDC45	2.26854	1.10082	14.8107	0.000118858	0.0130437		CDC45	1.1436	1.10082	0.655084	0.418301	0.894444		CDC45	1.8198	1.10082	9.02575	0.00266202	0.0106512		CDC45	2.83109	1.10082	23.8767	1.0271e-06	4.93877e-05		CDC45	1.32451	1.10082	1.06654	0.301729	0.791427
CDC6	-0.709746	2.16461	1.3726	0.241366	0.367972		CDC6	1.64451	2.16461	9.16248	0.00247028	0.120592		CDC6	0.391248	2.16461	0.320589	0.571254	0.936378		CDC6	0.736855	2.16461	1.767	0.183753	0.30876		CDC6	1.96793	2.16461	12.9409	0.000321476	0.00681409		CDC6	0.963834	2.16461	2.21452	0.136718	0.651876
CDC7	-1.18274	2.80244	10.6329	0.00111091	0.00484372		CDC7	-0.145176	2.80244	0.192019	0.661242	0.903912		CDC7	-0.0362889	2.80244	0.0090316	0.924287	0.993735		CDC7	-0.725632	2.80244	4.55103	0.032899	0.0827522		CDC7	0.695462	2.80244	4.65468	0.030969	0.19221		CDC7	0.232948	2.80244	0.419391	0.517241	0.898739
CDCA2	1.25444	2.05584	3.20806	0.0732764	0.148954		CDCA2	2.38818	2.05584	13.6691	0.000218015	0.0201819		CDCA2	-0.752155	2.05584	0.877921	0.348772	0.86351		CDCA2	2.35673	2.05584	13.3813	0.000254146	0.00151155		CDCA2	4.86861	2.05584	62.9465	2.12396e-15	6.28322e-13		CDCA2	-0.00493328	2.05584	2.67313e-05	0.995875	1
CDCA3	-1.31698	2.67169	5.02572	0.0249735	0.0628701		CDCA3	1.02199	2.67169	4.19794	0.0404732	0.503621		CDCA3	0.409413	2.67169	0.562283	0.453342	0.905863		CDCA3	0.15259	2.67169	0.0870738	0.767931	0.845842		CDCA3	3.32488	2.67169	45.4567	1.56049e-11	2.23528e-09		CDCA3	-0.00251543	2.67169	1.7896e-05	0.996625	1
CDCA5	-0.371132	2.22467	0.607353	0.435786	0.568931		CDCA5	1.70339	2.22467	19.1172	1.22933e-05	0.00217256		CDCA5	-0.650236	2.22467	1.67963	0.194974	0.798555		CDCA5	0.966509	2.22467	5.67127	0.017245	0.0492384		CDCA5	2.4526	2.22467	41.6624	1.08476e-10	1.29486e-08		CDCA5	-0.452305	2.22467	0.993514	0.318885	0.804185
CDCA7	-0.0218696	1.25281	0.00100044	0.974767	0.984827		CDCA7	1.80654	1.25281	10.151	0.0014422	0.0833387		CDCA7	-0.671767	1.25281	0.679077	0.409905	0.889848		CDCA7	1.50339	1.25281	6.98948	0.00819902	0.0271604		CDCA7	3.00333	1.25281	31.9439	1.58691e-08	1.18652e-06		CDCA7	-0.526226	1.25281	0.522823	0.46964	0.887012
CDCA8	0.274895	2.31083	0.205568	0.650263	0.756064		CDCA8	1.89672	2.31083	12.8281	0.000341459	0.0285066		CDCA8	0.454956	2.31083	0.43863	0.507784	0.926337		CDCA8	2.01943	2.31083	14.8375	0.000117181	0.000764797		CDCA8	4.2327	2.31083	71.8653	2.30397e-17	1.01137e-14		CDCA8	0.395774	2.31083	0.378129	0.538606	0.904275
CDCP1	1.422	3.35819	12.6416	0.00037726	0.0019242		CDCP1	1.86721	3.35819	22.5319	2.06684e-06	0.000511373		CDCP1	0.312399	3.35819	0.556159	0.455812	0.906574		CDCP1	1.84521	3.35819	22.0233	2.69363e-06	2.76641e-05		CDCP1	2.78836	3.35819	50.6068	1.12854e-12	1.94394e-10		CDCP1	0.509026	3.35819	1.59993	0.205913	0.724944
CDH11	2.77273	2.94888	8.33583	0.00388706	0.0137676		CDH11	2.72144	2.94888	8.05625	0.00453468	0.178347		CDH11	3.98769	2.94888	13.9879	0.000183993	0.0549268		CDH11	3.94856	2.94888	15.7663	7.1669e-05	0.000498605		CDH11	2.806	2.94888	8.46774	0.00361501	0.0449585		CDH11	3.40017	2.94888	10.4491	0.00122711	0.0922567
CDH12	-0.815896	1.8312	1.98677	0.158679	0.268871		CDH12	-0.604561	1.8312	1.11626	0.290725	0.750272		CDH12	-0.352036	1.8312	0.306028	0.580128	0.936684		CDH12	-3.49849	1.8312	25.9254	3.54871e-07	4.46311e-06		CDH12	-1.94129	1.8312	9.43501	0.00212882	0.0302075		CDH12	-0.286749	1.8312	0.214261	0.643448	0.936418
CDH13	-0.789959	0.719768	0.524661	0.46886	0.60055		CDH13	2.06141	0.719768	5.70605	0.0169065	0.365762		CDH13	2.28666	0.719768	3.03954	0.0812591	0.641946		CDH13	2.069	0.719768	5.67003	0.0172571	0.0492626		CDH13	2.97775	0.719768	12.3951	0.000430468	0.00860178		CDH13	3.15841	0.719768	7.22855	0.00717531	0.206668
CDH19	1.15168	5.70768	19.0475	1.27504e-05	0.00010123		CDH19	-0.293884	5.70768	1.21569	0.270208	0.742037		CDH19	0.518007	5.70768	3.72461	0.0536162	0.568876		CDH19	0.338812	5.70768	1.65617	0.198121	0.326119		CDH19	0.129867	5.70768	0.237708	0.625866	0.858512		CDH19	0.101785	5.70768	0.144821	0.703535	0.947562
CDK1	-2.12154	4.73975	21.4555	3.62127e-06	3.34998e-05		CDK1	1.56788	4.73975	14.5098	0.000139433	0.0148235		CDK1	0.413277	4.73975	0.817922	0.365788	0.872506		CDK1	0.0951746	4.73975	0.0533916	0.817263	0.880409		CDK1	3.12714	4.73975	53.1076	3.15763e-13	6.31898e-11		CDK1	1.19225	4.73975	7.27163	0.00700521	0.206241
CDK14	1.89278	2.68346	16.925	3.88855e-05	0.000266174		CDK14	-0.214615	2.68346	0.191121	0.661986	0.903912		CDK14	-0.574983	2.68346	1.25041	0.263475	0.833903		CDK14	1.20527	2.68346	6.86704	0.00878002	0.0287139		CDK14	0.0661852	2.68346	0.0182295	0.892599	0.965529		CDK14	-0.0299305	2.68346	0.00386993	0.950397	0.992227
CDK18	-1.62639	7.299	66.7592	3.06782e-16	1.80723e-14		CDK18	-0.286823	7.299	2.23282	0.135107	0.66403		CDK18	-0.474019	7.299	5.87065	0.0153954	0.354676		CDK18	-1.1046	7.299	32.0864	1.47467e-08	2.56943e-07		CDK18	-0.368677	7.299	3.65734	0.0558228	0.27563		CDK18	-0.119055	7.299	0.378751	0.538273	0.904218
CDKL2	-2.08972	3.4361	43.9835	3.31151e-11	8.81273e-10		CDKL2	-0.0708009	3.4361	0.0696166	0.791896	0.944706		CDKL2	-0.445132	3.4361	2.2523	0.133416	0.730466		CDKL2	-1.92072	3.4361	40.4767	1.98975e-10	5.16728e-09		CDKL2	-0.451151	3.4361	2.59003	0.107538	0.392656		CDKL2	-0.315233	3.4361	1.23595	0.266254	0.774167
CDKL3	-1.42618	1.85643	9.79859	0.00174646	0.00710486		CDKL3	-0.127662	1.85643	0.0982457	0.753945	0.933185		CDKL3	-0.379096	1.85643	0.548549	0.458911	0.908873		CDKL3	-1.50955	1.85643	11.4927	0.000698691	0.00354239		CDKL3	-0.28132	1.85643	0.446916	0.503803	0.791749		CDKL3	-0.0591171	1.85643	0.0158085	0.899944	0.987218
CDKN1A	3.00801	5.2824	29.8695	4.62136e-08	6.57132e-07		CDKN1A	2.23377	5.2824	17.3071	3.17998e-05	0.00455507		CDKN1A	1.16438	5.2824	4.61194	0.0317501	0.477937		CDKN1A	3.09838	5.2824	31.4829	2.01207e-08	3.42254e-07		CDKN1A	1.76381	5.2824	10.9763	0.000922843	0.0157963		CDKN1A	2.61793	5.2824	22.4325	2.17655e-06	0.00227835
CDKN1C	-2.84471	8.48196	97.3574	5.78775e-23	7.72154e-21		CDKN1C	0.0805087	8.48196	0.0907922	0.763172	0.935745		CDKN1C	-0.426601	8.48196	2.51933	0.112458	0.701425		CDKN1C	-2.8434	8.48196	97.447	5.53174e-23	9.97585e-21		CDKN1C	-0.436739	8.48196	2.6549	0.103231	0.384869		CDKN1C	-0.255043	8.48196	0.905705	0.341257	0.818545
CDKN2A	1.00466	4.45693	13.3263	0.000261707	0.00139824		CDKN2A	0.903654	4.45693	10.7547	0.00104014	0.0664518		CDKN2A	0.431883	4.45693	1.99707	0.157604	0.761195		CDKN2A	1.1357	4.45693	17.0886	3.56756e-05	0.000270158		CDKN2A	0.597063	4.45693	4.52659	0.033372	0.200056		CDKN2A	0.274711	4.45693	0.842851	0.358583	0.829428
CDKN2B	3.26432	4.74121	60.0308	9.33848e-15	4.55477e-13		CDKN2B	1.13333	4.74121	7.70798	0.00549772	0.202197		CDKN2B	0.46542	4.74121	1.32334	0.249994	0.825878		CDKN2B	2.92661	4.74121	49.2335	2.27231e-12	8.51835e-11		CDKN2B	0.613009	4.74121	2.17891	0.139913	0.447565		CDKN2B	-0.0423795	4.74121	0.0110153	0.916412	0.988341
CDKN2C	-1.80436	1.50613	10.7568	0.00103894	0.00458281		CDKN2C	0.471582	1.50613	1.43263	0.231335	0.719489		CDKN2C	-1.08612	1.50613	5.89856	0.0151533	0.351288		CDKN2C	-0.93795	1.50613	4.16867	0.041178	0.0989494		CDKN2C	1.31448	1.50613	12.6497	0.000375624	0.00765374		CDKN2C	-0.723049	1.50613	3.52296	0.0605243	0.488452
CDKN2D	-0.925696	2.5126	6.52258	0.0106513	0.0314957		CDKN2D	0.569071	2.5126	3.28731	0.0698172	0.587525		CDKN2D	0.0623215	2.5126	0.0247869	0.874899	0.988692		CDKN2D	-0.746527	2.5126	4.63131	0.0313936	0.0797469		CDKN2D	1.0685	2.5126	11.8465	0.000577702	0.0107838		CDKN2D	0.0609243	2.5126	0.026769	0.870036	0.982372
CDKN3	1.91633	4.62415	31.5929	1.90123e-08	2.97721e-07		CDKN3	0.818258	4.62415	5.75777	0.0164159	0.361467		CDKN3	1.16191	4.62415	9.68576	0.00185701	0.155989		CDKN3	1.54186	4.62415	20.6007	5.65747e-06	5.3131e-05		CDKN3	1.99219	4.62415	33.7807	6.16881e-09	5.08759e-07		CDKN3	0.785091	4.62415	4.44182	0.0350689	0.399345
CDON	-1.13685	2.51407	8.50072	0.00355005	0.0127364		CDON	-0.357908	2.51407	0.9541	0.328678	0.764294		CDON	-0.365118	2.51407	0.769288	0.380437	0.879633		CDON	-0.634222	2.51407	2.9805	0.084273	0.172371		CDON	-0.649149	2.51407	2.85115	0.0913087	0.359312		CDON	-0.501912	2.51407	1.54642	0.213664	0.731825
CDR2L	0.746496	3.80785	11.1011	0.000862775	0.00390638		CDR2L	0.638022	3.80785	8.01065	0.00465032	0.181322		CDR2L	0.0291082	3.80785	0.0107078	0.917583	0.99252		CDR2L	1.06188	3.80785	23.7633	1.0894e-06	1.22821e-05		CDR2L	0.355755	3.80785	2.27154	0.131769	0.434589		CDR2L	-0.0843223	3.80785	0.098772	0.753308	0.957408
CDT1	-1.99988	3.4041	33.7707	6.20058e-09	1.06807e-07		CDT1	0.663502	3.4041	5.68316	0.0171285	0.365944		CDT1	-0.125917	3.4041	0.13618	0.712109	0.965366		CDT1	-0.900358	3.4041	8.89389	0.00286127	0.0112891		CDT1	1.13447	3.4041	16.7674	4.22529e-05	0.00126369		CDT1	0.578479	3.4041	3.45079	0.0632217	0.498003
CDX1	-2.52181	0.892437	18.3224	1.86501e-05	0.000142259		CDX1	-1.49798	0.892437	8.71197	0.00316128	0.140126		CDX1	0.711684	0.892437	1.08596	0.297368	0.845914		CDX1	-2.05097	0.892437	15.4451	8.4935e-05	0.000577609		CDX1	-0.553385	0.892437	1.37407	0.241114	0.584786		CDX1	1.5933	0.892437	7.71685	0.00547077	0.182914
CEL	-0.63442	0.0949324	0.782626	0.376339	0.511355		CEL	-0.558198	0.0949324	0.626025	0.428817	0.814484		CEL	-0.0554204	0.0949324	0.00402297	0.949427	0.996089		CEL	-2.09326	0.0949324	6.60824	0.0101508	0.0323494		CEL	-1.83796	0.0949324	4.36144	0.0367611	0.212392		CEL	0.126953	0.0949324	0.0240983	0.876635	0.982916
CELSR2	-0.978125	5.46039	25.5053	4.41159e-07	5.07035e-06		CELSR2	-0.224907	5.46039	1.43924	0.230263	0.719489		CELSR2	-0.369855	5.46039	3.52952	0.0602852	0.579946		CELSR2	-1.07837	5.46039	31.1613	2.37455e-08	3.95518e-07		CELSR2	-0.905906	5.46039	21.3724	3.78171e-06	0.000159324		CELSR2	-0.394837	5.46039	4.16883	0.0411743	0.422764
CELSR3	-0.0356384	0.0442962	0.0024039	0.960896	0.976905		CELSR3	-0.0910586	0.0442962	0.0159768	0.899416	0.977495		CELSR3	-0.241863	0.0442962	0.0326034	0.85671	0.987014		CELSR3	-2.09486	0.0442962	5.64712	0.0174841	0.0497643		CELSR3	0.496187	0.0442962	0.498589	0.480121	0.776171		CELSR3	1.09479	0.0442962	1.11429	0.291151	0.784863
CEMIP	-5.91378	0.230751	8.28599	0.00399522	0.0140701		CEMIP	-0.70729	0.230751	0.202752	0.652509	0.901939		CEMIP	-1.68229	0.230751	0.750892	0.386194	0.882952		CEMIP	-0.105604	0.230751	0.00463674	0.945711	0.964204		CEMIP	-2.82668	0.230751	2.67565	0.101894	0.382776		CEMIP	0.635497	0.230751	0.141247	0.707045	0.948195
CEMP1	-1.22116	3.74542	20.6893	5.40159e-06	4.74531e-05		CEMP1	-0.228459	3.74542	0.842424	0.358704	0.783046		CEMP1	0.393748	3.74542	2.07971	0.149269	0.7499		CEMP1	-1.50184	3.74542	31.1129	2.43449e-08	4.03515e-07		CEMP1	-0.129615	3.74542	0.261415	0.609149	0.849759		CEMP1	0.54329	3.74542	4.27685	0.0386349	0.413329
CEND1	-1.73439	1.98383	12.1557	0.000489391	0.00240594		CEND1	0.008488	1.98383	0.000426372	0.983526	0.998126		CEND1	-0.345684	1.98383	0.667066	0.414076	0.892526		CEND1	-1.05691	1.98383	5.76817	0.016319	0.0472186		CEND1	0.473076	1.98383	1.39056	0.23831	0.581899		CEND1	0.496943	1.98383	1.75951	0.184686	0.707747
CENPA	-1.30347	1.60209	1.28854	0.256317	0.384773		CENPA	2.76462	1.60209	11.1161	0.000855827	0.0579408		CENPA	-0.231471	1.60209	0.0277697	0.867651	0.988015		CENPA	2.63948	1.60209	10.0465	0.00152639	0.00670686		CENPA	5.16063	1.60209	40.006	2.53184e-10	2.82404e-08		CENPA	0.860623	1.60209	0.554643	0.456427	0.88359
CENPE	-0.0523107	2.37723	0.00785387	0.929382	0.955864		CENPE	1.59308	2.37723	8.83565	0.00295403	0.133289		CENPE	0.51563	2.37723	0.590996	0.442034	0.903874		CENPE	1.5612	2.37723	8.45544	0.00363953	0.0137651		CENPE	3.57257	2.37723	45.9674	1.20235e-11	1.79798e-09		CENPE	1.20431	2.37723	3.79451	0.051421	0.463728
CENPF	-1.45157	4.326	10.0101	0.00155683	0.00644913		CENPF	1.45947	4.326	12.6171	0.000382224	0.0307769		CENPF	0.807701	4.326	3.29805	0.0693621	0.610188		CENPF	0.801161	4.326	3.75987	0.0524966	0.119421		CENPF	3.64282	4.326	71.9887	2.16436e-17	9.81754e-15		CENPF	0.684676	4.326	2.4316	0.118911	0.619938
CENPH	-0.688686	2.03674	2.4169	0.120032	0.217178		CENPH	0.702433	2.03674	3.27849	0.0701934	0.587525		CENPH	0.0321735	2.03674	0.00295058	0.956681	0.996089		CENPH	0.134923	2.03674	0.114155	0.735462	0.821419		CENPH	1.64986	2.03674	19.6395	9.35152e-06	0.000343007		CENPH	0.673009	2.03674	1.72411	0.189165	0.711795
CENPK	-0.445336	2.70939	0.858574	0.354138	0.488556		CENPK	1.64285	2.70939	14.0503	0.000177988	0.0170568		CENPK	0.514246	2.70939	0.828052	0.362836	0.871189		CENPK	0.270379	2.70939	0.351026	0.553533	0.680379		CENPK	2.37896	2.70939	29.3436	6.06173e-08	3.90939e-06		CENPK	0.429886	2.70939	0.621019	0.430669	0.871257
CENPM	-0.98871	2.5213	4.67092	0.0306775	0.0743074		CENPM	1.48698	2.5213	14.9063	0.000112983	0.0126023		CENPM	0.436608	2.5213	0.596368	0.439967	0.903874		CENPM	0.105541	2.5213	0.06534	0.798247	0.866439		CENPM	2.05759	2.5213	28.7906	8.06407e-08	5.03375e-06		CENPM	0.853451	2.5213	2.73418	0.0982219	0.580506
CENPN	0.585699	3.64692	4.2518	0.0392087	0.0906477		CENPN	0.75599	3.64692	7.22889	0.00717397	0.230244		CENPN	0.446008	3.64692	1.71419	0.190443	0.792294		CENPN	0.900767	3.64692	10.4897	0.00120043	0.00550199		CENPN	1.51727	3.64692	29.8117	4.76116e-08	3.14514e-06		CENPN	0.0934427	3.64692	0.0788253	0.778896	0.964486
CENPU	-1.60968	3.23526	12.8407	0.000339164	0.00175555		CENPU	0.704439	3.23526	3.15227	0.0758212	0.594728		CENPU	1.49396	3.23526	7.59789	0.00584368	0.25406		CENPU	0.169922	3.23526	0.178901	0.67232	0.773791		CENPU	1.93873	3.23526	23.9512	9.881e-07	4.78508e-05		CENPU	2.0041	3.23526	15.2088	9.62527e-05	0.0260057
CENPW	1.69453	4.46403	31.1126	2.4348e-08	3.70819e-07		CENPW	0.88685	4.46403	8.44433	0.00366184	0.154752		CENPW	0.682491	4.46403	3.84635	0.0498542	0.558683		CENPW	1.38575	4.46403	20.8852	4.8766e-06	4.65363e-05		CENPW	1.10773	4.46403	13.0392	0.000305045	0.00658898		CENPW	0.651761	4.46403	3.63932	0.0564299	0.481632
CEP120	-1.08802	3.45876	10.5524	0.00116036	0.00503192		CEP120	-0.51279	3.45876	2.52834	0.111818	0.647801		CEP120	0.116057	3.45876	0.11398	0.735658	0.9707		CEP120	-0.961676	3.45876	8.67066	0.00323374	0.0124624		CEP120	-0.160021	3.45876	0.245648	0.620156	0.855775		CEP120	0.383733	3.45876	1.33384	0.248124	0.755531
CEP128	-2.10749	1.97069	20.6124	5.62317e-06	4.92725e-05		CEP128	0.000142297	1.97069	2.40172e-07	0.999609	1		CEP128	-0.498707	1.97069	1.02464	0.311422	0.854518		CEP128	-1.67459	1.97069	15.3988	8.70417e-05	0.0005887		CEP128	0.406152	1.97069	1.17361	0.27866	0.617994		CEP128	-0.026101	1.97069	0.00351528	0.952721	0.993163
CEP131	-1.32322	3.53638	6.29885	0.0120817	0.0348394		CEP131	-0.555726	3.53638	1.18612	0.276113	0.743191		CEP131	-0.321203	3.53638	0.398901	0.527657	0.93103		CEP131	-1.08446	3.53638	4.41561	0.0356115	0.0882698		CEP131	0.0142433	3.53638	0.000779874	0.977721	0.992264		CEP131	-0.188915	3.53638	0.141017	0.707272	0.948195
CEP170B	1.09426	3.61413	18.8196	1.43684e-05	0.000112694		CEP170B	-0.279624	3.61413	1.06846	0.301294	0.753679		CEP170B	-0.359134	3.61413	1.19772	0.273779	0.837297		CEP170B	0.965063	3.61413	14.7338	0.000123808	0.000800369		CEP170B	-0.626693	3.61413	4.77094	0.028944	0.185002		CEP170B	-0.10897	3.61413	0.128834	0.719644	0.950861
CEP192	-1.20756	4.0026	15.3879	8.75493e-05	0.000536895		CEP192	-0.223953	4.0026	0.590084	0.442387	0.820396		CEP192	-0.444649	4.0026	2.15667	0.141952	0.737423		CEP192	-0.985962	4.0026	10.7763	0.00102808	0.00486273		CEP192	-0.156119	4.0026	0.277763	0.598171	0.844337		CEP192	-0.324907	4.0026	1.2134	0.270661	0.774315
CEP250	-1.01739	5.20637	12.7033	0.00036502	0.00187159		CEP250	-0.244315	5.20637	0.769483	0.380377	0.791959		CEP250	-0.547357	5.20637	3.72756	0.0535216	0.568876		CEP250	-0.819046	5.20637	8.4458	0.00365888	0.0138267		CEP250	-0.306026	5.20637	1.18278	0.27679	0.616876		CEP250	-0.550783	5.20637	3.86001	0.0494501	0.457674
CEP44	-1.08551	4.42245	30.4901	3.35569e-08	4.93134e-07		CEP44	-0.356388	4.42245	3.75395	0.0526828	0.549355		CEP44	-0.0729945	4.42245	0.139434	0.708845	0.964518		CEP44	-0.875312	4.42245	21.6195	3.32455e-06	3.32651e-05		CEP44	0.106229	4.42245	0.337855	0.56107	0.826368		CEP44	-0.36323	4.42245	3.58631	0.0582573	0.486556
CEP55	-0.168592	2.46277	0.0265391	0.870591	0.917002		CEP55	3.76331	2.46277	26.3402	2.8627e-07	9.05946e-05		CEP55	1.86924	2.46277	4.15447	0.0415247	0.520841		CEP55	3.65556	2.46277	24.5381	7.28531e-07	8.56853e-06		CEP55	6.42181	2.46277	81.4405	1.80621e-19	1.29363e-16		CEP55	1.36284	2.46277	2.1986	0.138136	0.65209
CEP68	-1.39445	5.57903	39.0055	4.22603e-10	9.2308e-09		CEP68	-0.329926	5.57903	2.397	0.121568	0.649812		CEP68	-0.193159	5.57903	0.809167	0.368367	0.874121		CEP68	-1.24861	5.57903	32.3746	1.27134e-08	2.24973e-07		CEP68	-0.448201	5.57903	4.29958	0.0381218	0.217967		CEP68	-0.305689	5.57903	2.06615	0.150601	0.673254
CEP70	-1.01263	5.10073	32.2287	1.3705e-08	2.21493e-07		CEP70	-0.276261	5.10073	2.63455	0.104562	0.642494		CEP70	0.125205	5.10073	0.46746	0.494158	0.921189		CEP70	-0.768819	5.10073	19.6831	9.14085e-06	8.01991e-05		CEP70	-0.139426	5.10073	0.656315	0.417864	0.733341		CEP70	-0.167337	5.10073	0.859601	0.35385	0.825651
CEP85	-1.00869	3.99473	11.6455	0.000643564	0.0030525		CEP85	-0.496035	3.99473	2.98985	0.0837879	0.609456		CEP85	-0.65021	3.99473	4.7465	0.0293579	0.467255		CEP85	-1.08871	3.99473	13.9033	0.000192463	0.00118455		CEP85	-0.345256	3.99473	1.41952	0.233482	0.576001		CEP85	-0.21814	3.99473	0.580138	0.446258	0.879231
CES3	-1.74639	0.320067	6.69845	0.00964966	0.0289809		CES3	-2.03523	0.320067	8.52778	0.00349766	0.151099		CES3	1.18567	0.320067	2.44776	0.117693	0.712715		CES3	-1.16743	0.320067	3.8552	0.049592	0.114129		CES3	-2.02277	0.320067	7.46516	0.00629044	0.0678291		CES3	0.859181	0.320067	1.34857	0.245528	0.753354
CFAP44	-1.08812	2.79046	7.83882	0.00511361	0.017186		CFAP44	-0.00682799	2.79046	0.000357935	0.984906	0.998126		CFAP44	-0.210889	2.79046	0.283619	0.594339	0.940434		CFAP44	-1.02635	2.79046	7.21595	0.00722587	0.0244297		CFAP44	-0.088664	2.79046	0.0570115	0.811283	0.935114		CFAP44	-0.172213	2.79046	0.205135	0.650608	0.937106
CFAP47	-1.69189	-0.0439203	3.01038	0.0827329	0.16336		CFAP47	-0.6089	-0.0439203	0.501015	0.479054	0.837309		CFAP47	0.015905	-0.0439203	0.000241797	0.987594	1		CFAP47	-3.23413	-0.0439203	8.49943	0.00355259	0.013485		CFAP47	-0.10839	-0.0439203	0.0158382	0.899851	0.968348		CFAP47	0.505	-0.0439203	0.333969	0.563331	0.91199
CFAP52	2.55998	0.354983	2.51769	0.112575	0.207409		CFAP52	4.87613	0.354983	13.5855	0.000227943	0.0206762		CFAP52	0.920733	0.354983	0.908636	0.340477	0.860532		CFAP52	3.99639	0.354983	7.84118	0.00510692	0.0182641		CFAP52	4.93796	0.354983	13.4607	0.000243614	0.00549767		CFAP52	2.82712	0.354983	15.0001	0.000107504	0.0260057
CFAP54	-0.995637	1.46601	4.51721	0.0335555	0.0798992		CFAP54	-0.120401	1.46601	0.0824574	0.773994	0.939627		CFAP54	-0.489678	1.46601	1.06103	0.30298	0.848381		CFAP54	-1.24931	1.46601	7.32839	0.00678738	0.023271		CFAP54	-0.0579347	1.46601	0.0178739	0.893645	0.965673		CFAP54	-0.20181	1.46601	0.221481	0.637914	0.93532
CFAP70	-1.04744	2.54557	8.66404	0.00324552	0.01185		CFAP70	-0.32226	2.54557	0.970532	0.324548	0.76305		CFAP70	-0.0205953	2.54557	0.00399315	0.949614	0.996089		CFAP70	-0.623287	2.54557	3.59735	0.0578718	0.12886		CFAP70	-0.401187	2.54557	1.37779	0.240477	0.584464		CFAP70	0.0932229	2.54557	0.0927585	0.760699	0.958158
CFHR1	0.7175	3.16783	2.963	0.0851896	0.166968		CFHR1	0.805941	3.16783	3.74691	0.0529051	0.549987		CFHR1	0.42675	3.16783	0.75867	0.383745	0.880803		CFHR1	1.74585	3.16783	18.1627	2.02808e-05	0.00016432		CFHR1	1.19497	3.16783	8.24353	0.00408976	0.0499582		CFHR1	0.499051	3.16783	1.10534	0.293098	0.785629
CFLAR	-1.0405	6.06732	44.4765	2.57425e-11	7.00609e-10		CFLAR	-0.215939	6.06732	2.06404	0.15081	0.677848		CFLAR	-0.426427	6.06732	7.34708	0.00671718	0.268691		CFLAR	-1.13744	6.06732	53.6718	2.36939e-13	1.07118e-11		CFLAR	-0.586261	6.06732	14.3692	0.000150243	0.00369045		CFLAR	-0.509775	6.06732	10.8419	0.000992302	0.0833534
CGN	1.4515	1.68388	6.62428	0.0100598	0.0300468		CGN	-0.429442	1.68388	0.493672	0.482294	0.838539		CGN	0.233295	1.68388	0.0794444	0.778052	0.977166		CGN	1.49512	1.68388	7.17686	0.007385	0.0248838		CGN	-0.401836	1.68388	0.403343	0.525368	0.80707		CGN	0.654068	1.68388	0.747741	0.387192	0.846725
CHAC1	0.563706	1.64452	1.2338	0.266669	0.396853		CHAC1	0.70165	1.64452	1.98125	0.159259	0.681382		CHAC1	0.757468	1.64452	1.73136	0.188237	0.792294		CHAC1	2.30124	1.64452	26.703	2.37249e-07	3.15589e-06		CHAC1	-0.814248	1.64452	1.73073	0.188318	0.521133		CHAC1	0.124821	1.64452	0.0471369	0.828122	0.976298
CHAC2	1.31806	2.87426	12.4662	0.000414389	0.00208081		CHAC2	0.315671	2.87426	0.655198	0.41826	0.810838		CHAC2	-0.172155	2.87426	0.119606	0.729462	0.969118		CHAC2	1.89146	2.87426	26.4825	2.65935e-07	3.47298e-06		CHAC2	0.519107	2.87426	1.7426	0.18681	0.519422		CHAC2	0.0498752	2.87426	0.0111214	0.916012	0.988341
CHAT	-2.78072	0.00656167	5.79534	0.0160687	0.0439383		CHAT	-0.091587	0.00656167	0.0117012	0.913859	0.982159		CHAT	-1.43424	0.00656167	2.97296	0.084667	0.648789		CHAT	-1.8535	0.00656167	3.63082	0.056719	0.126883		CHAT	-0.544542	0.00656167	0.351295	0.553381	0.822739		CHAT	-1.36561	0.00656167	3.23622	0.0720268	0.520556
CHDH	-2.10461	5.50237	34.1986	4.97655e-09	8.84085e-08		CHDH	-0.506367	5.50237	2.22588	0.135716	0.66403		CHDH	0.117795	5.50237	0.11974	0.729316	0.969118		CHDH	-1.96058	5.50237	30.611	3.15301e-08	5.0897e-07		CHDH	-0.524789	5.50237	2.3651	0.124076	0.420668		CHDH	0.0279244	5.50237	0.00678228	0.934365	0.990597
CHEK1	-1.36874	3.0347	17.4203	2.9961e-05	0.000212348		CHEK1	0.301723	3.0347	1.10399	0.293392	0.751489		CHEK1	0.425163	3.0347	1.33774	0.247433	0.82517		CHEK1	-0.880113	3.0347	8.28575	0.00399575	0.014897		CHEK1	0.493491	3.0347	2.89042	0.0891077	0.354866		CHEK1	0.679964	3.0347	3.88303	0.0487765	0.454633
CHI3L1	1.12341	9.6561	25.0133	5.69349e-07	6.35578e-06		CHI3L1	1.04076	9.6561	21.5364	3.47178e-06	0.000800745		CHI3L1	0.377611	9.6561	2.86299	0.0906387	0.663119		CHI3L1	1.15992	9.6561	26.6289	2.46527e-07	3.26337e-06		CHI3L1	1.54086	9.6561	46.1216	1.11137e-11	1.68039e-09		CHI3L1	0.42389	9.6561	3.61285	0.0573349	0.483704
CHKA	-1.17012	5.98736	49.0183	2.5358e-12	8.19647e-11		CHKA	0.0248182	5.98736	0.0245669	0.875451	0.968983		CHKA	0.0347689	5.98736	0.0437232	0.834369	0.983976		CHKA	-0.898117	5.98736	30.2495	3.79893e-08	6.02516e-07		CHKA	0.0645081	5.98736	0.1625	0.686865	0.886799		CHKA	0.106499	5.98736	0.425227	0.514341	0.897847
CHMP4B	1.59478	3.10354	12.0213	0.000525962	0.00256626		CHMP4B	0.358531	3.10354	0.595421	0.440331	0.819962		CHMP4B	-0.55134	3.10354	1.12559	0.288718	0.839088		CHMP4B	0.932311	3.10354	4.10777	0.0426866	0.101659		CHMP4B	0.295799	3.10354	0.390788	0.531885	0.810608		CHMP4B	-0.746443	3.10354	2.18098	0.139725	0.656555
CHN2	-2.23034	3.00253	22.0333	2.67956e-06	2.56604e-05		CHN2	0.084034	3.00253	0.0410777	0.839388	0.958496		CHN2	0.325194	3.00253	0.54435	0.460636	0.909502		CHN2	-2.46845	3.00253	27.0667	1.96559e-07	2.66678e-06		CHN2	-0.490512	3.00253	1.29957	0.254292	0.597136		CHN2	0.34161	3.00253	0.619784	0.431128	0.87156
CHRDL2	5.49037	-0.278467	11.0741	0.000875441	0.00395912		CHRDL2	1.79706	-0.278467	1.18578	0.276182	0.743191		CHRDL2	-1.57547	-0.278467	0.958736	0.327505	0.860089		CHRDL2	3.95428	-0.278467	5.51564	0.0188472	0.0531439		CHRDL2	4.29027	-0.278467	6.24328	0.0124666	0.106971		CHRDL2	-1.30881	-0.278467	0.823297	0.364218	0.832636
CHRM3	2.72419	2.73726	30.9328	2.67113e-08	4.02533e-07		CHRM3	-0.332176	2.73726	0.384116	0.535409	0.862215		CHRM3	0.202072	2.73726	0.0815877	0.775157	0.976478		CHRM3	2.57263	2.73726	27.892	1.28277e-07	1.82212e-06		CHRM3	-0.269443	2.73726	0.23973	0.624401	0.857921		CHRM3	1.36045	2.73726	4.87794	0.027202	0.362907
CHRNA3	-1.01365	9.70352	30.3574	3.59337e-08	5.25226e-07		CHRNA3	-0.325886	9.70352	3.20369	0.0734725	0.591256		CHRNA3	-0.0260777	9.70352	0.0204532	0.886279	0.989862		CHRNA3	-0.885312	9.70352	23.3055	1.38201e-06	1.52156e-05		CHRNA3	-0.379322	9.70352	4.32896	0.037469	0.215372		CHRNA3	0.0743833	9.70352	0.166757	0.68301	0.942998
CHRNA4	-1.73599	1.15598	10.4305	0.00123952	0.00532415		CHRNA4	-0.200323	1.15598	0.1916	0.661588	0.903912		CHRNA4	-1.08876	1.15598	2.94144	0.0863336	0.651355		CHRNA4	-1.75279	1.15598	11.5089	0.000692636	0.00351694		CHRNA4	-0.622604	1.15598	1.58413	0.208167	0.547379		CHRNA4	-0.489349	1.15598	0.796244	0.372219	0.837077
CHRNA5	-1.02848	4.60895	21.8315	2.97668e-06	2.81687e-05		CHRNA5	-0.0520015	4.60895	0.0633412	0.801291	0.947323		CHRNA5	-0.162639	4.60895	0.54969	0.458444	0.908755		CHRNA5	-0.727223	4.60895	11.7341	0.000613649	0.00317149		CHRNA5	0.0586164	4.60895	0.0784125	0.77946	0.921858		CHRNA5	-0.132758	4.60895	0.388776	0.532943	0.902772
CHST1	6.26891	1.23461	53.8142	2.2037e-13	8.71741e-12		CHST1	-0.176525	1.23461	0.013067	0.908991	0.980555		CHST1	-0.221838	1.23461	0.0170469	0.89612	0.990943		CHST1	5.40349	1.23461	37.1596	1.08843e-09	2.4401e-08		CHST1	2.12805	1.23461	2.96564	0.0850507	0.347886		CHST1	0.992596	1.23461	0.552781	0.457184	0.88359
CHST11	2.73698	4.41105	101.906	5.82075e-24	9.10445e-22		CHST11	0.203952	4.41105	0.520995	0.470418	0.834548		CHST11	0.0332864	4.41105	0.011221	0.915638	0.99252		CHST11	1.71039	4.41105	40.1391	2.36502e-10	6.07231e-09		CHST11	-0.175384	4.41105	0.34746	0.555555	0.823707		CHST11	0.0472463	4.41105	0.024369	0.87595	0.982706
CHST15	3.51066	5.18793	88.904	4.14454e-21	4.62286e-19		CHST15	-0.010798	5.18793	0.000858051	0.976631	0.996999		CHST15	0.703973	5.18793	3.71388	0.0539617	0.568876		CHST15	3.11339	5.18793	71.737	2.45883e-17	2.06542e-15		CHST15	0.782843	5.18793	4.6182	0.0316344	0.194292		CHST15	0.79931	5.18793	4.89873	0.0268765	0.362907
CHST2	2.86104	1.30997	9.17887	0.00244826	0.00940064		CHST2	1.0846	1.30997	1.23933	0.2656	0.740327		CHST2	2.56534	1.30997	4.91198	0.026671	0.443141		CHST2	3.63639	1.30997	14.7277	0.00012421	0.00080259		CHST2	1.30055	1.30997	1.77275	0.183042	0.514432		CHST2	0.625587	1.30997	0.259086	0.610749	0.926643
CHST3	1.02964	4.75867	14.7737	0.000121216	0.000715312		CHST3	0.198349	4.75867	0.532666	0.465488	0.830591		CHST3	0.351259	4.75867	1.5658	0.210819	0.806374		CHST3	0.688674	4.75867	6.62504	0.0100555	0.0320967		CHST3	0.657048	4.75867	5.82288	0.015819	0.125812		CHST3	0.318783	4.75867	1.32704	0.249333	0.75701
CHST6	-3.04276	0.0565393	8.54255	0.0034694	0.0124931		CHST6	-0.216785	0.0565393	0.0964102	0.756181	0.933592		CHST6	0.0918222	0.0565393	0.0140746	0.905563	0.99252		CHST6	-1.43939	0.0565393	3.36511	0.0665911	0.14418		CHST6	-0.612602	0.0565393	0.627232	0.428372	0.74004		CHST6	-0.0731432	0.0565393	0.0102706	0.919277	0.988781
CHSY3	-1.03184	2.15536	6.49208	0.0108356	0.0319274		CHSY3	-0.0710133	2.15536	0.0372412	0.846975	0.960469		CHSY3	0.656126	2.15536	2.0222	0.155014	0.756528		CHSY3	-0.398392	2.15536	1.15712	0.282064	0.423376		CHSY3	-0.0469042	2.15536	0.0152816	0.901617	0.968596		CHSY3	1.06755	2.15536	6.25276	0.0124	0.265958
CHTF18	-1.78864	4.18639	22.935	1.67573e-06	1.68663e-05		CHTF18	-0.0667174	4.18639	0.0373314	0.846792	0.960469		CHTF18	0.0912921	4.18639	0.0646458	0.799298	0.981491		CHTF18	-1.02901	4.18639	8.41953	0.00371213	0.0139814		CHTF18	0.582228	4.18639	2.85104	0.0913146	0.359312		CHTF18	0.176739	4.18639	0.250869	0.616464	0.92894
CIART	-2.15543	2.83358	33.15	8.53185e-09	1.42982e-07		CIART	0.607608	2.83358	4.51444	0.03361	0.478446		CIART	0.508663	2.83358	2.20658	0.137423	0.734232		CIART	-1.8352	2.83358	28.255	1.06339e-07	1.53291e-06		CIART	0.403369	2.83358	1.84288	0.174613	0.503313		CIART	0.465926	2.83358	1.99541	0.157776	0.685478
CIC	-1.36844	5.7835	33.2982	7.90562e-09	1.33474e-07		CIC	-0.0222257	5.7835	0.00946785	0.922486	0.983431		CIC	-0.545393	5.7835	5.27854	0.0215899	0.403565		CIC	-1.52118	5.7835	41.006	1.51761e-10	4.02566e-09		CIC	-1.01126	5.7835	18.4447	1.74905e-05	0.000580514		CIC	-0.916645	5.7835	14.9695	0.000109266	0.0260057
CIDEB	-1.01238	1.54055	5.6408	0.0175472	0.0472744		CIDEB	-0.324443	1.54055	0.68294	0.408576	0.805433		CIDEB	0.339482	1.54055	0.545492	0.460166	0.909461		CIDEB	-2.59012	1.54055	27.4058	1.64934e-07	2.28092e-06		CIDEB	-0.68393	1.54055	2.57249	0.108736	0.394476		CIDEB	-0.28384	1.54055	0.384454	0.535229	0.902948
CIPC	-1.13134	5.45844	11.4724	0.000706373	0.0032998		CIPC	-0.350468	5.45844	1.14749	0.284075	0.745553		CIPC	-0.324221	5.45844	0.963196	0.326383	0.860089		CIPC	-0.936812	5.45844	8.04303	0.00456791	0.0166739		CIPC	-0.524408	5.45844	2.52975	0.111718	0.399906		CIPC	-0.259602	5.45844	0.626127	0.428779	0.870758
CIT	0.522198	0.699949	0.270556	0.602959	0.717791		CIT	2.70781	0.699949	12.0806	0.000509483	0.0380937		CIT	2.31283	0.699949	5.8597	0.0154915	0.356095		CIT	1.06866	0.699949	1.41064	0.23495	0.370003		CIT	4.16441	0.699949	35.1222	3.09655e-09	2.75411e-07		CIT	1.26006	0.699949	1.54269	0.214218	0.732315
CKAP2L	-3.21509	1.22981	4.08995	0.0431389	0.0979533		CKAP2L	3.70012	1.22981	15.8906	6.71101e-05	0.00837829		CKAP2L	3.1293	1.22981	2.27147	0.131775	0.729828		CKAP2L	2.2584	1.22981	5.25291	0.0219101	0.0598579		CKAP2L	5.35938	1.22981	33.7522	6.25973e-09	5.13147e-07		CKAP2L	0	1.22981	0	1	1
CKMT2	-1.42334	4.27267	47.3172	6.03794e-12	1.83813e-10		CKMT2	-0.7228	4.27267	13.769	0.000206723	0.0192677		CKMT2	-0.173227	4.27267	0.667723	0.413847	0.89235		CKMT2	-1.67331	4.27267	65.4733	5.89063e-16	3.87245e-14		CKMT2	-1.14371	4.27267	30.3648	3.5796e-08	2.43556e-06		CKMT2	-0.19541	4.27267	0.916887	0.338294	0.817964
CKS2	0.426518	5.74069	1.75684	0.185019	0.301453		CKS2	1.08224	5.74069	11.2462	0.000797846	0.0554971		CKS2	0.415649	5.74069	1.48819	0.222498	0.817271		CKS2	0.877874	5.74069	7.43894	0.00638276	0.0220953		CKS2	1.95566	5.74069	35.4604	2.60283e-09	2.37713e-07		CKS2	0.627304	5.74069	3.47013	0.0624865	0.495801
CLASP2	-1.48491	5.87878	28.2323	1.07593e-07	1.44106e-06		CLASP2	-0.36728	5.87878	1.85585	0.173105	0.686822		CLASP2	-0.192163	5.87878	0.503709	0.477875	0.917585		CLASP2	-1.56176	5.87878	31.2939	2.21775e-08	3.73042e-07		CLASP2	-0.339361	5.87878	1.56649	0.210717	0.551218		CLASP2	-0.202573	5.87878	0.566643	0.451596	0.881709
CLCF1	3.49379	1.85366	33.6269	6.6764e-09	1.13993e-07		CLCF1	1.2122	1.85366	3.32181	0.0683667	0.586659		CLCF1	0.23362	1.85366	0.0833151	0.772854	0.976342		CLCF1	3.17301	1.85366	27.5805	1.50693e-07	2.10321e-06		CLCF1	1.39141	1.85366	4.34036	0.037219	0.214245		CLCF1	0.12348	1.85366	0.0266942	0.870216	0.982372
CLCN2	-1.9355	6.28258	57.7889	2.91808e-14	1.33252e-12		CLCN2	-0.551355	6.28258	5.16962	0.0229853	0.413612		CLCN2	-0.270094	6.28258	1.21628	0.270091	0.837297		CLCN2	-1.72745	6.28258	47.431	5.69739e-12	1.9529e-10		CLCN2	-0.876508	6.28258	12.7168	0.000362376	0.00747729		CLCN2	-0.250003	6.28258	1.05632	0.304055	0.793393
CLCN4	-0.969288	5.20134	15.4939	8.2773e-05	0.000511523		CLCN4	-0.235552	5.20134	0.968873	0.324961	0.76305		CLCN4	-0.224339	5.20134	0.841733	0.358902	0.868748		CLCN4	-1.05337	5.20134	18.5134	1.68711e-05	0.00013872		CLCN4	-0.486512	5.20134	3.97019	0.0463124	0.245413		CLCN4	-0.0563629	5.20134	0.0549727	0.814626	0.97305
CLDN1	1.25411	2.70945	4.29244	0.0382821	0.0889134		CLDN1	1.66871	2.70945	7.72177	0.00545588	0.201664		CLDN1	1.12725	2.70945	2.98518	0.0840302	0.6486		CLDN1	2.82718	2.70945	21.9779	2.75809e-06	2.81773e-05		CLDN1	2.19087	2.70945	13.1434	0.000288541	0.00634324		CLDN1	1.23322	2.70945	3.70391	0.054285	0.474444
CLDN11	1.54365	1.71379	8.21809	0.00414748	0.0145013		CLDN11	2.92066	1.71379	35.7349	2.26074e-09	1.46496e-06		CLDN11	-0.248279	1.71379	0.0482123	0.826204	0.983817		CLDN11	1.70124	1.71379	10.4624	0.00121829	0.00557135		CLDN11	2.68853	1.71379	28.5117	9.31362e-08	5.7609e-06		CLDN11	0.752309	1.71379	0.686787	0.407259	0.858297
CLDN19	-1.00529	8.20117	38.6429	5.08891e-10	1.094e-08		CLDN19	-0.2633	8.20117	2.73471	0.0981891	0.635358		CLDN19	0.145977	8.20117	0.827039	0.36313	0.871205		CLDN19	-0.432345	8.20117	7.34999	0.00670631	0.0230511		CLDN19	0.115997	8.20117	0.530925	0.466218	0.766287		CLDN19	0.374018	8.20117	5.47229	0.0193203	0.312677
CLDN2	-0.48929	0.499584	0.507923	0.476039	0.607769		CLDN2	0.477859	0.499584	0.583927	0.444777	0.820872		CLDN2	0.828818	0.499584	1.18928	0.275476	0.837297		CLDN2	-2.68566	0.499584	10.0687	0.00150811	0.00664801		CLDN2	-0.960612	0.499584	1.62627	0.20222	0.54129		CLDN2	0.228477	0.499584	0.0895581	0.76474	0.959397
CLDN3	-1.30205	4.26136	32.0942	1.46876e-08	2.34587e-07		CLDN3	0.0562628	4.26136	0.0738428	0.785822	0.943483		CLDN3	-0.169465	4.26136	0.577219	0.447405	0.905809		CLDN3	-0.685339	4.26136	10.2332	0.00137931	0.00616613		CLDN3	-0.118657	4.26136	0.306757	0.579677	0.835465		CLDN3	0.0124573	4.26136	0.00341194	0.953421	0.993163
CLHC1	-1.09954	2.68112	8.95236	0.00277112	0.0104574		CLHC1	-0.44681	2.68112	1.62679	0.202147	0.707232		CLHC1	0.148666	2.68112	0.151735	0.696883	0.962871		CLHC1	-1.16641	2.68112	10.3497	0.00129495	0.00585048		CLHC1	-0.995132	2.68112	7.07713	0.00780741	0.0789105		CLHC1	-0.162118	2.68112	0.185387	0.666784	0.939855
CLIC1	1.44741	7.08995	61.1471	5.29647e-15	2.69942e-13		CLIC1	0.655221	7.08995	12.6812	0.000369357	0.0302783		CLIC1	0.300232	7.08995	2.38242	0.122707	0.720622		CLIC1	1.39237	7.08995	56.7348	4.98743e-14	2.56109e-12		CLIC1	0.958091	7.08995	26.8768	2.16842e-07	1.26643e-05		CLIC1	0.401021	7.08995	4.36006	0.036791	0.404404
CLIC5	-5.29236	0.0683477	14.7116	0.000125275	0.00073607		CLIC5	-1.63587	0.0683477	3.25397	0.0712507	0.589768		CLIC5	-2.04265	0.0683477	2.14071	0.143436	0.738568		CLIC5	-2.19085	0.0683477	5.53872	0.0186002	0.0525781		CLIC5	-0.0318233	0.0683477	0.00158137	0.968279	0.990192		CLIC5	1.25442	0.0683477	1.82293	0.176965	0.704979
CLIC6	1.56393	7.67136	26.7347	2.33396e-07	2.85616e-06		CLIC6	0.397205	7.67136	1.78803	0.181167	0.691726		CLIC6	0.43197	7.67136	2.09046	0.148221	0.747493		CLIC6	1.34219	7.67136	19.9066	8.13188e-06	7.27061e-05		CLIC6	0.249347	7.67136	0.702878	0.401818	0.724858		CLIC6	-0.0493018	7.67136	0.0273033	0.868757	0.982189
CLIP2	1.00914	4.06437	9.21652	0.00239842	0.00924056		CLIP2	-0.409082	4.06437	1.42929	0.23188	0.719489		CLIP2	-0.445492	4.06437	1.59758	0.206247	0.804979		CLIP2	0.589754	4.06437	3.16567	0.0752016	0.158363		CLIP2	-0.66553	4.06437	3.56582	0.0589806	0.285423		CLIP2	-0.69947	4.06437	4.06629	0.0437473	0.43327
CLK1	1.68464	2.74638	9.04095	0.00263999	0.0100428		CLK1	1.52619	2.74638	7.39065	0.00655638	0.219752		CLK1	-1.49689	2.74638	5.94339	0.0147725	0.350829		CLK1	1.98224	2.74638	12.488	0.000409565	0.00225825		CLK1	0.662748	2.74638	1.3119	0.252051	0.596021		CLK1	0.0519573	2.74638	0.00904678	0.924224	0.989387
CLSPN	0.380656	1.61634	0.101977	0.74947	0.829206		CLSPN	5.07127	1.61634	43.4589	4.32955e-11	4.9097e-08		CLSPN	2.65206	1.61634	5.00996	0.0252018	0.433506		CLSPN	3.37277	1.61634	15.4212	8.60186e-05	0.000582939		CLSPN	5.85098	1.61634	60.6294	6.88976e-15	1.87512e-12		CLSPN	2.70304	1.61634	5.75443	0.0164472	0.29227
CMBL	-1.46323	4.77983	46.7009	8.26893e-12	2.44616e-10		CMBL	0.0991585	4.77983	0.259945	0.610158	0.887554		CMBL	-0.109492	4.77983	0.271033	0.60264	0.942497		CMBL	-1.0006	4.77983	23.9237	1.00231e-06	1.14137e-05		CMBL	-0.109877	4.77983	0.303189	0.58189	0.836682		CMBL	-0.0394402	4.77983	0.0374146	0.846623	0.978521
CMTM7	1.23761	5.70674	36.1219	1.85352e-09	3.57262e-08		CMTM7	0.579975	5.70674	7.86822	0.00503112	0.190706		CMTM7	0.400555	5.70674	3.29733	0.0693924	0.610188		CMTM7	0.969097	5.70674	22.2111	2.44251e-06	2.52951e-05		CMTM7	0.347132	5.70674	2.74211	0.0977357	0.374586		CMTM7	0.0423387	5.70674	0.0372217	0.847014	0.978555
CNGB3	-0.867187	5.35998	8.58827	0.00338336	0.0122547		CNGB3	-0.712513	5.35998	5.87231	0.0153809	0.353251		CNGB3	0.196815	5.35998	0.447819	0.503373	0.924891		CNGB3	-1.83792	5.35998	36.2035	1.77749e-09	3.77939e-08		CNGB3	-1.10068	5.35998	13.4013	0.000251452	0.00564646		CNGB3	-0.522319	5.35998	3.11703	0.0774778	0.534065
CNKSR1	-1.87769	0.901042	7.86313	0.0050453	0.0170279		CNKSR1	-0.0474048	0.901042	0.00744217	0.931253	0.985858		CNKSR1	-0.903475	0.901042	2.00696	0.156579	0.760135		CNKSR1	-1.25328	0.901042	4.36022	0.0367876	0.0905089		CNKSR1	-0.512943	0.901042	0.74118	0.389283	0.716605		CNKSR1	-0.363381	0.901042	0.410358	0.521788	0.899833
CNKSR3	-1.79647	4.63026	37.4182	9.53263e-10	1.93181e-08		CNKSR3	-0.63674	4.63026	5.33995	0.020842	0.397434		CNKSR3	0.114663	4.63026	0.167792	0.682082	0.957586		CNKSR3	-1.49086	4.63026	27.544	1.53563e-07	2.13669e-06		CNKSR3	-0.725002	4.63026	6.68149	0.0097419	0.0913001		CNKSR3	0.0160815	4.63026	0.00335498	0.953811	0.993163
CNN1	0.268516	0.605653	0.0493751	0.824154	0.88489		CNN1	2.41559	0.605653	5.31266	0.021171	0.398422		CNN1	3.03331	0.605653	5.33835	0.0208612	0.398644		CNN1	3.69421	0.605653	13.0298	0.000306567	0.00176173		CNN1	1.30982	0.605653	1.32623	0.249478	0.593523		CNN1	2.56713	0.605653	3.79324	0.0514599	0.463728
CNN2	0.466264	7.97057	10.6795	0.00108329	0.00474612		CNN2	0.25188	7.97057	3.1144	0.0776029	0.596391		CNN2	0.0880209	7.97057	0.359693	0.548677	0.93103		CNN2	1.04492	7.97057	53.4059	2.71281e-13	1.20247e-11		CNN2	0.381343	7.97057	7.08963	0.00775311	0.078476		CNN2	0.00416524	7.97057	0.000815343	0.97722	0.997323
CNN3	1.02364	9.17391	27.5632	1.52047e-07	1.97069e-06		CNN3	0.092868	9.17391	0.230511	0.631145	0.894369		CNN3	0.356105	9.17391	3.34124	0.0675636	0.601312		CNN3	0.956919	9.17391	24.1507	8.90822e-07	1.02644e-05		CNN3	0.353712	9.17391	3.33332	0.0678899	0.308283		CNN3	0.400235	9.17391	4.22908	0.0397369	0.41719
CNNM2	-1.34327	3.83559	19.9434	7.97703e-06	6.6842e-05		CNNM2	-0.442089	3.83559	2.4415	0.118163	0.648897		CNNM2	0.0760225	3.83559	0.0702302	0.791002	0.980735		CNNM2	-1.3148	3.83559	19.7785	8.69537e-06	7.71863e-05		CNNM2	-0.478155	3.83559	2.72701	0.0986639	0.375569		CNNM2	-0.125558	3.83559	0.196041	0.657936	0.938356
CNTD1	1.60976	0.923902	3.68608	0.0548684	0.11878		CNTD1	2.61057	0.923902	10.8771	0.000973598	0.063391		CNTD1	-0.00703555	0.923902	7.30087e-05	0.993183	1		CNTD1	2.36151	0.923902	8.71203	0.00316117	0.0122487		CNTD1	2.57352	0.923902	10.1852	0.00141573	0.0220047		CNTD1	0.360665	0.923902	0.181519	0.670071	0.940257
CNTD2	-1.06157	2.34881	6.0817	0.0136589	0.0384746		CNTD2	0.302388	2.34881	0.580089	0.446278	0.821445		CNTD2	-0.403213	2.34881	0.674552	0.411469	0.890676		CNTD2	-1.15126	2.34881	7.39277	0.00654867	0.0226178		CNTD2	-0.116974	2.34881	0.0809239	0.776049	0.920954		CNTD2	0.140877	2.34881	0.0992373	0.752747	0.957408
CNTLN	-0.941841	3.96082	13.205	0.000279203	0.0014805		CNTLN	-0.165926	3.96082	0.450352	0.502168	0.849717		CNTLN	-0.243746	3.96082	0.776213	0.378302	0.878054		CNTLN	-1.17523	3.96082	20.4498	6.12146e-06	5.70163e-05		CNTLN	-0.114375	3.96082	0.206975	0.649149	0.87005		CNTLN	-0.400982	3.96082	2.20886	0.13722	0.651944
CNTN2	-1.29353	5.34837	14.9358	0.000111234	0.000664768		CNTN2	0.138104	5.34837	0.183166	0.668666	0.905771		CNTN2	-0.474614	5.34837	2.08839	0.148422	0.747493		CNTN2	-0.843066	5.34837	6.60538	0.0101671	0.0323862		CNTN2	-0.0149415	5.34837	0.00211774	0.963295	0.989397		CNTN2	0.0133223	5.34837	0.00169175	0.967192	0.994697
CNTN3	-1.618	4.50236	47.5556	5.3466e-12	1.64981e-10		CNTN3	-0.405916	4.50236	3.53467	0.0600985	0.570808		CNTN3	-0.222436	4.50236	0.967829	0.325222	0.860089		CNTN3	-1.43144	4.50236	39.6184	3.08753e-10	7.7662e-09		CNTN3	-0.534901	4.50236	5.82054	0.0158401	0.125812		CNTN3	-0.27119	4.50236	1.49941	0.220762	0.735904
CNTN4	-0.629929	2.00726	2.84087	0.0918942	0.176949		CNTN4	-0.234966	2.00726	0.429579	0.512196	0.852415		CNTN4	0.343992	2.00726	0.746541	0.387574	0.883878		CNTN4	-1.54783	2.00726	15.1694	9.82846e-05	0.000655938		CNTN4	-1.16931	2.00726	8.02359	0.00461719	0.0545879		CNTN4	-0.391357	2.00726	0.953963	0.328713	0.810272
CNTN5	-1.25149	3.39283	9.59099	0.00195534	0.00780301		CNTN5	0.203005	3.39283	0.289508	0.590536	0.88251		CNTN5	-0.624763	3.39283	2.38594	0.122431	0.719673		CNTN5	-0.640574	3.39283	2.75885	0.0967175	0.19157		CNTN5	0.396206	3.39283	1.09329	0.295743	0.635973		CNTN5	-0.168791	3.39283	0.190399	0.662585	0.939018
CNTNAP5	-6.66754	2.54706	88.5726	4.90021e-21	5.33456e-19		CNTNAP5	-0.781248	2.54706	4.16117	0.0413609	0.50615		CNTNAP5	-0.879335	2.54706	4.52668	0.0333702	0.481505		CNTNAP5	-4.48789	2.54706	73.2584	1.1374e-17	9.73441e-16		CNTNAP5	-1.06761	2.54706	7.18421	0.00735481	0.0758789		CNTNAP5	-0.354993	2.54706	0.839174	0.359633	0.829894
CNTRL	-1.04291	3.64918	19.5411	9.84565e-06	8.05166e-05		CNTRL	-0.291206	3.64918	1.73077	0.188313	0.69829		CNTRL	-0.0464259	3.64918	0.0326139	0.856687	0.987014		CNTRL	-1.54293	3.64918	41.0397	1.49172e-10	3.9647e-09		CNTRL	-0.51785	3.64918	4.95689	0.0259869	0.173112		CNTRL	-0.229632	3.64918	0.85516	0.355097	0.826244
COBL	1.17969	2.8527	8.78821	0.00303183	0.0112142		COBL	-0.207918	2.8527	0.250447	0.616761	0.888937		COBL	-0.461005	2.8527	0.855163	0.355096	0.866872		COBL	0.874638	2.8527	4.85363	0.027588	0.071963		COBL	-0.567096	2.8527	1.70191	0.192038	0.526228		COBL	-0.207255	2.8527	0.199197	0.65537	0.938356
COG6	-1.01616	5.86919	23.6859	1.13412e-06	1.19082e-05		COG6	-0.339175	5.86919	2.77436	0.0957851	0.635358		COG6	0.205943	5.86919	0.96971	0.324753	0.860089		COG6	-0.727993	5.86919	12.5969	0.000386379	0.00215221		COG6	-0.0985126	5.86919	0.232587	0.629612	0.860579		COG6	0.160761	5.86919	0.601987	0.437821	0.876028
COL11A2	-1.30498	5.16317	16.9591	3.81943e-05	0.000262631		COL11A2	-0.323623	5.16317	1.10896	0.292308	0.751414		COL11A2	-0.582559	5.16317	3.44996	0.0632533	0.589152		COL11A2	-1.49987	5.16317	22.262	2.37866e-06	2.47657e-05		COL11A2	-0.834984	5.16317	7.09323	0.00773759	0.0784598		COL11A2	-0.371046	5.16317	1.4383	0.230414	0.742653
COL14A1	0.916366	4.86042	10.2135	0.00139413	0.00589172		COL14A1	-0.0756543	4.86042	0.0671394	0.795548	0.946257		COL14A1	0.346187	4.86042	1.30299	0.253668	0.827593		COL14A1	1.35499	4.86042	22.4804	2.12297e-06	2.22568e-05		COL14A1	0.538166	4.86042	3.43798	0.0637137	0.296821		COL14A1	0.742992	4.86042	6.28007	0.0122103	0.264248
COL15A1	-1.17578	0.65636	4.43006	0.0353112	0.0832926		COL15A1	-1.14377	0.65636	4.27371	0.0387062	0.496865		COL15A1	0.303331	0.65636	0.17298	0.677477	0.957362		COL15A1	-1.37686	0.65636	6.25141	0.0124095	0.0379479		COL15A1	-1.94812	0.65636	9.19902	0.00242145	0.0335893		COL15A1	-0.548702	0.65636	0.549071	0.458698	0.884117
COL1A1	0.251993	7.21827	0.102496	0.748855	0.828926		COL1A1	2.53514	7.21827	9.31017	0.00227886	0.116145		COL1A1	0.132291	7.21827	0.028164	0.866724	0.988015		COL1A1	2.91129	7.21827	11.9069	0.000559252	0.00293834		COL1A1	0.795517	7.21827	1.01066	0.314744	0.6552		COL1A1	0.620533	7.21827	0.617099	0.432127	0.872073
COL1A2	-0.0856237	5.89964	0.0110887	0.916136	0.946986		COL1A2	2.31358	5.89964	7.42562	0.00643017	0.216593		COL1A2	0.533592	5.89964	0.427629	0.513154	0.928221		COL1A2	2.69667	5.89964	9.79469	0.00175017	0.00752145		COL1A2	0.156361	5.89964	0.0369268	0.847614	0.94931		COL1A2	0.576007	5.89964	0.499641	0.479658	0.888136
COL20A1	-1.4627	3.59515	22.3919	2.22314e-06	2.16652e-05		COL20A1	-0.273802	3.59515	0.913392	0.339216	0.769114		COL20A1	-0.223084	3.59515	0.522825	0.469639	0.912812		COL20A1	-1.98397	3.59515	39.3937	3.46412e-10	8.60214e-09		COL20A1	-0.701093	3.59515	5.51779	0.018824	0.141445		COL20A1	-0.457902	3.59515	2.27246	0.131691	0.643235
COL24A1	-1.35101	1.97572	11.5602	0.000673794	0.00316718		COL24A1	-0.0762324	1.97572	0.0484746	0.825739	0.9542		COL24A1	0.265492	1.97572	0.445892	0.504292	0.924978		COL24A1	-2.46585	1.97572	32.0811	1.47869e-08	2.57314e-07		COL24A1	-0.871644	1.97572	4.9701	0.0257891	0.172451		COL24A1	0.000241283	1.97572	9.14049e-07	0.999237	1
COL27A1	-1.07093	6.40645	24.2741	8.35555e-07	9.024e-06		COL27A1	-0.0347367	6.40645	0.0266603	0.870298	0.967692		COL27A1	-0.284234	6.40645	1.65503	0.198276	0.799213		COL27A1	-1.3583	6.40645	38.4768	5.54082e-10	1.32512e-08		COL27A1	-1.05859	6.40645	23.489	1.25631e-06	5.91551e-05		COL27A1	-0.774495	6.40645	12.2199	0.000472833	0.0545281
COL4A1	0.486706	6.23017	2.4177	0.119971	0.217178		COL4A1	0.19842	6.23017	0.402064	0.526025	0.859692		COL4A1	0.123098	6.23017	0.148542	0.699933	0.962871		COL4A1	1.02225	6.23017	10.5729	0.00114759	0.0053045		COL4A1	0.310806	6.23017	0.98087	0.321984	0.662167		COL4A1	0.445498	6.23017	1.97153	0.160286	0.688524
COL4A3BP	-0.913329	5.83855	26.6124	2.48645e-07	3.00761e-06		COL4A3BP	-0.279052	5.83855	2.61136	0.106101	0.644353		COL4A3BP	-0.430949	5.83855	5.66713	0.0172857	0.369848		COL4A3BP	-1.26555	5.83855	49.9079	1.61133e-12	6.319e-11		COL4A3BP	-0.279716	5.83855	2.5668	0.109128	0.394846		COL4A3BP	-0.43627	5.83855	6.03193	0.0140494	0.275879
COL4A4	0.829887	4.51233	9.80187	0.00174335	0.00709645		COL4A4	0.313307	4.51233	1.36474	0.242718	0.725988		COL4A4	0.39261	4.51233	1.90068	0.168002	0.770571		COL4A4	1.23932	4.51233	22.2325	2.41553e-06	2.51304e-05		COL4A4	0.311739	4.51233	1.30887	0.252599	0.596351		COL4A4	0.567967	4.51233	4.19357	0.0405775	0.420867
COL9A1	-0.617965	5.70607	5.28706	0.0214845	0.0557145		COL9A1	-0.533621	5.70607	3.96746	0.0463876	0.527535		COL9A1	0.212728	5.70607	0.611155	0.434353	0.901786		COL9A1	-0.987994	5.70607	13.3681	0.000255944	0.00151958		COL9A1	-1.19321	5.70607	18.7633	1.47989e-05	0.000503		COL9A1	-0.111608	5.70607	0.169463	0.680589	0.942259
COLEC12	-1.18067	8.87064	16.9918	3.75415e-05	0.000258715		COLEC12	-0.310171	8.87064	1.2067	0.271987	0.743115		COLEC12	-0.114353	8.87064	0.164009	0.685492	0.959084		COLEC12	-0.80095	8.87064	7.95466	0.00479636	0.0173634		COLEC12	0.113884	8.87064	0.162933	0.686471	0.886632		COLEC12	0.549871	8.87064	3.78185	0.0518113	0.463728
COLQ	-1.09592	0.672372	3.58792	0.0582012	0.124158		COLQ	0.244137	0.672372	0.244541	0.620945	0.890557		COLQ	-0.111494	0.672372	0.024294	0.876139	0.988692		COLQ	-2.40035	0.672372	13.6264	0.00022303	0.00134769		COLQ	-0.709008	0.672372	1.52005	0.217612	0.559772		COLQ	-0.339065	0.672372	0.252107	0.615596	0.92894
COQ10A	-1.4317	5.39218	46.9443	7.30346e-12	2.16526e-10		COQ10A	0.143097	5.39218	0.53741	0.463508	0.829269		COQ10A	-0.145425	5.39218	0.486929	0.4853	0.919075		COQ10A	-1.18462	5.39218	33.6981	6.43648e-09	1.21649e-07		COQ10A	-0.218455	5.39218	1.2048	0.272364	0.613597		COQ10A	0.214248	5.39218	1.12293	0.289288	0.783912
CORO2B	-0.882483	5.60948	11.3379	0.000759397	0.00350896		CORO2B	-0.183525	5.60948	0.510624	0.474869	0.835622		CORO2B	-0.356411	5.60948	1.87295	0.171137	0.770837		CORO2B	-1.11468	5.60948	18.0171	2.18928e-05	0.000175866		CORO2B	-0.595643	5.60948	5.18632	0.0227654	0.161266		CORO2B	-0.271509	5.60948	1.10878	0.292347	0.785629
COTL1	0.874712	8.01965	11.6421	0.000644764	0.00305606		COTL1	0.673719	8.01965	6.93914	0.00843298	0.252228		COTL1	0.576602	8.01965	5.00276	0.025307	0.433725		COTL1	1.33291	8.01965	26.6024	2.49939e-07	3.30211e-06		COTL1	1.13378	8.01965	19.3638	1.08037e-05	0.000389133		COTL1	0.600523	8.01965	5.44343	0.0196421	0.314037
COX6B2	1.37703	1.65427	7.84392	0.00509919	0.0171629		COX6B2	0.26777	1.65427	0.261679	0.608969	0.887141		COX6B2	0.153209	1.65427	0.0454558	0.831168	0.983899		COX6B2	1.56765	1.65427	10.4257	0.00124272	0.00565581		COX6B2	0.161866	1.65427	0.0876614	0.767171	0.917257		COX6B2	0.0808204	1.65427	0.0129461	0.909412	0.988341
CPA2	-2.6716	1.10625	13.6589	0.000219204	0.00120037		CPA2	0.00530291	1.10625	0.000104823	0.991831	0.998287		CPA2	0.985441	1.10625	2.14396	0.143132	0.738558		CPA2	-1.27539	1.10625	4.56506	0.0326304	0.0821983		CPA2	-0.077595	1.10625	0.018277	0.89246	0.965529		CPA2	0.365125	1.10625	0.295967	0.586422	0.920554
CPA4	2.27281	4.48077	6.77242	0.0092577	0.028105		CPA4	4.80905	4.48077	25.7246	3.93784e-07	0.00011908		CPA4	1.61499	4.48077	3.59435	0.0579763	0.572929		CPA4	3.69641	4.48077	16.5572	4.72035e-05	0.000345905		CPA4	5.46222	4.48077	31.4338	2.06362e-08	1.5017e-06		CPA4	2.03743	4.48077	5.69123	0.0170499	0.294568
CPEB3	-1.32388	1.89129	7.93252	0.00485541	0.016523		CPEB3	-0.113226	1.89129	0.0725258	0.787694	0.943821		CPEB3	-0.500902	1.89129	1.26448	0.260805	0.831739		CPEB3	-1.80713	1.89129	14.1999	0.000164382	0.00102988		CPEB3	-0.516787	1.89129	1.34391	0.246346	0.590579		CPEB3	-0.681893	1.89129	2.52113	0.11233	0.610065
CPED1	-3.27484	0.809407	14.0788	0.000175312	0.000991954		CPED1	-0.181665	0.809407	0.0897028	0.764555	0.935954		CPED1	-0.0582525	0.809407	0.00830839	0.927373	0.994408		CPED1	-0.843333	0.809407	1.81618	0.177769	0.301217		CPED1	-0.233738	0.809407	0.137149	0.711132	0.896263		CPED1	-0.438993	0.809407	0.49814	0.480318	0.888136
CPLX3	0.838491	1.06525	2.34302	0.125845	0.225389		CPLX3	0.366338	1.06525	0.41058	0.521675	0.85707		CPLX3	-0.399878	1.06525	0.349317	0.5545	0.931366		CPLX3	1.31136	1.06525	6.60366	0.0101769	0.0324099		CPLX3	0.885183	1.06525	2.46847	0.116151	0.407769		CPLX3	0.329859	1.06525	0.33218	0.564378	0.912502
CPNE7	0.620947	0.0229426	0.181994	0.669665	0.771487		CPNE7	2.39433	0.0229426	3.48036	0.0621014	0.579447		CPNE7	4.02562	0.0229426	4.11631	0.0424715	0.525092		CPNE7	3.01693	0.0229426	6.11111	0.0134335	0.0404524		CPNE7	4.13269	0.0229426	11.9815	0.000537323	0.0101413		CPNE7	4.36509	0.0229426	5.38138	0.0203528	0.319448
CPS1	-1.32425	1.4801	6.1463	0.0131688	0.0373802		CPS1	-1.06773	1.4801	4.24585	0.0393463	0.498533		CPS1	-0.656038	1.4801	1.63562	0.200927	0.801588		CPS1	-1.58102	1.4801	8.9701	0.00274434	0.0109356		CPS1	-0.105914	1.4801	0.0464637	0.829335	0.942722		CPS1	-0.453206	1.4801	0.89614	0.343819	0.819952
CPT1B	-1.14668	3.16234	5.1445	0.0233201	0.0595272		CPT1B	-1.20508	3.16234	5.69459	0.0170173	0.365944		CPT1B	-1.09119	3.16234	4.47353	0.0344237	0.488975		CPT1B	-1.43492	3.16234	8.06983	0.00450084	0.0164555		CPT1B	-1.25169	3.16234	5.92171	0.0149555	0.121356		CPT1B	-0.185394	3.16234	0.141375	0.706918	0.948195
CPT1C	-1.03852	5.23405	16.6991	4.38012e-05	0.000294572		CPT1C	-0.111895	5.23405	0.206905	0.649204	0.900915		CPT1C	0.201082	5.23405	0.626878	0.428503	0.89912		CPT1C	-0.952093	5.23405	14.3731	0.000149933	0.000948527		CPT1C	0.0162218	5.23405	0.00429526	0.947745	0.984272		CPT1C	0.0210005	5.23405	0.00698108	0.933412	0.990597
CREB3L1	2.2942	1.58394	7.79644	0.00523492	0.017546		CREB3L1	2.6262	1.58394	10.3454	0.00129799	0.0778108		CREB3L1	0.810915	1.58394	0.782096	0.376501	0.877441		CREB3L1	3.24878	1.58394	15.9426	6.52918e-05	0.000458931		CREB3L1	2.04077	1.58394	5.94407	0.0147669	0.120256		CREB3L1	1.25879	1.58394	2.13419	0.144046	0.662727
CREB3L4	-1.86199	3.72515	42.7816	6.12046e-11	1.56555e-09		CREB3L4	-0.185337	3.72515	0.553631	0.456838	0.826243		CREB3L4	-0.391508	3.72515	2.07597	0.149635	0.750822		CREB3L4	-1.39531	3.72515	27.2984	1.74355e-07	2.39902e-06		CREB3L4	-0.47986	3.72515	3.43715	0.0637456	0.296869		CREB3L4	-0.113119	3.72515	0.191256	0.661873	0.938792
CREB5	6.01454	1.43141	76.4094	2.30549e-18	1.75269e-16		CREB5	2.71473	1.43141	6.74868	0.00938172	0.270136		CREB5	1.15989	1.43141	0.693065	0.405124	0.889103		CREB5	5.92923	1.43141	73.8914	8.25353e-18	7.24606e-16		CREB5	3.61084	1.43141	14.3242	0.000153872	0.00376599		CREB5	2.11187	1.43141	3.48049	0.0620962	0.494445
CREBBP	0.0896653	5.4701	0.325368	0.5684	0.689374		CREBBP	-0.0550434	5.4701	0.121774	0.727118	0.927505		CREBBP	-0.475583	5.4701	7.2459	0.0071063	0.272612		CREBBP	-0.310625	5.4701	3.84522	0.0498879	0.114675		CREBBP	-1.06769	5.4701	39.4213	3.41559e-10	3.77881e-08		CREBBP	-0.73092	5.4701	17.8094	2.44175e-05	0.0110758
CREBRF	-1.31606	5.21243	35.9192	2.05676e-09	3.93095e-08		CREBRF	-0.415408	5.21243	3.92695	0.0475179	0.528599		CREBRF	0.111234	5.21243	0.271985	0.602003	0.942497		CREBRF	-1.5268	5.21243	48.388	3.49705e-12	1.25562e-10		CREBRF	-0.421166	5.21243	3.91415	0.0478811	0.250283		CREBRF	-0.155349	5.21243	0.540126	0.46238	0.884794
CRIM1	0.722896	7.06822	10.5258	0.00117718	0.00509512		CRIM1	0.418798	7.06822	3.53886	0.0599466	0.570808		CRIM1	-0.0550113	7.06822	0.0593291	0.80756	0.981491		CRIM1	1.01759	7.06822	20.7695	5.18009e-06	4.90937e-05		CRIM1	0.40742	7.06822	3.32869	0.0680812	0.308283		CRIM1	-0.0947689	7.06822	0.177856	0.673222	0.941224
CRIP1	1.27378	0.673328	2.09072	0.148197	0.255102		CRIP1	1.52766	0.673328	3.20078	0.073603	0.591606		CRIP1	1.95514	0.673328	3.52104	0.0605945	0.580529		CRIP1	2.38904	0.673328	9.16481	0.00246714	0.0100098		CRIP1	2.12999	0.673328	6.47223	0.0109573	0.0981613		CRIP1	3.04098	0.673328	11.0953	0.000865449	0.0764742
CRIP2	2.36444	4.19083	46.2126	1.06094e-11	3.07831e-10		CRIP2	1.06159	4.19083	9.12901	0.00251588	0.121837		CRIP2	1.0373	4.19083	6.56616	0.0103936	0.311198		CRIP2	2.73746	4.19083	61.5299	4.36072e-15	2.5913e-13		CRIP2	1.24424	4.19083	12.3652	0.000437411	0.00868666		CRIP2	1.09691	4.19083	7.79005	0.00525347	0.180445
CRIPAK	-0.790962	1.83491	3.77036	0.0521684	0.114104		CRIPAK	0.18192	1.83491	0.249207	0.617634	0.889598		CRIPAK	-0.946481	1.83491	4.90743	0.0267413	0.443141		CRIPAK	-1.05885	1.83491	6.84843	0.00887194	0.0289519		CRIPAK	-0.29139	1.83491	0.53418	0.464855	0.765271		CRIPAK	-0.484613	1.83491	1.64786	0.199251	0.72033
CRISPLD1	-1.09228	10.9672	33.5592	6.91262e-09	1.17731e-07		CRISPLD1	-0.321136	10.9672	2.96685	0.0849873	0.613584		CRISPLD1	0.0171374	10.9672	0.00844563	0.926777	0.994408		CRISPLD1	-0.641661	10.9672	11.7699	0.000601968	0.00312179		CRISPLD1	-0.0982705	10.9672	0.278251	0.59785	0.844337		CRISPLD1	0.189396	10.9672	1.03185	0.309724	0.797172
CRISPLD2	-1.84389	3.4583	23.9818	9.72502e-07	1.03915e-05		CRISPLD2	-0.250006	3.4583	0.533316	0.465216	0.83036		CRISPLD2	0.00184512	3.4583	2.78369e-05	0.99579	1		CRISPLD2	-1.29517	3.4583	13.0597	0.000301722	0.00174198		CRISPLD2	-0.620902	3.4583	3.06383	0.0800526	0.335833		CRISPLD2	-1.04007	3.4583	8.44772	0.00365502	0.153082
CRLF1	4.74362	2.51182	47.5327	5.40949e-12	1.66385e-10		CRLF1	2.81913	2.51182	16.0829	6.06299e-05	0.00783502		CRLF1	1.08078	2.51182	2.42959	0.119064	0.713455		CRLF1	3.61554	2.51182	27.5447	1.53506e-07	2.13669e-06		CRLF1	3.53134	2.51182	25.6393	4.11567e-07	2.22246e-05		CRLF1	1.1462	2.51182	2.93603	0.0866231	0.555717
CRMP1	2.14853	2.35587	19.6271	9.41269e-06	7.74413e-05		CRMP1	-0.0328399	2.35587	0.00385345	0.950502	0.98968		CRMP1	0.547896	2.35587	0.913718	0.33913	0.860532		CRMP1	1.8178	2.35587	14.1762	0.000166462	0.00104186		CRMP1	0.60086	2.35587	1.34031	0.24698	0.591395		CRMP1	-0.0664496	2.35587	0.0133981	0.907851	0.988341
CROCC	-0.95799	4.64982	8.80096	0.00301071	0.0111665		CROCC	-0.0382907	4.64982	0.0149448	0.902702	0.977867		CROCC	-0.32698	4.64982	1.03999	0.307824	0.85261		CROCC	-1.06393	4.64982	10.9924	0.000914842	0.00442244		CROCC	-0.136035	4.64982	0.18464	0.667415	0.87912		CROCC	-0.0889718	4.64982	0.0797825	0.777592	0.964486
CRX	-2.45024	5.25179	39.8483	2.74476e-10	6.27743e-09		CRX	-0.745861	5.25179	4.24795	0.0392977	0.498382		CRX	-0.489166	5.25179	1.83526	0.175507	0.777189		CRX	-3.34318	5.25179	68.2754	1.42186e-16	1.04025e-14		CRX	-1.38813	5.25179	13.9573	0.000187009	0.0044028		CRX	-0.550608	5.25179	2.34934	0.125336	0.632544
CRY2	-2.69669	6.04983	49.3697	2.11996e-12	7.07068e-11		CRY2	-0.472737	6.04983	1.78372	0.181693	0.692392		CRY2	-0.381733	6.04983	1.16027	0.281411	0.837718		CRY2	-2.48581	6.04983	43.387	4.49162e-11	1.32586e-09		CRY2	-0.538847	6.04983	2.29709	0.129616	0.430601		CRY2	-0.152808	6.04983	0.187829	0.66473	0.939472
CRYL1	-1.14429	6.57634	52.0346	5.45304e-13	2.02193e-11		CRYL1	-0.267835	6.57634	3.02664	0.0819076	0.606521		CRYL1	0.114924	6.57634	0.510558	0.474897	0.914836		CRYL1	-1.32131	6.57634	68.9497	1.01009e-16	7.55237e-15		CRYL1	-0.577819	6.57634	13.6247	0.000223224	0.00509671		CRYL1	-0.0033351	6.57634	0.000438109	0.983301	0.998496
CSDC2	1.19998	3.85421	9.41444	0.00215283	0.00845963		CSDC2	0.282493	3.85421	0.509697	0.47527	0.835695		CSDC2	0.683398	3.85421	2.62088	0.105466	0.695328		CSDC2	1.24348	3.85421	10.1436	0.00144801	0.00642258		CSDC2	1.078	3.85421	7.49959	0.00617131	0.0668624		CSDC2	0.107856	3.85421	0.0651867	0.798478	0.969118
CSF1R	-0.881188	7.97049	4.24724	0.0393143	0.0907837		CSF1R	-0.61919	7.97049	2.11504	0.145858	0.673511		CSF1R	0.0856698	7.97049	0.0407488	0.840024	0.984796		CSF1R	-1.36766	7.97049	10.0265	0.00154301	0.00677297		CSF1R	-0.393185	7.97049	0.856098	0.354833	0.691168		CSF1R	-0.0708294	7.97049	0.027874	0.867405	0.982159
CSGALNACT1	-1.59631	0.749368	4.31375	0.0378055	0.0880467		CSGALNACT1	-0.659627	0.749368	0.89811	0.343289	0.772601		CSGALNACT1	0.169314	0.749368	0.0567424	0.811721	0.982207		CSGALNACT1	-2.0122	0.749368	6.83111	0.00895833	0.0292198		CSGALNACT1	-1.59823	0.749368	4.03914	0.0444564	0.240586		CSGALNACT1	0.483452	0.749368	0.518578	0.471449	0.887012
CSNK1E	-1.08038	7.64979	44.7778	2.20709e-11	6.07979e-10		CSNK1E	-0.13413	7.64979	0.718235	0.396723	0.800744		CSNK1E	-0.0674281	7.64979	0.173824	0.676735	0.957362		CSNK1E	-1.17557	7.64979	52.9447	3.43066e-13	1.48355e-11		CSNK1E	-0.523914	7.64979	10.744	0.00104615	0.017489		CSNK1E	-0.00127015	7.64979	6.25556e-05	0.993689	1
CSRNP1	1.5803	4.57269	29.2298	6.42841e-08	8.9263e-07		CSRNP1	-0.218341	4.57269	0.525173	0.468643	0.833089		CSRNP1	0.347103	4.57269	1.25884	0.261872	0.832881		CSRNP1	1.34801	4.57269	21.354	3.81825e-06	3.74342e-05		CSRNP1	0.0107561	4.57269	0.00125936	0.971691	0.990192		CSRNP1	0.0241062	4.57269	0.00614658	0.93751	0.990883
CSRNP3	-1.91738	3.7172	40.0221	2.51108e-10	5.77209e-09		CSRNP3	-0.430225	3.7172	2.49198	0.114428	0.647801		CSRNP3	-0.463653	3.7172	2.59889	0.106939	0.695328		CSRNP3	-1.97322	3.7172	43.723	3.78307e-11	1.12648e-09		CSRNP3	-1.40735	3.7172	22.2691	2.36987e-06	0.000104705		CSRNP3	-0.451862	3.7172	2.60445	0.106564	0.601711
CSRP2	-1.43158	5.77803	29.2674	6.30461e-08	8.7723e-07		CSRP2	0.205178	5.77803	0.650692	0.419866	0.811048		CSRP2	-0.0872722	5.77803	0.109047	0.741232	0.971384		CSRP2	-1.25586	5.77803	22.9537	1.65952e-06	1.7826e-05		CSRP2	-0.291224	5.77803	1.28609	0.25677	0.599131		CSRP2	-0.292847	5.77803	1.24435	0.264635	0.773786
CST6	1.86248	2.54928	12.4929	0.000408495	0.00205729		CST6	1.45882	2.54928	7.23023	0.00716861	0.230244		CST6	0.228773	2.54928	0.161756	0.687545	0.959621		CST6	3.40935	2.54928	47.469	5.58808e-12	1.92296e-10		CST6	3.60448	2.54928	52.5673	4.15756e-13	7.96846e-11		CST6	0.952974	2.54928	3.45492	0.0630636	0.498003
CTAGE5	-1.259	6.24375	60.4531	7.53542e-15	3.74241e-13		CTAGE5	-0.292141	6.24375	3.56409	0.0590422	0.568884		CTAGE5	0.0596441	6.24375	0.14321	0.70511	0.963492		CTAGE5	-1.15744	6.24375	52.6301	4.02663e-13	1.72853e-11		CTAGE5	-0.151863	6.24375	0.949815	0.329766	0.669302		CTAGE5	-0.212298	6.24375	1.84003	0.174947	0.702585
CTAGE8	3.53403	-0.263797	3.57076	0.0588053	0.125172		CTAGE8	3.21033	-0.263797	3.07813	0.0793518	0.60157		CTAGE8	-0.862492	-0.263797	0.256382	0.612617	0.945022		CTAGE8	5.02276	-0.263797	6.94804	0.00839109	0.027668		CTAGE8	4.82143	-0.263797	6.42112	0.0112771	0.100169		CTAGE8	-0.708876	-0.263797	0.193087	0.660359	0.93876
CTGF	4.02647	6.20824	23.5404	1.22318e-06	1.27451e-05		CTGF	2.49889	6.20824	10.2897	0.00133773	0.0794926		CTGF	2.98315	6.20824	13.7966	0.0002037	0.055439		CTGF	4.58807	6.20824	29.0307	7.12402e-08	1.07357e-06		CTGF	2.02886	6.20824	6.98619	0.00821408	0.0817423		CTGF	1.71449	6.20824	4.93233	0.0263587	0.360751
CTHRC1	2.98342	6.17186	149.133	2.68271e-34	1.21688e-31		CTHRC1	1.13139	6.17186	22.4941	2.10789e-06	0.000512218		CTHRC1	0.505916	6.17186	4.02179	0.0449159	0.538072		CTHRC1	2.86059	6.17186	138.111	6.89103e-32	3.90721e-29		CTHRC1	1.48992	6.17186	38.6674	5.02526e-10	5.30107e-08		CTHRC1	0.349425	6.17186	1.96373	0.161115	0.689042
CTIF	-1.48058	3.8283	32.9691	9.36358e-09	1.5596e-07		CTIF	-0.491903	3.8283	4.25897	0.0390435	0.497252		CTIF	-0.439042	3.8283	3.0268	0.0818994	0.642356		CTIF	-1.58088	3.8283	38.6157	5.16027e-10	1.24065e-08		CTIF	-0.626055	3.8283	6.44726	0.0111124	0.0990227		CTIF	-0.497815	3.8283	4.18122	0.0408743	0.420939
CTNNA3	-1.89316	1.61168	11.266	0.000789382	0.00362902		CTNNA3	-1.11135	1.61168	4.54847	0.0329482	0.477758		CTNNA3	-0.590475	1.61168	1.01546	0.313599	0.854518		CTNNA3	-0.857319	1.61168	2.90372	0.0883756	0.178934		CTNNA3	-0.771837	1.61168	2.19513	0.138448	0.444968		CTNNA3	0.285386	1.61168	0.294169	0.587561	0.921357
CTNND2	-1.14067	5.01444	12.2015	0.00047751	0.00235519		CTNND2	-0.353687	5.01444	1.23658	0.266131	0.740327		CTNND2	-0.194905	5.01444	0.368525	0.543809	0.93103		CTNND2	-0.810738	5.01444	6.38639	0.0114999	0.0356795		CTNND2	-0.281415	5.01444	0.773783	0.379049	0.707002		CTNND2	0.0448361	5.01444	0.0200024	0.88753	0.984099
CTPS2	-1.24017	4.7427	16.8085	4.13479e-05	0.00028021		CTPS2	-0.441865	4.7427	2.28123	0.130948	0.659624		CTPS2	-0.000321118	4.7427	1.1716e-06	0.999136	1		CTPS2	-1.05134	4.7427	12.5132	0.000404097	0.0022346		CTPS2	-0.298143	4.7427	1.02815	0.310593	0.650691		CTPS2	-0.194054	4.7427	0.428879	0.51254	0.897847
CTSV	0.233753	10.6788	0.675305	0.411208	0.545339		CTSV	0.543671	10.6788	3.63649	0.0565259	0.563519		CTSV	0.733961	10.6788	6.56483	0.0104014	0.311198		CTSV	1.2907	10.6788	19.9756	7.84375e-06	7.05964e-05		CTSV	1.21317	10.6788	17.7081	2.57528e-05	0.000826518		CTSV	1.40771	10.6788	23.5389	1.22414e-06	0.00171751
CTXN1	0.718511	3.57685	5.23704	0.0221109	0.0569641		CTXN1	0.70272	3.57685	4.99855	0.0253685	0.429907		CTXN1	-0.218379	3.57685	0.374681	0.540464	0.93103		CTXN1	0.878902	3.57685	8.04006	0.00457541	0.0166968		CTXN1	1.43187	3.57685	21.2257	4.08257e-06	0.00017094		CTXN1	-0.0775783	3.57685	0.0522624	0.819172	0.97467
CUBN	-1.68855	5.64906	20.5493	5.81163e-06	5.06718e-05		CUBN	-0.164842	5.64906	0.212468	0.64484	0.899196		CUBN	-0.31652	5.64906	0.760188	0.38327	0.880705		CUBN	-0.679132	5.64906	3.56408	0.0590426	0.130938		CUBN	0.0518751	5.64906	0.0209767	0.884842	0.962911		CUBN	0.399236	5.64906	1.23331	0.266764	0.774167
CUL7	-0.985154	5.70929	7.05068	0.00792351	0.0247301		CUL7	-0.207465	5.70929	0.323229	0.569673	0.877433		CUL7	-0.15295	5.70929	0.175189	0.675541	0.957143		CUL7	-1.04045	5.70929	7.91171	0.00491159	0.017738		CUL7	-0.287241	5.70929	0.613468	0.433485	0.743331		CUL7	0.0465437	5.70929	0.0163745	0.898178	0.98649
CXCL1	5.47795	4.64338	158.17	2.8408e-36	1.48683e-33		CXCL1	0.498867	4.64338	1.2135	0.27064	0.742515		CXCL1	-1.20801	4.64338	4.60812	0.031821	0.478338		CXCL1	4.30047	4.64338	103.218	3.00232e-24	6.485e-22		CXCL1	2.3328	4.64338	29.9687	4.39077e-08	2.9289e-06		CXCL1	0.111602	4.64338	0.0578762	0.809885	0.971799
CXCL14	5.96689	4.94978	117.998	1.73531e-27	3.93568e-25		CXCL14	2.03955	4.94978	14.0766	0.000175515	0.0169391		CXCL14	1.92347	4.94978	11.7007	0.000624754	0.0867515		CXCL14	6.37626	4.94978	131.851	1.61289e-30	7.31608e-28		CXCL14	4.81667	4.94978	80.4483	2.98418e-19	1.93375e-16		CXCL14	1.86147	4.94978	11.1951	0.000820157	0.0739119
CXCL6	3.14845	2.74754	54.2315	1.7821e-13	7.23907e-12		CXCL6	-0.0216084	2.74754	0.00211027	0.96336	0.992878		CXCL6	0.786596	2.74754	1.44855	0.228761	0.818888		CXCL6	1.83818	2.74754	18.079	2.11931e-05	0.000170649		CXCL6	1.02332	2.74754	5.05927	0.0244945	0.167667		CXCL6	0.963208	2.74754	2.51388	0.112848	0.610346
CXCL8	7.21244	0.431225	37.4294	9.47833e-10	1.92509e-08		CXCL8	4.14123	0.431225	7.602	0.00583036	0.205976		CXCL8	0	0.431225	0	1	1		CXCL8	5.54509	0.431225	17.8096	2.44154e-05	0.000194201		CXCL8	4.08395	0.431225	6.88355	0.00869928	0.0852266		CXCL8	0	0.431225	0	1	1
CXCR4	-0.919589	5.82206	16.1484	5.85682e-05	0.000378719		CXCR4	-0.488046	5.82206	4.6739	0.0306243	0.460257		CXCR4	-0.511267	5.82206	4.85481	0.0275691	0.451088		CXCR4	-2.33528	5.82206	91.9547	8.86857e-22	1.25712e-19		CXCR4	-1.00253	5.82206	18.7942	1.4561e-05	0.000499107		CXCR4	-0.587968	5.82206	6.54113	0.0105408	0.243531
CYB5R2	-0.924884	7.45845	16.622	4.56183e-05	0.00030445		CYB5R2	-0.201071	7.45845	0.804116	0.369866	0.788027		CYB5R2	-0.277332	7.45845	1.48058	0.223684	0.81781		CYB5R2	-1.19756	7.45845	27.5379	1.54047e-07	2.14124e-06		CYB5R2	-0.776305	7.45845	11.7313	0.00061456	0.0113781		CYB5R2	0.133862	7.45845	0.349823	0.554213	0.909639
CYB5RL	-2.37388	3.40965	52.7467	3.7947e-13	1.45051e-11		CYB5RL	-0.608201	3.40965	4.76764	0.0289996	0.455688		CYB5RL	-0.194845	3.40965	0.454437	0.500235	0.924386		CYB5RL	-1.63719	3.40965	30.3802	3.55128e-08	5.6654e-07		CYB5RL	-0.356712	3.40965	1.6133	0.204029	0.542331		CYB5RL	-0.414501	3.40965	2.14214	0.143302	0.661387
CYFIP2	-1.23989	6.38905	13.8894	0.000193885	0.00108175		CYFIP2	-0.443321	6.38905	1.84641	0.174201	0.687936		CYFIP2	-0.012864	6.38905	0.00156222	0.968472	0.996089		CYFIP2	-0.914297	6.38905	7.74461	0.00538731	0.0191461		CYFIP2	-0.392641	6.38905	1.44067	0.230031	0.573563		CYFIP2	0.0673139	6.38905	0.0430255	0.835677	0.977604
CYGB	-1.2466	2.3891	10.0136	0.00155392	0.00644296		CYGB	-0.792029	2.3891	4.37622	0.0364438	0.490081		CYGB	-0.361833	2.3891	0.800725	0.370877	0.875275		CYGB	-1.71078	2.3891	18.1496	2.04217e-05	0.000165023		CYGB	-1.32168	2.3891	10.492	0.00119891	0.0194118		CYGB	-0.207699	2.3891	0.292217	0.588803	0.922095
CYP1A1	-1.84721	1.038	9.26446	0.00233643	0.00904131		CYP1A1	0.627071	1.038	1.53701	0.215064	0.715371		CYP1A1	-0.241593	1.038	0.0435297	0.834731	0.984232		CYP1A1	-2.01535	1.038	11.381	0.000741974	0.00372712		CYP1A1	-0.921818	1.038	2.58499	0.107881	0.392656		CYP1A1	0.838015	1.038	0.815867	0.366391	0.832908
CYP1B1	1.76463	8.62167	47.4476	5.64934e-12	1.72756e-10		CYP1B1	-0.107164	8.62167	0.183795	0.668132	0.905697		CYP1B1	-0.00410563	8.62167	0.000268013	0.986938	1		CYP1B1	1.62586	8.62167	40.6061	1.86224e-10	4.87333e-09		CYP1B1	0.0531245	8.62167	0.0450622	0.83189	0.943308		CYP1B1	0.27988	8.62167	1.24884	0.263774	0.772585
CYP24A1	6.67598	4.83912	145.345	1.80504e-33	7.01798e-31		CYP24A1	1.54269	4.83912	7.64468	0.005694	0.205533		CYP24A1	1.53815	4.83912	5.42514	0.0198489	0.393163		CYP24A1	6.07586	4.83912	124.212	7.57128e-29	2.78459e-26		CYP24A1	3.0907	4.83912	33.4223	7.41693e-09	5.93704e-07		CYP24A1	0.876325	4.83912	1.72797	0.18867	0.711795
CYP26A1	4.4675	0.0145204	7.57601	0.00591503	0.019419		CYP26A1	3.77177	0.0145204	5.08358	0.0241534	0.421925		CYP26A1	3.63229	0.0145204	3.06096	0.0801943	0.638552		CYP26A1	4.83493	0.0145204	9.08407	0.00257845	0.0103871		CYP26A1	5.62791	0.0145204	12.8159	0.000343681	0.00714017		CYP26A1	5.07183	0.0145204	7.2202	0.00720877	0.206668
CYP26B1	-5.56244	2.72615	75.9626	2.89088e-18	2.17343e-16		CYP26B1	-1.78911	2.72615	15.7497	7.22994e-05	0.00884397		CYP26B1	-0.706848	2.72615	2.44982	0.117539	0.712715		CYP26B1	-6.19786	2.72615	86.577	1.34399e-20	1.69343e-18		CYP26B1	-2.12531	2.72615	20.2606	6.75773e-06	0.000258312		CYP26B1	-0.673698	2.72615	2.34106	0.126003	0.633415
CYP27A1	-1.11932	8.60642	44.4694	2.58363e-11	7.01758e-10		CYP27A1	-0.173225	8.60642	1.1012	0.294002	0.751489		CYP27A1	-0.0661036	8.60642	0.158328	0.6907	0.961144		CYP27A1	-1.01545	8.60642	36.8603	1.26904e-09	2.77638e-08		CYP27A1	-0.404419	8.60642	5.94814	0.0147328	0.12023		CYP27A1	0.0330355	8.60642	0.0397849	0.841902	0.978521
CYP2C8	-3.59267	-0.304411	10.3328	0.00130688	0.00557495		CYP2C8	-3.65999	-0.304411	10.8216	0.00100322	0.0647003		CYP2C8	0.175481	-0.304411	0.0219499	0.88222	0.988692		CYP2C8	-2.32269	-0.304411	6.39818	0.0114237	0.0354756		CYP2C8	-1.69831	-0.304411	3.30192	0.0691991	0.310788		CYP2C8	0.0945546	-0.304411	0.00749354	0.931017	0.990597
CYP2S1	-1.36697	3.50171	15.1507	9.92618e-05	0.000602209		CYP2S1	-0.309127	3.50171	0.864945	0.352359	0.777171		CYP2S1	0.130314	3.50171	0.129902	0.718534	0.967074		CYP2S1	-0.925324	3.50171	7.42393	0.00643621	0.0222577		CYP2S1	-0.46002	3.50171	1.8341	0.175644	0.504253		CYP2S1	-0.128776	3.50171	0.130731	0.717676	0.950637
CYP2U1	-1.03787	5.5108	21.2402	4.05187e-06	3.69805e-05		CYP2U1	-0.232442	5.5108	1.14106	0.285428	0.746368		CYP2U1	-0.15723	5.5108	0.509734	0.475254	0.915304		CYP2U1	-0.711693	5.5108	10.5041	0.00119112	0.00546795		CYP2U1	-0.0586936	5.5108	0.0719282	0.78855	0.925554		CYP2U1	0.0228741	5.5108	0.0111197	0.916019	0.988341
CYP2W1	-1.0474	4.5534	19.8727	8.27738e-06	6.90187e-05		CYP2W1	-0.0973726	4.5534	0.191376	0.661774	0.903912		CYP2W1	-0.277152	4.5534	1.34361	0.246399	0.82517		CYP2W1	-0.383185	4.5534	2.93321	0.086775	0.176376		CYP2W1	-0.431759	4.5534	3.51049	0.0609816	0.290254		CYP2W1	0.154541	4.5534	0.458402	0.498372	0.895293
CYP39A1	-1.05605	4.29983	17.5887	2.74212e-05	0.000196808		CYP39A1	-0.251166	4.29983	1.11035	0.292005	0.751322		CYP39A1	0.270733	4.29983	1.21698	0.269954	0.837297		CYP39A1	-0.882511	4.29983	12.8994	0.000328696	0.0018715		CYP39A1	-0.111219	4.29983	0.213283	0.644206	0.867612		CYP39A1	0.183922	4.29983	0.585421	0.444195	0.878582
CYR61	3.55937	7.60575	75.1839	4.28856e-18	3.1443e-16		CYR61	1.57997	7.60575	17.0093	3.71964e-05	0.00509738		CYR61	0.759234	7.60575	3.93094	0.0474054	0.54935		CYR61	4.13973	7.60575	96.6051	8.46317e-23	1.45781e-20		CYR61	2.28711	7.60575	34.2143	4.93643e-09	4.1466e-07		CYR61	0.665835	7.60575	3.04522	0.0809753	0.542279
CYTL1	1.55224	5.5313	24.8318	6.25582e-07	6.88191e-06		CYTL1	0.967462	5.5313	9.72647	0.00181633	0.0976944		CYTL1	0.344038	5.5313	1.15147	0.283241	0.837718		CYTL1	1.75212	5.5313	31.4884	2.0064e-08	3.42144e-07		CYTL1	1.44764	5.5313	21.5076	3.52429e-06	0.000148939		CYTL1	0.466196	5.5313	2.15968	0.141675	0.658935
CYYR1	-1.73932	5.61627	72.9696	1.31665e-17	9.1413e-16		CYYR1	-0.450183	5.61627	5.59106	0.0180523	0.374476		CYYR1	-0.153583	5.61627	0.640855	0.423402	0.896828		CYYR1	-1.84496	5.61627	83.2853	7.10258e-20	7.92229e-18		CYYR1	-0.782009	5.61627	15.983	6.39152e-05	0.00180448		CYYR1	-0.50064	5.61627	6.8557	0.00883592	0.231229
D2HGDH	-1.47539	4.54173	21.6427	3.28456e-06	3.0825e-05		D2HGDH	0.0221413	4.54173	0.00555702	0.940576	0.988005		D2HGDH	-0.0765374	4.54173	0.0623324	0.802847	0.981491		D2HGDH	-0.992098	4.54173	10.4836	0.00120436	0.00551629		D2HGDH	0.00917338	4.54173	0.000932566	0.975638	0.991005		D2HGDH	0.24893	4.54173	0.689673	0.406276	0.857641
DAAM1	1.03123	7.73206	34.2072	4.9545e-09	8.81318e-08		DAAM1	-0.148796	7.73206	0.714344	0.398005	0.80085		DAAM1	-0.144754	7.73206	0.659215	0.416837	0.893494		DAAM1	0.545584	7.73206	9.66617	0.00187693	0.00799662		DAAM1	-0.451317	7.73206	6.44621	0.0111189	0.0990227		DAAM1	-0.27468	7.73206	2.39233	0.121932	0.628103
DAAM2	-2.15612	8.59156	53.9826	2.02276e-13	8.11969e-12		DAAM2	-0.469494	8.59156	2.79092	0.0948001	0.633304		DAAM2	-0.648481	8.59156	5.28121	0.0215567	0.403565		DAAM2	-2.17023	8.59156	54.7427	1.37391e-13	6.49172e-12		DAAM2	-0.923535	8.59156	10.6352	0.00110954	0.0183236		DAAM2	-0.475988	8.59156	2.8636	0.0906047	0.565313
DAB1	3.54625	1.52477	55.9292	7.5127e-14	3.1651e-12		DAB1	-0.828295	1.52477	1.08103	0.298466	0.752972		DAB1	0.982116	1.52477	0.796115	0.372257	0.875275		DAB1	3.44604	1.52477	53.1081	3.15689e-13	1.38132e-11		DAB1	0.798974	1.52477	1.44899	0.228691	0.572695		DAB1	0.217918	1.52477	0.0378636	0.845717	0.978521
DAB2	1.74311	6.93996	63.7922	1.38258e-15	7.43642e-14		DAB2	0.324318	6.93996	2.26213	0.132571	0.662097		DAB2	0.421902	6.93996	3.67683	0.0551736	0.568876		DAB2	1.64157	6.93996	56.8661	4.66511e-14	2.40465e-12		DAB2	0.434892	6.93996	4.02937	0.0447146	0.241233		DAB2	0.414198	6.93996	3.59135	0.0580811	0.486097
DACH1	-1.0299	3.96783	15.5801	7.9084e-05	0.000492528		DACH1	0.101083	3.96783	0.173088	0.677382	0.908249		DACH1	-0.316761	3.96783	1.35337	0.244689	0.82517		DACH1	0.0200502	3.96783	0.00690372	0.933781	0.957709		DACH1	-0.323389	3.96783	1.63107	0.201555	0.540659		DACH1	-0.173352	3.96783	0.442718	0.505813	0.895975
DAND5	-3.19156	2.90694	56.7562	4.93324e-14	2.16554e-12		DAND5	-0.0313581	2.90694	0.00981764	0.921072	0.983347		DAND5	0.156102	2.90694	0.198075	0.656279	0.955114		DAND5	-2.39485	2.90694	41.163	1.40048e-10	3.75891e-09		DAND5	0.0223497	2.90694	0.00476148	0.944987	0.983511		DAND5	-0.133625	2.90694	0.151262	0.697332	0.9464
DAPK2	-0.723732	1.17814	1.86446	0.172111	0.285554		DAPK2	-0.75686	1.17814	2.05667	0.151541	0.678083		DAPK2	-1.01135	1.17814	2.30596	0.128879	0.726139		DAPK2	-1.46474	1.17814	7.17223	0.00740407	0.0249331		DAPK2	-0.019832	1.17814	0.00149146	0.969194	0.990192		DAPK2	-0.220487	1.17814	0.148166	0.700295	0.94733
DAPL1	-1.24043	5.98836	13.9432	0.000188419	0.00105645		DAPL1	0.103547	5.98836	0.101871	0.749596	0.932249		DAPL1	0.174637	5.98836	0.277628	0.59826	0.94131		DAPL1	-1.15602	5.98836	12.1957	0.000478989	0.00258142		DAPL1	-0.481482	5.98836	2.16823	0.140889	0.449751		DAPL1	-0.00409461	5.98836	0.000153466	0.990116	1
DAW1	1.96309	1.33571	7.13275	0.00756887	0.0237759		DAW1	0.714101	1.33571	0.745203	0.387999	0.796004		DAW1	0.371114	1.33571	0.225722	0.634714	0.950657		DAW1	3.63033	1.33571	30.8861	2.73623e-08	4.47532e-07		DAW1	2.53219	1.33571	12.6083	0.000384045	0.00780013		DAW1	1.80841	1.33571	7.54321	0.00602366	0.192418
DBF4B	-2.01643	0.680023	9.86009	0.00168903	0.00690426		DBF4B	-1.69103	0.680023	7.75041	0.00537004	0.19966		DBF4B	-0.109247	0.680023	0.0357274	0.85008	0.986011		DBF4B	-0.776725	0.680023	2.21345	0.136812	0.247836		DBF4B	-0.293156	0.680023	0.302549	0.582289	0.837078		DBF4B	-1.10609	0.680023	3.45477	0.0630694	0.498003
DBI	1.25633	8.58693	27.0657	1.96656e-07	2.47675e-06		DBI	0.429881	8.58693	3.24322	0.0717196	0.590133		DBI	0.546829	8.58693	5.13978	0.0233836	0.416477		DBI	0.849768	8.58693	12.5683	0.000392352	0.00217923		DBI	0.312279	8.58693	1.71022	0.190957	0.524575		DBI	0.168156	8.58693	0.488642	0.484534	0.889306
DBNDD1	-1.16077	4.08795	21.3594	3.80743e-06	3.49842e-05		DBNDD1	-0.0527974	4.08795	0.0512917	0.820831	0.953777		DBNDD1	-0.146476	4.08795	0.320934	0.571047	0.936378		DBNDD1	-0.576547	4.08795	5.89358	0.0151962	0.0445764		DBNDD1	0.231684	4.08795	0.978383	0.322598	0.662848		DBNDD1	-0.0161811	4.08795	0.0042736	0.947877	0.991753
DBP	-2.97208	6.38382	184.358	5.41998e-42	4.0975e-39		DBP	-0.104552	6.38382	0.299248	0.584354	0.880668		DBP	-0.0125886	6.38382	0.00418434	0.948424	0.996089		DBP	-2.47208	6.38382	138.497	5.67532e-32	3.35782e-29		DBP	-0.1542	6.38382	0.642882	0.422669	0.73664		DBP	-0.0800987	6.38382	0.171959	0.678377	0.942067
DBT	-1.18245	4.43932	35.043	3.22497e-09	5.90851e-08		DBT	-0.552301	4.43932	8.52186	0.00350907	0.1511		DBT	-0.22549	4.43932	1.27242	0.259314	0.830664		DBT	-1.00943	4.43932	27.4277	1.63076e-07	2.25981e-06		DBT	-0.638925	4.43932	10.6516	0.00109974	0.018206		DBT	-0.234411	4.43932	1.47922	0.223897	0.736712
DBX2	2.62291	-0.0424782	8.63359	0.00330021	0.012011		DBX2	0.674516	-0.0424782	0.364059	0.546261	0.867084		DBX2	0.393553	-0.0424782	0.207385	0.648825	0.954097		DBX2	1.56366	-0.0424782	2.59437	0.107244	0.206495		DBX2	0.115316	-0.0424782	0.00808962	0.928333	0.978676		DBX2	-0.306092	-0.0424782	0.126288	0.722313	0.95161
DCAF17	-1.25057	3.28009	3.51832	0.060694	0.128649		DCAF17	-0.536279	3.28009	0.675513	0.411136	0.807055		DCAF17	-0.469203	3.28009	0.497632	0.480542	0.918641		DCAF17	-2.18506	3.28009	10.1784	0.00142098	0.0063295		DCAF17	-0.530089	3.28009	0.650322	0.419998	0.734937		DCAF17	-0.539292	3.28009	0.660291	0.416457	0.864818
DCAF8	-1.54274	4.77411	15.0376	0.000105391	0.000635429		DCAF8	-0.576832	4.77411	2.2395	0.134525	0.66403		DCAF8	0.120185	4.77411	0.0928391	0.760598	0.974232		DCAF8	-1.09811	4.77411	7.96203	0.00477687	0.0173158		DCAF8	-0.606687	4.77411	2.45598	0.117078	0.409668		DCAF8	0.135477	4.77411	0.119902	0.72914	0.952866
DCDC1	-1.46147	1.04671	7.31839	0.00682524	0.0218433		DCDC1	-0.00678999	1.04671	0.000242136	0.987585	0.998126		DCDC1	-1.64445	1.04671	5.81407	0.0158985	0.360667		DCDC1	-0.612699	1.04671	1.7379	0.187405	0.31287		DCDC1	-0.358131	1.04671	0.541417	0.461846	0.763477		DCDC1	-0.0273878	1.04671	0.00286399	0.957321	0.994216
DCDC5	-1.94605	0.540995	5.6935	0.0170279	0.0461309		DCDC5	-0.346359	0.540995	0.263883	0.607465	0.886578		DCDC5	-0.517927	0.540995	0.497357	0.480664	0.918641		DCDC5	-1.42846	0.540995	3.86118	0.0494156	0.113897		DCDC5	-0.0558519	0.540995	0.00683478	0.934112	0.980306		DCDC5	0.286865	0.540995	0.197632	0.656639	0.938356
DCHS1	-0.330951	5.23205	1.19724	0.273875	0.404657		DCHS1	-0.405309	5.23205	1.79584	0.180216	0.690915		DCHS1	-0.454937	5.23205	2.15866	0.141769	0.737423		DCHS1	-0.574987	5.23205	3.60618	0.0575654	0.128334		DCHS1	-1.19353	5.23205	14.5488	0.000136577	0.00339769		DCHS1	-0.74005	5.23205	5.73848	0.0165971	0.292668
DCLRE1A	-1.67703	4.18559	28.4192	9.76917e-08	1.31884e-06		DCLRE1A	-0.825303	4.18559	7.68756	0.00556029	0.203399		DCLRE1A	-0.033261	4.18559	0.0123409	0.911545	0.99252		DCLRE1A	-1.49732	4.18559	24.0794	9.24455e-07	1.05981e-05		DCLRE1A	-0.107933	4.18559	0.135293	0.713006	0.896644		DCLRE1A	-0.149551	4.18559	0.255546	0.613197	0.928154
DCN	-0.230675	1.87609	0.0786055	0.779196	0.850792		DCN	0.977223	1.87609	1.48979	0.222249	0.717307		DCN	-1.26091	1.87609	2.17758	0.140034	0.735058		DCN	2.0721	1.87609	6.56797	0.010383	0.03292		DCN	-0.341844	1.87609	0.165244	0.684373	0.885498		DCN	-0.38123	1.87609	0.226662	0.63401	0.934527
DCT	-0.847109	10.1154	10.252	0.0013654	0.00580273		DCT	-0.0827466	10.1154	0.0992826	0.752692	0.932851		DCT	-0.561474	10.1154	4.5305	0.0332959	0.481505		DCT	-1.63008	10.1154	36.5885	1.45891e-09	3.17646e-08		DCT	-0.878654	10.1154	11.0113	0.000905575	0.0155791		DCT	-0.640944	10.1154	5.89703	0.0151665	0.283917
DCUN1D3	1.99877	2.44182	42.6069	6.69229e-11	1.69273e-09		DCUN1D3	1.07409	2.44182	10.3898	0.0012671	0.0762952		DCUN1D3	-0.887807	2.44182	4.69051	0.0303296	0.470074		DCUN1D3	1.30511	2.44182	16.6181	4.5713e-05	0.000336432		DCUN1D3	0.184622	2.44182	0.227073	0.633703	0.862774		DCUN1D3	-0.412656	2.44182	1.36522	0.242635	0.750581
DDB2	-1.25119	3.13778	15.0178	0.000106503	0.000640997		DDB2	0.141838	3.13778	0.241263	0.623295	0.891508		DDB2	0.0495181	3.13778	0.0193281	0.88943	0.99073		DDB2	-0.529529	3.13778	3.14635	0.0760969	0.159656		DDB2	0.553985	3.13778	3.69834	0.0544666	0.271894		DDB2	0.665455	3.13778	4.16256	0.0413269	0.422966
DDC	-0.894327	0.39547	1.53012	0.216095	0.338938		DDC	-0.254325	0.39547	0.148255	0.700209	0.918316		DDC	-1.79799	0.39547	5.74152	0.0165684	0.366872		DDC	-2.37025	0.39547	8.15862	0.00428569	0.0158177		DDC	-0.267354	0.39547	0.147737	0.700707	0.892644		DDC	-0.201681	0.39547	0.125582	0.723057	0.951893
DDIAS	-0.141025	1.92651	0.0494354	0.824049	0.884846		DDIAS	1.7137	1.92651	9.24316	0.00236376	0.118258		DDIAS	0.0117654	1.92651	0.000308445	0.985988	0.999949		DDIAS	1.29404	1.92651	5.186	0.0227696	0.0618246		DDIAS	2.84807	1.92651	26.1709	3.12492e-07	1.72861e-05		DDIAS	0.545449	1.92651	0.715257	0.397704	0.853621
DDIT4	-1.21105	7.89848	25.4789	4.4724e-07	5.12725e-06		DDIT4	-0.137482	7.89848	0.340843	0.559343	0.872846		DDIT4	0.187282	7.89848	0.624909	0.429229	0.899853		DDIT4	-1.32126	7.89848	30.1716	3.95453e-08	6.24283e-07		DDIT4	0.109965	7.89848	0.217851	0.640682	0.865921		DDIT4	0.354273	7.89848	2.2453	0.13402	0.64551
DDIT4L	-1.59975	5.76044	49.6798	1.80996e-12	6.11164e-11		DDIT4L	0.252953	5.76044	1.45215	0.228182	0.718484		DDIT4L	0.255031	5.76044	1.31532	0.251435	0.825878		DDIT4L	-0.603054	5.76044	7.92395	0.00487846	0.0176324		DDIT4L	1.35606	5.76044	41.7846	1.01905e-10	1.23815e-08		DDIT4L	0.866042	5.76044	15.9412	6.53396e-05	0.0210098
DDO	-2.08956	2.62975	19.1496	1.20862e-05	9.66104e-05		DDO	-0.221402	2.62975	0.289801	0.590348	0.882507		DDO	0.0823912	2.62975	0.0383671	0.844708	0.985493		DDO	-0.921482	2.62975	4.64805	0.0310888	0.079155		DDO	-0.254769	2.62975	0.367414	0.544417	0.819031		DDO	0.0298016	2.62975	0.00519965	0.942515	0.991287
DDR2	-1.2666	5.71236	21.4484	3.63472e-06	3.35786e-05		DDR2	-0.470779	5.71236	3.12149	0.077266	0.59639		DDR2	0.0806862	5.71236	0.0905064	0.763534	0.974232		DDR2	-1.32204	5.71236	23.5424	1.22193e-06	1.35739e-05		DDR2	-0.408898	5.71236	2.32997	0.126905	0.425314		DDR2	-0.190482	5.71236	0.507409	0.476263	0.888136
DDX18	1.07377	5.19688	26.282	2.95021e-07	3.51238e-06		DDX18	0.5448	5.19688	6.64869	0.00992289	0.276702		DDX18	0.180119	5.19688	0.592614	0.44141	0.903874		DDX18	0.996955	5.19688	22.7526	1.84256e-06	1.95613e-05		DDX18	0.468389	5.19688	4.77851	0.0288171	0.184407		DDX18	-0.102652	5.19688	0.197945	0.656385	0.938356
DDX21	1.66505	5.29552	50.9591	9.43125e-13	3.37738e-11		DDX21	0.22852	5.29552	0.935813	0.333357	0.766767		DDX21	-0.00350647	5.29552	0.000183747	0.989185	1		DDX21	1.5479	5.29552	44.2335	2.91445e-11	8.81328e-10		DDX21	0.106335	5.29552	0.196208	0.657799	0.874837		DDX21	-0.0269477	5.29552	0.0113997	0.914972	0.988341
DDX60	-1.72005	2.44203	17.0166	3.70539e-05	0.000256084		DDX60	-1.24276	2.44203	9.86228	0.00168702	0.0920505		DDX60	-0.397495	2.44203	1.10638	0.292869	0.842051		DDX60	-2.0018	2.44203	23.0856	1.54946e-06	1.6868e-05		DDX60	-0.630312	2.44203	2.61764	0.105682	0.389658		DDX60	-0.612203	2.44203	2.75528	0.0969338	0.578288
DENND1C	-1.17005	2.6186	8.58349	0.00339225	0.0122836		DENND1C	0.143211	2.6186	0.154247	0.694509	0.916274		DENND1C	-0.124012	2.6186	0.0933769	0.759927	0.974232		DENND1C	-1.7696	2.6186	18.5922	1.61884e-05	0.000133592		DENND1C	-0.439926	2.6186	1.29753	0.254664	0.597407		DENND1C	0.2647	2.6186	0.476604	0.489965	0.891488
DENND2A	-1.12557	6.27281	9.70981	0.00183287	0.00739277		DENND2A	-0.282944	6.27281	0.633987	0.425897	0.814103		DENND2A	-0.086138	6.27281	0.0581831	0.809391	0.981491		DENND2A	-1.53019	6.27281	17.6058	2.7176e-05	0.00021278		DENND2A	-0.84453	6.27281	5.51227	0.0188835	0.141597		DENND2A	-0.124675	6.27281	0.122538	0.726298	0.952208
DENND4C	-0.886289	4.50875	3.962	0.0465382	0.10404		DENND4C	-0.53866	4.50875	1.49665	0.221188	0.717307		DENND4C	-0.364022	4.50875	0.684703	0.407972	0.889459		DENND4C	-1.11168	4.50875	6.18578	0.0128781	0.0390885		DENND4C	-0.132869	4.50875	0.0911923	0.762667	0.916011		DENND4C	-0.180179	4.50875	0.170944	0.679274	0.942067
DEPDC1	-1.74771	2.5177	6.92295	0.00850965	0.026193		DEPDC1	0.657867	2.5177	1.41045	0.234981	0.720347		DEPDC1	-0.464293	2.5177	0.575382	0.448128	0.905809		DEPDC1	0.238552	2.5177	0.181484	0.670101	0.771924		DEPDC1	3.29163	2.5177	35.9776	1.99599e-09	1.90167e-07		DEPDC1	-0.0338441	2.5177	0.00346228	0.953079	0.993163
DEPDC1B	-0.268823	2.47383	0.363185	0.546743	0.67078		DEPDC1B	1.16133	2.47383	8.4246	0.00370177	0.155474		DEPDC1B	0.433139	2.47383	0.700059	0.402764	0.888667		DEPDC1B	0.254675	2.47383	0.376732	0.539357	0.668632		DEPDC1B	2.49991	2.47383	41.7569	1.03355e-10	1.24465e-08		DEPDC1B	0.653327	2.47383	1.82508	0.17671	0.704979
DEPDC5	-1.38918	3.06154	4.68532	0.0304214	0.0738197		DEPDC5	-0.676628	3.06154	1.1733	0.278725	0.743191		DEPDC5	0.243136	3.06154	0.145678	0.7027	0.963492		DEPDC5	-1.99512	3.06154	9.33186	0.00225204	0.00929787		DEPDC5	-0.618178	3.06154	0.96498	0.325935	0.666136		DEPDC5	0.666223	3.06154	1.11727	0.290508	0.784845
DEPDC7	-1.88133	3.53275	33.8874	5.83967e-09	1.01231e-07		DEPDC7	-0.0456738	3.53275	0.0260549	0.871766	0.968097		DEPDC7	0.177518	3.53275	0.333399	0.563665	0.934746		DEPDC7	-1.55027	3.53275	25.8013	3.78435e-07	4.72887e-06		DEPDC7	0.115792	3.53275	0.163981	0.685517	0.886152		DEPDC7	-0.015551	3.53275	0.0026549	0.958907	0.994216
DEPTOR	-1.22509	1.62871	7.47826	0.00624483	0.0203058		DEPTOR	-0.239918	1.62871	0.374526	0.540547	0.865283		DEPTOR	-0.0138258	1.62871	0.00110956	0.973427	0.997031		DEPTOR	-1.86173	1.62871	16.1921	5.72319e-05	0.000409685		DEPTOR	-0.0157533	1.62871	0.0015336	0.968762	0.990192		DEPTOR	-0.04194	1.62871	0.0117309	0.91375	0.988341
DES	-0.0214213	-0.0620769	0.000784519	0.977655	0.986426		DES	-0.234288	-0.0620769	0.0899256	0.764272	0.935954		DES	4.34028	-0.0620769	5.4467	0.0196054	0.390043		DES	-0.289292	-0.0620769	0.141179	0.707112	0.799998		DES	-4.97472	-0.0620769	11.6733	0.000634033	0.0116436		DES	2.86892	-0.0620769	2.12699	0.144725	0.66422
DESI2	-1.02118	6.52738	31.0551	2.50804e-08	3.80908e-07		DESI2	-0.299101	6.52738	2.7846	0.0951743	0.634868		DESI2	-0.100069	6.52738	0.298762	0.58466	0.936756		DESI2	-0.850088	6.52738	21.9898	2.7411e-06	2.80247e-05		DESI2	-0.346679	6.52738	3.6844	0.0549236	0.273419		DESI2	-0.105518	6.52738	0.33865	0.560609	0.911615
DET1	-1.06415	3.0537	7.85163	0.00507749	0.0171068		DET1	-0.492757	3.0537	1.80209	0.179461	0.690444		DET1	-0.509741	3.0537	1.63373	0.201187	0.802156		DET1	-0.324218	3.0537	0.808856	0.368459	0.513412		DET1	-0.859971	3.0537	5.07511	0.0242717	0.166728		DET1	-0.269201	3.0537	0.497552	0.480578	0.888136
DGAT2	-1.37842	3.12653	21.7971	3.03063e-06	2.85997e-05		DGAT2	0.101835	3.12653	0.159229	0.689867	0.914358		DGAT2	0.095757	3.12653	0.106525	0.744135	0.971384		DGAT2	-1.2963	3.12653	20.9764	4.64987e-06	4.45916e-05		DGAT2	-0.0206896	3.12653	0.00605562	0.937973	0.981338		DGAT2	0.269259	3.12653	0.956804	0.327993	0.809749
DGKH	1.13996	1.86254	7.37218	0.00662404	0.0213071		DGKH	0.915277	1.86254	4.62156	0.0315725	0.468526		DGKH	-0.784297	1.86254	1.89243	0.168928	0.77058		DGKH	1.04407	1.86254	6.28096	0.0122042	0.0374465		DGKH	0.449254	1.86254	0.969253	0.324867	0.66528		DGKH	-1.21519	1.86254	4.94392	0.0261825	0.360751
DHFR	-0.742073	3.55877	5.29058	0.021441	0.0556388		DHFR	0.887033	3.55877	8.8408	0.0029457	0.133289		DHFR	-0.441114	3.55877	1.47419	0.224686	0.818015		DHFR	-0.38723	3.55877	1.52536	0.21681	0.348208		DHFR	1.0417	3.55877	12.0324	0.00052284	0.00993689		DHFR	0.162927	3.55877	0.23559	0.62741	0.933052
DHX29	1.30937	6.75482	40.5781	1.88912e-10	4.43993e-09		DHX29	0.412913	6.75482	4.06914	0.0436735	0.514396		DHX29	0.390793	6.75482	3.38404	0.0658303	0.596417		DHX29	1.07737	6.75482	27.6442	1.45808e-07	2.04342e-06		DHX29	0.405436	6.75482	3.88658	0.0486735	0.253192		DHX29	0.246911	6.75482	1.36724	0.242286	0.750178
DHX37	1.29001	3.35822	23.2572	1.41717e-06	1.44999e-05		DHX37	-0.306914	3.35822	1.08901	0.296692	0.75212		DHX37	-0.652091	3.35822	4.07968	0.043402	0.530364		DHX37	1.16023	3.35822	19.0004	1.3069e-05	0.000109984		DHX37	-0.557071	3.35822	3.16139	0.0753987	0.32676		DHX37	-0.829899	3.35822	7.2146	0.0072313	0.20673
DHX58	-1.63015	1.17049	7.63208	0.0057339	0.0189069		DHX58	0.0351666	1.17049	0.0053471	0.941708	0.988362		DHX58	-0.4951	1.17049	0.79868	0.371488	0.875275		DHX58	-1.47625	1.17049	7.14298	0.00752578	0.0252655		DHX58	0.341681	1.17049	0.497707	0.48051	0.776418		DHX58	0.0770616	1.17049	0.0239376	0.877044	0.982938
DIAPH2	-1.02768	5.37561	28.4776	9.47901e-08	1.28566e-06		DIAPH2	-0.68817	5.37561	13.2465	0.000273095	0.0235226		DIAPH2	-0.296004	5.37561	2.27167	0.131758	0.729828		DIAPH2	-1.62089	5.37561	67.6163	1.98619e-16	1.43005e-14		DIAPH2	-0.889873	5.37561	21.0742	4.41826e-06	0.000182193		DIAPH2	-0.481224	5.37561	6.14432	0.0131835	0.271846
DIAPH3	-0.724435	3.91291	4.93647	0.0262957	0.0655369		DIAPH3	0.459221	3.91291	2.19936	0.138068	0.665103		DIAPH3	0.227255	3.91291	0.373616	0.54104	0.93103		DIAPH3	0.783293	3.91291	6.49653	0.0108085	0.0339447		DIAPH3	1.36898	3.91291	19.8373	8.43195e-06	0.000312648		DIAPH3	0.647956	3.91291	3.39036	0.0655786	0.506615
DIO2	4.74504	4.21965	85.9148	1.87859e-20	1.89361e-18		DIO2	0.175174	4.21965	0.112384	0.737446	0.930025		DIO2	-0.291321	4.21965	0.281647	0.595623	0.940434		DIO2	4.06211	4.21965	65.4874	5.84867e-16	3.86353e-14		DIO2	1.49395	4.21965	8.97651	0.00273472	0.0368091		DIO2	0.449313	4.21965	0.77772	0.377839	0.840878
DIO3	-1.01664	1.54878	1.98577	0.158784	0.268948		DIO3	0.335192	1.54878	0.264784	0.606852	0.886578		DIO3	0.242179	1.54878	0.14922	0.699281	0.962871		DIO3	-1.7854	1.54878	5.65146	0.0174408	0.0496627		DIO3	0.784468	1.54878	1.43952	0.230218	0.573563		DIO3	0.0732471	1.54878	0.0140236	0.905734	0.988073
DIS3L	-1.01681	5.3378	9.195	0.00242677	0.00934145		DIS3L	-0.585044	5.3378	3.12419	0.077138	0.59639		DIS3L	-0.069158	5.3378	0.0427952	0.836111	0.984409		DIS3L	-0.93652	5.3378	7.9219	0.00488399	0.0176477		DIS3L	-0.334086	5.3378	1.01857	0.312859	0.653274		DIS3L	0.186948	5.3378	0.317683	0.573003	0.914701
DIXDC1	-1.55463	6.51573	56.4778	5.68363e-14	2.45533e-12		DIXDC1	-0.160401	6.51573	0.654445	0.418528	0.810838		DIXDC1	0.0298035	6.51573	0.0215531	0.883282	0.988693		DIXDC1	-1.63112	6.51573	62.3964	2.80831e-15	1.70605e-13		DIXDC1	-0.299337	6.51573	2.2457	0.133986	0.437869		DIXDC1	0.0681072	6.51573	0.114317	0.735282	0.954578
DKK1	8.89535	5.83371	90.5616	1.79309e-21	2.14039e-19		DKK1	5.94044	5.83371	45.3376	1.65833e-11	2.25665e-08		DKK1	4.5735	5.83371	22.9452	1.66686e-06	0.00252029		DKK1	10.003	5.83371	108.162	2.47743e-25	6.1296e-23		DKK1	7.16107	5.83371	63.4334	1.65878e-15	5.01616e-13		DKK1	3.4851	5.83371	12.7407	0.000357788	0.0463693
DLC1	-1.53103	4.09566	20.9514	4.71078e-06	4.21739e-05		DLC1	0.260565	4.09566	0.714963	0.397801	0.80085		DLC1	0.137591	4.09566	0.175946	0.674881	0.957143		DLC1	-0.246394	4.09566	0.62235	0.430175	0.57207		DLC1	-0.0248894	4.09566	0.00628148	0.936829	0.981219		DLC1	0.105623	4.09566	0.10818	0.742226	0.955431
DLEC1	-2.38376	0.926923	9.97043	0.00159074	0.00655965		DLEC1	-0.321372	0.926923	0.300899	0.58332	0.880448		DLEC1	-1.38944	0.926923	4.69159	0.0303106	0.470074		DLEC1	-1.67399	0.926923	6.50935	0.0107309	0.0337711		DLEC1	-0.865219	0.926923	1.76662	0.183801	0.515688		DLEC1	0.359331	0.926923	0.480363	0.488258	0.890407
DLEU7	-0.630423	0.889075	1.2512	0.263323	0.392777		DLEU7	-0.209476	0.889075	0.151919	0.696708	0.917611		DLEU7	0.322301	0.889075	0.256259	0.612702	0.945022		DLEU7	-1.98153	0.889075	9.95883	0.0016008	0.00698641		DLEU7	-0.0289568	0.889075	0.00275049	0.958174	0.987783		DLEU7	-0.701298	0.889075	1.13867	0.285934	0.782738
DLG1	0.898543	6.3936	12.9975	0.000311911	0.00163249		DLG1	0.524781	6.3936	4.44239	0.0350571	0.487788		DLG1	0.0643491	6.3936	0.0651077	0.798598	0.981491		DLG1	1.23295	6.3936	24.3991	7.8307e-07	9.10771e-06		DLG1	1.17154	6.3936	21.8739	2.91173e-06	0.000125787		DLG1	0.308968	6.3936	1.5254	0.216804	0.734059
DLG3	-0.699671	4.67894	9.86082	0.00168836	0.00690426		DLG3	-0.136554	4.67894	0.399563	0.527315	0.860373		DLG3	-0.104858	4.67894	0.215374	0.642588	0.952853		DLG3	-1.14484	4.67894	25.743	3.90033e-07	4.86042e-06		DLG3	-0.396508	4.67894	3.16013	0.0754572	0.326891		DLG3	-0.243104	4.67894	1.20028	0.273265	0.776
DLG4	-1.12439	1.40237	5.1614	0.0230943	0.0590616		DLG4	-0.101014	1.40237	0.0498289	0.823361	0.953809		DLG4	0.369844	1.40237	0.418941	0.517466	0.928688		DLG4	-1.18817	1.40237	6.07617	0.0137018	0.0410872		DLG4	-1.36643	1.40237	6.79639	0.00913423	0.0879733		DLG4	-0.870576	1.40237	2.06116	0.151095	0.674574
DLGAP1	-1.4763	3.40034	17.7555	2.51194e-05	0.000182113		DLGAP1	-0.404499	3.40034	1.49643	0.221221	0.717307		DLGAP1	-0.236135	3.40034	0.421413	0.516233	0.928652		DLGAP1	-1.7804	3.40034	25.2845	4.94658e-07	6.03704e-06		DLGAP1	-0.980686	3.40034	8.09972	0.0044272	0.0527542		DLGAP1	-0.487479	3.40034	1.86186	0.17241	0.701603
DLGAP2	-1.16408	0.713795	2.52927	0.111752	0.206284		DLGAP2	-0.00273497	0.713795	2.67816e-05	0.995871	0.999415		DLGAP2	-1.60468	0.713795	4.26665	0.0388675	0.50759		DLGAP2	-1.9672	0.713795	6.71192	0.00957705	0.0309119		DLGAP2	-0.138768	0.713795	0.0414323	0.838706	0.94636		DLGAP2	-0.458877	0.713795	0.472925	0.491645	0.892243
DLGAP5	-0.814364	2.92461	0.588013	0.443189	0.575743		DLGAP5	3.11257	2.92461	16.0704	6.10311e-05	0.00783502		DLGAP5	0.823321	2.92461	1.20292	0.272739	0.837297		DLGAP5	3.47951	2.92461	20.4844	6.01208e-06	5.61898e-05		DLGAP5	6.68186	2.92461	73.2833	1.12317e-17	5.66078e-15		DLGAP5	1.82387	2.92461	6.70144	0.00963351	0.2366
DLK2	-2.25662	5.2689	80.9137	2.35795e-19	1.99298e-17		DLK2	-0.201537	5.2689	0.77936	0.377337	0.791064		DLK2	-0.396143	5.2689	2.65303	0.103353	0.69044		DLK2	-2.07841	5.2689	71.5952	2.64203e-17	2.17895e-15		DLK2	-0.637076	5.2689	7.48609	0.00621774	0.0673119		DLK2	-0.0427338	5.2689	0.0325904	0.856738	0.980176
DLL1	-2.45624	1.5011	22.6543	1.93921e-06	1.92198e-05		DLL1	0.112773	1.5011	0.0881874	0.766494	0.93648		DLL1	-0.409957	1.5011	0.813494	0.367089	0.873631		DLL1	-2.68285	1.5011	28.4569	9.58065e-08	1.39139e-06		DLL1	-0.742106	1.5011	2.95422	0.0856538	0.348597		DLL1	-0.624553	1.5011	2.07202	0.150023	0.672417
DMBX1	-2.12146	5.65394	28.4159	9.78591e-08	1.31979e-06		DMBX1	-0.619039	5.65394	2.6618	0.102784	0.640651		DMBX1	-0.541319	5.65394	2.00143	0.157151	0.761195		DMBX1	-2.80334	5.65394	46.9639	7.2305e-12	2.43546e-10		DMBX1	-1.32046	5.65394	11.617	0.000653528	0.0119173		DMBX1	-0.648183	5.65394	2.88932	0.0891688	0.562545
DMD	0.807717	6.75508	13.5274	0.000235109	0.00127719		DMD	-0.351356	6.75508	2.51526	0.112749	0.647801		DMD	-0.139499	6.75508	0.400777	0.526688	0.93103		DMD	1.17037	6.75508	28.3076	1.03489e-07	1.49658e-06		DMD	0.0307416	6.75508	0.0192381	0.889686	0.964689		DMD	0.112775	6.75508	0.266702	0.605552	0.92609
DMGDH	-0.684288	2.7966	2.64674	0.103762	0.194447		DMGDH	-0.645879	2.7966	2.39382	0.121816	0.649812		DMGDH	-0.197933	2.7966	0.236857	0.626485	0.947151		DMGDH	-1.17468	2.7966	7.57574	0.0059159	0.0206897		DMGDH	-0.579822	2.7966	1.82729	0.176448	0.505132		DMGDH	-0.025085	2.7966	0.00403611	0.949344	0.99212
DMRTC1	-0.760163	1.75993	3.24441	0.0716673	0.146346		DMRTC1	0.134873	1.75993	0.122423	0.726421	0.927316		DMRTC1	-0.022258	1.75993	0.00238685	0.961034	0.996089		DMRTC1	-1.12445	1.75993	6.94255	0.00841691	0.0277263		DMRTC1	-0.269649	1.75993	0.423767	0.515064	0.79993		DMRTC1	-0.235202	1.75993	0.290994	0.589584	0.922095
DMRTC1B	-0.760163	1.75993	3.24441	0.0716673	0.146346		DMRTC1B	0.134873	1.75993	0.122423	0.726421	0.927316		DMRTC1B	-0.022258	1.75993	0.00238685	0.961034	0.996089		DMRTC1B	-1.12445	1.75993	6.94255	0.00841691	0.0277263		DMRTC1B	-0.269649	1.75993	0.423767	0.515064	0.79993		DMRTC1B	-0.235202	1.75993	0.290994	0.589584	0.922095
DMXL2	-1.03136	4.39264	18.1902	1.99903e-05	0.000150209		DMXL2	-0.309247	4.39264	1.77598	0.182644	0.693276		DMXL2	-0.729027	4.39264	8.97245	0.00274081	0.186485		DMXL2	-1.30156	4.39264	28.9714	7.34538e-08	1.10327e-06		DMXL2	-0.791383	4.39264	10.6227	0.00111707	0.0184231		DMXL2	-0.586901	4.39264	6.22458	0.0125989	0.267884
DNAAF3	-1.96529	2.72464	28.8623	7.77114e-08	1.07034e-06		DNAAF3	-0.359695	2.72464	1.32688	0.24936	0.733124		DNAAF3	0.827316	2.72464	4.74911	0.0293135	0.467094		DNAAF3	-1.18599	2.72464	12.7592	0.000354268	0.0019954		DNAAF3	-0.0173718	2.72464	0.00308123	0.955733	0.986783		DNAAF3	1.05247	2.72464	8.61013	0.00334299	0.149695
DNAH10	-0.715405	0.532581	0.839038	0.359672	0.494347		DNAH10	-1.10639	0.532581	1.89482	0.16866	0.682518		DNAH10	-1.47584	0.532581	3.13438	0.0766575	0.630903		DNAH10	-1.42419	0.532581	3.16719	0.0751318	0.15829		DNAH10	-2.97149	0.532581	8.51015	0.00353171	0.0442945		DNAH10	-0.842199	0.532581	1.23975	0.265519	0.774167
DNAJB4	-1.21601	5.37993	50.408	1.24881e-12	4.35739e-11		DNAJB4	0.00722028	5.37993	0.00207087	0.963703	0.992878		DNAJB4	-0.0310834	5.37993	0.0348991	0.851807	0.98627		DNAJB4	-0.868207	5.37993	27.7365	1.39014e-07	1.96235e-06		DNAJB4	-0.185468	5.37993	1.29335	0.255432	0.597957		DNAJB4	-0.306081	5.37993	3.48192	0.0620428	0.494445
DNAJB5	1.33576	2.78248	13.8042	0.000202878	0.001125		DNAJB5	0.115921	2.78248	0.0927895	0.76066	0.935394		DNAJB5	0.543124	2.78248	1.27007	0.259754	0.83126		DNAJB5	1.08002	2.78248	8.96551	0.00275124	0.0109502		DNAJB5	0.820404	2.78248	4.80525	0.0283732	0.182554		DNAJB5	0.758011	2.78248	2.83145	0.092435	0.570715
DNAJC3	-1.78995	8.90936	93.551	3.95865e-22	4.98789e-20		DNAJC3	-0.157887	8.90936	0.780872	0.376875	0.790796		DNAJC3	-0.352831	8.90936	3.85085	0.0497207	0.558251		DNAJC3	-1.68271	8.90936	83.392	6.72922e-20	7.56787e-18		DNAJC3	-0.499468	8.90936	7.74705	0.00538004	0.0611088		DNAJC3	-0.570954	8.90936	10.07	0.00150701	0.103655
DNER	3.25286	0.0847397	6.49311	0.0108293	0.031918		DNER	1.57487	0.0847397	1.24865	0.263811	0.740327		DNER	0.967883	0.0847397	0.53891	0.462885	0.910404		DNER	3.02871	0.0847397	5.70865	0.0168815	0.0485675		DNER	2.97308	0.0847397	5.13381	0.0234642	0.164249		DNER	2.03234	0.0847397	2.803	0.0940883	0.573198
DNLZ	1.63106	3.97641	28.5777	9.00143e-08	1.22737e-06		DNLZ	0.925795	3.97641	8.99909	0.00270114	0.125451		DNLZ	0.168205	3.97641	0.225585	0.634817	0.950657		DNLZ	1.50712	3.97641	24.491	7.46594e-07	8.75359e-06		DNLZ	0.988341	3.97641	10.0056	0.00156065	0.0236495		DNLZ	0.332643	3.97641	0.957002	0.327943	0.809749
DNM2	-1.0734	7.44762	9.72668	0.00181612	0.00734218		DNM2	-0.269989	7.44762	0.631536	0.426793	0.814233		DNM2	-0.270919	7.44762	0.6325	0.42644	0.898435		DNM2	-0.983533	7.44762	8.2177	0.00414837	0.0153802		DNM2	-0.179187	7.44762	0.277858	0.598109	0.844337		DNM2	0.0897466	7.44762	0.0698225	0.791595	0.967037
DOCK10	2.38344	0.820807	10.1548	0.00143923	0.00604104		DOCK10	0.0625502	0.820807	0.00444512	0.946843	0.989273		DOCK10	1.16396	0.820807	0.655992	0.417978	0.894444		DOCK10	3.37971	0.820807	22.8076	1.79061e-06	1.90513e-05		DOCK10	0.603528	0.820807	0.441289	0.506501	0.792982		DOCK10	2.74352	0.820807	5.84177	0.0156501	0.285102
DOCK11	1.79228	0.552952	6.43316	0.0112009	0.0327367		DOCK11	-0.401725	0.552952	0.233862	0.628675	0.892986		DOCK11	-0.558965	0.552952	0.483165	0.486992	0.919596		DOCK11	0.63339	0.552952	0.726063	0.394162	0.537798		DOCK11	-0.0850163	0.552952	0.0101071	0.91992	0.975859		DOCK11	-1.96481	0.552952	5.31254	0.0211724	0.324453
DOCK2	-2.40902	1.23649	9.79947	0.00174562	0.00710358		DOCK2	0.185195	1.23649	0.0882406	0.766426	0.93648		DOCK2	-0.885777	1.23649	1.26233	0.261211	0.831871		DOCK2	-1.72277	1.23649	6.0756	0.0137062	0.0410914		DOCK2	0.834627	1.23649	1.79147	0.180748	0.510838		DOCK2	0.624058	1.23649	0.831544	0.361826	0.831852
DOCK4	-0.543687	2.40746	3.26006	0.0709867	0.145349		DOCK4	-0.737613	2.40746	5.85295	0.015551	0.355659		DOCK4	-0.989625	2.40746	6.3981	0.0114243	0.324807		DOCK4	-0.800195	2.40746	7.1533	0.0074826	0.0251406		DOCK4	-1.34414	2.40746	15.6048	7.80547e-05	0.00213716		DOCK4	-0.464637	2.40746	1.82503	0.176716	0.704979
DOCK7	-0.875462	6.69763	16.3152	5.36321e-05	0.000350859		DOCK7	-0.266365	6.69763	1.5563	0.212207	0.713983		DOCK7	-0.402491	6.69763	3.48337	0.0619884	0.583657		DOCK7	-1.09555	6.69763	25.4189	4.61365e-07	5.69198e-06		DOCK7	-0.311902	6.69763	2.10677	0.146649	0.460085		DOCK7	0.185701	6.69763	0.76009	0.3833	0.8452
DOCK8	-2.25311	4.30317	56.5881	5.37373e-14	2.34377e-12		DOCK8	-0.0899836	4.30317	0.119483	0.729596	0.927739		DOCK8	-0.247888	4.30317	0.829514	0.362413	0.870713		DOCK8	-1.60626	4.30317	33.0291	9.07875e-09	1.65608e-07		DOCK8	0.0274095	4.30317	0.0108443	0.917061	0.975027		DOCK8	0.0641256	4.30317	0.0591841	0.80779	0.97149
DOK3	-1.91164	3.33878	33.4431	7.33782e-09	1.2466e-07		DOK3	0.00181912	3.33878	4.03226e-05	0.994933	0.999277		DOK3	-0.140043	3.33878	0.187805	0.66475	0.955723		DOK3	-1.46642	3.33878	21.9992	2.72762e-06	2.79078e-05		DOK3	-0.411242	3.33878	1.88176	0.170134	0.49746		DOK3	0.155091	3.33878	0.254258	0.614093	0.928405
DOK6	0.923524	2.59399	5.98391	0.0144369	0.0401945		DOK6	-0.268952	2.59399	0.439363	0.50743	0.851631		DOK6	-0.0912897	2.59399	0.0463827	0.829482	0.983899		DOK6	1.21484	2.59399	10.8193	0.00100447	0.00476928		DOK6	-0.0232187	2.59399	0.00320161	0.954878	0.986727		DOK6	-0.014089	2.59399	0.00120859	0.972267	0.995887
DOK7	0.858946	4.76995	9.40365	0.00216554	0.0085022		DOK7	0.154917	4.76995	0.299129	0.584429	0.880668		DOK7	0.690231	4.76995	4.9679	0.0258219	0.436608		DOK7	1.19286	4.76995	18.2984	1.88861e-05	0.000154078		DOK7	0.559622	4.76995	3.87869	0.0489026	0.253801		DOK7	0.83809	4.76995	7.64368	0.00569716	0.186717
DOPEY2	1.23505	2.48235	7.64145	0.00570419	0.0188365		DOPEY2	-0.00649512	2.48235	0.000194307	0.988878	0.998126		DOPEY2	-0.35808	2.48235	0.582764	0.445231	0.90523		DOPEY2	0.937004	2.48235	4.45484	0.0348024	0.0866113		DOPEY2	-0.232292	2.48235	0.221535	0.637873	0.864387		DOPEY2	-0.273646	2.48235	0.365602	0.545411	0.90589
DOT1L	1.64893	4.39357	42.3483	7.63845e-11	1.91779e-09		DOT1L	0.271213	4.39357	1.09899	0.294489	0.751589		DOT1L	0.179681	4.39357	0.32293	0.569852	0.936269		DOT1L	1.03125	4.39357	16.5954	4.62628e-05	0.000339927		DOT1L	-0.841499	4.39357	8.99513	0.00270701	0.0364722		DOT1L	-0.365608	4.39357	1.35292	0.244769	0.752371
DPH2	0.805968	4.54305	9.27085	0.0023283	0.00902149		DPH2	0.274688	4.54305	1.05521	0.304309	0.754788		DPH2	0.0275317	4.54305	0.00883183	0.925127	0.994166		DPH2	1.02999	4.54305	15.3195	9.07732e-05	0.000612112		DPH2	0.213802	4.54305	0.617036	0.432151	0.742718		DPH2	0.255342	4.54305	0.809154	0.368371	0.834491
DPH5	-1.11161	5.15182	42.273	7.93825e-11	1.98939e-09		DPH5	-0.0339921	5.15182	0.0454312	0.831213	0.955923		DPH5	-0.34261	5.15182	3.77872	0.0519082	0.563741		DPH5	-0.957484	5.15182	33.14	8.57576e-09	1.57276e-07		DPH5	-0.0940088	5.15182	0.333277	0.563736	0.826828		DPH5	-0.143116	5.15182	0.719613	0.396271	0.852201
DPY19L4	-1.07281	5.70402	12.4429	0.00041958	0.00210223		DPY19L4	-0.298692	5.70402	1.00839	0.31529	0.759948		DPY19L4	-0.0959468	5.70402	0.103259	0.747953	0.971384		DPY19L4	-0.806639	5.70402	7.2302	0.0071687	0.0242908		DPY19L4	0.106686	5.70402	0.128665	0.719821	0.899474		DPY19L4	-0.0139407	5.70402	0.00220703	0.96253	0.994488
DPYD	-1.03253	5.93462	27.242	1.79512e-07	2.27874e-06		DPYD	-0.39775	5.93462	4.22197	0.0399038	0.501581		DPYD	-0.479441	5.93462	5.57478	0.0182209	0.38038		DPYD	-1.638	5.93462	65.791	5.0137e-16	3.39435e-14		DPYD	-0.80907	5.93462	16.759	4.24404e-05	0.00126507		DPYD	-0.414122	5.93462	4.30122	0.0380851	0.411933
DPYS	-0.778071	4.11436	7.65863	0.00565015	0.0186801		DPYS	-0.393722	4.11436	2.03925	0.153285	0.679167		DPYS	-0.822979	4.11436	7.86712	0.00503419	0.241215		DPYS	-1.67912	4.11436	32.9378	9.5156e-09	1.72882e-07		DPYS	-1.34486	4.11436	20.7891	5.12739e-06	0.000203421		DPYS	-0.828744	4.11436	8.38964	0.00377366	0.153717
DPYSL2	-1.04889	6.31966	31.1529	2.38485e-08	3.63824e-07		DPYSL2	0.0257005	6.31966	0.0199303	0.887732	0.974529		DPYSL2	-0.130334	6.31966	0.475683	0.490384	0.920065		DPYSL2	-0.856025	6.31966	21.2319	4.06932e-06	3.95538e-05		DPYSL2	0.149209	6.31966	0.665158	0.414745	0.731715		DPYSL2	-0.211332	6.31966	1.27637	0.258575	0.766932
DPYSL3	-1.29048	2.7448	7.48772	0.00621212	0.0202187		DPYSL3	0.275144	2.7448	0.391513	0.531505	0.861902		DPYSL3	0.193266	2.7448	0.147102	0.70132	0.963412		DPYSL3	-0.145531	2.7448	0.106542	0.744116	0.828026		DPYSL3	-0.453817	2.7448	0.98772	0.3203	0.660795		DPYSL3	-0.191683	2.7448	0.146684	0.701724	0.94733
DPYSL5	-2.95458	0.0500991	8.60335	0.00335545	0.0121795		DPYSL5	-1.21668	0.0500991	1.97742	0.159663	0.681382		DPYSL5	-0.493507	0.0500991	0.209557	0.647115	0.954076		DPYSL5	-3.35574	0.0500991	11.1206	0.000853736	0.00418352		DPYSL5	-3.12526	0.0500991	8.36131	0.00383294	0.0471172		DPYSL5	-0.527362	0.0500991	0.267126	0.605266	0.92609
DRAM1	2.80094	5.12235	64.2767	1.08118e-15	5.88507e-14		DRAM1	0.937718	5.12235	7.52313	0.00609116	0.209963		DRAM1	0.855255	5.12235	5.95496	0.0146759	0.34984		DRAM1	2.50926	5.12235	52.4172	4.48787e-13	1.89737e-11		DRAM1	1.21515	5.12235	12.4593	0.000415905	0.00832299		DRAM1	0.412289	5.12235	1.38825	0.238701	0.747411
DRAP1	1.08719	6.27516	34.3754	4.54435e-09	8.15825e-08		DRAP1	-0.0109647	6.27516	0.00343684	0.953251	0.990287		DRAP1	0.0346367	6.27516	0.0295919	0.86342	0.987672		DRAP1	0.885145	6.27516	22.8793	1.72502e-06	1.84255e-05		DRAP1	0.234267	6.27516	1.5599	0.211679	0.552988		DRAP1	-0.0388528	6.27516	0.0383796	0.844683	0.978521
DSC1	-3.67697	2.30505	35.0307	3.24551e-09	5.93615e-08		DSC1	-0.316386	2.30505	0.451746	0.501507	0.849695		DSC1	0.727718	2.30505	1.69931	0.192378	0.794868		DSC1	-1.86558	2.30505	13.5835	0.000228182	0.00137529		DSC1	0.587915	2.30505	1.61448	0.203864	0.542331		DSC1	1.05692	2.30505	3.83927	0.0500654	0.45922
DSC3	0.418692	3.02405	1.56802	0.210495	0.332221		DSC3	0.664931	3.02405	4.11721	0.0424491	0.50894		DSC3	0.114072	3.02405	0.105562	0.745255	0.971384		DSC3	1.0374	3.02405	10.6548	0.00109786	0.00512686		DSC3	0.874498	3.02405	6.9934	0.00818107	0.0816715		DSC3	0.324616	3.02405	0.954228	0.328645	0.810272
DSN1	-1.46523	4.29954	47.6302	5.14691e-12	1.5918e-10		DSN1	0.184934	4.29954	1.04799	0.305971	0.755563		DSN1	0.161139	4.29954	0.62726	0.428362	0.89912		DSN1	-0.707949	4.29954	13.7348	0.000210522	0.00128064		DSN1	0.904508	4.29954	26.2868	2.94292e-07	1.63458e-05		DSN1	-0.0287071	4.29954	0.0213333	0.883875	0.98335
DTL	-0.71021	1.97783	1.33173	0.248498	0.375938		DTL	1.5613	1.97783	9.09601	0.00256168	0.122894		DTL	-0.0501452	1.97783	0.00608654	0.937815	0.995924		DTL	0.129537	1.97783	0.0526821	0.81846	0.880864		DTL	2.78418	1.97783	30.4351	3.45224e-08	2.37263e-06		DTL	1.04881	1.97783	3.41523	0.0645975	0.504513
DTNA	-1.17794	6.47037	30.7664	2.91032e-08	4.33059e-07		DTNA	-0.384775	6.47037	3.4362	0.0637822	0.581428		DTNA	-0.199153	6.47037	0.894138	0.344358	0.862077		DTNA	-1.36373	6.47037	41.0769	1.46355e-10	3.90509e-09		DTNA	-0.675167	6.47037	10.3113	0.0013222	0.0208973		DTNA	-0.25913	6.47037	1.53281	0.215692	0.733784
DUSP1	2.51076	5.29875	49.2871	2.21117e-12	7.33935e-11		DUSP1	0.797578	5.29875	5.15247	0.0232133	0.414006		DUSP1	0.606788	5.29875	2.71037	0.0996979	0.682314		DUSP1	2.93911	5.29875	65.9169	4.70344e-16	3.20022e-14		DUSP1	1.61828	5.29875	21.0163	4.55392e-06	0.000186351		DUSP1	0.590332	5.29875	2.61848	0.105625	0.600396
DUSP10	2.52726	4.0093	85.4821	2.33812e-20	2.289e-18		DUSP10	0.912009	4.0093	9.89101	0.00166088	0.0915029		DUSP10	-0.210764	4.0093	0.422984	0.515452	0.928652		DUSP10	2.59748	4.0093	90.9091	1.50426e-21	2.02672e-19		DUSP10	1.12156	4.0093	14.6079	0.000132358	0.00331089		DUSP10	0.215175	4.0093	0.518915	0.471305	0.887012
DUSP14	1.48736	4.53095	46.3176	1.00555e-11	2.9427e-10		DUSP14	0.126868	4.53095	0.307423	0.579266	0.87937		DUSP14	0.0529058	4.53095	0.0389384	0.843571	0.984989		DUSP14	1.30808	4.53095	35.9306	2.04472e-09	4.26103e-08		DUSP14	0.180948	4.53095	0.60572	0.436404	0.74499		DUSP14	0.413579	4.53095	2.69708	0.100532	0.587648
DUSP19	-1.93754	2.1435	22.7287	1.86559e-06	1.85807e-05		DUSP19	-0.204828	2.1435	0.401278	0.52643	0.859866		DUSP19	-0.384087	2.1435	1.23011	0.267386	0.837297		DUSP19	-1.60471	2.1435	18.8885	1.38589e-05	0.000115914		DUSP19	0.0443242	2.1435	0.0182182	0.892632	0.965529		DUSP19	-0.317168	2.1435	0.973697	0.32376	0.80769
DUSP23	1.00897	5.3957	22.4532	2.15324e-06	2.11057e-05		DUSP23	0.342821	5.3957	2.54975	0.110312	0.647801		DUSP23	0.390958	5.3957	2.66805	0.102381	0.687987		DUSP23	0.885369	5.3957	17.3288	3.14381e-05	0.000242111		DUSP23	0.237961	5.3957	1.19495	0.274333	0.614968		DUSP23	0.458649	5.3957	3.85497	0.0495989	0.458209
DUSP26	-1.75559	2.15382	20.948	4.71927e-06	4.21944e-05		DUSP26	-0.599128	2.15382	3.16188	0.0753761	0.594728		DUSP26	0.281956	2.15382	0.564301	0.452533	0.905809		DUSP26	-1.85193	2.15382	24.6284	6.95184e-07	8.20474e-06		DUSP26	-1.33102	2.15382	12.2748	0.000459125	0.00905475		DUSP26	-0.236151	2.15382	0.406947	0.523523	0.900873
DUSP4	-0.716408	9.04507	9.53338	0.00201769	0.00799554		DUSP4	-0.323561	9.04507	1.96307	0.161185	0.681555		DUSP4	-0.306218	9.04507	1.74672	0.186289	0.792294		DUSP4	-1.41842	9.04507	36.2782	1.71069e-09	3.64875e-08		DUSP4	-0.845747	9.04507	13.2094	0.000278554	0.00615351		DUSP4	-0.508446	9.04507	4.80651	0.0283524	0.3679
DUSP5	10.2874	3.10319	146.105	1.23159e-33	4.92927e-31		DUSP5	4.15896	3.10319	8.1984	0.00419274	0.168303		DUSP5	3.12997	3.10319	2.36751	0.123885	0.72112		DUSP5	9.68009	3.10319	123.693	9.83545e-29	3.52213e-26		DUSP5	5.49359	3.10319	18.3513	1.83693e-05	0.000605254		DUSP5	2.43657	3.10319	1.51704	0.218067	0.73471
DUSP6	3.50955	3.19419	64.5558	9.38377e-16	5.16981e-14		DUSP6	0.782322	3.19419	2.66674	0.102466	0.640651		DUSP6	1.0862	3.19419	3.79042	0.0515466	0.562662		DUSP6	3.51669	3.19419	65.0237	7.40022e-16	4.79535e-14		DUSP6	2.13688	3.19419	22.3255	2.30131e-06	0.000102007		DUSP6	0.822581	3.19419	2.25951	0.132796	0.644245
DUSP8	3.74523	0.819602	19.5483	9.80902e-06	8.02653e-05		DUSP8	2.89316	0.819602	10.1845	0.00141629	0.0830115		DUSP8	0.61872	0.819602	0.164271	0.685254	0.959084		DUSP8	4.24161	0.819602	26.8939	2.14941e-07	2.88169e-06		DUSP8	3.07723	0.819602	11.3816	0.000741749	0.0131772		DUSP8	1.18737	0.819602	0.776634	0.378173	0.840878
DVL2	-1.37414	5.29199	26.6127	2.48603e-07	3.00761e-06		DVL2	-0.365668	5.29199	2.04119	0.15309	0.679167		DVL2	-0.0264776	5.29199	0.0103044	0.919145	0.99252		DVL2	-1.26233	5.29199	23.0868	1.5485e-06	1.6868e-05		DVL2	-0.2251	5.29199	0.763059	0.382373	0.710352		DVL2	0.155572	5.29199	0.364338	0.546107	0.906426
DYDC2	-1.07181	0.0140188	1.2632	0.261047	0.390322		DYDC2	-1.44996	0.0140188	2.12994	0.144447	0.672618		DYDC2	-1.89806	0.0140188	2.88554	0.089378	0.658953		DYDC2	-4.49749	0.0140188	11.5515	0.000676959	0.00344966		DYDC2	-0.0366909	0.0140188	0.00177592	0.966386	0.989798		DYDC2	1.06851	0.0140188	1.80993	0.178517	0.705361
DYNC2H1	-1.30978	5.24309	43.1718	5.01371e-11	1.29462e-09		DYNC2H1	-0.205828	5.24309	1.19041	0.275248	0.743191		DYNC2H1	-0.425443	5.24309	4.50832	0.0337303	0.484179		DYNC2H1	-1.26298	5.24309	41.4413	1.21463e-10	3.29256e-09		DYNC2H1	-0.595673	5.24309	9.36957	0.00220617	0.0310782		DYNC2H1	-0.440849	5.24309	5.05595	0.0245416	0.350683
DYNC2LI1	-1.00355	5.83572	27.0234	2.01009e-07	2.51178e-06		DYNC2LI1	0.0123159	5.83572	0.00437048	0.947291	0.989273		DYNC2LI1	-0.0233384	5.83572	0.0141862	0.905192	0.99252		DYNC2LI1	-0.578209	5.83572	9.39525	0.00217549	0.00904217		DYNC2LI1	0.0950605	5.83572	0.257108	0.612114	0.851702		DYNC2LI1	-0.0966124	5.83572	0.249157	0.617669	0.929269
DYNLL1	1.03392	8.47928	14.4072	0.000147235	0.000847538		DYNLL1	0.493014	8.47928	3.32182	0.0683661	0.586659		DYNLL1	0.404663	8.47928	2.19862	0.138134	0.734232		DYNLL1	1.09446	8.47928	16.1095	5.97846e-05	0.000425274		DYNLL1	0.513093	8.47928	3.59167	0.0580698	0.282949		DYNLL1	0.341064	8.47928	1.56696	0.210649	0.728996
DYSF	-1.5543	3.69689	11.8235	0.000584863	0.00281131		DYSF	-1.06921	3.69689	5.88412	0.015278	0.352174		DYSF	-0.856171	3.69689	3.70241	0.0543339	0.568876		DYSF	-2.30543	3.69689	24.3897	7.86887e-07	9.14428e-06		DYSF	-1.4564	3.69689	10.2332	0.00137935	0.0215501		DYSF	-0.24287	3.69689	0.314519	0.57492	0.915083
DZIP1	-1.44816	5.6482	49.2483	2.25524e-12	7.41288e-11		DZIP1	-0.317396	5.6482	2.58526	0.107863	0.645741		DZIP1	-0.542837	5.6482	6.79003	0.00916683	0.304993		DZIP1	-1.59872	5.6482	59.7374	1.08398e-14	6.02076e-13		DZIP1	-0.792096	5.6482	15.3399	8.98016e-05	0.00241506		DZIP1	-0.527699	5.6482	6.63583	0.00999477	0.237363
DZIP3	-1.08932	5.35223	41.8486	9.86201e-11	2.43561e-09		DZIP3	-0.246055	5.35223	2.40759	0.120748	0.649812		DZIP3	-0.0489306	5.35223	0.0907549	0.76322	0.974232		DZIP3	-0.718153	5.35223	19.73	8.91914e-06	7.86086e-05		DZIP3	-0.0273869	5.35223	0.0293033	0.864081	0.955076		DZIP3	-0.0692249	5.35223	0.190425	0.662563	0.939018
E2F1	-0.73402	2.35903	3.83439	0.0502114	0.11067		E2F1	1.00728	2.35903	10.9055	0.000958776	0.0627261		E2F1	1.30301	2.35903	8.23208	0.00411564	0.224643		E2F1	0.440025	2.35903	1.94227	0.163422	0.282462		E2F1	1.45808	2.35903	23.407	1.31103e-06	6.14864e-05		E2F1	0.768537	2.35903	2.89136	0.089056	0.562094
E2F3	2.31261	3.68149	52.6459	3.99437e-13	1.51831e-11		E2F3	0.445198	3.68149	1.68727	0.193962	0.701712		E2F3	0.256534	3.68149	0.529858	0.466667	0.910935		E2F3	2.43449	3.68149	58.8976	1.66096e-14	8.93372e-13		E2F3	1.12241	3.68149	11.2063	0.000815212	0.0143141		E2F3	0.14551	3.68149	0.179605	0.671713	0.940689
E2F7	-5.39629	1.00113	17.68	2.61366e-05	0.000188683		E2F7	1.09113	1.00113	2.99488	0.0835279	0.60881		E2F7	1.15725	1.00113	1.64558	0.199562	0.799595		E2F7	0.185432	1.00113	0.0796212	0.777811	0.852279		E2F7	1.7582	1.00113	8.02784	0.00460636	0.0545547		E2F7	1.51661	1.00113	3.32166	0.0683727	0.510269
E2F8	-1.28737	0.663413	1.44546	0.229257	0.354475		E2F8	2.42993	0.663413	12.4283	0.000422877	0.0330719		E2F8	0.278656	0.663413	0.0505355	0.822134	0.983817		E2F8	0.422999	0.663413	0.250745	0.616551	0.731094		E2F8	3.59902	0.663413	31.0998	2.45098e-08	1.74622e-06		E2F8	0.607018	0.663413	0.312857	0.575932	0.915785
EBNA1BP2	1.17383	6.60311	57.3565	3.63565e-14	1.6328e-12		EBNA1BP2	0.375922	6.60311	5.81921	0.0158521	0.357736		EBNA1BP2	0.187419	6.60311	1.20124	0.273074	0.837297		EBNA1BP2	1.19435	6.60311	59.533	1.2026e-14	6.65242e-13		EBNA1BP2	0.424262	6.60311	7.30011	0.00689505	0.0723422		EBNA1BP2	0.196653	6.60311	1.38224	0.23972	0.748205
ECE1	1.52229	4.12144	12.6736	0.000370849	0.00189647		ECE1	0.165873	4.12144	0.149031	0.699463	0.917908		ECE1	-0.455393	4.12144	1.07613	0.299564	0.847659		ECE1	1.26828	4.12144	8.88888	0.00286913	0.0113103		ECE1	0.611388	4.12144	2.02007	0.155232	0.474377		ECE1	0.0611514	4.12144	0.0204937	0.886167	0.983622
ECEL1	2.63677	1.68029	10.6439	0.00110435	0.00481975		ECEL1	0.600016	1.68029	0.440842	0.506716	0.851369		ECEL1	0.639978	1.68029	0.866651	0.351884	0.864712		ECEL1	3.44251	1.68029	19.1379	1.21606e-05	0.000103555		ECEL1	3.2575	1.68029	16.4415	5.0175e-05	0.00146206		ECEL1	0.454971	1.68029	0.447296	0.503622	0.895498
ECM1	0.591485	1.4538	0.909041	0.340369	0.475628		ECM1	1.40478	1.4538	6.25557	0.0123803	0.311985		ECM1	-0.447893	1.4538	0.598055	0.439321	0.903874		ECM1	1.28032	1.4538	5.18591	0.0227708	0.0618246		ECM1	3.01035	1.4538	36.2819	1.70745e-09	1.64787e-07		ECM1	0.108734	1.4538	0.0464946	0.829279	0.976848
ECT2	-0.166996	4.02515	0.278851	0.597455	0.713361		ECT2	0.599415	4.02515	3.86505	0.0493018	0.533875		ECT2	-0.0685999	4.02515	0.0391142	0.843223	0.984989		ECT2	0.767284	4.02515	6.43911	0.0111635	0.0348103		ECT2	2.18764	4.02515	52.6791	3.92755e-13	7.63516e-11		ECT2	0.401306	4.02515	1.493	0.221751	0.735904
EDA	-2.13595	1.40527	10.7445	0.00104592	0.0046061		EDA	0.290052	1.40527	0.304894	0.58083	0.87937		EDA	-0.331444	1.40527	0.275128	0.599912	0.941908		EDA	-0.970227	1.40527	2.95136	0.0858052	0.174927		EDA	0.257401	1.40527	0.22955	0.631858	0.862506		EDA	0.492722	1.40527	0.744018	0.388377	0.846725
EDA2R	-2.87388	1.23584	13.6949	0.000215041	0.00118281		EDA2R	-0.0130938	1.23584	0.000485262	0.982425	0.998126		EDA2R	0.0580298	1.23584	0.00822668	0.92773	0.994408		EDA2R	-0.923672	1.23584	2.29657	0.12966	0.238724		EDA2R	-0.15195	1.23584	0.0620672	0.803258	0.931459		EDA2R	0.356743	1.23584	0.340276	0.55967	0.911615
EDN1	-0.354952	0.860197	0.106137	0.744585	0.826251		EDN1	2.38741	0.860197	6.5577	0.0104431	0.280853		EDN1	4.02635	0.860197	4.15434	0.0415279	0.520841		EDN1	3.44718	0.860197	13.8778	0.000195087	0.00119904		EDN1	2.06477	0.860197	4.65613	0.0309428	0.19221		EDN1	5.28597	0.860197	9.26368	0.00233743	0.127742
EDN2	3.69804	4.13658	19.5048	1.00348e-05	8.19154e-05		EDN2	1.72858	4.13658	4.71202	0.0299525	0.458149		EDN2	2.78813	4.13658	9.06256	0.00260897	0.182296		EDN2	4.84292	4.13658	30.5588	3.23904e-08	5.21619e-07		EDN2	3.63131	4.13658	18.8739	1.39653e-05	0.000484794		EDN2	2.99926	4.13658	10.6561	0.00109709	0.0893961
EDNRB	1.92567	2.22133	18.1466	2.04539e-05	0.000153017		EDNRB	0.604333	2.22133	1.48744	0.222614	0.717363		EDNRB	0.295904	2.22133	0.348952	0.554707	0.931366		EDNRB	2.14201	2.22133	23.2996	1.38626e-06	1.525e-05		EDNRB	1.40676	2.22133	8.70928	0.00316595	0.0404211		EDNRB	0.57803	2.22133	1.49822	0.220946	0.735904
EEF1A2	0.785441	0.922816	1.30716	0.252909	0.381044		EEF1A2	1.21678	0.922816	3.3943	0.0654222	0.585076		EEF1A2	-0.131816	0.922816	0.0321801	0.857633	0.987558		EEF1A2	1.80591	0.922816	8.40309	0.00374584	0.0140849		EEF1A2	0.904014	0.922816	1.66822	0.196497	0.53223		EEF1A2	-0.177233	0.922816	0.0660459	0.797183	0.96893
EEF1E1	1.40747	5.7247	25.3301	4.83107e-07	5.483e-06		EEF1E1	0.426638	5.7247	2.35072	0.125226	0.653949		EEF1E1	0.269104	5.7247	0.800874	0.370832	0.875275		EEF1E1	1.35861	5.7247	23.6565	1.15154e-06	1.28866e-05		EEF1E1	0.354401	5.7247	1.60012	0.205886	0.54423		EEF1E1	0.376172	5.7247	1.60768	0.204818	0.723675
EEF2K	-1.93845	4.42947	37.0454	1.15411e-09	2.30958e-08		EEF2K	0.028751	4.42947	0.00990618	0.920718	0.983305		EEF2K	-0.787766	4.42947	6.92798	0.00848574	0.294645		EEF2K	-1.32757	4.42947	19.3849	1.06847e-05	9.23158e-05		EEF2K	-0.487231	4.42947	2.69896	0.100414	0.379606		EEF2K	-0.3954	4.42947	1.85767	0.172894	0.702284
EEPD1	2.30099	2.17117	32.795	1.02408e-08	1.69535e-07		EEPD1	0.415731	2.17117	0.838855	0.359724	0.783243		EEPD1	0.289654	2.17117	0.275517	0.599655	0.941738		EEPD1	1.71199	2.17117	17.6705	2.62675e-05	0.000206141		EEPD1	0.649197	2.17117	2.00035	0.157263	0.477472		EEPD1	0.233496	2.17117	0.202713	0.65254	0.938073
EFCAB12	-2.61857	1.08573	9.65784	0.00188545	0.00756402		EFCAB12	0.332017	1.08573	0.288033	0.591484	0.882805		EFCAB12	0.0910113	1.08573	0.0192996	0.889511	0.99073		EFCAB12	-1.25059	1.08573	3.30337	0.069138	0.148443		EFCAB12	0.90245	1.08573	2.19753	0.138232	0.444486		EFCAB12	0.575674	1.08573	0.89461	0.344231	0.819952
EFCAB6	-1.00772	2.73575	7.74257	0.00539339	0.0179797		EFCAB6	-0.190773	2.73575	0.316398	0.57378	0.878486		EFCAB6	-0.455575	2.73575	1.49801	0.220979	0.8169		EFCAB6	-0.833813	2.73575	5.6645	0.0173117	0.0493617		EFCAB6	-0.0719965	2.73575	0.0434791	0.834826	0.944465		EFCAB6	-0.37442	2.73575	1.11826	0.290294	0.784845
EFCAB7	-1.08966	3.98297	22.9379	1.67318e-06	1.68636e-05		EFCAB7	-0.2558	3.98297	1.4543	0.227839	0.718357		EFCAB7	0.25933	3.98297	1.20709	0.271909	0.837297		EFCAB7	-1.11073	3.98297	24.9569	5.86278e-07	7.054e-06		EFCAB7	-0.110072	3.98297	0.261254	0.60926	0.849759		EFCAB7	0.0888595	3.98297	0.150293	0.698256	0.947061
EFHD2	1.87902	5.55851	79.9837	3.77512e-19	3.03975e-17		EFHD2	0.365264	5.55851	2.94489	0.0861496	0.615496		EFHD2	0.0758947	5.55851	0.104454	0.746548	0.971384		EFHD2	1.62501	5.55851	60.199	8.57369e-15	4.86128e-13		EFHD2	0.758648	5.55851	12.6576	0.000374033	0.0076424		EFHD2	0.353975	5.55851	2.45466	0.117176	0.617817
EFNA3	-1.28418	1.26076	6.26459	0.0123175	0.035362		EFNA3	-0.395964	1.26076	0.734132	0.391547	0.798228		EFNA3	0.728608	1.26076	1.49315	0.221729	0.817084		EFNA3	-1.0049	1.26076	4.47047	0.0344856	0.0859802		EFNA3	0.160279	1.26076	0.123716	0.725039	0.900788		EFNA3	0.180166	1.26076	0.0917208	0.762001	0.958701
EFNB1	0.786017	2.74655	2.9297	0.0869635	0.169618		EFNB1	-0.0194763	2.74655	0.00167891	0.967316	0.994047		EFNB1	0.300691	2.74655	0.357587	0.549849	0.93103		EFNB1	1.1689	2.74655	6.69165	0.00968658	0.0311767		EFNB1	0.466353	2.74655	0.978346	0.322608	0.662848		EFNB1	0.876276	2.74655	3.32215	0.0683526	0.510269
EFNB2	1.20843	4.82788	30.9845	2.60091e-08	3.92821e-07		EFNB2	0.389373	4.82788	3.09346	0.0786077	0.600544		EFNB2	-0.115185	4.82788	0.212676	0.644678	0.953572		EFNB2	1.25213	4.82788	33.5273	7.02707e-09	1.31896e-07		EFNB2	0.167778	4.82788	0.547122	0.459496	0.762446		EFNB2	-0.0279192	4.82788	0.0134754	0.907586	0.988341
EFR3B	-1.33395	7.78011	40.1238	2.38373e-10	5.50726e-09		EFR3B	-0.535907	7.78011	6.73265	0.00946636	0.270627		EFR3B	0.127109	7.78011	0.377349	0.539025	0.93103		EFR3B	-1.21869	7.78011	33.849	5.95596e-09	1.13355e-07		EFR3B	-0.565825	7.78011	7.45426	0.00632865	0.0681871		EFR3B	0.0508435	7.78011	0.0606616	0.805453	0.970488
EFS	-1.37286	3.63735	29.1197	6.80408e-08	9.42871e-07		EFS	0.0546061	3.63735	0.0574964	0.810498	0.950067		EFS	-0.300703	3.63735	1.29801	0.254577	0.827593		EFS	-1.28791	3.63735	27.0546	1.97786e-07	2.68075e-06		EFS	-0.67157	3.63735	7.45052	0.00634181	0.0682208		EFS	-0.451806	3.63735	3.16578	0.0751963	0.528276
EGF	-1.32586	2.26898	11.4259	0.000724268	0.00337298		EGF	-0.911188	2.26898	5.91503	0.0150122	0.351612		EGF	0.0767285	2.26898	0.0361366	0.849234	0.985884		EGF	-1.46084	2.26898	14.2222	0.000162441	0.00101819		EGF	-1.31563	2.26898	10.4798	0.0012069	0.0194822		EGF	0.0800517	2.26898	0.0429484	0.835822	0.977604
EGFL7	-0.103788	3.28477	0.121966	0.726911	0.814326		EGFL7	-0.249208	3.28477	0.694004	0.404806	0.804474		EGFL7	1.36554	3.28477	16.578	4.66898e-05	0.0276241		EGFL7	0.694492	3.28477	6.19121	0.0128386	0.0389974		EGFL7	0.535879	3.28477	3.40736	0.0649063	0.300423		EGFL7	1.03487	3.28477	9.71742	0.0018253	0.114994
EGFR	-0.873361	7.17941	6.0843	0.0136388	0.0384339		EGFR	-0.429002	7.17941	1.48944	0.222303	0.717307		EGFR	-0.496065	7.17941	1.98449	0.158918	0.761999		EGFR	-1.19406	7.17941	11.2336	0.000803281	0.00397059		EGFR	-0.618853	7.17941	3.07441	0.0795336	0.334558		EGFR	-0.64525	7.17941	3.3536	0.0670581	0.508811
EGLN3	-1.87899	2.99702	16.4926	4.8841e-05	0.000323541		EGLN3	-0.0197078	2.99702	0.0022237	0.962389	0.992473		EGLN3	-1.60302	2.99702	12.5923	0.000387333	0.0724287		EGLN3	-2.2887	2.99702	23.8645	1.03362e-06	1.1731e-05		EGLN3	-0.245793	2.99702	0.332555	0.564158	0.826991		EGLN3	-0.672184	2.99702	2.58811	0.107669	0.602397
EGR1	5.6129	2.20498	56.0218	7.16705e-14	3.03829e-12		EGR1	-0.428631	2.20498	0.184009	0.667951	0.905697		EGR1	3.11939	2.20498	2.30634	0.128847	0.726139		EGR1	4.53308	2.20498	36.9445	1.2154e-09	2.68931e-08		EGR1	-3.82609	2.20498	5.70936	0.0168747	0.131218		EGR1	2.90316	2.20498	2.16886	0.140831	0.657905
EHD1	1.82953	6.59343	53.8983	2.11145e-13	8.42598e-12		EHD1	0.620545	6.59343	6.36633	0.0116306	0.299186		EHD1	0.07616	6.59343	0.0892739	0.765102	0.974426		EHD1	2.37561	6.59343	88.4463	5.22334e-21	6.83454e-19		EHD1	0.979674	6.59343	15.701	7.41864e-05	0.00204773		EHD1	0.343845	6.59343	1.86969	0.171511	0.700948
EHD2	1.01946	7.30009	12.3091	0.000450759	0.00224275		EHD2	-0.127727	7.30009	0.195251	0.658582	0.90337		EHD2	-0.337855	7.30009	1.34985	0.245304	0.82517		EHD2	0.944324	7.30009	10.5991	0.00113143	0.00525121		EHD2	0.245519	7.30009	0.720676	0.395922	0.721207		EHD2	-0.0512784	7.30009	0.0314668	0.859203	0.980476
EHD3	-1.94472	6.36682	30.8915	2.72857e-08	4.09828e-07		EHD3	-0.331342	6.36682	0.983523	0.321331	0.762469		EHD3	0.296754	6.36682	0.783966	0.375931	0.877172		EHD3	-1.62234	6.36682	22.2168	2.43532e-06	2.52675e-05		EHD3	-0.293849	6.36682	0.769684	0.380315	0.707853		EHD3	0.494495	6.36682	2.18342	0.139504	0.65597
EHD4	0.791872	4.73913	7.1459	0.00751354	0.0236403		EHD4	0.443605	4.73913	2.2228	0.135987	0.66403		EHD4	0.420382	4.73913	1.86024	0.172597	0.773795		EHD4	1.36497	4.73913	21.5016	3.53541e-06	3.4989e-05		EHD4	0.961373	4.73913	10.4036	0.00125768	0.0202299		EHD4	0.548902	4.73913	3.27618	0.0702924	0.517327
EHHADH	-1.43423	4.95666	34.3028	4.71709e-09	8.4572e-08		EHHADH	-0.214968	4.95666	0.891162	0.345163	0.772601		EHHADH	0.200047	4.95666	0.766039	0.381445	0.879633		EHHADH	-1.07221	4.95666	20.8075	5.07832e-06	4.83257e-05		EHHADH	0.193748	4.95666	0.72362	0.394959	0.72104		EHHADH	0.34203	4.95666	2.31028	0.128521	0.637745
EHMT2	-1.30538	5.99675	17.9438	2.27529e-05	0.000167183		EHMT2	-0.302619	5.99675	1.01513	0.313678	0.75965		EHMT2	-0.103653	5.99675	0.116486	0.732877	0.969592		EHMT2	-1.27026	5.99675	17.1815	3.39728e-05	0.000259138		EHMT2	-0.2701	5.99675	0.802802	0.370257	0.701625		EHMT2	-0.0994205	5.99675	0.108221	0.742178	0.955431
EIF2S2	1.29658	5.97913	26.7081	2.36626e-07	2.8905e-06		EIF2S2	0.569171	5.97913	5.1703	0.0229763	0.413612		EIF2S2	0.240029	5.97913	0.843113	0.358508	0.868748		EIF2S2	1.37503	5.97913	30.0014	4.31732e-08	6.76845e-07		EIF2S2	0.65108	5.97913	6.70283	0.00962601	0.0907078		EIF2S2	0.277446	5.97913	1.15226	0.283076	0.780452
EIF4EBP1	0.213481	4.85896	0.881513	0.347787	0.482534		EIF4EBP1	0.82504	4.85896	13.5946	0.000226837	0.0206762		EIF4EBP1	0.700811	4.85896	6.90338	0.0086033	0.294645		EIF4EBP1	0.595912	4.85896	7.07583	0.00781305	0.0260926		EIF4EBP1	1.12205	4.85896	24.9537	5.87235e-07	3.01551e-05		EIF4EBP1	0.735404	4.85896	8.07036	0.00449952	0.166838
EIF5	1.28117	8.38178	65.9261	4.6815e-16	2.68801e-14		EIF5	0.13626	8.38178	0.758102	0.383923	0.793485		EIF5	-0.0084768	8.38178	0.00283773	0.957517	0.996089		EIF5	1.08923	8.38178	47.9983	4.2658e-12	1.49997e-10		EIF5	0.0907903	8.38178	0.334333	0.563119	0.826557		EIF5	-0.0235109	8.38178	0.0220551	0.881941	0.98335
EIF5AL1	1.06736	2.53701	7.27234	0.00700245	0.0222847		EIF5AL1	0.41341	2.53701	1.02209	0.312024	0.75965		EIF5AL1	-0.010877	2.53701	0.000532801	0.981584	0.998651		EIF5AL1	0.923877	2.53701	5.43696	0.0197149	0.0552018		EIF5AL1	1.33855	2.53701	11.3559	0.000752091	0.0132915		EIF5AL1	-0.647117	2.53701	1.86925	0.171561	0.700948
ELF4	1.6277	3.48773	22.2539	2.38868e-06	2.30697e-05		ELF4	0.311769	3.48773	0.766555	0.381285	0.792383		ELF4	-0.367903	3.48773	0.878838	0.34852	0.86351		ELF4	1.20056	3.48773	12.0859	0.000508052	0.00271706		ELF4	0.572873	3.48773	2.53928	0.111045	0.398708		ELF4	-0.083599	3.48773	0.0500575	0.822963	0.975933
ELFN1	-1.01627	4.2846	8.2891	0.00398838	0.0140533		ELFN1	-0.0262387	4.2846	0.00590746	0.938735	0.988005		ELFN1	0.241668	4.2846	0.455713	0.499634	0.924386		ELFN1	-0.578853	4.2846	2.82877	0.0925891	0.185377		ELFN1	0.24447	4.2846	0.51005	0.475117	0.773003		ELFN1	0.163387	4.2846	0.213026	0.644406	0.936422
ELK3	3.37341	5.12032	85.7955	1.99535e-20	1.99652e-18		ELK3	0.971312	5.12032	7.51254	0.00612708	0.210549		ELK3	0.52077	5.12032	2.099	0.147396	0.746362		ELK3	2.98244	5.12032	68.6231	1.19197e-16	8.81537e-15		ELK3	1.94634	5.12032	29.9411	4.45361e-08	2.95633e-06		ELK3	0.180626	5.12032	0.253958	0.614302	0.928463
ELL2	3.14507	5.03499	146.949	8.05087e-34	3.31989e-31		ELL2	0.432597	5.03499	2.58445	0.107918	0.645741		ELL2	0.307599	5.03499	1.03425	0.309163	0.853892		ELL2	3.01572	5.03499	135.825	2.17901e-31	1.18608e-28		ELL2	1.40152	5.03499	28.3073	1.03507e-07	6.31623e-06		ELL2	0.278031	5.03499	0.905271	0.341372	0.818545
ELOVL2	2.87973	0.43115	20.4883	5.9997e-06	5.20357e-05		ELOVL2	0.328312	0.43115	0.137798	0.71048	0.92253		ELOVL2	-2.01409	0.43115	2.44893	0.117605	0.712715		ELOVL2	2.46501	0.43115	14.2967	0.000156136	0.000983655		ELOVL2	1.62655	0.43115	4.41957	0.035529	0.208127		ELOVL2	-1.89399	0.43115	2.97251	0.0846904	0.552736
ELP4	-1.00402	5.12896	32.2817	1.33363e-08	2.16306e-07		ELP4	0.159657	5.12896	0.943546	0.331368	0.765494		ELP4	-0.0314735	5.12896	0.0305638	0.861217	0.987558		ELP4	-0.473252	5.12896	7.90203	0.00493794	0.0178143		ELP4	0.183833	5.12896	1.21184	0.270968	0.612314		ELP4	-0.238265	5.12896	1.82822	0.176337	0.704728
EMB	1.17318	4.54116	19.7283	8.92681e-06	7.38008e-05		EMB	0.697966	4.54116	6.84675	0.00888025	0.260999		EMB	0.111952	4.54116	0.146444	0.701957	0.963492		EMB	1.49893	4.54116	32.617	1.12231e-08	2.01482e-07		EMB	1.30308	4.54116	23.9695	9.78757e-07	4.75676e-05		EMB	0.322693	4.54116	1.3045	0.253393	0.760681
EME1	-2.49544	1.72526	17.5326	2.82419e-05	0.000202485		EME1	0.0814568	1.72526	0.0315399	0.859041	0.965089		EME1	-0.297225	1.72526	0.308529	0.578584	0.936684		EME1	-1.85028	1.72526	12.1801	0.000483024	0.0026011		EME1	0.929037	1.72526	4.30277	0.0380505	0.217742		EME1	-0.151862	1.72526	0.0920694	0.761563	0.958504
EMG1	1.23	5.68351	23.0516	1.57711e-06	1.59801e-05		EMG1	0.261769	5.68351	1.04225	0.307299	0.756737		EMG1	-0.152459	5.68351	0.314317	0.575043	0.936684		EMG1	1.13066	5.68351	19.5382	9.86076e-06	8.5961e-05		EMG1	0.178924	5.68351	0.479453	0.48867	0.781951		EMG1	-0.138992	5.68351	0.269609	0.603594	0.92575
EML2	-0.686353	3.83404	2.53356	0.111448	0.205947		EML2	-0.138298	3.83404	0.105836	0.744936	0.930816		EML2	-1.10459	3.83404	6.11766	0.0133838	0.3385		EML2	-1.43023	3.83404	10.6054	0.00112755	0.00524035		EML2	-0.527853	3.83404	1.48748	0.222608	0.564615		EML2	-0.168688	3.83404	0.155772	0.693079	0.945918
EMP1	4.71435	4.4615	244.854	3.43865e-55	8.95384e-52		EMP1	1.76014	4.4615	28.8214	7.93674e-08	3.0858e-05		EMP1	0.174914	4.4615	0.209061	0.647504	0.954076		EMP1	4.23772	4.4615	197.991	5.7323e-45	1.30009e-41		EMP1	2.08661	4.4615	40.3462	2.12722e-10	2.43253e-08		EMP1	-0.234531	4.4615	0.393485	0.530473	0.902772
EMP3	2.12148	6.73073	66.6533	3.23718e-16	1.89062e-14		EMP3	1.21035	6.73073	22.537	2.06139e-06	0.000511373		EMP3	0.412887	6.73073	2.35452	0.12492	0.72122		EMP3	1.76034	6.73073	46.7688	7.98751e-12	2.67061e-10		EMP3	1.33562	6.73073	27.2305	1.80591e-07	1.06384e-05		EMP3	0.0485677	6.73073	0.0327862	0.856313	0.979994
ENAH	2.09785	3.75633	49.8152	1.68932e-12	5.71849e-11		ENAH	0.400525	3.75633	1.63057	0.201624	0.707232		ENAH	-0.0977576	3.75633	0.0655201	0.797975	0.981491		ENAH	2.05044	3.75633	47.6348	5.13487e-12	1.78709e-10		ENAH	0.80338	3.75633	6.56262	0.0104143	0.0949217		ENAH	-0.0188589	3.75633	0.00274229	0.958236	0.994216
ENKUR	-4.64267	0.0617465	8.40894	0.0037338	0.0133009		ENKUR	-2.07955	0.0617465	2.71491	0.0994147	0.638378		ENKUR	1.26275	0.0617465	0.858796	0.354076	0.866594		ENKUR	-2.38389	0.0617465	3.62045	0.0570734	0.127425		ENKUR	-1.23032	0.0617465	1.01196	0.314434	0.655054		ENKUR	2.98439	0.0617465	5.71819	0.0167901	0.294267
ENOX1	-3.33517	3.61986	90.3272	2.01863e-21	2.38865e-19		ENOX1	-0.319159	3.61986	1.41643	0.233991	0.719489		ENOX1	-0.503451	3.61986	3.18908	0.0741319	0.624259		ENOX1	-3.05867	3.61986	85.4098	2.42513e-20	2.94654e-18		ENOX1	-0.843337	3.61986	8.84103	0.00294533	0.0385385		ENOX1	-0.426731	3.61986	2.47633	0.115571	0.615055
ENPP4	-1.14331	6.30723	31.6479	1.84817e-08	2.90079e-07		ENPP4	-0.535515	6.30723	7.26219	0.00704215	0.229578		ENPP4	-0.130514	6.30723	0.429283	0.512341	0.92769		ENPP4	-0.973846	6.30723	23.5688	1.20527e-06	1.33997e-05		ENPP4	-0.183076	6.30723	0.850182	0.356501	0.691833		ENPP4	-0.35683	6.30723	3.23146	0.0722361	0.520927
ENPP5	-1.63842	6.48439	82.9587	8.37857e-20	7.452e-18		ENPP5	-0.292055	6.48439	2.95334	0.0857002	0.614108		ENPP5	0.197786	6.48439	1.32313	0.25003	0.825878		ENPP5	-1.0933	6.48439	39.4897	3.29796e-10	8.21953e-09		ENPP5	-0.0122417	6.48439	0.00517289	0.942663	0.982409		ENPP5	0.0361522	6.48439	0.0447489	0.832466	0.977346
ENTPD8	-1.45742	6.38862	30.5197	3.30488e-08	4.86192e-07		ENTPD8	-0.504581	6.38862	3.85638	0.0495571	0.533875		ENTPD8	-0.470107	6.38862	3.24325	0.0717184	0.616439		ENTPD8	-1.87263	6.38862	49.1386	2.38505e-12	8.86771e-11		ENTPD8	-0.832405	6.38862	10.2622	0.00135784	0.0213119		ENTPD8	-0.18223	6.38862	0.49787	0.480437	0.888136
EPAS1	-0.776442	8.21802	7.24993	0.00709038	0.0225276		EPAS1	-0.314524	8.21802	1.20437	0.27245	0.743115		EPAS1	-0.511384	8.21802	3.16479	0.0752423	0.626936		EPAS1	-1.17978	8.21802	16.4888	4.89386e-05	0.000357656		EPAS1	-0.744172	8.21802	6.65332	0.0098971	0.0919809		EPAS1	-0.498377	8.21802	3.0132	0.0825893	0.548767
EPB41	-1.72366	4.3723	32.4562	1.21909e-08	1.98913e-07		EPB41	-0.116153	4.3723	0.171529	0.678757	0.909014		EPB41	-0.366477	4.3723	1.5867	0.207798	0.804995		EPB41	-1.4006	4.3723	22.7456	1.84926e-06	1.96139e-05		EPB41	-0.929448	4.3723	10.0849	0.00149491	0.0229085		EPB41	-0.494407	4.3723	2.97895	0.0843539	0.552135
EPB41L2	1.04508	4.97028	18.067	2.13268e-05	0.000158566		EPB41L2	0.190791	4.97028	0.585652	0.444105	0.820704		EPB41L2	-0.132853	4.97028	0.253866	0.614366	0.946007		EPB41L2	1.11469	4.97028	20.7442	5.24904e-06	4.96724e-05		EPB41L2	0.648425	4.97028	6.755	0.00934855	0.0891486		EPB41L2	-0.0815462	4.97028	0.100822	0.750846	0.957186
EPB41L3	1.32396	4.44736	9.04616	0.00263248	0.0100229		EPB41L3	-0.0316964	4.44736	0.0051377	0.942858	0.988552		EPB41L3	0.646758	4.44736	2.13032	0.144411	0.741068		EPB41L3	0.931802	4.44736	4.5405	0.0331018	0.0831702		EPB41L3	0.719741	4.44736	2.65757	0.103058	0.38475		EPB41L3	0.700235	4.44736	2.52242	0.112238	0.609997
EPB41L4A	-1.03428	5.06768	34.1726	5.04335e-09	8.93505e-08		EPB41L4A	-0.121652	5.06768	0.533315	0.465216	0.83036		EPB41L4A	-0.341392	5.06768	3.67092	0.0553696	0.568876		EPB41L4A	-0.784746	5.06768	21.0793	4.40654e-06	4.24977e-05		EPB41L4A	-0.263989	5.06768	2.36498	0.124085	0.420668		EPB41L4A	-0.200858	5.06768	1.37643	0.24071	0.748876
EPB41L4B	-1.05755	7.15754	27.5559	1.52619e-07	1.97231e-06		EPB41L4B	-0.170849	7.15754	0.747638	0.387225	0.795506		EPB41L4B	-0.00890229	7.15754	0.00196708	0.964624	0.996089		EPB41L4B	-0.814349	7.15754	16.6639	4.46213e-05	0.000329833		EPB41L4B	-0.100557	7.15754	0.257686	0.611715	0.851523		EPB41L4B	0.0827471	7.15754	0.171925	0.678407	0.942067
EPHA2	4.48532	3.40679	60.7716	6.40973e-15	3.2305e-13		EPHA2	2.74327	3.40679	21.8876	2.89102e-06	0.000678294		EPHA2	1.84101	3.40679	9.09576	0.00256203	0.181584		EPHA2	5.03806	3.40679	76.096	2.70202e-18	2.5013e-16		EPHA2	3.4482	3.40679	35.0342	3.2397e-09	2.86272e-07		EPHA2	2.1684	3.40679	13.3325	0.00026085	0.0390071
EPHA3	-2.35677	0.99532	10.084	0.00149563	0.00623943		EPHA3	-0.249378	0.99532	0.159928	0.689223	0.913871		EPHA3	0.0180442	0.99532	0.000530682	0.981621	0.998651		EPHA3	-1.96327	0.99532	7.97907	0.00473213	0.0171857		EPHA3	-0.863123	0.99532	1.65684	0.19803	0.534894		EPHA3	0.535439	0.99532	0.57879	0.446787	0.879231
EPHA4	-2.38039	4.88716	98.6629	2.99363e-23	4.15686e-21		EPHA4	-0.222597	4.88716	1.15342	0.282835	0.744922		EPHA4	0.0742418	4.88716	0.114433	0.735152	0.970478		EPHA4	-1.67095	4.88716	56.4955	5.63281e-14	2.82846e-12		EPHA4	-0.0562665	4.88716	0.0726302	0.787545	0.925467		EPHA4	0.191524	4.88716	0.799533	0.371233	0.836428
EPHA5	-1.58621	2.08523	8.01967	0.0046272	0.0158687		EPHA5	0.216139	2.08523	0.18675	0.665636	0.905342		EPHA5	-0.736389	2.08523	1.80272	0.179384	0.781887		EPHA5	-1.19737	2.08523	5.04822	0.0246512	0.065786		EPHA5	-0.539992	2.08523	1.03642	0.308656	0.649297		EPHA5	0.0253846	2.08523	0.00246425	0.960408	0.994216
EPHA7	1.37146	1.7978	6.3955	0.011441	0.0333095		EPHA7	-0.367447	1.7978	0.385949	0.534436	0.862123		EPHA7	0.600998	1.7978	0.848025	0.357112	0.868059		EPHA7	1.2813	1.7978	5.6828	0.017132	0.0490495		EPHA7	0.392233	1.7978	0.471801	0.49216	0.78432		EPHA7	0.362967	1.7978	0.32733	0.567236	0.913376
EPHB1	-2.02565	2.66423	21.4048	3.71837e-06	3.4212e-05		EPHB1	0.125286	2.66423	0.112528	0.737285	0.930025		EPHB1	0.030947	2.66423	0.00565483	0.940057	0.995961		EPHB1	-1.0491	2.66423	7.12524	0.00760061	0.0254752		EPHB1	-0.515643	2.66423	1.70668	0.191417	0.525267		EPHB1	0.00416701	2.66423	0.000105528	0.991804	1
EPHB2	1.44589	5.26515	36.0442	1.92892e-09	3.70222e-08		EPHB2	0.062529	5.26515	0.0659383	0.797345	0.946277		EPHB2	0.125929	5.26515	0.237565	0.625971	0.947151		EPHB2	0.921692	5.26515	14.7638	0.000121853	0.000789232		EPHB2	0.0968284	5.26515	0.154095	0.694653	0.88976		EPHB2	-0.107757	5.26515	0.177994	0.673103	0.941224
EPHB3	-1.91093	3.20202	19.5641	9.72778e-06	7.97444e-05		EPHB3	-0.734387	3.20202	3.36412	0.0666314	0.585076		EPHB3	0.0432608	3.20202	0.0110908	0.916128	0.99252		EPHB3	-1.53122	3.20202	13.7416	0.000209756	0.00127769		EPHB3	-0.725276	3.20202	3.17273	0.0748772	0.325328		EPHB3	0.277822	3.20202	0.476246	0.490128	0.891546
EPHB4	-1.52025	5.34068	31.3443	2.16097e-08	3.33407e-07		EPHB4	-0.295965	5.34068	1.30758	0.252833	0.735148		EPHB4	-0.407758	5.34068	2.41617	0.120088	0.714024		EPHB4	-1.31177	5.34068	24.2145	8.61832e-07	9.98111e-06		EPHB4	-0.223444	5.34068	0.73541	0.391135	0.717908		EPHB4	-0.338341	5.34068	1.7078	0.191271	0.712397
EPHB6	0.631348	1.76164	1.36593	0.242513	0.369265		EPHB6	-0.117553	1.76164	0.0435306	0.834729	0.956708		EPHB6	0.275053	1.76164	0.191715	0.661493	0.955625		EPHB6	1.36192	1.76164	6.81615	0.00903372	0.0294304		EPHB6	-0.146906	1.76164	0.0640106	0.800266	0.930619		EPHB6	0.264066	1.76164	0.191684	0.661519	0.93876
EPHX3	-1.2068	2.88862	16.6777	4.42976e-05	0.000297533		EPHX3	-0.109415	2.88862	0.175931	0.674894	0.908047		EPHX3	0.297255	2.88862	0.91221	0.339529	0.860532		EPHX3	-0.501902	2.88862	3.55546	0.05935	0.131387		EPHX3	-0.35024	2.88862	1.59153	0.207108	0.54592		EPHX3	0.640663	2.88862	5.03611	0.0248241	0.352249
EPO	-2.716	3.47181	41.4127	1.23254e-10	2.97911e-09		EPO	-0.604396	3.47181	2.84914	0.0914231	0.628009		EPO	-0.304245	3.47181	0.764785	0.381835	0.879692		EPO	-2.96893	3.47181	49.721	1.77238e-12	6.87137e-11		EPO	-0.834707	3.47181	5.0841	0.0241462	0.166337		EPO	-0.488445	3.47181	2.02374	0.154857	0.680251
EPOR	-1.38175	2.53434	9.07652	0.00258912	0.00987741		EPOR	0.275361	2.53434	0.451953	0.501409	0.849695		EPOR	0.28207	2.53434	0.42674	0.513593	0.928644		EPOR	-1.48621	2.53434	10.6035	0.00112873	0.00524401		EPOR	0.129139	2.53434	0.0953556	0.757476	0.913386		EPOR	0.11395	2.53434	0.072531	0.787687	0.96587
EPS15	-1.19512	6.23923	31.8797	1.64022e-08	2.60141e-07		EPS15	-0.287112	6.23923	1.94835	0.162765	0.68206		EPS15	-0.211639	6.23923	1.02673	0.310927	0.854431		EPS15	-1.02678	6.23923	24.1045	9.12453e-07	1.04782e-05		EPS15	-0.32275	6.23923	2.425	0.119413	0.412953		EPS15	-0.411523	6.23923	3.92388	0.0476048	0.449238
EPS8L2	-1.02224	6.59375	10.0655	0.00151074	0.00628499		EPS8L2	-0.526426	6.59375	2.7281	0.0985964	0.636563		EPS8L2	-0.338833	6.59375	1.12589	0.288654	0.839088		EPS8L2	-0.83891	6.59375	6.86518	0.00878915	0.0287299		EPS8L2	-0.289511	6.59375	0.825995	0.363433	0.694846		EPS8L2	-0.156312	6.59375	0.241891	0.622844	0.931596
EPSTI1	-2.27412	1.3933	20.9181	4.79336e-06	4.26885e-05		EPSTI1	-0.172688	1.3933	0.206929	0.649185	0.900915		EPSTI1	0.649514	1.3933	1.21238	0.270861	0.837297		EPSTI1	-1.56288	1.3933	13.027	0.000307024	0.00176361		EPSTI1	-0.142066	1.3933	0.129985	0.718447	0.898918		EPSTI1	0.967449	1.3933	3.32114	0.0683946	0.510269
ERC2	-1.25441	2.93182	9.51967	0.00203281	0.00804609		ERC2	-0.127822	2.93182	0.111037	0.738967	0.930025		ERC2	-0.143887	2.93182	0.110611	0.739449	0.971384		ERC2	-0.781093	2.93182	3.94765	0.0469369	0.109595		ERC2	-0.465702	2.93182	1.39749	0.237143	0.580121		ERC2	-0.261903	2.93182	0.386164	0.534323	0.902804
ERCC6L	-0.388343	0.728908	0.167838	0.68204	0.780458		ERCC6L	0.982784	0.728908	1.36193	0.243204	0.726109		ERCC6L	0.0901513	0.728908	0.00921948	0.923506	0.993602		ERCC6L	0.112899	0.728908	0.0176606	0.894278	0.930792		ERCC6L	3.1998	0.728908	16.3054	5.39103e-05	0.00156088		ERCC6L	-0.461759	0.728908	0.242069	0.622716	0.931507
ERF	-1.2026	6.08502	16.6532	4.48744e-05	0.000300222		ERF	-0.372925	6.08502	1.66069	0.19751	0.705878		ERF	-0.286101	6.08502	0.939297	0.332459	0.860532		ERF	-1.39914	6.08502	22.3279	2.29845e-06	2.39673e-05		ERF	-1.12834	6.08502	14.6173	0.000131703	0.00330057		ERF	-0.670179	6.08502	5.15806	0.0231387	0.342031
ERI2	-1.20445	4.10654	25.7297	3.9274e-07	4.5523e-06		ERI2	-0.394801	4.10654	3.18687	0.0742319	0.592652		ERI2	-0.347983	4.10654	2.31229	0.128355	0.726139		ERI2	-0.768426	4.10654	11.7973	0.000593173	0.00308481		ERI2	0.120927	4.10654	0.303654	0.581601	0.836522		ERI2	-0.289978	4.10654	1.74278	0.186787	0.709941
ERMN	-3.48605	8.09887	118.443	1.38712e-27	3.19931e-25		ERMN	-0.539613	8.09887	3.50894	0.0610386	0.575217		ERMN	-0.031915	8.09887	0.0123161	0.911634	0.99252		ERMN	-3.01353	8.09887	93.3494	4.38317e-22	6.77797e-20		ERMN	-0.444465	8.09887	2.38076	0.122838	0.419174		ERMN	-0.0558073	8.09887	0.0377215	0.846003	0.978521
ERRFI1	2.73278	6.53364	123.026	1.37599e-28	3.4675e-26		ERRFI1	-0.041744	6.53364	0.0303129	0.861782	0.965593		ERRFI1	-0.148472	6.53364	0.358729	0.549213	0.93103		ERRFI1	2.06892	6.53364	73.3383	1.0923e-17	9.40759e-16		ERRFI1	0.427308	6.53364	3.17728	0.074669	0.325047		ERRFI1	-0.273545	6.53364	1.239	0.265663	0.774167
ERVFRD-1	-2.60763	0.703547	10.8611	0.000982047	0.00436337		ERVFRD-1	-0.187437	0.703547	0.0923689	0.761187	0.935457		ERVFRD-1	-0.112669	0.703547	0.0204194	0.886372	0.989877		ERVFRD-1	-1.77092	0.703547	6.62221	0.0100715	0.0321268		ERVFRD-1	-0.357197	0.703547	0.307503	0.579217	0.835271		ERVFRD-1	0.629089	0.703547	0.785665	0.375414	0.838946
ESCO2	0.660823	1.10033	0.232948	0.629347	0.739487		ESCO2	5.11821	1.10033	42.803	6.05394e-11	6.33708e-08		ESCO2	4.04183	1.10033	4.7036	0.0300996	0.46991		ESCO2	2.27579	1.10033	4.39598	0.0360238	0.0891647		ESCO2	6.41861	1.10033	84.6223	3.61175e-20	3.07179e-17		ESCO2	2.39787	1.10033	1.49444	0.221529	0.735904
ESM1	6.23289	-0.138807	23.3182	1.37297e-06	1.41214e-05		ESM1	2.50963	-0.138807	2.35829	0.124619	0.653603		ESM1	0	-0.138807	0	1	1		ESM1	4.17746	-0.138807	8.00002	0.00467769	0.0170152		ESM1	4.17926	-0.138807	7.39102	0.00655503	0.0699066		ESM1	1.67811	-0.138807	0.754211	0.385146	0.845303
ESPL1	-1.27283	0.57581	1.216	0.270148	0.400542		ESPL1	1.57437	0.57581	3.17545	0.0747526	0.593485		ESPL1	-1.06104	0.57581	0.470275	0.492861	0.920527		ESPL1	0.877766	0.57581	0.952639	0.329048	0.473179		ESPL1	3.6792	0.57581	19.4523	1.03141e-05	0.000374279		ESPL1	1.13471	0.57581	0.998955	0.317563	0.802787
ESPN	-1.28993	1.93831	8.14361	0.00432132	0.0149973		ESPN	-0.597984	1.93831	1.99593	0.157723	0.680014		ESPN	-0.91234	1.93831	4.2184	0.0399878	0.51312		ESPN	-2.13515	1.93831	20.3307	6.51467e-06	6.01028e-05		ESPN	-1.21363	1.93831	6.81666	0.00903115	0.0875188		ESPN	-0.672337	1.93831	2.60632	0.106439	0.601711
ESPNL	-1.50395	3.45859	15.1371	9.998e-05	0.000605756		ESPNL	-0.118148	3.45859	0.110502	0.739574	0.930025		ESPNL	-0.109547	3.45859	0.0927589	0.760699	0.974232		ESPNL	-0.888526	3.45859	5.89166	0.0152128	0.0446057		ESPNL	-0.469503	3.45859	1.62453	0.202462	0.541453		ESPNL	-0.0398197	3.45859	0.0127783	0.909998	0.988341
ESRP1	-2.20247	1.93572	17.6857	2.60578e-05	0.000188313		ESRP1	-0.0427204	1.93572	0.009754	0.921327	0.983347		ESRP1	0.303493	1.93572	0.328296	0.566664	0.93584		ESRP1	-1.38524	1.93572	8.81549	0.00298684	0.0116997		ESRP1	0.544109	1.93572	1.62592	0.202268	0.54129		ESRP1	-0.0215679	1.93572	0.00173993	0.966728	0.994697
ESRP2	-1.27443	2.71746	8.27857	0.00401158	0.0141168		ESRP2	-0.329	2.71746	0.617427	0.432005	0.816716		ESRP2	0.816863	2.71746	3.17306	0.074862	0.626936		ESRP2	-0.473716	2.71746	1.28861	0.256305	0.394101		ESRP2	-0.396169	2.71746	0.854954	0.355155	0.691168		ESRP2	0.27922	2.71746	0.372786	0.541489	0.904598
ESRRG	-4.64799	1.7751	31.4474	2.04921e-08	3.18693e-07		ESRRG	-1.1417	1.7751	3.49088	0.0617079	0.577923		ESRRG	-0.503886	1.7751	0.667729	0.413845	0.89235		ESRRG	-4.68834	1.7751	34.2285	4.90061e-09	9.5357e-08		ESRRG	-1.81772	1.7751	7.74562	0.0053843	0.0611088		ESRRG	-1.29826	1.7751	4.39273	0.0360924	0.401694
ETS2	-1.03295	6.08983	13.6807	0.000216675	0.0011894		ETS2	-0.636211	6.08983	5.30326	0.0212855	0.398422		ETS2	-0.5239	6.08983	3.56423	0.0590372	0.573841		ETS2	-1.2199	6.08983	18.9678	1.32941e-05	0.000111601		ETS2	-0.753962	6.08983	7.33619	0.00675799	0.0713443		ETS2	-0.609314	6.08983	4.87122	0.0273082	0.363453
ETV3	2.50795	1.26361	23.928	1.00006e-06	1.06485e-05		ETV3	0.109496	1.26361	0.0325102	0.856913	0.964401		ETV3	0.221833	1.26361	0.0635487	0.800973	0.981491		ETV3	1.60328	1.26361	9.05578	0.00261866	0.0105086		ETV3	-1.59014	1.26361	3.95123	0.0468372	0.24663		ETV3	0.579387	1.26361	0.549497	0.458523	0.884117
ETV4	5.29081	1.08048	40.3295	2.14541e-10	4.9991e-09		ETV4	3.40321	1.08048	11.6515	0.000641507	0.0466825		ETV4	0.280672	1.08048	0.0512247	0.820946	0.983817		ETV4	5.38852	1.08048	42.8604	5.87881e-11	1.69489e-09		ETV4	4.14325	1.08048	19.289	1.12352e-05	0.0004034		ETV4	-0.982292	1.08048	0.564375	0.452503	0.882382
ETV5	5.3451	3.68562	91.6254	1.04742e-21	1.29575e-19		ETV5	2.10014	3.68562	12.9116	0.000326561	0.0274311		ETV5	0.788191	3.68562	1.95099	0.16248	0.765022		ETV5	5.39122	3.68562	93.1785	4.77832e-22	7.25513e-20		ETV5	3.28301	3.68562	33.7065	6.40862e-09	5.22206e-07		ETV5	0.875136	3.68562	2.53669	0.111228	0.608478
EVA1A	4.93925	4.8069	260.199	1.55318e-58	5.28391e-55		EVA1A	1.46346	4.8069	19.2401	1.15266e-05	0.00209139		EVA1A	1.73329	4.8069	12.4636	0.000414951	0.0724287		EVA1A	4.73524	4.8069	240.06	3.81614e-54	1.731e-50		EVA1A	2.47097	4.8069	59.3694	1.30686e-14	3.41995e-12		EVA1A	1.73679	4.8069	13.8028	0.000203029	0.0354207
EVA1C	4.30371	1.71764	11.3065	0.000772376	0.00356409		EVA1C	0.713488	1.71764	0.339205	0.560288	0.873535		EVA1C	-0.173187	1.71764	0.0159415	0.899526	0.9916		EVA1C	3.65891	1.71764	8.52976	0.00349385	0.0133028		EVA1C	1.68331	1.71764	1.91561	0.166341	0.492188		EVA1C	-4.22082	1.71764	6.08234	0.013654	0.272474
EXD2	-1.11929	5.176	16.0665	6.1158e-05	0.00039275		EXD2	-0.0355953	5.176	0.0174632	0.894867	0.97651		EXD2	-0.121851	5.176	0.194431	0.659254	0.955575		EXD2	-0.736888	5.176	7.28478	0.00695411	0.0237172		EXD2	-0.177609	5.176	0.425258	0.514325	0.79933		EXD2	0.141284	5.176	0.269625	0.603583	0.92575
EXO1	0.744563	1.00375	0.415632	0.519125	0.645609		EXO1	4.22609	1.00375	24.815	6.31054e-07	0.000178904		EXO1	-0.799528	1.00375	0.650038	0.420099	0.895755		EXO1	2.52567	1.00375	7.23478	0.00715047	0.0242471		EXO1	4.96581	1.00375	35.8851	2.09307e-09	1.97795e-07		EXO1	-0.168693	1.00375	0.0388652	0.843716	0.978521
EXOC4	-1.10688	6.0473	14.4375	0.000144888	0.0008365		EXOC4	-0.311965	6.0473	1.19419	0.274486	0.743139		EXOC4	-0.301215	6.0473	1.09734	0.294851	0.844537		EXOC4	-0.957548	6.0473	10.9846	0.000918726	0.00443649		EXOC4	-0.3541	6.0473	1.52176	0.217354	0.559333		EXOC4	-0.0543999	6.0473	0.0363374	0.84882	0.978834
EXOSC4	1.06167	5.73232	34.0828	5.28172e-09	9.26206e-08		EXOSC4	0.304534	5.73232	2.73802	0.0979859	0.635358		EXOSC4	0.474212	5.73232	5.36686	0.0205228	0.39667		EXOSC4	1.08693	5.73232	35.8621	2.11783e-09	4.39992e-08		EXOSC4	0.24354	5.73232	1.70504	0.19163	0.525639		EXOSC4	0.217126	5.73232	1.15342	0.282834	0.780452
EYA1	-1.46144	1.59977	6.50627	0.0107495	0.0317238		EYA1	0.324388	1.59977	0.438729	0.507737	0.851631		EYA1	-0.224824	1.59977	0.183971	0.667983	0.956586		EYA1	-2.36682	1.59977	15.352	8.92261e-05	0.000602874		EYA1	-0.0319223	1.59977	0.00381832	0.950728	0.985278		EYA1	-0.0753375	1.59977	0.0226993	0.880242	0.983249
F2R	1.67962	8.20935	16.3987	5.13205e-05	0.000337484		F2R	0.152041	8.20935	0.141088	0.707202	0.921917		F2R	0.664209	8.20935	2.66027	0.102883	0.689118		F2R	1.61743	8.20935	15.2642	9.34689e-05	0.000627182		F2R	1.16592	8.20935	8.10023	0.00442596	0.0527542		F2R	0.453101	8.20935	1.24403	0.264695	0.773786
F2RL1	1.20414	3.77529	18.4382	1.75504e-05	0.000135006		F2RL1	-0.0352601	3.77529	0.0143822	0.904542	0.978599		F2RL1	-0.381241	3.77529	1.38942	0.238504	0.821704		F2RL1	0.997917	3.77529	12.6814	0.000369313	0.00206986		F2RL1	0.0586342	3.77529	0.0388279	0.84379	0.947833		F2RL1	-0.351322	3.77529	1.28223	0.257485	0.765703
F2RL2	1.4016	6.43517	22.3968	2.2174e-06	2.16459e-05		F2RL2	0.0107525	6.43517	0.00133967	0.970803	0.995093		F2RL2	0.852076	6.43517	8.05109	0.00454762	0.234484		F2RL2	1.42128	6.43517	23.0416	1.58535e-06	1.72037e-05		F2RL2	0.499072	6.43517	2.87617	0.0898994	0.35687		F2RL2	0.593571	6.43517	3.93662	0.0472457	0.447087
F3	0.121822	6.33679	0.627432	0.428299	0.561469		F3	0.319593	6.33679	4.37945	0.0363747	0.490081		F3	0.321487	6.33679	3.952	0.0468158	0.547016		F3	1.21731	6.33679	65.2393	6.63335e-16	4.33974e-14		F3	0.799449	6.33679	27.4247	1.63332e-07	9.66357e-06		F3	0.0834139	6.33679	0.271162	0.602554	0.92575
F8	-1.61619	3.53583	27.2652	1.77379e-07	2.25587e-06		F8	-0.60206	3.53583	4.41405	0.0356442	0.488466		F8	-0.564933	3.53583	3.55052	0.0595267	0.575721		F8	-1.58354	3.53583	27.4169	1.63988e-07	2.27014e-06		F8	-0.48153	3.53583	2.7295	0.0985102	0.37528		F8	-0.355222	3.53583	1.53515	0.215341	0.733141
FAAH2	-1.07733	2.02614	7.19221	0.00732208	0.0231288		FAAH2	0.00727213	2.02614	0.000420276	0.983644	0.998126		FAAH2	0.927187	2.02614	4.4937	0.03402	0.485776		FAAH2	-0.61741	2.02614	2.7625	0.0964971	0.191251		FAAH2	0.0946135	2.02614	0.0655539	0.797924	0.929477		FAAH2	0.389012	2.02614	0.800621	0.370908	0.83634
FAAP24	-0.854401	2.74206	8.34861	0.00385983	0.0136854		FAAP24	0.0910644	2.74206	0.119766	0.729288	0.927739		FAAP24	0.366776	2.74206	1.22534	0.268314	0.837297		FAAP24	-1.05776	2.74206	13.1942	0.000280823	0.00164292		FAAP24	0.689502	2.74206	7.24006	0.00712945	0.0742292		FAAP24	0.707148	2.74206	5.57348	0.0182345	0.302974
FABP3	1.2371	3.53761	10.9976	0.000912285	0.00409533		FABP3	0.675916	3.53761	3.21576	0.0729322	0.591256		FABP3	0.924859	3.53761	4.07643	0.0434855	0.530364		FABP3	1.23111	3.53761	10.9093	0.000956843	0.00457831		FABP3	0.953007	3.53761	6.35238	0.0117224	0.102725		FABP3	0.820506	3.53761	3.38296	0.0658736	0.507206
FABP5	1.61911	5.34232	40.2714	2.21021e-10	5.12376e-09		FABP5	0.997201	5.34232	15.3136	9.10592e-05	0.0105024		FABP5	0.363879	5.34232	1.36761	0.242222	0.824096		FABP5	1.51787	5.34232	35.517	2.52838e-09	5.18166e-08		FABP5	1.46808	5.34232	32.8171	1.0125e-08	7.91842e-07		FABP5	1.13547	5.34232	14.9081	0.000112876	0.0260343
FAM102A	-1.65139	6.82168	68.5625	1.22922e-16	7.4675e-15		FAM102A	-0.26566	6.82168	1.92695	0.165092	0.682518		FAM102A	0.0612949	6.82168	0.0982767	0.753908	0.972956		FAM102A	-1.84793	6.82168	85.2949	2.57031e-20	3.09529e-18		FAM102A	-0.552721	6.82168	8.17658	0.00424347	0.0512547		FAM102A	-0.125319	6.82168	0.414658	0.519615	0.898989
FAM107A	-1.63365	5.55708	32.1924	1.39634e-08	2.25135e-07		FAM107A	-0.299572	5.55708	1.19947	0.273427	0.743115		FAM107A	0.344051	5.55708	1.57934	0.208856	0.805625		FAM107A	-1.37357	5.55708	23.727	1.11016e-06	1.24748e-05		FAM107A	0.0313545	5.55708	0.0130885	0.908917	0.971224		FAM107A	0.157905	5.55708	0.335006	0.562726	0.91199
FAM111B	3.03192	0.693576	3.49489	0.0615586	0.129915		FAM111B	6.81471	0.693576	29.3157	6.14957e-08	2.54073e-05		FAM111B	3.11771	0.693576	2.28136	0.130937	0.728449		FAM111B	4.90942	0.693576	11.8716	0.00056997	0.00298429		FAM111B	7.26206	0.693576	34.3106	4.69819e-09	3.99581e-07		FAM111B	3.75245	0.693576	3.93547	0.0472779	0.447087
FAM117B	-1.90351	3.2939	40.4413	2.02612e-10	4.73737e-09		FAM117B	-0.561787	3.2939	4.53956	0.03312	0.47832		FAM117B	0.11544	3.2939	0.165281	0.68434	0.958692		FAM117B	-1.92852	3.2939	44.1198	3.08885e-11	9.29936e-10		FAM117B	-0.89393	3.2939	10.2459	0.0013699	0.0214377		FAM117B	-0.00320489	3.2939	0.000137091	0.990658	1
FAM122A	1.0921	4.85942	31.794	1.71424e-08	2.70724e-07		FAM122A	0.474175	4.85942	5.74305	0.016554	0.363335		FAM122A	0.410821	4.85942	3.64329	0.0562956	0.568876		FAM122A	0.925937	4.85942	22.9035	1.70342e-06	1.82234e-05		FAM122A	0.28799	4.85942	1.98498	0.158867	0.480841		FAM122A	0.356157	4.85942	2.8687	0.0903178	0.564892
FAM129B	1.23236	4.61647	23.5229	1.23435e-06	1.28319e-05		FAM129B	0.849897	4.61647	11.0409	0.000891252	0.0594518		FAM129B	-0.222203	4.61647	0.610061	0.434765	0.901941		FAM129B	1.34909	4.61647	28.5473	9.14378e-08	1.34083e-06		FAM129B	1.11963	4.61647	18.9705	1.32754e-05	0.000465027		FAM129B	0.50745	4.61647	3.60236	0.0576974	0.48538
FAM131B	1.68577	2.35293	10.2256	0.00138506	0.00586981		FAM131B	0.534592	2.35293	0.965082	0.32591	0.763137		FAM131B	0.364829	2.35293	0.380452	0.537361	0.93103		FAM131B	1.66107	2.35293	10.0625	0.00151317	0.00666597		FAM131B	0.556492	2.35293	1.0053	0.316032	0.656779		FAM131B	0.583462	2.35293	1.06821	0.30135	0.791111
FAM132A	1.31969	3.43235	21.6281	3.30967e-06	3.10179e-05		FAM132A	0.437815	3.43235	2.08938	0.148326	0.675479		FAM132A	0.0403741	3.43235	0.0173822	0.89511	0.990943		FAM132A	1.84632	3.43235	45.4502	1.56568e-11	4.97798e-10		FAM132A	1.57114	3.43235	30.4438	3.43673e-08	2.37263e-06		FAM132A	0.107955	3.43235	0.138936	0.709341	0.948319
FAM135B	-1.58021	3.31973	16.8565	4.03145e-05	0.000274162		FAM135B	-0.692402	3.31973	3.62681	0.0568555	0.564205		FAM135B	-0.468065	3.31973	1.60987	0.20451	0.803168		FAM135B	-1.80022	3.31973	22.2251	2.42482e-06	2.52003e-05		FAM135B	-0.856384	3.31973	5.25133	0.02193	0.157148		FAM135B	-0.163504	3.31973	0.209196	0.647398	0.936516
FAM13A	-1.53784	8.66758	34.4203	4.44067e-09	7.98266e-08		FAM13A	-0.437886	8.66758	2.923	0.0873253	0.618918		FAM13A	-0.330356	8.66758	1.66241	0.197278	0.798555		FAM13A	-1.62418	8.66758	38.2783	6.13414e-10	1.45424e-08		FAM13A	-0.609894	8.66758	5.63621	0.0175932	0.135218		FAM13A	-0.340813	8.66758	1.77266	0.183053	0.705456
FAM13C	-1.78746	4.50542	49.2869	2.2113e-12	7.33935e-11		FAM13C	0.00954917	4.50542	0.00174649	0.966665	0.993909		FAM13C	-0.349733	4.50542	1.98784	0.158567	0.761195		FAM13C	-1.43956	4.50542	34.6034	4.04207e-09	7.9519e-08		FAM13C	0.13359	4.50542	0.33489	0.562794	0.826464		FAM13C	-0.0323209	4.50542	0.0182756	0.892464	0.984994
FAM156A	-1.50041	4.11135	31.4275	2.07031e-08	3.20952e-07		FAM156A	-0.541078	4.11135	4.67641	0.0305796	0.460257		FAM156A	-0.72692	4.11135	7.77774	0.00528939	0.24235		FAM156A	-1.16262	4.11135	20.4313	6.18107e-06	5.75321e-05		FAM156A	-0.44095	4.11135	3.02031	0.0822276	0.341665		FAM156A	-0.559582	4.11135	4.93841	0.0262661	0.360751
FAM161A	-1.32149	6.18372	36.7943	1.31272e-09	2.58892e-08		FAM161A	0.0129032	6.18372	0.00377429	0.951013	0.98968		FAM161A	-0.118215	6.18372	0.29872	0.584686	0.936756		FAM161A	-1.65785	6.18372	56.6896	5.10325e-14	2.61071e-12		FAM161A	-0.427478	6.18372	4.02692	0.0447796	0.241233		FAM161A	-0.165247	6.18372	0.593411	0.441103	0.877462
FAM167A	-1.62145	4.26649	15.0731	0.000103426	0.000624412		FAM167A	-1.14299	4.26649	7.8914	0.00496704	0.190168		FAM167A	0.189753	4.26649	0.227314	0.633522	0.950474		FAM167A	-1.36757	4.26649	11.2472	0.000797449	0.0039475		FAM167A	-0.493944	4.26649	1.50706	0.219588	0.561098		FAM167A	0.818999	4.26649	4.31909	0.0376871	0.409998
FAM168A	-1.25331	4.37288	27.5595	1.52332e-07	1.97069e-06		FAM168A	0.00882157	4.37288	0.0015832	0.968261	0.994047		FAM168A	-0.466637	4.37288	3.70912	0.0541159	0.568876		FAM168A	-0.909708	4.37288	15.7144	7.36604e-05	0.000509335		FAM168A	-0.412629	4.37288	3.22226	0.0726435	0.32064		FAM168A	-0.343351	4.37288	2.16477	0.141205	0.65837
FAM171A2	-1.26689	5.53484	23.5369	1.22542e-06	1.27518e-05		FAM171A2	-0.148653	5.53484	0.349536	0.554376	0.87172		FAM171A2	-0.218827	5.53484	0.728996	0.393209	0.885965		FAM171A2	-0.836232	5.53484	10.7484	0.0010437	0.00492123		FAM171A2	-0.321403	5.53484	1.59587	0.20649	0.545192		FAM171A2	-0.104165	5.53484	0.169233	0.680795	0.942347
FAM178B	-1.4552	4.08823	29.163	6.65386e-08	9.22994e-07		FAM178B	-0.287409	4.08823	1.29632	0.254887	0.735842		FAM178B	0.0401784	4.08823	0.0212477	0.884106	0.988693		FAM178B	-1.67601	4.08823	38.4048	5.74919e-10	1.37014e-08		FAM178B	-0.769043	4.08823	8.58199	0.00339504	0.0429365		FAM178B	-0.31996	4.08823	1.38221	0.239725	0.748205
FAM179A	-2.15307	1.67447	18.3788	1.81061e-05	0.000138576		FAM179A	0.579908	1.67447	2.83538	0.0922087	0.628958		FAM179A	0.0534765	1.67447	0.0173347	0.895252	0.990943		FAM179A	-2.67321	1.67447	27.6444	1.45793e-07	2.04342e-06		FAM179A	-0.294589	1.67447	0.538466	0.463069	0.764546		FAM179A	0.363112	1.67447	0.991591	0.319354	0.804623
FAM181B	1.8563	1.72831	10.3534	0.00129235	0.00551986		FAM181B	0.640355	1.72831	1.1002	0.294222	0.751489		FAM181B	0.613882	1.72831	0.961708	0.326757	0.860089		FAM181B	1.74788	1.72831	9.25396	0.00234986	0.00962581		FAM181B	0.871148	1.72831	1.95666	0.16187	0.485211		FAM181B	0.4752	1.72831	0.607949	0.435561	0.874655
FAM184A	-1.41648	2.39332	15.4419	8.5083e-05	0.000523645		FAM184A	-0.213242	2.39332	0.448083	0.503247	0.849859		FAM184A	-0.818129	2.39332	4.76085	0.0291141	0.467094		FAM184A	-0.982704	2.39332	8.67626	0.00322382	0.0124312		FAM184A	-0.523893	2.39332	2.39789	0.121499	0.416463		FAM184A	-0.496065	2.39332	2.10234	0.147074	0.666921
FAM189A2	1.12715	3.73264	12.1295	0.000496311	0.00243644		FAM189A2	0.143895	3.73264	0.186519	0.665829	0.905342		FAM189A2	0.503679	3.73264	2.10821	0.14651	0.744552		FAM189A2	0.997774	3.73264	9.55723	0.00199164	0.00839338		FAM189A2	0.29839	3.73264	0.786306	0.375219	0.704565		FAM189A2	0.457018	3.73264	1.79731	0.180038	0.705456
FAM196A	2.87308	1.60114	26.1953	3.08568e-07	3.66725e-06		FAM196A	0.205274	1.60114	0.097608	0.754719	0.933429		FAM196A	0.561042	1.60114	0.421885	0.515998	0.928652		FAM196A	2.50374	1.60114	19.7136	8.99606e-06	7.91518e-05		FAM196A	0.0659292	1.60114	0.00879259	0.925293	0.977877		FAM196A	0.965998	1.60114	1.4946	0.221504	0.735904
FAM196B	-3.36857	0.650793	15.8135	6.99038e-05	0.000440802		FAM196B	-1.20873	0.650793	3.60367	0.0576521	0.564903		FAM196B	-0.427113	0.650793	0.562114	0.45341	0.905863		FAM196B	-3.229	0.650793	17.1109	3.52588e-05	0.000267448		FAM196B	-0.889899	0.650793	1.91985	0.165873	0.491337		FAM196B	-1.51099	0.650793	6.48538	0.0108765	0.248811
FAM198A	-1.69609	0.847349	7.55911	0.00597076	0.0195689		FAM198A	-0.184172	0.847349	0.13691	0.711372	0.922818		FAM198A	0.559103	0.847349	1.11774	0.290407	0.840537		FAM198A	-2.02913	0.847349	10.9986	0.000911791	0.00441239		FAM198A	0.0520045	0.847349	0.0105477	0.918199	0.975323		FAM198A	-0.367693	0.847349	0.456825	0.499111	0.895306
FAM198B	3.44399	2.20117	23.0054	1.61549e-06	1.62962e-05		FAM198B	2.3338	2.20117	9.99304	0.00157133	0.0883581		FAM198B	1.78476	2.20117	3.46444	0.0627016	0.586221		FAM198B	4.31647	2.20117	36.4574	1.5604e-09	3.37302e-08		FAM198B	3.59823	2.20117	24.8839	6.08879e-07	3.11489e-05		FAM198B	2.38353	2.20117	7.12396	0.00760604	0.212806
FAM19A2	-1.99451	0.297499	5.6693	0.0172644	0.0466046		FAM19A2	-0.182555	0.297499	0.0707389	0.790264	0.944154		FAM19A2	-1.3867	0.297499	2.27184	0.131744	0.729828		FAM19A2	-1.84755	0.297499	5.57023	0.0182683	0.0517261		FAM19A2	-0.662812	0.297499	0.791658	0.373599	0.704431		FAM19A2	-0.0642527	0.297499	0.00726772	0.932062	0.990597
FAM19A3	3.50648	-0.129841	11.9071	0.000559197	0.00270226		FAM19A3	-0.174207	-0.129841	0.0128848	0.909625	0.980555		FAM19A3	-2.50788	-0.129841	1.56084	0.211542	0.806374		FAM19A3	3.90288	-0.129841	16.5923	4.63394e-05	0.000339939		FAM19A3	0.0715226	-0.129841	0.00247751	0.960302	0.988113		FAM19A3	-2.50788	-0.129841	2.25749	0.13297	0.644245
FAM19A5	1.88811	3.03247	66.5701	3.37672e-16	1.96369e-14		FAM19A5	-0.186351	3.03247	0.443442	0.505466	0.850601		FAM19A5	-0.527101	3.03247	1.88615	0.169637	0.77058		FAM19A5	1.21602	3.03247	25.8904	3.6137e-07	4.53646e-06		FAM19A5	-0.518389	3.03247	2.87108	0.0901842	0.357584		FAM19A5	-0.609819	3.03247	2.99907	0.0833125	0.549281
FAM207A	1.18408	3.41204	13.8454	0.000198479	0.00110376		FAM207A	0.408191	3.41204	1.56086	0.211539	0.713768		FAM207A	0.234924	3.41204	0.351712	0.553146	0.931366		FAM207A	1.07449	3.41204	11.4511	0.000714508	0.00360513		FAM207A	0.199378	3.41204	0.352319	0.552803	0.822506		FAM207A	0.257653	3.41204	0.459614	0.497805	0.894878
FAM208B	1.1806	5.8812	35.2294	2.93073e-09	5.41867e-08		FAM208B	-0.156682	5.8812	0.600432	0.438413	0.819492		FAM208B	-0.352568	5.8812	2.89469	0.088872	0.657645		FAM208B	0.721111	5.8812	13.1905	0.000281376	0.00164545		FAM208B	-0.262564	5.8812	1.62852	0.201908	0.540889		FAM208B	-0.327025	5.8812	2.56484	0.109263	0.604529
FAM20C	2.00701	4.49553	74.0166	7.74622e-18	5.49013e-16		FAM20C	0.330133	4.49553	1.84908	0.17389	0.687936		FAM20C	-0.461082	4.49553	2.3588	0.124578	0.72112		FAM20C	1.59289	4.49553	46.6309	8.56962e-12	2.82362e-10		FAM20C	0.222243	4.49553	0.794906	0.372621	0.703394		FAM20C	-0.374487	4.49553	1.77441	0.182838	0.705456
FAM218A	-0.978514	2.49075	7.24671	0.00710312	0.0225566		FAM218A	-0.623864	2.49075	3.20382	0.0734666	0.591256		FAM218A	-0.572818	2.49075	2.6078	0.106339	0.695328		FAM218A	-1.11747	2.49075	9.69918	0.00184351	0.00786454		FAM218A	-1.24572	2.49075	10.3552	0.00129112	0.0205974		FAM218A	-0.614008	2.49075	3.24911	0.0714621	0.519474
FAM222A	-2.01444	4.80421	31.4058	2.09356e-08	3.23741e-07		FAM222A	-0.672628	4.80421	3.93101	0.0474036	0.528599		FAM222A	-0.00397429	4.80421	0.000134461	0.990748	1		FAM222A	-1.51867	4.80421	19.0761	1.25611e-05	0.000105971		FAM222A	-0.764836	4.80421	4.98151	0.0256197	0.171818		FAM222A	-0.0359552	4.80421	0.0111608	0.915864	0.988341
FAM227A	-1.25948	2.62167	8.06421	0.00451482	0.015546		FAM227A	0.446255	2.62167	1.22637	0.268114	0.74066		FAM227A	0.325755	2.62167	0.522237	0.469889	0.912812		FAM227A	-0.7962	2.62167	3.55552	0.0593478	0.131387		FAM227A	-0.0763272	2.62167	0.0331833	0.855455	0.951333		FAM227A	0.153506	2.62167	0.120647	0.728334	0.952631
FAM227B	-1.42762	2.09362	11.3886	0.000738948	0.00343145		FAM227B	0.0556015	2.09362	0.0235301	0.878087	0.970319		FAM227B	0.193561	2.09362	0.224358	0.635739	0.950885		FAM227B	-1.76023	2.09362	17.1767	3.40585e-05	0.0002595		FAM227B	0.458922	2.09362	1.6071	0.204901	0.542952		FAM227B	-0.0141372	2.09362	0.0012856	0.971398	0.995805
FAM228B	-1.30737	3.67742	19.3575	1.08395e-05	8.76441e-05		FAM228B	-0.117426	3.67742	0.182432	0.669292	0.905771		FAM228B	-0.0529599	3.67742	0.0328006	0.856282	0.987014		FAM228B	-1.01648	3.67742	12.6043	0.000384868	0.00214555		FAM228B	-0.178963	3.67742	0.406078	0.523967	0.806727		FAM228B	-0.414251	3.67742	2.05152	0.152054	0.676857
FAM26F	-1.96721	0.928467	6.7452	0.00940003	0.0284383		FAM26F	0.375115	0.928467	0.372113	0.541855	0.86556		FAM26F	-0.0764973	0.928467	0.0113855	0.915025	0.99252		FAM26F	-0.968602	0.928467	2.09471	0.14781	0.262529		FAM26F	0.648354	0.928467	1.10106	0.294033	0.634845		FAM26F	-0.921513	0.928467	1.62086	0.202972	0.723281
FAM43A	-2.24227	0.253042	6.00455	0.0142691	0.0398223		FAM43A	-1.18127	0.253042	2.15611	0.142004	0.668415		FAM43A	1.78569	0.253042	3.48196	0.0620413	0.583657		FAM43A	-0.66082	0.253042	0.772493	0.379447	0.524002		FAM43A	-0.5906	0.253042	0.551995	0.457504	0.76081		FAM43A	1.39299	0.253042	2.19351	0.138593	0.653264
FAM45A	-1.12154	6.50343	35.5206	2.52366e-09	4.73029e-08		FAM45A	-0.10799	6.50343	0.349981	0.554124	0.87172		FAM45A	0.116843	6.50343	0.385197	0.534835	0.93103		FAM45A	-0.868742	6.50343	21.9425	2.80942e-06	2.86157e-05		FAM45A	-0.0765473	6.50343	0.173808	0.676749	0.882879		FAM45A	0.137022	6.50343	0.540967	0.462032	0.884794
FAM46A	2.01502	5.35333	69.8331	6.45414e-17	4.04737e-15		FAM46A	0.03447	5.35333	0.0196975	0.888385	0.97453		FAM46A	0.413757	5.35333	2.61581	0.105804	0.695328		FAM46A	1.78188	5.35333	54.9826	1.21602e-13	5.76571e-12		FAM46A	0.366403	5.35333	2.22154	0.136097	0.441376		FAM46A	0.0205882	5.35333	0.00661552	0.935175	0.990597
FAM49A	-1.7183	0.976454	8.51373	0.00352476	0.0126557		FAM49A	-0.529953	0.976454	1.09658	0.295018	0.751589		FAM49A	-0.476778	0.976454	0.566027	0.451842	0.905809		FAM49A	-2.85133	0.976454	19.2703	1.13456e-05	9.72236e-05		FAM49A	0.325986	0.976454	0.459697	0.497766	0.787666		FAM49A	0.288821	0.976454	0.284103	0.594025	0.922983
FAM50B	-1.11976	4.06633	28.1082	1.14718e-07	1.52747e-06		FAM50B	-0.275175	4.06633	1.97801	0.159601	0.681382		FAM50B	-0.0582473	4.06633	0.0692124	0.792487	0.980735		FAM50B	-0.715955	4.06633	12.949	0.000320091	0.00182863		FAM50B	-0.179762	4.06633	0.805404	0.369483	0.701342		FAM50B	-0.205663	4.06633	0.934801	0.333619	0.813619
FAM53A	-3.68338	2.12118	43.9981	3.28687e-11	8.77014e-10		FAM53A	-0.239954	2.12118	0.362656	0.547035	0.867864		FAM53A	0.233882	2.12118	0.249428	0.617478	0.946666		FAM53A	-2.20762	2.12118	23.8241	1.05551e-06	1.19495e-05		FAM53A	-0.598049	2.12118	2.04898	0.152308	0.46956		FAM53A	0.11415	2.12118	0.0631298	0.801616	0.969564
FAM53B	-1.783	4.93872	32.1722	1.41095e-08	2.27222e-07		FAM53B	-0.0890511	4.93872	0.0916342	0.76211	0.935457		FAM53B	-0.23008	4.93872	0.587476	0.443397	0.904263		FAM53B	-1.77626	4.93872	32.4634	1.21456e-08	2.16049e-07		FAM53B	-0.485553	4.93872	2.62586	0.105136	0.388682		FAM53B	-0.117594	4.93872	0.157581	0.691394	0.94583
FAM63A	-2.27466	4.63172	122.985	1.40532e-28	3.47701e-26		FAM63A	-0.380786	4.63172	4.82575	0.0280376	0.447287		FAM63A	0.384988	4.63172	4.29676	0.0381851	0.504731		FAM63A	-2.05912	4.63172	111.785	3.98183e-26	1.0837e-23		FAM63A	-0.727265	4.63172	15.8648	6.80338e-05	0.00189714		FAM63A	0.00983811	4.63172	0.00285777	0.957367	0.994216
FAM64A	0.222026	1.07303	0.0438604	0.834113	0.892484		FAM64A	2.42115	1.07303	8.38607	0.00378109	0.157349		FAM64A	4.3573	1.07303	5.64632	0.017492	0.372341		FAM64A	2.66226	1.07303	10.696	0.00107368	0.00503468		FAM64A	5.10628	1.07303	49.6151	1.8707e-12	3.10445e-10		FAM64A	4.1789	1.07303	5.51034	0.0189044	0.308824
FAM65C	-1.41735	0.593637	4.8997	0.0268614	0.0667392		FAM65C	-0.750251	0.593637	1.60532	0.205151	0.710672		FAM65C	-2.11104	0.593637	7.89761	0.00495003	0.238411		FAM65C	-1.39515	0.593637	4.98185	0.0256146	0.0678535		FAM65C	-2.38241	0.593637	9.85698	0.00169188	0.0251344		FAM65C	-1.03192	0.593637	2.84869	0.0914483	0.567398
FAM69A	-1.32315	8.00341	45.9479	1.21438e-11	3.50113e-10		FAM69A	-0.183553	8.00341	0.926393	0.335802	0.76804		FAM69A	0.112082	8.00341	0.340349	0.559628	0.932217		FAM69A	-1.26067	8.00341	42.0139	9.06278e-11	2.54281e-09		FAM69A	-0.261461	8.00341	1.86875	0.171618	0.499226		FAM69A	-0.0413524	8.00341	0.0464662	0.829331	0.976848
FAM69B	-1.10017	5.74691	46.4389	9.45225e-12	2.7781e-10		FAM69B	-0.212416	5.74691	1.90532	0.167484	0.682518		FAM69B	0.0785914	5.74691	0.227011	0.633749	0.950474		FAM69B	-0.43694	5.74691	8.03015	0.0046005	0.0167703		FAM69B	-0.0473442	5.74691	0.0932048	0.760142	0.91459		FAM69B	0.124037	5.74691	0.593645	0.441013	0.877462
FAM72A	0.77864	0.178979	0.528763	0.467127	0.598669		FAM72A	1.30148	0.178979	1.62421	0.202506	0.707232		FAM72A	0	0.178979	0	1	1		FAM72A	1.26638	0.178979	1.54301	0.21417	0.345148		FAM72A	3.62715	0.178979	16.0337	6.22246e-05	0.00177067		FAM72A	3.75034	0.178979	3.9017	0.0482374	0.452387
FAM72B	-1.39227	-0.0173079	1.18935	0.275461	0.406603		FAM72B	1.68865	-0.0173079	3.99633	0.0455994	0.522761		FAM72B	3.12745	-0.0173079	2.38051	0.122857	0.720622		FAM72B	0.993787	-0.0173079	1.23579	0.266283	0.405413		FAM72B	3.27029	-0.0173079	20.6089	5.63324e-06	0.000220914		FAM72B	1.65343	-0.0173079	0.75441	0.385084	0.845303
FAM72C	-1.40695	-0.181863	1.20027	0.273267	0.404022		FAM72C	1.7644	-0.181863	4.3576	0.0368442	0.491208		FAM72C	0	-0.181863	0	1	1		FAM72C	0.634458	-0.181863	0.454862	0.500035	0.634266		FAM72C	2.69269	-0.181863	11.6896	0.000628502	0.0115796		FAM72C	2.93032	-0.181863	2.26771	0.132095	0.643971
FAM81A	0.417031	1.61706	0.662336	0.415737	0.549683		FAM81A	0.851236	1.61706	3.09578	0.0784953	0.600315		FAM81A	0.823814	1.61706	3.41464	0.0646204	0.59456		FAM81A	0.700424	1.61706	2.14094	0.143414	0.256651		FAM81A	1.39919	1.61706	8.7346	0.00312228	0.0400605		FAM81A	-0.0376965	1.61706	0.00677596	0.934395	0.990597
FAM83D	1.58243	2.11064	3.34474	0.0674202	0.13977		FAM83D	1.91662	2.11064	5.194	0.022665	0.413523		FAM83D	0.687712	2.11064	0.42448	0.51471	0.928652		FAM83D	3.7289	2.11064	24.2156	8.61299e-07	9.98111e-06		FAM83D	6.11479	2.11064	68.1155	1.54193e-16	5.67095e-14		FAM83D	1.66447	2.11064	3.41667	0.064541	0.504513
FAM83H	1.29795	2.70485	10.8183	0.00100504	0.00445056		FAM83H	0.58004	2.70485	2.04139	0.153069	0.679167		FAM83H	-0.11145	2.70485	0.0574252	0.810613	0.981491		FAM83H	1.20608	2.70485	9.35666	0.00222177	0.00919799		FAM83H	0.0985305	2.70485	0.0526913	0.818445	0.938123		FAM83H	-0.426828	2.70485	0.878766	0.34854	0.822536
FAM98B	1.13056	2.38942	5.80359	0.0159935	0.0437634		FAM98B	1.00497	2.38942	4.5538	0.0328457	0.477729		FAM98B	-0.0887598	2.38942	0.0261601	0.87151	0.988393		FAM98B	0.498741	2.38942	1.10213	0.2938	0.436561		FAM98B	0.0636921	2.38942	0.016368	0.898199	0.967706		FAM98B	-0.57131	2.38942	1.10713	0.292708	0.785629
FANCA	0.176942	2.09166	0.113512	0.736181	0.820942		FANCA	0.682855	2.09166	1.80625	0.178958	0.689845		FANCA	-0.509757	2.09166	0.685877	0.40757	0.889459		FANCA	0.727244	2.09166	2.08	0.14924	0.264366		FANCA	1.77692	2.09166	12.7137	0.000362982	0.00747729		FANCA	0.599295	2.09166	1.23095	0.267223	0.774167
FANCB	0.345158	0.802257	0.229749	0.63171	0.741317		FANCB	1.38153	0.802257	4.46448	0.0346067	0.484493		FANCB	-0.965009	0.802257	1.40291	0.236237	0.821704		FANCB	0.191661	0.802257	0.0760747	0.782689	0.855587		FANCB	2.18599	0.802257	12.0393	0.000520893	0.00992761		FANCB	-0.480278	0.802257	0.450911	0.501903	0.895498
FANCD2	-0.598323	2.41714	1.77102	0.183256	0.299189		FANCD2	0.983586	2.41714	5.80287	0.016	0.359708		FANCD2	-0.151448	2.41714	0.0843368	0.771504	0.97589		FANCD2	-0.440609	2.41714	1.02261	0.311902	0.456776		FANCD2	1.6182	2.41714	15.8564	6.83336e-05	0.0019016		FANCD2	0.202968	2.41714	0.180964	0.670546	0.940257
FANCG	-1.68982	3.66646	30.2728	3.75352e-08	5.46872e-07		FANCG	-0.0532195	3.66646	0.0379636	0.845516	0.960469		FANCG	0.58145	3.66646	3.39184	0.0655199	0.594975		FANCG	-1.50644	3.66646	26.0378	3.34793e-07	4.24196e-06		FANCG	0.660752	3.66646	5.97773	0.0144877	0.118835		FANCG	0.747948	3.66646	6.07109	0.0137412	0.27262
FANCI	2.02663	4.46942	29.965	4.39905e-08	6.29467e-07		FANCI	1.12012	4.46942	9.21007	0.00240687	0.118875		FANCI	0.0472927	4.46942	0.0139851	0.905863	0.99252		FANCI	1.71131	4.46942	21.6679	3.24177e-06	3.25805e-05		FANCI	2.30367	4.46942	38.1407	6.58235e-10	6.7858e-08		FANCI	0.667254	4.46942	3.00614	0.0829499	0.549195
FANCM	-1.39929	3.26344	22.7516	1.8435e-06	1.83783e-05		FANCM	-0.397474	3.26344	2.18562	0.139305	0.666133		FANCM	-0.0277038	3.26344	0.00772889	0.929945	0.994896		FANCM	-1.08747	3.26344	15.2576	9.38009e-05	0.000628989		FANCM	-0.0574874	3.26344	0.0455584	0.83098	0.943238		FANCM	0.0699746	3.26344	0.0540488	0.816162	0.973642
FANK1	-1.17606	3.25603	11.2416	0.000799836	0.00366964		FANK1	-0.19384	3.25603	0.345559	0.556638	0.872004		FANK1	0.318083	3.25603	0.730162	0.392831	0.885965		FANK1	-0.306271	3.25603	0.858827	0.354067	0.499048		FANK1	0.186232	3.25603	0.321533	0.570688	0.830402		FANK1	0.540406	3.25603	2.28968	0.130237	0.640498
FAP	1.45203	2.42775	5.43521	0.0197347	0.0520445		FAP	2.42982	2.42775	15.7571	7.20187e-05	0.00884397		FAP	1.95488	2.42775	6.56416	0.0104053	0.311198		FAP	2.64329	2.42775	18.5969	1.61483e-05	0.000133341		FAP	2.99381	2.42775	23.6417	1.16047e-06	5.50235e-05		FAP	1.22378	2.42775	2.49961	0.113874	0.612553
FARP2	-1.24701	2.67365	8.59924	0.00336303	0.0121972		FARP2	-0.216602	2.67365	0.305414	0.580508	0.87937		FARP2	0.00105945	2.67365	6.06508e-06	0.998035	1		FARP2	-0.537872	2.67365	1.87413	0.171003	0.292632		FARP2	-0.401985	2.67365	0.975472	0.323319	0.663609		FARP2	0.737663	2.67365	3.59151	0.0580754	0.486097
FAS	6.67633	1.25841	14.8718	0.000115072	0.000684997		FAS	4.65044	1.25841	7.18653	0.0073453	0.233539		FAS	0	1.25841	0	1	1		FAS	7.40351	1.25841	18.1622	2.02864e-05	0.00016432		FAS	7.14006	1.25841	16.8355	4.07628e-05	0.00122721		FAS	6.03694	1.25841	9.35949	0.00221833	0.123796
FAT1	2.33349	7.27601	86.4553	1.42932e-20	1.4735e-18		FAT1	0.263011	7.27601	1.17569	0.278236	0.743191		FAT1	-0.239037	7.27601	0.943959	0.331262	0.860532		FAT1	1.59015	7.27601	41.903	9.59171e-11	2.6692e-09		FAT1	0.232859	7.27601	0.914603	0.338896	0.67703		FAT1	-0.106906	7.27601	0.191502	0.661669	0.938792
FAT3	4.20731	0.0752023	7.78104	0.00527973	0.0176571		FAT3	4.77835	0.0752023	11.0777	0.000873714	0.0588589		FAT3	4.33547	0.0752023	5.37925	0.0203776	0.39667		FAT3	4.83605	0.0752023	11.6771	0.000632749	0.00325414		FAT3	6.14008	0.0752023	22.1473	2.52515e-06	0.000111205		FAT3	3.47959	0.0752023	3.32029	0.0684298	0.510269
FAU	1.16299	7.27999	17.3034	3.1861e-05	0.000224412		FAU	0.586851	7.27999	4.47073	0.0344803	0.483858		FAU	0.0688734	7.27999	0.0597041	0.806964	0.981491		FAU	0.962344	7.27999	11.9299	0.000552389	0.00290751		FAU	0.376161	7.27999	1.83491	0.175548	0.504244		FAU	-0.0221881	7.27999	0.00623506	0.937063	0.990883
FAXC	1.09951	3.12058	16.1021	6.00176e-05	0.000386338		FAXC	0.725228	3.12058	6.62354	0.010064	0.278355		FAXC	-0.759947	3.12058	5.36356	0.0205617	0.39667		FAXC	1.37326	3.12058	26.9414	2.0972e-07	2.82044e-06		FAXC	0.667378	3.12058	5.24984	0.0219487	0.157199		FAXC	-0.400975	3.12058	1.86801	0.171703	0.700948
FAXDC2	-1.8492	4.61164	27.8014	1.34429e-07	1.76575e-06		FAXDC2	-0.318438	4.61164	0.952429	0.329102	0.764944		FAXDC2	0.352123	4.61164	1.14025	0.2856	0.837718		FAXDC2	-1.36377	4.61164	16.4057	5.11315e-05	0.000371092		FAXDC2	0.022531	4.61164	0.0047413	0.945103	0.983511		FAXDC2	0.390463	4.61164	1.43147	0.231525	0.742888
FBF1	-1.15498	2.73417	7.36735	0.00664186	0.0213569		FBF1	-0.318565	2.73417	0.626441	0.428664	0.814484		FBF1	-0.137692	2.73417	0.105965	0.744785	0.971384		FBF1	-1.77902	2.73417	16.4989	4.86788e-05	0.00035614		FBF1	-0.334661	2.73417	0.660702	0.416312	0.732503		FBF1	0.377247	2.73417	0.868093	0.351484	0.824227
FBLIM1	0.913623	3.97379	9.56536	0.00198283	0.00789421		FBLIM1	0.646903	3.97379	4.72268	0.0297673	0.458149		FBLIM1	0.652176	3.97379	3.86358	0.0493449	0.558012		FBLIM1	1.58001	3.97379	29.4344	5.78408e-08	8.81408e-07		FBLIM1	0.68879	3.97379	5.20382	0.0225373	0.160234		FBLIM1	0.243186	3.97379	0.553084	0.45706	0.88359
FBP1	-1.08484	1.96673	7.07383	0.00782181	0.0244415		FBP1	-0.703882	1.96673	3.26512	0.0707678	0.587559		FBP1	-0.44067	1.96673	1.16047	0.281368	0.837718		FBP1	-0.450715	1.96673	1.47247	0.224956	0.358622		FBP1	-0.698727	1.96673	2.95819	0.0854435	0.348431		FBP1	-0.57884	1.96673	2.19623	0.138348	0.652564
FBP2	-0.905908	4.477	13.6073	0.000225306	0.00122835		FBP2	-0.298887	4.477	1.57849	0.208979	0.713106		FBP2	0.212034	4.477	0.705633	0.400897	0.888503		FBP2	-1.56202	4.477	38.3047	6.05155e-10	1.43968e-08		FBP2	-0.829324	4.477	11.1304	0.000849229	0.0147894		FBP2	-0.0935531	4.477	0.140211	0.708071	0.948319
FBXL17	-1.02792	2.45167	6.9509	0.00837772	0.0258689		FBXL17	-0.514851	2.45167	1.8988	0.168213	0.682518		FBXL17	0.0509162	2.45167	0.0157693	0.900068	0.991735		FBXL17	-1.15379	2.45167	8.91814	0.00282352	0.0111758		FBXL17	-0.810308	2.45167	4.22586	0.0398125	0.224125		FBXL17	-0.478362	2.45167	1.4163	0.234014	0.745189
FBXL5	1.08311	7.42236	24.0919	9.18461e-07	9.88017e-06		FBXL5	-0.127207	7.42236	0.334756	0.562872	0.874799		FBXL5	0.17693	7.42236	0.632742	0.426351	0.898435		FBXL5	0.895574	7.42236	16.5804	4.66316e-05	0.000341898		FBXL5	0.0628449	7.42236	0.0814303	0.775368	0.92078		FBXL5	0.147468	7.42236	0.442646	0.505848	0.895975
FBXL6	0.985014	3.68936	13.9391	0.000188828	0.00105831		FBXL6	0.0630726	3.68936	0.0527623	0.818325	0.952589		FBXL6	0.187915	3.68936	0.337428	0.561317	0.933905		FBXL6	1.05579	3.68936	16.3895	5.15692e-05	0.00037387		FBXL6	0.497709	3.68936	3.28647	0.0698531	0.312376		FBXL6	0.0479426	3.68936	0.0236436	0.877795	0.983236
FBXL8	-1.20014	2.39482	12.0506	0.00051777	0.00253082		FBXL8	-0.233443	2.39482	0.559819	0.454333	0.824747		FBXL8	-0.306412	2.39482	0.654285	0.418585	0.894488		FBXL8	-1.02148	2.39482	9.53308	0.00201801	0.00847566		FBXL8	-0.135547	2.39482	0.179007	0.672228	0.881378		FBXL8	-0.460071	2.39482	1.63878	0.200493	0.721468
FBXO15	-1.84825	3.87998	51.1959	8.35936e-13	3.03345e-11		FBXO15	0.0495744	3.87998	0.0499362	0.823174	0.953809		FBXO15	0.214077	3.87998	0.685282	0.407774	0.889459		FBXO15	-1.52362	3.87998	38.6562	5.05431e-10	1.21733e-08		FBXO15	0.0337792	3.87998	0.0222039	0.881546	0.960916		FBXO15	0.306948	3.87998	1.53186	0.215833	0.733819
FBXO16	-1.61226	3.24308	24.4967	7.44381e-07	8.09715e-06		FBXO16	0.609083	3.24308	4.93612	0.0263009	0.438284		FBXO16	0.198035	3.24308	0.368222	0.543975	0.93103		FBXO16	-0.548636	3.24308	3.58353	0.0583549	0.129711		FBXO16	0.0302528	3.24308	0.0109977	0.916479	0.974751		FBXO16	0.316763	3.24308	1.03138	0.309836	0.797172
FBXO17	-1.10334	4.89346	33.1794	8.40346e-09	1.41178e-07		FBXO17	-0.0637504	4.89346	0.125318	0.723337	0.927114		FBXO17	-0.0536815	4.89346	0.0729829	0.787042	0.979677		FBXO17	-0.990988	4.89346	27.8026	1.34345e-07	1.90236e-06		FBXO17	-0.479879	4.89346	6.5552	0.0104578	0.095		FBXO17	-0.0231641	4.89346	0.0144807	0.904217	0.988073
FBXO32	1.4672	7.82265	89.0295	3.88976e-21	4.48575e-19		FBXO32	0.267944	7.82265	3.01646	0.0824233	0.607117		FBXO32	-0.0555127	7.82265	0.123764	0.724988	0.967899		FBXO32	0.951127	7.82265	37.9911	7.10667e-10	1.66019e-08		FBXO32	0.465201	7.82265	9.03464	0.00264911	0.0359055		FBXO32	-0.0421749	7.82265	0.072627	0.78755	0.96587
FBXO5	0.904477	3.55951	11.131	0.000848951	0.0038547		FBXO5	0.851731	3.55951	9.83991	0.00170766	0.0925811		FBXO5	-0.322647	3.55951	1.01128	0.314596	0.854982		FBXO5	0.570809	3.55951	4.35765	0.0368431	0.0906128		FBXO5	1.45816	3.55951	29.4312	5.79371e-08	3.75433e-06		FBXO5	-0.360745	3.55951	1.40629	0.235673	0.746283
FBXW7	1.17795	3.30672	21.4933	3.55058e-06	3.30481e-05		FBXW7	0.410457	3.30672	2.35269	0.125067	0.653949		FBXW7	-0.528056	3.30672	3.05616	0.0804316	0.639319		FBXW7	0.890029	3.30672	12.1896	0.000480562	0.00258887		FBXW7	0.1058	3.30672	0.138511	0.709766	0.895531		FBXW7	-0.623805	3.30672	4.71082	0.0299733	0.375828
FCHO1	-1.70555	2.74674	16.6986	4.38134e-05	0.000294572		FCHO1	-0.480038	2.74674	1.56397	0.211085	0.71357		FCHO1	-0.193107	2.74674	0.204433	0.651167	0.954754		FCHO1	-1.34732	2.74674	11.2193	0.000809526	0.00399566		FCHO1	-0.480845	2.74674	1.49832	0.220931	0.562607		FCHO1	0.0196047	2.74674	0.0023083	0.961681	0.994343
FCHSD2	-1.28668	4.65487	25.4556	4.52677e-07	5.1852e-06		FCHSD2	-0.0281061	4.65487	0.0137483	0.90666	0.979348		FCHSD2	-0.194786	4.65487	0.613099	0.433623	0.901486		FCHSD2	-1.30463	4.65487	26.902	2.14033e-07	2.87235e-06		FCHSD2	-0.340791	4.65487	1.92236	0.165597	0.491053		FCHSD2	-0.149233	4.65487	0.375697	0.539915	0.904383
FDCSP	2.51142	1.41821	6.17749	0.0129385	0.0368342		FDCSP	0.821424	1.41821	0.647877	0.420873	0.81107		FDCSP	-0.839318	1.41821	0.587697	0.443311	0.904263		FDCSP	2.02008	1.41821	4.0031	0.0454168	0.106723		FDCSP	2.29699	1.41821	5.14525	0.0233101	0.163507		FDCSP	0.480644	1.41821	0.228714	0.632479	0.934366
FDFT1	-1.12144	8.6128	59.2423	1.39408e-14	6.6798e-13		FDFT1	-0.029393	8.6128	0.0422593	0.837126	0.957842		FDFT1	0.225155	8.6128	2.41708	0.120019	0.714024		FDFT1	-1.1992	8.6128	67.5859	2.01709e-16	1.44466e-14		FDFT1	-0.208166	8.6128	2.10411	0.146904	0.460286		FDFT1	-0.153337	8.6128	1.12378	0.289107	0.783884
FDXR	-1.23773	2.92682	8.80378	0.00300607	0.0111584		FDXR	0.198169	2.92682	0.265194	0.606574	0.886578		FDXR	0.843083	2.92682	3.60472	0.0576159	0.572154		FDXR	-0.505152	2.92682	1.658	0.197873	0.325924		FDXR	0.1387	2.92682	0.12364	0.72512	0.900806		FDXR	1.11126	2.92682	6.75035	0.00937291	0.235326
FEN1	0.0110305	5.24374	0.00207887	0.963633	0.978226		FEN1	0.539213	5.24374	5.08731	0.0241016	0.421925		FEN1	0.1326	5.24374	0.269292	0.603807	0.942497		FEN1	0.541566	5.24374	5.16491	0.0230477	0.0624269		FEN1	1.14502	5.24374	22.816	1.78271e-06	8.05951e-05		FEN1	0.216524	5.24374	0.746633	0.387544	0.846725
FES	-1.26836	1.72589	6.51536	0.0106946	0.0316032		FES	-0.483602	1.72589	1.11153	0.29175	0.751322		FES	0.0317389	1.72589	0.0035211	0.952682	0.996089		FES	-0.779078	1.72589	2.80587	0.0939201	0.187317		FES	0.247649	1.72589	0.306633	0.579754	0.835465		FES	0.482457	1.72589	0.944252	0.331187	0.812327
FEZ1	-1.02966	6.00846	23.8379	1.04797e-06	1.10979e-05		FEZ1	0.301176	6.00846	2.19742	0.138242	0.665103		FEZ1	0.429274	6.00846	4.11581	0.0424843	0.525092		FEZ1	-0.206378	6.00846	1.02034	0.312439	0.45712		FEZ1	0.222457	6.00846	1.18231	0.276887	0.616876		FEZ1	0.437582	6.00846	4.36066	0.036778	0.404404
FGD3	-2.06388	1.37858	12.1473	0.0004916	0.00241505		FGD3	0.234941	1.37858	0.288713	0.591047	0.88274		FGD3	0.499129	1.37858	0.86678	0.351848	0.864712		FGD3	-0.509982	1.37858	1.21918	0.269521	0.409107		FGD3	0.826365	1.37858	3.74435	0.0529863	0.267738		FGD3	0.582452	1.37858	1.37466	0.241013	0.74916
FGD4	-1.24282	5.35595	21.2143	4.10693e-06	3.74327e-05		FGD4	-0.336189	5.35595	1.65695	0.198015	0.706315		FGD4	-0.0771053	5.35595	0.0850334	0.770589	0.97558		FGD4	-1.05479	5.35595	15.7352	7.28546e-05	0.000505046		FGD4	-0.375556	5.35595	2.02871	0.154352	0.472784		FGD4	-0.285631	5.35595	1.17425	0.27853	0.779816
FGD6	-1.76903	3.26344	26.3018	2.9201e-07	3.47957e-06		FGD6	-0.304958	3.26344	0.994846	0.318561	0.761127		FGD6	-0.675479	3.26344	4.6351	0.0313243	0.475737		FGD6	-1.97446	3.26344	33.1984	8.32179e-09	1.53446e-07		FGD6	-0.647983	3.26344	4.06608	0.0437528	0.237775		FGD6	-0.261094	3.26344	0.770897	0.37994	0.841775
FGF1	1.98404	0.29693	4.33627	0.0373085	0.0871728		FGF1	1.41978	0.29693	1.96356	0.161134	0.681555		FGF1	2.30408	0.29693	3.63548	0.0565604	0.568876		FGF1	2.49276	0.29693	8.1806	0.00423408	0.0156484		FGF1	3.78952	0.29693	22.9347	1.67601e-06	7.62782e-05		FGF1	1.58222	0.29693	1.61353	0.203996	0.723471
FGF11	-1.22915	4.1982	8.75326	0.0030905	0.0113972		FGF11	-0.368904	4.1982	0.836898	0.360285	0.783243		FGF11	-0.531806	4.1982	1.6567	0.19805	0.799077		FGF11	-0.203494	4.1982	0.256993	0.612194	0.728338		FGF11	-0.507547	4.1982	1.55377	0.21258	0.553965		FGF11	0.260478	4.1982	0.41968	0.517097	0.898739
FGF2	0.96415	6.84774	19.9319	8.02515e-06	6.72038e-05		FGF2	0.0696482	6.84774	0.104183	0.746867	0.931223		FGF2	-0.433039	6.84774	3.85193	0.0496888	0.558251		FGF2	1.04489	6.84774	23.4041	1.313e-06	1.45381e-05		FGF2	-0.346293	6.84774	2.5167	0.112646	0.402016		FGF2	-0.444209	6.84774	4.10826	0.0426744	0.428604
FGF5	2.04739	3.77845	37.0206	1.16887e-09	2.33569e-08		FGF5	1.14303	3.77845	10.9504	0.000935837	0.0615211		FGF5	1.12797	3.77845	6.62902	0.010033	0.310758		FGF5	3.08209	3.77845	85.0155	2.96032e-20	3.47276e-18		FGF5	1.82123	3.77845	28.4901	9.41802e-08	5.79911e-06		FGF5	0.680262	3.77845	2.43835	0.118401	0.619014
FGF7	-4.37336	2.60882	59.7144	1.09669e-14	5.32992e-13		FGF7	-0.908296	2.60882	5.02446	0.0249918	0.42671		FGF7	-0.187757	2.60882	0.202976	0.65233	0.954767		FGF7	-2.82128	2.60882	36.8749	1.25955e-09	2.76587e-08		FGF7	-0.643502	2.60882	2.49235	0.114401	0.404565		FGF7	-0.311173	2.60882	0.585285	0.444248	0.878582
FGFR2	-2.25058	7.25297	44.0442	3.21045e-11	8.58307e-10		FGFR2	-0.434192	7.25297	1.81538	0.177864	0.689845		FGFR2	-0.462181	7.25297	2.04278	0.15293	0.754218		FGFR2	-2.36097	7.25297	48.2427	3.76593e-12	1.34506e-10		FGFR2	-0.63779	7.25297	3.88423	0.0487417	0.253353		FGFR2	-0.217299	7.25297	0.455288	0.499834	0.895306
FGFR3	-4.39543	4.15258	53.9859	2.01934e-13	8.11969e-12		FGFR3	-0.709939	4.15258	2.0833	0.148918	0.675838		FGFR3	-0.149626	4.15258	0.0911958	0.762662	0.974232		FGFR3	-3.48514	4.15258	39.6324	3.0656e-10	7.72532e-09		FGFR3	-1.25636	4.15258	6.24316	0.0124674	0.106971		FGFR3	-0.435413	4.15258	0.774496	0.37883	0.840878
FGFR4	1.64596	0.971492	8.3228	0.00391505	0.0138487		FGFR4	-0.850865	0.971492	1.32195	0.250242	0.733537		FGFR4	0.00481231	0.971492	4.46817e-05	0.994667	1		FGFR4	1.75417	0.971492	10.0214	0.00154731	0.00678344		FGFR4	-0.18486	0.971492	0.0667318	0.796156	0.928912		FGFR4	-0.0671463	0.971492	0.0105678	0.918122	0.988781
FHAD1	-2.56616	2.55609	33.9366	5.69385e-09	9.88289e-08		FHAD1	-0.332144	2.55609	0.848504	0.356976	0.781866		FHAD1	-0.472947	2.55609	1.35796	0.243892	0.82517		FHAD1	-1.85158	2.55609	21.7743	3.06679e-06	3.10281e-05		FHAD1	-0.368524	2.55609	0.998105	0.317769	0.658575		FHAD1	-0.0357465	2.55609	0.00886914	0.924969	0.989589
FHDC1	3.85615	0.121558	18.0766	2.12195e-05	0.000158048		FHDC1	0.353856	0.121558	0.0820633	0.774521	0.939627		FHDC1	0	0.121558	0	1	1		FHDC1	2.6703	0.121558	7.64811	0.00568318	0.0199992		FHDC1	0.0932047	0.121558	0.00522541	0.942374	0.982292		FHDC1	2.55951	0.121558	1.59455	0.206677	0.725215
FHL2	3.10104	3.95363	77.0417	1.67388e-18	1.2869e-16		FHL2	1.178	3.95363	10.3118	0.00132186	0.0788939		FHL2	1.30105	3.95363	7.52145	0.00609687	0.257922		FHL2	3.63926	3.95363	105.331	1.0333e-24	2.46687e-22		FHL2	1.304	3.95363	12.3631	0.000437908	0.00868666		FHL2	1.33569	3.95363	8.70362	0.00317578	0.147495
FHL3	2.95615	3.74023	84.7624	3.36458e-20	3.22431e-18		FHL3	0.77326	3.74023	5.15962	0.023118	0.413885		FHL3	0.463573	3.74023	1.44646	0.229097	0.818888		FHL3	2.39996	3.74023	55.7925	8.05389e-14	3.95658e-12		FHL3	0.771487	3.74023	4.90083	0.0268439	0.176652		FHL3	0.256149	3.74023	0.461963	0.496708	0.894399
FIBCD1	0.836387	2.54003	3.3442	0.0674422	0.139774		FIBCD1	0.630303	2.54003	1.87282	0.171153	0.684912		FIBCD1	0.874664	2.54003	3.26434	0.0708015	0.614201		FIBCD1	0.794255	2.54003	3.07641	0.0794358	0.164982		FIBCD1	1.39565	2.54003	9.45569	0.00210495	0.0298999		FIBCD1	0.42289	2.54003	0.761835	0.382755	0.844717
FIBIN	2.25156	0.20421	6.24173	0.0124775	0.0357642		FIBIN	2.2763	0.20421	6.53514	0.0105764	0.283314		FIBIN	-0.246354	0.20421	0.034847	0.851917	0.98627		FIBIN	2.96439	0.20421	13.7203	0.000212152	0.00128882		FIBIN	3.10548	0.20421	14.028	0.000180111	0.00426996		FIBIN	-1.70321	0.20421	1.48726	0.222641	0.736438
FIGNL1	-1.6666	3.86499	38.1733	6.47328e-10	1.36525e-08		FIGNL1	0.112325	3.86499	0.232145	0.629938	0.893657		FIGNL1	-0.0991396	3.86499	0.152773	0.695899	0.962871		FIGNL1	-0.778777	3.86499	10.2721	0.00135054	0.00606541		FIGNL1	0.297482	3.86499	1.5892	0.207441	0.546112		FIGNL1	-0.442445	3.86499	3.15043	0.0759071	0.529808
FILIP1	-2.59954	3.06473	32.6138	1.12416e-08	1.85615e-07		FILIP1	0.295142	3.06473	0.587731	0.443298	0.820396		FILIP1	-0.078208	3.06473	0.0349926	0.851611	0.98627		FILIP1	-2.13612	3.06473	24.6545	6.8584e-07	8.10853e-06		FILIP1	-0.419899	3.06473	1.11735	0.290491	0.631772		FILIP1	-0.710627	3.06473	2.83524	0.0922171	0.569628
FJX1	3.64483	3.23716	88.4635	5.17825e-21	5.59251e-19		FJX1	1.89499	3.23716	20.0424	7.57448e-06	0.00151579		FJX1	0.316748	3.23716	0.383786	0.535584	0.93103		FJX1	4.12551	3.23716	116.25	4.19066e-27	1.29606e-24		FJX1	2.41847	3.23716	33.6556	6.57856e-09	5.2971e-07		FJX1	0.751433	3.23716	2.64606	0.103807	0.596302
FKBP11	0.769294	4.39023	7.17477	0.00739361	0.0233331		FKBP11	0.583824	4.39023	4.09719	0.0429544	0.510948		FKBP11	0.705176	4.39023	4.90602	0.0267633	0.443141		FKBP11	1.45861	4.39023	26.3312	2.876e-07	3.70962e-06		FKBP11	1.45045	4.39023	25.5936	4.21426e-07	2.2667e-05		FKBP11	0.558938	4.39023	3.20486	0.0734199	0.524186
FKBP14	-1.23583	5.00951	45.1947	1.78389e-11	5.0052e-10		FKBP14	-0.197503	5.00951	1.32174	0.25028	0.733537		FKBP14	-0.0821758	5.00951	0.193067	0.660376	0.955625		FKBP14	-1.01554	5.00951	32.43	1.23564e-08	2.19511e-07		FKBP14	-0.314202	5.00951	3.18297	0.0744093	0.324703		FKBP14	0.0307899	5.00951	0.0290585	0.864644	0.981171
FKBP5	1.08805	3.97444	8.49044	0.00357018	0.0127914		FKBP5	-0.293115	3.97444	0.587727	0.443299	0.820396		FKBP5	-0.233201	3.97444	0.359659	0.548695	0.93103		FKBP5	1.00293	3.97444	7.26699	0.00702333	0.0239053		FKBP5	-0.129178	3.97444	0.112193	0.737661	0.907224		FKBP5	-0.505133	3.97444	1.72407	0.18917	0.711795
FKTN	-1.02908	4.38279	10.3557	0.00129078	0.0055149		FKTN	-0.369537	4.38279	1.42468	0.232634	0.719489		FKTN	-0.364496	4.38279	1.37262	0.241363	0.823587		FKTN	-0.655131	4.38279	4.43035	0.0353052	0.0876703		FKTN	-0.263401	4.38279	0.707394	0.40031	0.724759		FKTN	-0.356423	4.38279	1.34261	0.246574	0.754019
FLNC	0.814197	6.62071	6.28073	0.0122058	0.0351006		FLNC	-0.0983168	6.62071	0.0918938	0.761783	0.935457		FLNC	-0.133379	6.62071	0.167208	0.682605	0.957815		FLNC	1.01002	6.62071	9.62969	0.00191457	0.00813918		FLNC	0.0638697	6.62071	0.0386266	0.84419	0.947833		FLNC	-0.0422101	6.62071	0.0168803	0.896626	0.985883
FLRT1	-2.30107	3.09082	37.759	8.00483e-10	1.65144e-08		FLRT1	-0.597576	3.09082	3.28265	0.0700159	0.587525		FLRT1	-0.611574	3.09082	3.12399	0.0771475	0.630903		FLRT1	-1.97731	3.09082	31.0715	2.48693e-08	4.11057e-07		FLRT1	-2.03372	3.09082	29.0586	7.02228e-08	4.46538e-06		FLRT1	-1.03233	3.09082	9.08045	0.00258356	0.1352
FLRT2	1.12019	5.82519	17.7178	2.56221e-05	0.00018546		FLRT2	0.161648	5.82519	0.368373	0.543893	0.865749		FLRT2	0.279723	5.82519	1.05929	0.303377	0.848381		FLRT2	1.02485	5.82519	14.9043	0.000113106	0.000741398		FLRT2	0.022949	5.82519	0.0072862	0.931976	0.979731		FLRT2	0.0839494	5.82519	0.0962569	0.756369	0.958025
FLRT3	-1.77545	7.18262	42.6219	6.64123e-11	1.68294e-09		FLRT3	-0.356127	7.18262	1.84206	0.17471	0.688174		FLRT3	-0.106807	7.18262	0.162325	0.687025	0.959621		FLRT3	-1.5714	7.18262	34.0478	5.37736e-09	1.03064e-07		FLRT3	-0.271267	7.18262	1.06696	0.301632	0.641792		FLRT3	-0.0106735	7.18262	0.00163182	0.967778	0.994827
FLT3	-1.81531	3.36649	18.0025	2.20617e-05	0.000163072		FLT3	-0.578373	3.36649	2.07944	0.149295	0.676411		FLT3	-0.0123087	3.36649	0.00083655	0.976926	0.997824		FLT3	-1.49162	3.36649	13.1172	0.000292604	0.00169961		FLT3	-0.205717	3.36649	0.264163	0.607275	0.848886		FLT3	0.193943	3.36649	0.21654	0.641689	0.936017
FLVCR2	-1.2319	5.16575	17.2394	3.29531e-05	0.000231386		FLVCR2	-0.376107	5.16575	1.72431	0.18914	0.698457		FLVCR2	0.267007	5.16575	0.884256	0.347039	0.863063		FLVCR2	-1.00955	5.16575	12.0771	0.000510462	0.00272728		FLVCR2	-0.454703	5.16575	2.4494	0.11757	0.410289		FLVCR2	0.2421	5.16575	0.734836	0.39132	0.847808
FLYWCH1	-1.51561	6.60177	24.9225	5.96807e-07	6.61348e-06		FLYWCH1	-0.193398	6.60177	0.431954	0.511032	0.852149		FLYWCH1	0.176998	6.60177	0.358288	0.549459	0.93103		FLYWCH1	-1.04365	6.60177	12.2482	0.000465704	0.00252382		FLYWCH1	-0.328193	6.60177	1.23276	0.266871	0.6084		FLYWCH1	0.109572	6.60177	0.138098	0.710179	0.948586
FMN1	-3.24496	0.698569	21.8224	2.99095e-06	2.82841e-05		FMN1	-0.355651	0.698569	0.580378	0.446164	0.821445		FMN1	-1.72952	0.698569	6.49267	0.010832	0.317678		FMN1	-1.50786	0.698569	8.43618	0.00367829	0.0138846		FMN1	-0.532347	0.698569	1.13422	0.286878	0.627626		FMN1	-1.84797	0.698569	9.11407	0.0025365	0.134306
FMNL1	1.44313	0.321228	3.21932	0.0727738	0.148138		FMNL1	1.38384	0.321228	2.95177	0.0857838	0.614108		FMNL1	1.38796	0.321228	2.30502	0.128957	0.726139		FMNL1	1.85864	0.321228	6.12652	0.0133169	0.0401809		FMNL1	0.859657	0.321228	0.921418	0.337103	0.675575		FMNL1	1.05675	0.321228	1.41222	0.234688	0.745828
FMNL2	-0.890153	6.30531	17.7133	2.56819e-05	0.000185795		FMNL2	-0.0468753	6.30531	0.0511125	0.821139	0.953777		FMNL2	-0.33159	6.30531	2.43057	0.118989	0.713455		FMNL2	-1.09321	6.30531	26.5643	2.54907e-07	3.35797e-06		FMNL2	-0.456249	6.30531	4.71074	0.0299748	0.188928		FMNL2	-0.467381	6.30531	4.88039	0.0271634	0.362907
FMNL3	2.97741	2.91516	30.9407	2.6604e-08	4.0136e-07		FMNL3	0.0331092	2.91516	0.00356374	0.952397	0.989858		FMNL3	-0.555228	2.91516	0.663352	0.415379	0.892644		FMNL3	2.57657	2.91516	23.586	1.19454e-06	1.33131e-05		FMNL3	0.0482353	2.91516	0.00731089	0.931861	0.979731		FMNL3	-1.18625	2.91516	3.06751	0.0798717	0.538643
FMO1	-2.0229	1.58634	11.9608	0.000543324	0.00263867		FMO1	0.18221	1.58634	0.156717	0.692197	0.915347		FMO1	0.172031	1.58634	0.118745	0.7304	0.969119		FMO1	-1.06248	1.58634	4.4166	0.0355908	0.0882345		FMO1	0.156702	1.58634	0.109101	0.74117	0.908258		FMO1	0.132233	1.58634	0.0775797	0.780605	0.964486
FMO2	-1.68149	2.92878	15.415	8.62999e-05	0.00052995		FMO2	-0.258794	2.92878	0.433842	0.51011	0.85204		FMO2	0.286215	2.92878	0.495048	0.481684	0.918641		FMO2	-3.33982	2.92878	47.3712	5.87388e-12	2.0033e-10		FMO2	-0.936124	2.92878	5.09871	0.0239436	0.166164		FMO2	-0.269958	2.92878	0.435729	0.509191	0.897316
FMO4	-1.03606	2.9641	9.63362	0.00191048	0.00764193		FMO4	-0.382434	2.9641	1.45997	0.226934	0.718308		FMO4	-0.00369266	2.9641	0.000115041	0.991442	1		FMO4	-0.560152	2.9641	3.14869	0.0759879	0.159501		FMO4	-0.355409	2.9641	1.21595	0.270156	0.611432		FMO4	-0.0805898	2.9641	0.0584213	0.809009	0.971799
FN1	0.101361	6.33388	0.0134125	0.907801	0.941555		FN1	3.237	6.33388	11.6321	0.000648248	0.0469222		FN1	0.341903	6.33388	0.151284	0.697311	0.962871		FN1	3.09787	6.33388	10.7802	0.00102591	0.00485587		FN1	1.09936	6.33388	1.54678	0.213611	0.554382		FN1	2.30724	6.33388	6.34558	0.0117674	0.258693
FNDC4	1.14024	2.22544	8.52283	0.00350718	0.0125959		FNDC4	0.219961	2.22544	0.281615	0.595645	0.884172		FNDC4	0.68848	2.22544	1.92866	0.164905	0.768961		FNDC4	1.07286	2.22544	7.7029	0.00551321	0.019512		FNDC4	0.665544	2.22544	2.57984	0.108233	0.393489		FNDC4	0.365712	2.22544	0.572198	0.449387	0.880273
FOS	2.89346	2.67879	55.4914	9.38681e-14	3.91827e-12		FOS	-0.210205	2.67879	0.20917	0.647419	0.90018		FOS	-0.0511152	2.67879	0.00658131	0.935342	0.995857		FOS	2.59706	2.67879	44.6322	2.37751e-11	7.36974e-10		FOS	-0.579523	2.67879	1.33704	0.247557	0.592191		FOS	-0.338526	2.67879	0.317314	0.573227	0.914701
FOSB	6.75254	0.45741	27.5198	1.55498e-07	2.00381e-06		FOSB	2.98858	0.45741	3.38312	0.0658671	0.585076		FOSB	2.28473	0.45741	1.17427	0.278525	0.837297		FOSB	6.77886	0.45741	27.7989	1.34604e-07	1.90404e-06		FOSB	1.96021	0.45741	1.40539	0.235823	0.579257		FOSB	0	0.45741	0	1	1
FOSL1	10.0198	3.35579	74.1988	7.06323e-18	5.03227e-16		FOSL1	6.82512	3.35579	29.0786	6.95021e-08	2.78172e-05		FOSL1	4.78588	3.35579	7.0432	0.00795667	0.291013		FOSL1	10.146	3.35579	76.213	2.54662e-18	2.40655e-16		FOSL1	8.15633	3.35579	45.9061	1.24057e-11	1.83497e-09		FOSL1	4.42707	3.35579	6.07938	0.0136768	0.272474
FOXC2	4.15846	0.361689	19.6031	9.53157e-06	7.83246e-05		FOXC2	-0.143773	0.361689	0.00977997	0.921223	0.983347		FOXC2	2.28121	0.361689	1.19154	0.275019	0.837297		FOXC2	4.76824	0.361689	29.488	5.62635e-08	8.60263e-07		FOXC2	2.52097	0.361689	4.7954	0.0285358	0.183341		FOXC2	2.43088	0.361689	1.50829	0.2194	0.734934
FOXD1	0.984902	3.9666	12.472	0.000413096	0.00207585		FOXD1	0.454649	3.9666	2.57205	0.108766	0.647549		FOXD1	0.0692633	3.9666	0.0475685	0.82735	0.983817		FOXD1	1.12785	3.9666	16.6445	4.50818e-05	0.000332686		FOXD1	0.345096	3.9666	1.42206	0.233065	0.575771		FOXD1	-0.0271844	3.9666	0.00776661	0.929775	0.990573
FOXD2	-1.95559	0.427492	4.52891	0.0333268	0.0794808		FOXD2	-1.21402	0.427492	2.00953	0.156314	0.679167		FOXD2	-0.468418	0.427492	0.333563	0.563569	0.934746		FOXD2	-4.18547	0.427492	14.1537	0.000168464	0.00105207		FOXD2	-1.25795	0.427492	2.00561	0.156719	0.477098		FOXD2	-1.20319	0.427492	2.16756	0.14095	0.65799
FOXJ1	-3.86558	1.87245	19.9986	7.74987e-06	6.51083e-05		FOXJ1	-0.307266	1.87245	0.264693	0.606914	0.886578		FOXJ1	-0.111661	1.87245	0.033113	0.855607	0.987014		FOXJ1	-1.83986	1.87245	7.66352	0.00563484	0.0198547		FOXJ1	1.31156	1.87245	5.35964	0.020608	0.150528		FOXJ1	1.36394	1.87245	5.82163	0.0158302	0.285333
FOXK1	-1.09966	5.34204	39.0166	4.20226e-10	9.19364e-09		FOXK1	-0.281948	5.34204	2.80877	0.0937504	0.631507		FOXK1	-0.390124	5.34204	4.91097	0.0266866	0.443141		FOXK1	-1.07526	5.34204	38.2263	6.29991e-10	1.48578e-08		FOXK1	-0.730815	5.34204	17.3652	3.08422e-05	0.000951703		FOXK1	-0.682667	5.34204	15.4422	8.50659e-05	0.0251647
FOXM1	-0.255288	2.04939	0.104661	0.746307	0.827621		FOXM1	2.1311	2.04939	10.2184	0.00139044	0.0819098		FOXM1	3.39496	2.04939	9.16392	0.00246834	0.175859		FOXM1	2.03035	2.04939	9.34005	0.002242	0.00926203		FOXM1	4.58499	2.04939	48.8654	2.74149e-12	4.44121e-10		FOXM1	3.25341	2.04939	8.6967	0.00318786	0.147552
FOXN3	-0.954134	5.82577	37.3756	9.7432e-10	1.97007e-08		FOXN3	-0.186113	5.82577	1.53046	0.216043	0.715598		FOXN3	-0.112565	5.82577	0.499323	0.479798	0.918622		FOXN3	-1.00178	5.82577	41.7788	1.02204e-10	2.8268e-09		FOXN3	-0.61226	5.82577	15.4909	8.29034e-05	0.0022563		FOXN3	-0.398474	5.82577	6.40203	0.011399	0.254583
FOXQ1	2.93846	0.148511	4.57374	0.0324657	0.0778901		FOXQ1	0.592593	0.148511	0.149811	0.698716	0.917792		FOXQ1	0	0.148511	0	1	1		FOXQ1	3.86327	0.148511	8.13163	0.00434995	0.0160071		FOXQ1	3.37388	0.148511	5.97917	0.0144758	0.11881		FOXQ1	5.43441	0.148511	8.32998	0.0038996	0.155354
FOXRED2	-1.17325	5.76992	26.6395	2.45185e-07	2.97104e-06		FOXRED2	-0.310069	5.76992	1.96996	0.160452	0.681382		FOXRED2	-0.272705	5.76992	1.42767	0.232144	0.818888		FOXRED2	-1.16909	5.76992	26.8277	2.22431e-07	2.96459e-06		FOXRED2	-0.44813	5.76992	4.0227	0.0448919	0.241543		FOXRED2	-0.302905	5.76992	1.79815	0.179936	0.705456
FPGT-TNNI3K	-0.973219	0.810853	2.02138	0.155098	0.264251		FPGT-TNNI3K	-0.962911	0.810853	2.01714	0.155532	0.679167		FPGT-TNNI3K	0.595968	0.810853	0.715385	0.397662	0.888015		FPGT-TNNI3K	-1.93868	0.810853	7.1263	0.00759612	0.0254664		FPGT-TNNI3K	-0.430624	0.810853	0.413364	0.520267	0.803643		FPGT-TNNI3K	0.5657	0.810853	0.713878	0.398159	0.853658
FRAT2	-1.24988	3.82819	23.7484	1.09787e-06	1.15633e-05		FRAT2	-0.217065	3.82819	0.83581	0.360598	0.783243		FRAT2	0.414014	3.82819	2.42542	0.119381	0.713455		FRAT2	-1.15416	3.82819	21.5203	3.50095e-06	3.47408e-05		FRAT2	-0.166226	3.82819	0.474127	0.491094	0.783534		FRAT2	0.391244	3.82819	2.31374	0.128235	0.636869
FRMD4A	-1.46568	4.39613	47.2518	6.24287e-12	1.89205e-10		FRMD4A	0.217839	4.39613	1.33164	0.248514	0.731197		FRMD4A	-0.225911	4.39613	1.12867	0.288059	0.839088		FRMD4A	-1.37614	4.39613	43.881	3.48954e-11	1.04594e-09		FRMD4A	-0.287981	4.39613	2.10433	0.146882	0.460286		FRMD4A	-0.26227	4.39613	1.64237	0.200001	0.720809
FRMD6	3.68743	3.85562	47.5301	5.41657e-12	1.66385e-10		FRMD6	2.01813	3.85562	14.7892	0.000120222	0.0130879		FRMD6	1.02438	3.85562	3.21215	0.0730934	0.620883		FRMD6	3.7223	3.85562	48.4229	3.43524e-12	1.24327e-10		FRMD6	3.12815	3.85562	34.7186	3.80972e-09	3.34469e-07		FRMD6	0.651211	3.85562	1.33154	0.248531	0.755927
FRRS1	-1.95151	2.00039	18.7993	1.45219e-05	0.000113767		FRRS1	-0.850734	2.00039	4.7547	0.0292183	0.456565		FRRS1	0.260896	2.00039	0.488217	0.484724	0.918783		FRRS1	-1.47319	2.00039	13.2938	0.000266282	0.00157		FRRS1	-0.434055	2.00039	1.249	0.263743	0.605537		FRRS1	0.179457	2.00039	0.251311	0.616154	0.92894
FRRS1L	-1.39254	1.70161	11.8064	0.000590284	0.00283237		FRRS1L	-0.137058	1.70161	0.158411	0.690624	0.914617		FRRS1L	-0.887219	1.70161	4.77533	0.0288703	0.466588		FRRS1L	-0.834029	1.70161	5.3614	0.0205873	0.057122		FRRS1L	-1.33328	1.70161	9.99564	0.00156912	0.023725		FRRS1L	-0.911969	1.70161	6.00823	0.0142393	0.278403
FRS3	-1.31494	2.62415	15.6694	7.54332e-05	0.000471735		FRS3	-0.32163	2.62415	1.13933	0.285794	0.746737		FRS3	-0.110781	2.62415	0.0976176	0.754708	0.972956		FRS3	-0.677342	2.62415	4.96708	0.0258342	0.0683023		FRS3	-0.249268	2.62415	0.651057	0.419735	0.734914		FRS3	-0.222225	2.62415	0.43348	0.510286	0.897737
FSCN1	0.942692	5.70923	17.5869	2.74478e-05	0.000196895		FSCN1	0.284446	5.70923	1.57391	0.209641	0.713404		FSCN1	0.0971705	5.70923	0.165302	0.684321	0.958692		FSCN1	1.8525	5.70923	67.5446	2.05972e-16	1.45983e-14		FSCN1	0.919528	5.70923	16.4969	4.87307e-05	0.00142608		FSCN1	0.622954	5.70923	7.19189	0.00732337	0.208057
FSD1L	1.39034	3.64403	19.6301	9.39782e-06	7.73657e-05		FSD1L	0.191082	3.64403	0.343262	0.557952	0.872815		FSD1L	-0.270681	3.64403	0.639855	0.423763	0.896828		FSD1L	1.099	3.64403	12.2426	0.000467119	0.00252846		FSD1L	0.285861	3.64403	0.737734	0.390388	0.717457		FSD1L	-0.051555	3.64403	0.0251528	0.873987	0.982692
FSD2	-1.5545	1.40075	9.53058	0.00202077	0.00800445		FSD2	-0.502063	1.40075	1.23033	0.267343	0.740327		FSD2	-1.08693	1.40075	4.19672	0.0405022	0.515097		FSD2	-2.11713	1.40075	16.9124	3.91442e-05	0.000293323		FSD2	-1.01175	1.40075	4.28382	0.0384768	0.21942		FSD2	-1.08355	1.40075	4.82481	0.028053	0.367818
FSIP2	-1.73225	1.99363	16.8799	3.98209e-05	0.000271669		FSIP2	-0.259574	1.99363	0.517527	0.471899	0.834768		FSIP2	-0.90521	1.99363	4.69129	0.0303158	0.470074		FSIP2	-2.46529	1.99363	31.2115	2.31391e-08	3.86826e-07		FSIP2	-0.207399	1.99363	0.312454	0.576178	0.833223		FSIP2	-0.84481	1.99363	4.70178	0.0301314	0.375828
FST	6.27333	0.0112704	17.6102	2.71127e-05	0.000195005		FST	3.45092	0.0112704	4.27138	0.0387595	0.496865		FST	2.27437	0.0112704	1.14218	0.285192	0.837718		FST	5.25653	0.0112704	11.4643	0.000709442	0.00358355		FST	2.02006	0.0112704	1.41304	0.234552	0.577489		FST	3.56688	0.0112704	3.19709	0.0737695	0.52613
FSTL3	2.68805	5.86859	22.4853	2.11758e-06	2.08358e-05		FSTL3	1.1009	5.86859	4.10989	0.0426332	0.509353		FSTL3	1.68231	5.86859	9.0274	0.00265963	0.183717		FSTL3	2.89436	5.86859	25.6651	4.06112e-07	5.04691e-06		FSTL3	2.25693	5.86859	16.3113	5.37422e-05	0.00155933		FSTL3	1.44928	5.86859	6.79032	0.00916534	0.2328
FTO	-1.21597	7.64133	24.3484	8.03942e-07	8.70329e-06		FTO	-0.383146	7.64133	2.50203	0.113699	0.647801		FTO	-0.136425	7.64133	0.315464	0.574346	0.936684		FTO	-1.16887	7.64133	22.6248	1.96927e-06	2.07253e-05		FTO	-0.389226	7.64133	2.57151	0.108804	0.394501		FTO	-0.0626636	7.64133	0.0668925	0.795916	0.968627
FUOM	0.995903	4.38257	12.6057	0.00038457	0.00195781		FUOM	0.176739	4.38257	0.383379	0.5358	0.862215		FUOM	0.0958176	4.38257	0.0934556	0.759829	0.974232		FUOM	1.00067	4.38257	12.772	0.000351838	0.00198335		FUOM	0.253166	4.38257	0.771694	0.379694	0.707524		FUOM	0.134891	4.38257	0.195097	0.658708	0.938356
FUT8	-1.73685	3.80994	10.2365	0.00137691	0.00584434		FUT8	-0.0581528	3.80994	0.0126989	0.910277	0.980585		FUT8	-0.1933	3.80994	0.129404	0.719051	0.967169		FUT8	-1.37603	3.80994	6.74383	0.00940725	0.0304288		FUT8	-0.355392	3.80994	0.465671	0.494986	0.786076		FUT8	0.611769	3.80994	1.33902	0.247207	0.754339
FUZ	-1.35695	4.7724	44.8221	2.15778e-11	5.956e-10		FUZ	-0.0429433	4.7724	0.0533231	0.817379	0.952139		FUZ	-0.178965	4.7724	0.770271	0.380133	0.879633		FUZ	-0.994552	4.7724	26.113	3.22009e-07	4.10291e-06		FUZ	-0.0634357	4.7724	0.111934	0.737953	0.907224		FUZ	-0.0655387	4.7724	0.110878	0.739147	0.955017
FXYD5	1.92702	2.17288	9.85372	0.00169489	0.00692615		FXYD5	3.26831	2.17288	31.5902	1.90385e-08	1.0363e-05		FXYD5	1.92442	2.17288	6.63758	0.00998497	0.310758		FXYD5	2.64071	2.17288	19.9535	7.93474e-06	7.12243e-05		FXYD5	3.83713	2.17288	43.7996	3.63781e-11	4.80615e-09		FXYD5	1.18716	2.17288	2.43401	0.118729	0.619399
FZD1	1.40351	4.91763	27.3405	1.706e-07	2.17779e-06		FZD1	0.22033	4.91763	0.654537	0.418495	0.810838		FZD1	-0.0831688	4.91763	0.0885951	0.765971	0.974426		FZD1	1.16985	4.91763	19.1249	1.22438e-05	0.000104069		FZD1	0.442504	4.91763	2.59271	0.107357	0.392656		FZD1	0.309569	4.91763	1.29208	0.255666	0.763346
FZD5	-1.85357	4.9687	100.539	1.16062e-23	1.71671e-21		FZD5	-0.163763	4.9687	1.01175	0.314483	0.759852		FZD5	-0.18991	4.9687	1.16657	0.280107	0.837297		FZD5	-1.42534	4.9687	66.405	3.67165e-16	2.51075e-14		FZD5	-0.872711	4.9687	25.0336	5.63394e-07	2.92621e-05		FZD5	-0.381899	4.9687	4.93108	0.0263779	0.360751
FZD8	2.7548	4.28688	37.959	7.22488e-10	1.50561e-08		FZD8	1.02484	4.28688	5.50009	0.0190155	0.379711		FZD8	-0.52399	4.28688	1.28503	0.256966	0.829194		FZD8	2.24866	4.28688	25.9607	3.48444e-07	4.39446e-06		FZD8	0.484865	4.28688	1.1938	0.274565	0.614968		FZD8	-0.860744	4.28688	3.53041	0.0602528	0.488452
G6PD	1.11248	2.91864	16.1528	5.84308e-05	0.000378091		G6PD	0.439415	2.91864	2.26711	0.132146	0.661607		G6PD	0.187464	2.91864	0.310184	0.577568	0.936684		G6PD	0.878878	2.91864	10.0521	0.00152172	0.00669499		G6PD	0.668606	2.91864	5.09922	0.0239366	0.166164		G6PD	-0.247337	2.91864	0.567695	0.451176	0.881485
GAB2	2.58748	3.00388	56.6235	5.27781e-14	2.30934e-12		GAB2	0.477268	3.00388	1.57016	0.210184	0.71357		GAB2	-0.272534	3.00388	0.2762	0.599203	0.941565		GAB2	2.55813	3.00388	55.5373	9.17046e-14	4.42523e-12		GAB2	0.352421	3.00388	0.773739	0.379063	0.707002		GAB2	0.259093	3.00388	0.320603	0.571245	0.914553
GABRA1	2.11748	1.553	15.2392	9.47155e-05	0.000576426		GABRA1	-0.319497	1.553	0.254173	0.614152	0.888937		GABRA1	0.0942456	1.553	0.0135589	0.907302	0.99252		GABRA1	2.12744	1.553	15.6342	7.68527e-05	0.000528989		GABRA1	0.10499	1.553	0.0278193	0.867534	0.955383		GABRA1	0.265463	1.553	0.131049	0.717347	0.950637
GABRA5	1.33593	1.54206	10.2111	0.00139598	0.00589759		GABRA5	0.0728631	1.54206	0.0242392	0.876278	0.969173		GABRA5	0.463601	1.54206	0.818318	0.365672	0.872506		GABRA5	0.389933	1.54206	0.76056	0.383153	0.527407		GABRA5	0.504034	1.54206	1.17058	0.279283	0.619047		GABRA5	-0.443115	1.54206	0.708869	0.39982	0.853697
GABRB3	1.41208	3.39096	18.4421	1.75142e-05	0.000134804		GABRB3	-0.240408	3.39096	0.452258	0.501265	0.849677		GABRB3	0.654772	3.39096	3.41278	0.0646934	0.594597		GABRB3	1.79785	3.39096	30.9115	2.70063e-08	4.43307e-07		GABRB3	0.404256	3.39096	1.32192	0.250247	0.59466		GABRB3	0.437263	3.39096	1.59028	0.207286	0.726063
GABRD	-1.75482	0.608837	6.63812	0.0099819	0.029847		GABRD	-1.16311	0.608837	3.37154	0.0663316	0.585076		GABRD	-0.630301	0.608837	0.756297	0.38449	0.88158		GABRD	-1.41153	0.608837	5.02917	0.0249239	0.0663489		GABRD	-1.44837	0.608837	4.42411	0.0354345	0.207931		GABRD	-0.346072	0.608837	0.27783	0.598127	0.924346
GADD45A	1.86679	6.21428	49.2521	2.25097e-12	7.41288e-11		GADD45A	0.37854	6.21428	2.072	0.150024	0.677848		GADD45A	0.475089	6.21428	2.96021	0.0853371	0.648789		GADD45A	2.3172	6.21428	74.1638	7.18982e-18	6.39471e-16		GADD45A	0.438852	6.21428	2.76244	0.0965009	0.372323		GADD45A	0.14707	6.21428	0.286615	0.592398	0.922095
GAL3ST3	-1.60128	2.95514	21.4223	3.68457e-06	3.39699e-05		GAL3ST3	-0.200255	2.95514	0.428965	0.512497	0.852415		GAL3ST3	0.487498	2.95514	2.02957	0.154265	0.755262		GAL3ST3	-0.663076	2.95514	4.45988	0.0347	0.0864198		GAL3ST3	-0.21254	2.95514	0.45517	0.49989	0.789327		GAL3ST3	0.139425	2.95514	0.171226	0.679025	0.942067
GALM	-1.65895	4.26377	31.4741	2.02114e-08	3.14687e-07		GALM	-0.253549	4.26377	0.858438	0.354176	0.779749		GALM	0.190049	4.26377	0.436852	0.508646	0.926337		GALM	-1.24262	4.26377	19.1915	1.18242e-05	0.000101006		GALM	-0.193204	4.26377	0.487179	0.485188	0.780154		GALM	0.00542241	4.26377	0.000363937	0.98478	0.999064
GALNT13	-0.522272	5.06976	2.95326	0.0857045	0.16776		GALNT13	0.133374	5.06976	0.199496	0.655128	0.902408		GALNT13	-0.0810124	5.06976	0.0711834	0.789621	0.980735		GALNT13	0.514714	5.06976	3.01388	0.0825543	0.169749		GALNT13	1.15067	5.06976	14.9239	0.000111937	0.0028959		GALNT13	0.174767	5.06976	0.342611	0.558326	0.911389
GALNT15	-2.59283	2.33997	36.6127	1.4409e-09	2.82127e-08		GALNT15	-0.876582	2.33997	5.90526	0.0150957	0.35197		GALNT15	-0.0137588	2.33997	0.00120773	0.972277	0.996599		GALNT15	-3.61077	2.33997	60.6858	6.69497e-15	3.89338e-13		GALNT15	-1.31312	2.33997	11.4267	0.000723945	0.0129454		GALNT15	0.216926	2.33997	0.336541	0.561833	0.911615
GALNT18	-1.09943	5.02904	13.9339	0.000189355	0.00105995		GALNT18	-0.261361	5.02904	0.837244	0.360186	0.783243		GALNT18	-0.0539955	5.02904	0.034298	0.853074	0.986848		GALNT18	-0.5895	5.02904	4.20428	0.0403222	0.097357		GALNT18	0.227571	5.02904	0.635494	0.425347	0.737905		GALNT18	0.166845	5.02904	0.336707	0.561736	0.911615
GALNT6	-1.15312	4.28147	22.3945	2.22014e-06	2.16571e-05		GALNT6	-0.1233	4.28147	0.287765	0.591656	0.882805		GALNT6	-0.0660367	4.28147	0.065165	0.798511	0.981491		GALNT6	-0.762475	4.28147	10.5151	0.00118402	0.00544147		GALNT6	-0.266361	4.28147	1.28149	0.257622	0.600059		GALNT6	-0.0366907	4.28147	0.0213681	0.883781	0.98335
GANC	-1.6935	4.03008	30.8959	2.7224e-08	4.09352e-07		GANC	-0.475275	4.03008	2.84105	0.0918839	0.628958		GANC	-0.215297	4.03008	0.547345	0.459404	0.908924		GANC	-1.35955	4.03008	21.6861	3.21107e-06	3.22958e-05		GANC	-0.61289	4.03008	4.50301	0.0338353	0.201678		GANC	-0.301118	4.03008	1.11167	0.291719	0.78521
GAP43	1.0643	3.90864	8.63211	0.00330288	0.0120143		GAP43	0.252373	3.90864	0.469836	0.493063	0.844435		GAP43	-0.136317	3.90864	0.148369	0.700099	0.962871		GAP43	0.55621	3.90864	2.34066	0.126036	0.233672		GAP43	-0.188978	3.90864	0.243228	0.621885	0.856539		GAP43	-0.178258	3.90864	0.260509	0.60977	0.926643
GAS1	-1.48202	6.13998	31.0196	2.55439e-08	3.87083e-07		GAS1	-0.0903888	6.13998	0.123843	0.724903	0.927143		GAS1	-0.273802	6.13998	1.07214	0.300463	0.847659		GAS1	-1.32619	6.13998	25.3191	4.85864e-07	5.93505e-06		GAS1	-0.17874	6.13998	0.480269	0.4883	0.781503		GAS1	-0.374365	6.13998	2.02542	0.154686	0.680251
GAS2	-2.96425	2.86171	52.9609	3.40247e-13	1.30793e-11		GAS2	-0.629308	2.86171	3.52578	0.0604212	0.571775		GAS2	-0.133511	2.86171	0.124181	0.724543	0.967899		GAS2	-2.07818	2.86171	32.1871	1.40017e-08	2.45534e-07		GAS2	-0.947283	2.86171	7.38269	0.00658544	0.0700507		GAS2	-0.224551	2.86171	0.37626	0.539612	0.904383
GAS2L3	2.03824	1.84274	15.4449	8.49459e-05	0.000523052		GAS2L3	0.628438	1.84274	1.22876	0.267649	0.740327		GAS2L3	0.276977	1.84274	0.211854	0.645318	0.953787		GAS2L3	1.87182	1.84274	13.067	0.000300549	0.00173668		GAS2L3	2.10676	1.84274	16.1025	6.00056e-05	0.00171907		GAS2L3	-0.306465	1.84274	0.261249	0.609264	0.926643
GAS6	-1.09798	6.85543	21.7327	3.13398e-06	2.95136e-05		GAS6	-0.513204	6.85543	4.89581	0.0269219	0.441389		GAS6	0.0140589	6.85543	0.00364747	0.951842	0.996089		GAS6	-0.881301	6.85543	14.2338	0.000161443	0.00101287		GAS6	-0.587544	6.85543	6.33917	0.01181	0.103351		GAS6	0.118711	6.85543	0.262665	0.608295	0.926226
GAS7	1.09632	6.43348	21.2017	4.13399e-06	3.76542e-05		GAS7	0.210701	6.43348	0.783935	0.37594	0.790084		GAS7	-0.0591141	6.43348	0.0608909	0.805093	0.981491		GAS7	0.835822	6.43348	12.4116	0.000426676	0.00233838		GAS7	0.55095	6.43348	5.33455	0.0209068	0.152139		GAS7	0.0453133	6.43348	0.0363616	0.848771	0.978834
GATA6	1.71441	2.02351	14.6058	0.000132506	0.000773878		GATA6	0.856341	2.02351	3.27762	0.0702307	0.587525		GATA6	-0.521174	2.02351	0.591563	0.441815	0.903874		GATA6	2.33617	2.02351	28.7964	8.03987e-08	1.19963e-06		GATA6	0.666749	2.02351	1.79952	0.17977	0.509542		GATA6	0.401704	2.02351	0.503988	0.477753	0.888136
GATM	-1.12141	3.11226	9.19322	0.00242913	0.00934566		GATM	-0.142942	3.11226	0.1678	0.682074	0.910348		GATM	0.189943	3.11226	0.252978	0.614986	0.946223		GATM	-1.09878	3.11226	9.1106	0.00254133	0.0102649		GATM	-0.445412	3.11226	1.5298	0.216143	0.558221		GATM	-0.0275824	3.11226	0.00550989	0.940828	0.991287
GBP1	2.25773	3.9693	40.588	1.87959e-10	4.42517e-09		GBP1	0.852075	3.9693	5.58571	0.0181075	0.375049		GBP1	-0.287002	3.9693	0.492097	0.482993	0.918641		GBP1	2.74231	3.9693	59.4978	1.2243e-14	6.71786e-13		GBP1	0.828238	3.9693	5.11828	0.0236751	0.165047		GBP1	-0.0277386	3.9693	0.00510292	0.943052	0.991287
GBP3	1.19914	2.54423	8.60559	0.00335132	0.0121678		GBP3	1.05767	2.54423	6.58923	0.0102598	0.278943		GBP3	0.675261	2.54423	2.27929	0.131112	0.728939		GBP3	1.44617	2.54423	13.042	0.000304591	0.00175556		GBP3	1.87683	2.54423	22.0161	2.7037e-06	0.000117923		GBP3	0.328048	2.54423	0.557448	0.45529	0.883298
GBP4	-3.64952	2.13743	50.1914	1.39456e-12	4.82878e-11		GBP4	0.0297868	2.13743	0.006722	0.934656	0.986682		GBP4	-0.704805	2.13743	2.62224	0.105376	0.695328		GBP4	-4.40052	2.13743	66.6866	3.18294e-16	2.18755e-14		GBP4	-0.967057	2.13743	5.8847	0.015273	0.123491		GBP4	-1.09861	2.13743	6.6999	0.00964185	0.2366
GCH1	1.53519	3.21133	9.87137	0.0016787	0.00688065		GCH1	-0.109086	3.21133	0.0478933	0.82677	0.954662		GCH1	0.0361035	3.21133	0.00497059	0.943794	0.996089		GCH1	1.24075	3.21133	6.48895	0.0108547	0.0340505		GCH1	-0.229819	3.21133	0.203578	0.651848	0.871865		GCH1	0.0324379	3.21133	0.00395636	0.949846	0.99212
GCK	-2.94932	1.35002	29.377	5.958e-08	8.3412e-07		GCK	-0.633048	1.35002	2.18587	0.139283	0.666133		GCK	-0.280458	1.35002	0.178497	0.672668	0.957143		GCK	-2.6132	1.35002	27.0098	2.02422e-07	2.73542e-06		GCK	-0.849117	1.35002	3.54872	0.0595913	0.286746		GCK	0.039401	1.35002	0.00446213	0.946742	0.991737
GCLC	-0.754226	5.18995	15.5576	8.00309e-05	0.000496834		GCLC	-0.068468	5.18995	0.13712	0.711161	0.922818		GCLC	-0.213091	5.18995	1.21235	0.270867	0.837297		GCLC	-1.18239	5.18995	37.3132	1.00599e-09	2.28923e-08		GCLC	-0.53139	5.18995	7.67397	0.0056023	0.0624374		GCLC	-0.354806	5.18995	3.49148	0.0616855	0.492326
GCNT1	2.42908	1.6721	20.9669	4.6728e-06	4.1889e-05		GCNT1	0.491098	1.6721	0.676749	0.410709	0.806768		GCNT1	-0.370078	1.6721	0.339535	0.560098	0.932217		GCNT1	1.60015	1.6721	8.53798	0.00347811	0.0132503		GCNT1	1.57769	1.6721	7.87393	0.00501524	0.0578858		GCNT1	-0.166758	1.6721	0.0810376	0.775896	0.964342
GDA	-2.0016	-0.0651378	4.64182	0.031202	0.075331		GDA	-1.74378	-0.0651378	3.86258	0.0493742	0.533875		GDA	-0.260278	-0.0651378	0.0841726	0.771721	0.976007		GDA	-2.86048	-0.0651378	8.65872	0.00325499	0.0125266		GDA	-1.7349	-0.0651378	3.37285	0.0662788	0.304339		GDA	0.0597072	-0.0651378	0.00518105	0.942618	0.991287
GDAP1	2.42284	3.7314	20.5058	5.94496e-06	5.15938e-05		GDAP1	1.4888	3.7314	7.874	0.00501507	0.190706		GDAP1	-0.108997	3.7314	0.0440498	0.833761	0.983965		GDAP1	2.44019	3.7314	20.878	4.89478e-06	4.6677e-05		GDAP1	1.55826	3.7314	8.49974	0.00355198	0.0444667		GDAP1	0.376739	3.7314	0.544624	0.460523	0.884723
GDF15	3.98638	3.26836	25.4354	4.57442e-07	5.22659e-06		GDF15	1.81237	3.26836	5.74875	0.0165004	0.362742		GDF15	0.637206	3.26836	0.743658	0.388492	0.884569		GDF15	3.44793	3.26836	19.662	9.24234e-06	8.08809e-05		GDF15	1.55729	3.26836	4.16567	0.041251	0.228056		GDF15	0.931792	3.26836	1.64045	0.200264	0.721142
GDF5	-0.0655186	1.22095	0.0108231	0.917142	0.947611		GDF5	1.6917	1.22095	9.95962	0.00160011	0.0894144		GDF5	0.743165	1.22095	1.33143	0.248551	0.825878		GDF5	0.111723	1.22095	0.0350721	0.851445	0.902456		GDF5	1.73329	1.22095	9.99216	0.00157208	0.0237435		GDF5	-0.0243804	1.22095	0.00130855	0.971144	0.99573
GDPD1	-1.91186	2.3765	22.811	1.78738e-06	1.78975e-05		GDPD1	-0.576425	2.3765	2.66362	0.102667	0.640651		GDPD1	-0.18183	2.3765	0.22103	0.638256	0.950885		GDPD1	-2.0594	2.3765	27.3929	1.6604e-07	2.29156e-06		GDPD1	-0.584596	2.3765	2.56993	0.108913	0.394529		GDPD1	-0.487366	2.3765	1.66024	0.197571	0.718266
GDPD5	-1.24596	7.17332	25.3427	4.7996e-07	5.45903e-06		GDPD5	-0.0727178	7.17332	0.0902985	0.763798	0.935783		GDPD5	0.266676	7.17332	1.17977	0.277402	0.837297		GDPD5	-0.616177	7.17332	6.4124	0.0113326	0.035249		GDPD5	0.183221	7.17332	0.571982	0.449472	0.754927		GDPD5	0.389664	7.17332	2.5363	0.111255	0.608478
GEMIN8	-1.07842	3.99586	24.6688	6.80769e-07	7.43491e-06		GEMIN8	-0.16583	3.99586	0.6866	0.407323	0.805179		GEMIN8	0.0286388	3.99586	0.0151956	0.901893	0.991774		GEMIN8	-0.666598	3.99586	10.5505	0.00116156	0.00535398		GEMIN8	-0.230254	3.99586	1.23389	0.266652	0.6084		GEMIN8	0.229942	3.99586	1.10667	0.292806	0.785629
GFAP	-1.6361	1.07912	7.16452	0.00743596	0.023445		GFAP	-0.0036167	1.07912	4.89168e-05	0.99442	0.999277		GFAP	-0.342981	1.07912	0.374437	0.540595	0.93103		GFAP	-0.794623	1.07912	2.28405	0.13071	0.240138		GFAP	0.139181	1.07912	0.076053	0.782719	0.923303		GFAP	0.0581155	1.07912	0.012972	0.909321	0.988341
GFOD1	1.70318	3.74637	37.8474	7.64986e-10	1.58688e-08		GFOD1	0.0719023	3.74637	0.0590277	0.808039	0.949558		GFOD1	-0.630171	3.74637	3.78162	0.0518185	0.563741		GFOD1	1.25335	3.74637	20.3635	6.40405e-06	5.92027e-05		GFOD1	0.398454	3.74637	1.79173	0.180715	0.510838		GFOD1	-0.0627171	3.74637	0.0445813	0.832776	0.977346
GFRA1	1.37129	4.88736	10.7753	0.00102864	0.00454471		GFRA1	1.26351	4.88736	9.16087	0.00247245	0.120592		GFRA1	0.878128	4.88736	4.1469	0.0417108	0.520996		GFRA1	2.46836	4.88736	33.5156	7.06938e-09	1.32325e-07		GFRA1	2.09518	4.88736	24.443	7.65405e-07	3.84341e-05		GFRA1	1.07502	4.88736	6.30426	0.0120448	0.262669
GFRA2	-2.90926	5.26023	94.7604	2.14886e-22	2.75865e-20		GFRA2	-0.351287	5.26023	1.80592	0.178999	0.689845		GFRA2	-0.148264	5.26023	0.311374	0.576838	0.936684		GFRA2	-2.62571	5.26023	82.5609	1.02466e-19	1.11549e-17		GFRA2	-0.493341	5.26023	3.47397	0.0623414	0.293275		GFRA2	-0.0283204	5.26023	0.0116256	0.914137	0.988341
GGA2	-1.36938	8.5908	24.952	5.87753e-07	6.53325e-06		GGA2	-0.413226	8.5908	2.35742	0.124688	0.653603		GGA2	-0.187782	8.5908	0.4863	0.485582	0.919165		GGA2	-1.13982	8.5908	17.5213	2.8411e-05	0.000221557		GGA2	-0.268387	8.5908	0.99514	0.318489	0.659315		GGA2	0.0404793	8.5908	0.0226722	0.880313	0.983249
GGCT	1.35783	4.7975	31.2017	2.3256e-08	3.55981e-07		GGCT	0.523692	4.7975	4.5117	0.0336638	0.478446		GGCT	0.181612	4.7975	0.443589	0.505395	0.925773		GGCT	1.43057	4.7975	34.7924	3.66811e-09	7.26574e-08		GGCT	0.48516	4.7975	3.76094	0.0524632	0.266225		GGCT	0.121074	4.7975	0.205534	0.65029	0.937106
GGPS1	-1.27987	4.06425	7.71797	0.00546739	0.0181819		GGPS1	-0.14684	4.06425	0.10859	0.741755	0.930305		GGPS1	0.217471	4.06425	0.224418	0.635694	0.950885		GGPS1	-0.125953	4.06425	0.0799456	0.777371	0.851969		GGPS1	-0.0318028	4.06425	0.00506871	0.943243	0.982773		GGPS1	-0.80116	4.06425	2.97788	0.0844096	0.552138
GGT5	-0.431483	3.7844	2.53313	0.111479	0.205975		GGT5	-0.207494	3.7844	0.605443	0.436509	0.818409		GGT5	-0.519882	3.7844	3.55876	0.0592319	0.574503		GGT5	-1.14784	3.7844	16.9901	3.75759e-05	0.000282817		GGT5	-1.15637	3.7844	15.6944	7.44423e-05	0.00205063		GGT5	-0.656233	3.7844	5.88748	0.0152489	0.28431
GINS1	0.0447397	2.32201	0.00717353	0.932503	0.957987		GINS1	2.0165	2.32201	18.5117	1.68867e-05	0.00280237		GINS1	0.388269	2.32201	0.545788	0.460044	0.909461		GINS1	1.23216	2.32201	6.63793	0.00998297	0.0319418		GINS1	2.63414	2.32201	31.9554	1.57752e-08	1.18601e-06		GINS1	0.158467	2.32201	0.0964508	0.756131	0.958025
GINS2	-0.794489	2.27376	2.37631	0.123188	0.221797		GINS2	1.65978	2.27376	15.0181	0.000106482	0.0119753		GINS2	0.291398	2.27376	0.258533	0.61113	0.944492		GINS2	0.674854	2.27376	2.26825	0.132049	0.241944		GINS2	2.43452	2.27376	33.0137	9.15132e-09	7.28252e-07		GINS2	0.182164	2.27376	0.108511	0.741846	0.955431
GINS3	0.434418	1.78641	0.80406	0.369882	0.505103		GINS3	0.348038	1.78641	0.515099	0.47294	0.835488		GINS3	-0.00956698	1.78641	0.000283037	0.986577	1		GINS3	0.429622	1.78641	0.824182	0.36396	0.508916		GINS3	1.37199	1.78641	8.70899	0.00316644	0.0404211		GINS3	0.272636	1.78641	0.260406	0.609842	0.926643
GIPR	-2.88099	0.998233	14.5471	0.0001367	0.000796489		GIPR	0.591736	0.998233	1.42352	0.232824	0.719489		GIPR	0.00217292	0.998233	1.41257e-05	0.997001	1		GIPR	-0.852771	0.998233	2.34106	0.126004	0.233672		GIPR	-0.0770356	0.998233	0.0197764	0.888163	0.964114		GIPR	0.0604746	0.998233	0.0119805	0.912841	0.988341
GJA1	-1.14162	7.86778	26.6845	2.39539e-07	2.91561e-06		GJA1	-0.199308	7.86778	0.840141	0.359356	0.783046		GJA1	-0.619559	7.86778	7.91831	0.00489369	0.238411		GJA1	-1.21953	7.86778	30.4005	3.51431e-08	5.613e-07		GJA1	-0.506826	7.86778	5.37665	0.020408	0.149308		GJA1	-0.533086	7.86778	5.91127	0.0150444	0.283159
GJC1	1.00073	4.00796	24.9393	5.91642e-07	6.56694e-06		GJC1	-0.262209	4.00796	1.47663	0.224303	0.717681		GJC1	-0.372761	4.00796	2.08944	0.148321	0.747493		GJC1	0.406708	4.00796	3.9726	0.0462463	0.108261		GJC1	-0.379495	4.00796	2.82924	0.0925623	0.361847		GJC1	-0.471753	4.00796	3.7093	0.05411	0.473524
GK	-1.40022	3.41851	27.4169	1.63993e-07	2.10134e-06		GK	-0.77947	3.41851	9.6217	0.00192292	0.101789		GK	0.146068	3.41851	0.311372	0.57684	0.936684		GK	-1.21962	3.41851	22.526	2.0732e-06	2.17518e-05		GK	-0.72344	3.41851	7.86772	0.00503252	0.058036		GK	-0.148221	3.41851	0.335282	0.562565	0.91199
GLDC	-1.1885	4.94831	11.1315	0.000848756	0.0038547		GLDC	-0.287105	4.94831	0.687646	0.406966	0.804702		GLDC	-0.255361	4.94831	0.535976	0.464105	0.910404		GLDC	-1.06764	4.94831	9.20322	0.0024159	0.009843		GLDC	-0.201521	4.94831	0.334847	0.562819	0.826464		GLDC	-0.0363963	4.94831	0.0110855	0.916147	0.988341
GLIPR1	2.24769	3.91341	7.3936	0.00654564	0.0211319		GLIPR1	3.74857	3.91341	19.006	1.30305e-05	0.00227333		GLIPR1	3.3822	3.91341	13.8908	0.000193745	0.0549268		GLIPR1	4.19534	3.91341	23.0451	1.58242e-06	1.71856e-05		GLIPR1	4.37215	3.91341	24.681	6.76475e-07	3.43112e-05		GLIPR1	2.84563	3.91341	10.0686	0.00150821	0.103655
GLIS1	-3.52772	3.71299	111.282	5.13328e-26	1.02726e-23		GLIS1	-0.339775	3.71299	1.72898	0.188541	0.69829		GLIS1	-0.630683	3.71299	4.80983	0.0282978	0.460068		GLIS1	-3.63519	3.71299	123.609	1.02615e-28	3.58049e-26		GLIS1	-1.05854	3.71299	14.9864	0.000108291	0.00282505		GLIS1	-0.729257	3.71299	6.89609	0.00863843	0.229146
GLRB	-1.00547	5.73893	32.9809	9.30702e-09	1.55208e-07		GLRB	-0.159035	5.73893	0.891407	0.345096	0.772601		GLRB	0.146239	5.73893	0.671363	0.412577	0.891166		GLRB	-0.630203	5.73893	13.7051	0.000213877	0.00129702		GLRB	-0.141899	5.73893	0.693205	0.405076	0.726306		GLRB	7.81716e-05	5.73893	1.92374e-07	0.99965	1
GLRX	0.334411	3.42809	1.26742	0.260252	0.389476		GLRX	0.70051	3.42809	5.79491	0.0160727	0.359731		GLRX	0.345531	3.42809	0.940509	0.332147	0.860532		GLRX	0.850093	3.42809	8.77191	0.00305904	0.0119276		GLRX	1.18093	3.42809	16.6482	4.49932e-05	0.00132525		GLRX	0.479357	3.42809	2.02765	0.154459	0.680251
GLRX2	2.37697	3.99753	47.2348	6.29719e-12	1.90427e-10		GLRX2	0.935891	3.99753	7.20265	0.0072796	0.231992		GLRX2	0.0450111	3.99753	0.0123837	0.911393	0.99252		GLRX2	2.02212	3.99753	34.4823	4.30156e-09	8.41029e-08		GLRX2	0.678785	3.99753	3.62747	0.0568332	0.278897		GLRX2	0.0455967	3.99753	0.0134268	0.907753	0.988341
GLRX3	1.29236	6.3835	31.5643	1.92943e-08	3.01443e-07		GLRX3	0.428002	6.3835	3.48755	0.061832	0.577993		GLRX3	0.013029	6.3835	0.00298156	0.956454	0.996089		GLRX3	1.22837	6.3835	28.5936	8.92766e-08	1.31338e-06		GLRX3	0.55476	6.3835	5.81394	0.0158996	0.126064		GLRX3	-0.160581	6.3835	0.45985	0.497694	0.894878
GLS2	-1.53454	4.90592	48.669	3.03013e-12	9.65669e-11		GLS2	-0.359678	4.90592	3.07208	0.0796476	0.60157		GLS2	-0.260842	4.90592	1.42261	0.232975	0.818888		GLS2	-1.20231	4.90592	32.1763	1.408e-08	2.4659e-07		GLS2	-0.0872502	4.90592	0.179537	0.671772	0.881105		GLS2	-0.0571735	4.90592	0.0725661	0.787637	0.96587
GLUL	-1.89845	10.351	38.8988	4.46358e-10	9.71846e-09		GLUL	-0.534035	10.351	3.27801	0.070214	0.587525		GLUL	-0.0639715	10.351	0.0472795	0.827867	0.983817		GLUL	-1.88995	10.351	38.598	5.20721e-10	1.24973e-08		GLUL	-0.3806	10.351	1.66906	0.196384	0.532137		GLUL	-0.169529	10.351	0.331985	0.564492	0.912502
GLYATL1	-4.39813	0.778319	25.0196	5.67495e-07	6.34029e-06		GLYATL1	-0.909323	0.778319	2.72789	0.0986093	0.636563		GLYATL1	0.0359227	0.778319	0.00400879	0.949516	0.996089		GLYATL1	-3.94188	0.778319	26.0126	3.39193e-07	4.28972e-06		GLYATL1	0.0714591	0.778319	0.0195824	0.88871	0.964476		GLYATL1	-0.817956	0.778319	2.04462	0.152746	0.677939
GLYCTK	1.36111	2.14227	10.5273	0.00117625	0.0050927		GLYCTK	-0.218589	2.14227	0.227214	0.633598	0.895051		GLYCTK	0.864527	2.14227	2.19705	0.138275	0.734232		GLYCTK	1.12937	2.14227	7.26421	0.00703421	0.0239304		GLYCTK	-0.458255	2.14227	0.892555	0.344786	0.681968		GLYCTK	0.800568	2.14227	2.04554	0.152653	0.677939
GMNC	-4.01191	0.0845838	17.6683	2.62971e-05	0.00018964		GMNC	-1.50042	0.0845838	4.86597	0.0273914	0.443304		GMNC	0.0487225	0.0845838	0.00241823	0.960779	0.996089		GMNC	-2.73747	0.0845838	13.052	0.00030296	0.00174764		GMNC	-1.16216	0.0845838	2.85769	0.0909382	0.358739		GMNC	0.754584	0.0845838	0.795754	0.372366	0.837269
GMNN	-0.0289351	3.86941	0.00834155	0.927229	0.954596		GMNN	0.781421	3.86941	6.37166	0.0115957	0.298888		GMNN	-0.192398	3.86941	0.282885	0.594817	0.940434		GMNN	0.137007	3.86941	0.192031	0.661231	0.76579		GMNN	1.05277	3.86941	11.4219	0.000725828	0.012962		GMNN	-0.136911	3.86941	0.152782	0.69589	0.946389
GNA13	-0.930702	6.84141	19.8151	8.53079e-06	7.08712e-05		GNA13	-0.410674	6.84141	3.95861	0.0466322	0.527876		GNA13	-0.453455	6.84141	4.73842	0.0294962	0.467813		GNA13	-1.11942	6.84141	28.4963	9.38786e-08	1.36845e-06		GNA13	-0.704841	6.84141	11.4049	0.000732524	0.013064		GNA13	-0.60544	6.84141	8.49889	0.00355363	0.153082
GNA14	-1.87753	5.34124	35.5425	2.49541e-09	4.6838e-08		GNA14	-0.986036	5.34124	10.539	0.00116879	0.0730545		GNA14	-1.15111	5.34124	13.9256	0.00019019	0.0549268		GNA14	-2.39323	5.34124	55.3098	1.02956e-13	4.91586e-12		GNA14	-1.38999	5.34124	20.0457	7.56133e-06	0.000284239		GNA14	-1.07057	5.34124	12.322	0.000447656	0.0529713
GNAO1	-2.23094	1.82222	12.6714	0.000371291	0.00189802		GNAO1	-0.496972	1.82222	0.820955	0.364901	0.785203		GNAO1	-0.295781	1.82222	0.276339	0.599111	0.941565		GNAO1	-1.77423	1.82222	9.10113	0.00255451	0.0103059		GNAO1	-1.11193	1.82222	3.55977	0.0591959	0.285854		GNAO1	-0.624689	1.82222	1.26674	0.26038	0.7691
GNAZ	-1.17283	4.39865	26.863	2.184e-07	2.6969e-06		GNAZ	-0.0486026	4.39865	0.0538475	0.816499	0.952009		GNAZ	0.00421796	4.39865	0.000348051	0.985115	0.999694		GNAZ	-0.827497	4.39865	14.5695	0.000135085	0.000864644		GNAZ	-0.506965	4.39865	5.31365	0.021159	0.153563		GNAZ	0.223527	4.39865	1.06485	0.302112	0.791653
GNB3	-1.17279	8.29643	17.2132	3.34104e-05	0.000234355		GNB3	-0.421938	8.29643	2.29011	0.130201	0.659205		GNB3	-0.139121	8.29643	0.249342	0.617539	0.946666		GNB3	-1.21728	8.29643	18.5365	1.66679e-05	0.000137298		GNB3	-0.352048	8.29643	1.59278	0.20693	0.54592		GNB3	0.0788923	8.29643	0.0804347	0.776709	0.964486
GNB4	-1.12458	4.37108	32.8319	1.00483e-08	1.66549e-07		GNB4	-0.108416	4.37108	0.352458	0.552725	0.871651		GNB4	-0.398176	4.37108	3.35274	0.0670931	0.60066		GNB4	-1.14794	4.37108	35.4083	2.67351e-09	5.46264e-08		GNB4	-0.405907	4.37108	4.55874	0.0327511	0.198109		GNB4	-0.625529	4.37108	8.85157	0.00292837	0.141383
GNG2	2.37984	1.3332	23.4154	1.30528e-06	1.34665e-05		GNG2	1.07268	1.3332	3.34771	0.0672985	0.586659		GNG2	0.70526	1.3332	0.847246	0.357333	0.868059		GNG2	2.70445	1.3332	34.5068	4.24773e-09	8.317e-08		GNG2	2.33159	1.3332	20.8643	4.92998e-06	0.000197315		GNG2	0.935344	1.3332	1.89872	0.168222	0.697009
GNG5	1.13682	7.96557	19.0477	1.27489e-05	0.00010123		GNG5	0.412236	7.96557	2.54898	0.110366	0.647801		GNG5	0.0888373	7.96557	0.116019	0.733393	0.969592		GNG5	0.840333	7.96557	10.513	0.00118536	0.00544395		GNG5	0.474627	7.96557	3.36853	0.0664531	0.304784		GNG5	-0.246534	7.96557	0.892675	0.344754	0.820033
GOLGA7B	-1.05118	2.55248	7.8816	0.00499403	0.0169052		GOLGA7B	0.111654	2.55248	0.106908	0.743693	0.93057		GOLGA7B	0.326483	2.55248	0.726123	0.394143	0.885965		GOLGA7B	-1.10132	2.55248	9.03389	0.0026502	0.0106133		GOLGA7B	-0.894531	2.55248	5.47285	0.0193141	0.143857		GOLGA7B	0.122175	2.55248	0.105651	0.745151	0.956339
GOLGA8R	-1.40605	-0.129293	2.83634	0.0921539	0.177373		GOLGA8R	-0.923021	-0.129293	1.36368	0.242901	0.725988		GOLGA8R	2.0986	-0.129293	2.54374	0.110732	0.69883		GOLGA8R	-2.05637	-0.129293	5.78501	0.0161634	0.046888		GOLGA8R	-1.36464	-0.129293	2.47414	0.115732	0.406843		GOLGA8R	-0.103199	-0.129293	0.00430184	0.947706	0.991753
GOLIM4	-1.15981	6.1742	37.8672	7.57268e-10	1.57327e-08		GOLIM4	-0.372538	6.1742	4.12316	0.0423	0.508378		GOLIM4	-0.462908	6.1742	5.9739	0.0145191	0.349693		GOLIM4	-1.59036	6.1742	69.0528	9.58606e-17	7.24706e-15		GOLIM4	-0.872944	6.1742	21.5674	3.41617e-06	0.000145273		GOLIM4	-0.714476	6.1742	14.373	0.000149937	0.02795
GOLPH3L	-1.01829	5.84742	30.0592	4.19061e-08	6.01539e-07		GOLPH3L	-0.214359	5.84742	1.42651	0.232334	0.719489		GOLPH3L	-0.0341948	5.84742	0.0340359	0.85363	0.987014		GOLPH3L	-0.620365	5.84742	11.7516	0.000607896	0.00314534		GOLPH3L	-0.166158	5.84742	0.840016	0.359392	0.692357		GOLPH3L	-0.279391	5.84742	2.30829	0.128685	0.637942
GOLT1A	1.76015	2.05387	14.805	0.000119221	0.000705674		GOLT1A	-0.798754	2.05387	2.30969	0.12857	0.658477		GOLT1A	0.116319	2.05387	0.0416862	0.838219	0.98473		GOLT1A	1.22944	2.05387	7.09225	0.00774179	0.0258909		GOLT1A	-0.854012	2.05387	2.41658	0.120057	0.413949		GOLT1A	-1.0069	2.05387	2.90384	0.088369	0.560618
GPAT2	-2.01335	0.790942	8.58955	0.00338098	0.0122493		GPAT2	-0.581043	0.790942	0.94554	0.330857	0.765494		GPAT2	-0.817725	0.790942	1.41308	0.234546	0.819857		GPAT2	-1.69322	0.790942	6.89722	0.00863299	0.0283284		GPAT2	-2.45988	0.790942	10.796	0.00101718	0.0170886		GPAT2	-0.457819	0.790942	0.517986	0.471702	0.887012
GPAT3	2.74755	3.80647	110.21	8.8123e-26	1.73794e-23		GPAT3	-0.113232	3.80647	0.145102	0.703261	0.920013		GPAT3	-0.301087	3.80647	0.768232	0.380765	0.879633		GPAT3	1.60005	3.80647	36.1637	1.81417e-09	3.84536e-08		GPAT3	-0.061187	3.80647	0.0399157	0.841645	0.947321		GPAT3	-0.0235199	3.80647	0.00553072	0.940717	0.991287
GPATCH4	1.60933	4.61404	50.6035	1.13044e-12	4.006e-11		GPATCH4	0.367408	4.61404	2.48542	0.114905	0.647801		GPATCH4	0.265058	4.61404	0.904576	0.341558	0.860885		GPATCH4	1.4515	4.61404	41.289	1.31304e-10	3.5382e-09		GPATCH4	0.389303	4.61404	2.6852	0.101284	0.381477		GPATCH4	0.296895	4.61404	1.22117	0.26913	0.774167
GPC1	1.64825	6.90311	37.4407	9.42343e-10	1.91967e-08		GPC1	0.421333	6.90311	2.5224	0.112239	0.647801		GPC1	0.00653461	6.90311	0.000586851	0.980673	0.998515		GPC1	1.41917	6.90311	28.0728	1.16838e-07	1.67009e-06		GPC1	1.05543	6.90311	15.6255	7.72077e-05	0.00212251		GPC1	0.260834	6.90311	0.949761	0.32978	0.810613
GPD1	1.94258	3.58956	46.3048	1.01216e-11	2.95455e-10		GPD1	0.424881	3.58956	1.98725	0.158629	0.681168		GPD1	0.558105	3.58956	2.05814	0.151395	0.751437		GPD1	1.7493	3.58956	37.8125	7.78818e-10	1.81475e-08		GPD1	0.478977	3.58956	2.4178	0.119963	0.413949		GPD1	0.0279607	3.58956	0.00527971	0.942075	0.991287
GPR135	1.36592	2.10369	16.1479	5.85834e-05	0.000378719		GPR135	0.069315	2.10369	0.0325935	0.856731	0.964401		GPR135	0.822111	2.10369	2.7421	0.0977364	0.67857		GPR135	1.29033	2.10369	14.8261	0.000117892	0.000768328		GPR135	-0.140263	2.10369	0.116201	0.733191	0.904886		GPR135	0.433231	2.10369	0.803287	0.370112	0.835377
GPR146	-3.04981	5.11372	123.43	1.12307e-28	2.93897e-26		GPR146	0.108333	5.11372	0.217596	0.640877	0.897834		GPR146	-0.171586	5.11372	0.490125	0.483871	0.918641		GPR146	-2.96846	5.11372	121.873	2.46053e-28	7.97212e-26		GPR146	-0.562173	5.11372	5.57262	0.0182435	0.138943		GPR146	-0.234247	5.11372	0.939884	0.332308	0.813164
GPR153	1.29169	2.17993	11.0793	0.00087295	0.00394917		GPR153	-0.636332	2.17993	2.00198	0.157094	0.680014		GPR153	-0.151838	2.17993	0.0943187	0.758757	0.974232		GPR153	1.3482	2.17993	12.4747	0.000412501	0.00226984		GPR153	-0.127771	2.17993	0.0826435	0.773746	0.920138		GPR153	-0.0897017	2.17993	0.0377571	0.845932	0.978521
GPR155	-1.90088	4.22106	72.5531	1.626e-17	1.10633e-15		GPR155	-0.47683	4.22106	5.87084	0.0153937	0.353251		GPR155	-0.0246751	4.22106	0.0137052	0.906805	0.99252		GPR155	-1.80922	4.22106	70.4066	4.82575e-17	3.77407e-15		GPR155	-0.766927	4.22106	13.7375	0.000210215	0.00481583		GPR155	-0.290797	4.22106	1.98263	0.159114	0.686716
GPR156	-2.89376	2.74219	27.7723	1.36469e-07	1.78909e-06		GPR156	-0.714406	2.74219	2.27296	0.131648	0.660697		GPR156	-0.0772603	2.74219	0.0250758	0.874178	0.988557		GPR156	-2.60271	2.74219	24.7869	6.40301e-07	7.62311e-06		GPR156	-0.789248	2.74219	2.65569	0.10318	0.384869		GPR156	-0.176693	2.74219	0.135097	0.713205	0.949358
GPR162	-1.78287	2.81753	26.1106	3.22409e-07	3.8184e-06		GPR162	0.200692	2.81753	0.476725	0.48991	0.841755		GPR162	-0.59165	2.81753	3.03627	0.0814226	0.641946		GPR162	-1.81834	2.81753	29.1256	6.78332e-08	1.02564e-06		GPR162	0.0754416	2.81753	0.0626816	0.802307	0.931459		GPR162	-0.210781	2.81753	0.455722	0.49963	0.895306
GPR173	-1.17916	1.35508	3.97107	0.0462885	0.103652		GPR173	0.326942	1.35508	0.36495	0.54577	0.86671		GPR173	0.282199	1.35508	0.182703	0.66906	0.956616		GPR173	-1.13192	1.35508	3.80144	0.0512086	0.117248		GPR173	-2.9295	1.35508	16.0376	6.20982e-05	0.00177067		GPR173	-0.177113	1.35508	0.0729968	0.787022	0.96587
GPR3	0.760213	0.340473	0.914673	0.338877	0.474477		GPR3	0.159176	0.340473	0.0353911	0.850778	0.961768		GPR3	2.09267	0.340473	2.60615	0.10645	0.695328		GPR3	1.77126	0.340473	5.85909	0.0154968	0.0452921		GPR3	0.85552	0.340473	1.10516	0.293137	0.634122		GPR3	0.460934	0.340473	0.0987945	0.753281	0.957408
[truncated: 2,045 more rows]
