# Supplementary material for: An in vitro model of chronic wounding and its implication for age-related macular degeneration
Source: PLoS One. 2020 Jul 23;15(7):e0236298. doi: 10.1371/journal.pone.0236298 (PMC7377501; doi:10.1371/journal.pone.0236298)
Supplement: S5 Table — Expression levels of the top 100 RPE genes known to decrease in expression after RPE cells undergo epithelial-to-mesenchymal transition. (XLSX) [file pone.0236298.s010.xlsx]

## Sheet: Sheet1
	Normalized RPM																										5H_acute vs 24H_unwounded							24H_acute vs 24H_unwounded							8D_acute vs 8D_unwounded							5H_chronic vs 24H_unwounded
Gene	24H_unwounded-1	24H_unwounded-2	24H_unwounded-3	8D_unwounded-1	8D_unwounded-2	8D_unwounded-3	5H_acute-1	5H_acute-2	5H_acute-3	24H_acute-1	24H_acute-2	24H_acute-3	8D_acute-1	8D_acute-2	8D_acute-3	5H_chronic-1	5H_chronic-2	5H_chronic-3	24H_chronic-1	24H_chronic-2	24H_chronic-3	8D_chronic-1	8D_chronic-2	8D_chronic-3		Gene	logFC	logCPM	LR	PValue	FDR		Gene	logFC	logCPM	LR	PValue	FDR		Gene	logFC	logCPM	LR	PValue	FDR		Gene	logFC	logCPM
ABCG1	62.7727	86.1858	65.0169	75.6509	67.0077	102.151	61.7935	48.0708	68.7276	29.0891	52.9095	67.8521	59.3345	73.6254	100.229	38.5756	51.0529	62.9967	59.2486	52.2535	58.3686	110.231	96.5962	90.8459		ABCG1	-0.259514	6.10152	1.03897	0.308062	0.442626		ABCG1	-0.508237	6.10152	3.95524	0.0467256	0.527876		ABCG1	-0.0729172	6.10152	0.0802224	0.776996	0.976642		ABCG1	-0.476571	6.10152
APCDD1	3.60327	2.15465	3.9554	3.07882	2.77547	1.76732	0.92783	2.27922	5.10814	1.22223	4.34211	1.43929	4.03847	5.91633	4.44702	1.22462	2.18798	3.47408	1.12855	1.39715	2.29539	5.46948	3.11988	3.16904		APCDD1	-0.261452	1.74026	0.242066	0.622718	0.734311		APCDD1	-0.425029	1.74026	0.639352	0.423946	0.813095		APCDD1	0.924345	1.74026	2.57791	0.108365	0.697482		APCDD1	-0.425073	1.74026
ATP1A3	70.7378	91.5725	58.095	60.6966	61.8533	72.8135	34.3297	33.5667	51.7779	36.1781	51.3013	81.2169	57.7812	52.9183	63.2846	32.7586	33.4032	36.3621	42.1324	25.4282	44.5962	42.4937	46.6782	47.5356		ATP1A3	-0.882206	5.68786	12.4623	0.000415258	0.00208364		ATP1A3	-0.382559	5.68786	2.41078	0.120502	0.649812		ATP1A3	-0.16864	5.68786	0.444457	0.504979	0.925471		ATP1A3	-1.09986	5.68786
ATP2B2	175.232	224.083	170.082	201.003	235.518	362.654	12.9896	54.4941	57.1182	86.7785	103.889	148.041	100.341	106.494	182.328	20.2062	32.528	36.8253	72.0388	77.9611	70.8293	118.225	134.995	185.389		ATP2B2	-2.19403	6.95091	33.7389	6.30278e-09	1.0843e-07		ATP2B2	-0.748774	6.95091	4.28709	0.0384028	0.495812		ATP2B2	-1.03886	6.95091	8.13378	0.00434481	0.229284		ATP2B2	-2.65775	6.95091
BCAN	7.58582	8.07992	6.42753	4.39831	5.55094	3.8881	4.08245	3.10803	8.12658	1.71113	5.9503	4.52347	4.34912	5.25896	7.18365	8.57235	3.7925	9.03262	2.069	5.86804	8.85366	3.36584	3.59986	4.40145		BCAN	-0.537202	2.54645	1.36679	0.242363	0.369161		BCAN	-0.824334	2.54645	3.16753	0.0751158	0.594728		BCAN	0.27646	2.54645	0.295143	0.586944	0.938356		BCAN	-0.0558666	2.54645
BCO1	179.784	197.419	168.105	252.903	268.031	274.995	33.0308	31.2875	75.9255	76.5118	115.79	130.77	153.462	216.932	248.691	44.0864	30.6317	57.2066	84.829	95.2857	74.7642	224.249	224.391	235.566		BCO1	-1.96243	7.18529	48.4775	3.34108e-12	1.05488e-10		BCO1	-0.753711	7.18529	7.71763	0.0054684	0.201664		BCO1	-0.362908	7.18529	1.804	0.179229	0.781716		BCO1	-2.04474	7.18529
BEST1	2113.22	2610.08	2229.36	2609.08	2595.06	2620.93	1152.18	1049.89	1843.34	1083.88	1914.55	1896.36	2231.72	2709.35	3554.88	1084.71	970.589	1729.75	1473.5	1419.23	1656.29	2712.02	2813.41	3227.49		BEST1	-0.781332	11.0045	10.217	0.00139151	0.00588796		BEST1	-0.50613	11.0045	4.31874	0.0376949	0.492277		BEST1	0.118641	11.0045	0.238312	0.625428	0.947026		BEST1	-0.876903	11.0045
BMP7	1307.42	1381.94	1134.95	1493.23	1580.43	1683.19	364.081	405.287	561.431	878.541	1085.85	1154.72	1164.63	1242.1	1575.96	441.17	453.787	540.683	892.867	898.648	820.767	1212.54	1396.51	1301.42		BMP7	-1.52337	10.0232	74.8277	5.13644e-18	3.69824e-16		BMP7	-0.293875	10.0232	2.91954	0.0875126	0.619013		BMP7	-0.256412	10.0232	2.21733	0.136469	0.732649		BMP7	-1.41268	10.0232
C1orf168	134.648	123.084	142.889	124.032	126.482	119.471	52.3296	51.1789	46.2054	166.224	147.31	123.779	99.4086	109.452	106.729	85.7235	78.6215	63.6915	145.394	126.861	105.916	135.054	128.515	126.938		C1orf168	-1.41855	6.80223	78.4532	8.19156e-19	6.48086e-17		C1orf168	0.124966	6.80223	0.671898	0.412391	0.807826		C1orf168	-0.229318	6.80223	2.06629	0.150587	0.751437		C1orf168	-0.822123	6.80223
C2orf71	4.1722	2.96264	1.23606	3.95848	3.96495	2.82771	0.185566	0	1.39313	2.20002	2.5731	3.2898	2.79587	3.61553	3.07871	0.306155	0.437596	0.926422	2.069	1.39715	0.655827	1.26219	2.75989	2.81693		C2orf71	-2.47749	1.31845	17.0499	3.6411e-05	0.000252282		C2orf71	-0.0792099	1.31845	0.0302147	0.862004	0.965667		C2orf71	-0.170053	1.31845	0.115318	0.734169	0.969891		C2orf71	-2.14514	1.31845
C3	233.454	363.597	189.118	508.004	455.97	631.639	132.123	112.925	268.177	108.045	198.129	288.269	330.223	293.187	263.401	88.1727	86.9358	222.92	154.423	133.847	261.019	306.291	229.671	319.721		C3	-0.61542	8.00779	2.64666	0.103768	0.194447		C3	-0.402565	8.00779	1.13857	0.285954	0.746741		C3	-0.847385	8.00779	4.99276	0.0254536	0.434671		C3	-0.978941	8.00779
CACNA2D4	21.9989	14.5439	17.0577	15.8339	13.4808	20.1474	5.38142	4.97284	7.43002	6.60006	8.68423	11.7199	7.45564	23.3366	16.0777	3.06155	5.98048	10.3065	9.21645	6.14747	8.85366	9.67678	15.2394	17.7819		CACNA2D4	-1.59786	3.59189	17.4673	2.92291e-05	0.000208034		CACNA2D4	-0.987618	3.59189	7.16527	0.00743284	0.234913		CACNA2D4	-0.0837311	3.59189	0.0494161	0.824082	0.983817		CACNA2D4	-1.40876	3.59189
CDH12	5.87901	7.54126	4.44983	4.39831	3.17196	4.24156	3.52575	3.31523	3.25063	1.22223	3.21638	7.19644	1.24261	4.2729	3.76287	0	0.583462	0.694817	2.25709	0.558861	1.63957	5.46948	3.95985	0.704232		CDH12	-0.815896	1.8312	1.98677	0.158679	0.268871		CDH12	-0.604561	1.8312	1.11626	0.290725	0.750272		CDH12	-0.352036	1.8312	0.306028	0.580128	0.936684		CDH12	-3.49849	1.8312
CHN2	13.0855	8.07992	7.9108	9.67628	7.13692	9.54352	0.556698	2.07202	3.71501	6.8445	11.0965	12.9536	4.03847	16.1056	12.999	1.83693	1.16692	2.20025	6.01891	6.4269	8.52575	13.8841	11.9995	7.92261		CHN2	-2.23034	3.00253	22.0333	2.67956e-06	2.56604e-05		CHN2	0.084034	3.00253	0.0410777	0.839388	0.958496		CHN2	0.325194	3.00253	0.54435	0.460636	0.909502		CHN2	-2.46845	3.00253
CLDN19	303.433	307.306	310.252	284.57	328.298	335.79	152.164	128.258	178.553	211.691	273.392	281.689	346.687	402.968	300.345	230.535	210.484	241.449	308.657	320.507	369.558	396.327	438.223	394.722		CLDN19	-1.00529	8.20117	38.6429	5.08891e-10	1.094e-08		CLDN19	-0.2633	8.20117	2.73471	0.0981891	0.635358		CLDN19	0.145977	8.20117	0.827039	0.36313	0.871205		CLDN19	-0.432345	8.20117
CNDP1	20.6714	26.6637	19.5298	21.9915	26.1687	22.9751	11.134	10.9817	12.306	12.9557	15.2778	16.8602	19.5711	17.0916	36.9445	13.1647	14.149	20.3813	15.0473	12.0155	14.4282	30.7133	29.5188	38.3806		CNDP1	-0.953978	4.34335	13.9375	0.000188992	0.00105836		CNDP1	-0.559229	4.34335	5.04606	0.0246821	0.424294		CNDP1	0.0441316	4.34335	0.0294167	0.86382	0.987672		CNDP1	-0.4594	4.34335
CNGB3	51.7732	53.3275	55.6228	69.4933	57.0953	55.8472	27.2782	18.0266	42.9548	22.978	40.3656	34.3373	52.8108	69.0238	87.2301	11.0216	10.5023	22.5815	23.8875	20.3984	30.8239	50.0668	43.3183	34.1552		CNGB3	-0.867187	5.35998	8.58827	0.00338336	0.0122547		CNGB3	-0.712513	5.35998	5.87231	0.0153809	0.353251		CNGB3	0.196815	5.35998	0.447819	0.503373	0.924891		CNGB3	-1.83792	5.35998
CNTN2	45.1356	46.0556	34.6098	42.6636	47.5795	78.4689	13.9175	7.45927	30.1844	37.1559	36.9884	64.3567	46.5978	40.0996	34.892	24.1863	17.6497	28.2559	44.9537	34.9288	44.5962	59.7436	55.4378	55.6343		CNTN2	-1.29353	5.34837	14.9358	0.000111234	0.000664768		CNTN2	0.138104	5.34837	0.183166	0.668666	0.905771		CNTN2	-0.474614	5.34837	2.08839	0.148422	0.747493		CNTN2	-0.843066	5.34837
CYP27A1	421.772	551.051	423.228	446.868	451.212	554.584	226.947	202.643	212.684	376.937	437.267	423.15	395.77	405.597	587.007	245.536	203.191	242.028	354.551	357.391	342.342	473.321	492.701	520.251		CYP27A1	-1.11932	8.60642	44.4694	2.58363e-11	7.01758e-10		CYP27A1	-0.173225	8.60642	1.1012	0.294002	0.751489		CYP27A1	-0.0661036	8.60642	0.158328	0.6907	0.961144		CYP27A1	-1.01545	8.60642
DCT	1639.49	1585.28	1539.89	1309.82	1564.17	1684.96	476.348	1339.15	833.323	1881.99	1270.47	1346.97	689.336	1113.26	1286.9	475.153	578.94	484.982	923.902	801.965	865.363	979.038	846.087	1098.78		DCT	-0.847109	10.1154	10.252	0.0013654	0.00580273		DCT	-0.0827466	10.1154	0.0992826	0.752692	0.932851		DCT	-0.561474	10.1154	4.5305	0.0332959	0.481505		DCT	-1.63008	10.1154
DPP6	52.5318	76.2206	61.0615	62.8958	72.9552	107.453	38.041	31.9091	49.9204	51.0893	57.8948	57.5715	90.7103	48.3167	47.2069	39.1879	35.8829	51.1848	49.656	55.8861	56.729	68.5789	70.4373	73.7683		DPP6	-0.662109	5.88044	7.54094	0.00603126	0.0197244		DPP6	-0.184763	5.88044	0.602111	0.437774	0.818767		DPP6	-0.386725	5.88044	2.55312	0.110076	0.69883		DPP6	-0.580465	5.88044
EMID1	13.0855	15.3519	15.8216	24.1907	22.6002	22.6217	18.371	18.6482	16.7175	5.86672	14.7953	16.2434	22.6776	11.1753	12.6569	13.1647	15.3159	22.0025	16.1758	18.4424	14.1003	21.8779	21.2392	20.5988		EMID1	0.284779	4.14105	1.03972	0.307887	0.442421		EMID1	-0.238721	4.14105	0.704869	0.401152	0.80308		EMID1	-0.570528	4.14105	3.81519	0.0507898	0.562662		EMID1	0.215882	4.14105
ENPP2	1046.27	1259.12	1005.66	1234.6	1080.05	1041.66	811.851	380.423	952.667	483.271	990.967	1195.84	1255.96	1754.19	1619.4	742.733	597.465	1287.96	1136.45	1030.26	1328.7	1671.14	1569.42	1652.3		ENPP2	-0.626348	10.1429	4.18822	0.0407057	0.0933947		ENPP2	-0.310176	10.1429	1.03364	0.309306	0.75811		ENPP2	0.464015	10.1429	2.30548	0.128918	0.726139		ENPP2	-0.332875	10.1429
ENTPD8	121.373	145.977	111.74	87.0865	131.636	128.661	23.0102	58.8453	56.4217	86.5341	83.1434	97.4603	71.1392	74.6115	105.36	28.1663	39.3837	35.3199	62.6343	74.049	76.4038	77.835	107.636	119.719		ENTPD8	-1.45742	6.38862	30.5197	3.30488e-08	4.86192e-07		ENTPD8	-0.504581	6.38862	3.85638	0.0495571	0.533875		ENTPD8	-0.470107	6.38862	3.24325	0.0717184	0.616439		ENTPD8	-1.87263	6.38862
ERMN	370.567	353.093	345.603	516.361	391.341	372.551	15.9587	36.0531	43.6513	191.157	248.626	295.671	381.791	385.547	484.726	30.9217	29.7566	70.6397	228.342	303.461	254.133	417.784	414.944	398.771		ERMN	-3.48605	8.09887	118.443	1.38712e-27	3.19931e-25		ERMN	-0.539613	8.09887	3.50894	0.0610386	0.575217		ERMN	-0.031915	8.09887	0.0123161	0.911634	0.99252		ERMN	-3.01353	8.09887
FAM107A	43.8081	52.7888	42.2734	66.8543	62.2498	59.3819	18.9277	8.28807	17.4141	23.4669	46.6375	42.1506	91.021	68.0378	80.0464	13.4708	13.1279	26.0556	38.5586	48.6209	55.0894	79.5179	68.2773	63.0287		FAM107A	-1.63365	5.55708	32.1924	1.39634e-08	2.25135e-07		FAM107A	-0.299572	5.55708	1.19947	0.273427	0.743115		FAM107A	0.344051	5.55708	1.57934	0.208856	0.805625		FAM107A	-1.37357	5.55708
FAM135B	13.8441	12.9279	10.6301	13.6348	14.6703	21.5613	4.26802	2.69362	5.57251	8.80008	7.23686	7.19644	7.45564	14.7908	14.0252	1.53078	2.62558	5.79014	7.89982	4.19145	8.52575	13.8841	10.4396	20.4227		FAM135B	-1.58021	3.31973	16.8565	4.03145e-05	0.000274162		FAM135B	-0.692402	3.31973	3.62681	0.0568555	0.564205		FAM135B	-0.468065	3.31973	1.60987	0.20451	0.803168		FAM135B	-1.80022	3.31973
FAM178B	25.6021	21.8158	29.1711	13.6348	22.6002	21.5613	5.93811	13.2609	8.82314	25.6669	19.2983	18.0939	15.8432	19.0637	24.9718	9.49081	6.85568	7.99039	15.0473	17.6041	12.1328	11.7804	15.8394	17.9579		FAM178B	-1.4552	4.08823	29.163	6.65386e-08	9.22994e-07		FAM178B	-0.287409	4.08823	1.29632	0.254887	0.735842		FAM178B	0.0401784	4.08823	0.0212477	0.884106	0.988693		FAM178B	-1.67601	4.08823
FAM78B	7.58582	8.88791	5.68589	4.39831	9.91239	4.94849	3.15462	4.97284	5.57251	10.2668	5.9503	7.81327	4.03847	4.93027	2.05247	3.36771	4.81356	6.02175	9.59263	4.75032	6.23035	17.2499	6.35975	6.33809		FAM78B	-0.698374	2.77355	2.71575	0.0993622	0.188108		FAM78B	0.106305	2.77355	0.0680502	0.794197	0.945951		FAM78B	-0.796477	2.77355	2.78949	0.0948846	0.673547		FAM78B	-0.599441	2.77355
FBP2	34.5155	24.2398	29.9127	27.2695	22.6002	27.2167	10.5773	14.2969	22.9866	21.5113	27.3392	23.2342	21.435	34.8406	33.1816	10.4093	8.4602	11.2329	16.3639	14.5304	19.3469	23.1401	27.2389	21.4791		FBP2	-0.905908	4.477	13.6073	0.000225306	0.00122835		FBP2	-0.298887	4.477	1.57849	0.208979	0.713106		FBP2	0.212034	4.477	0.705633	0.400897	0.888503		FBP2	-1.56202	4.477
FLRT1	16.3095	13.4665	11.1246	10.9958	16.2563	20.8543	3.15462	1.86482	3.25063	6.60006	7.71931	12.748	11.8048	8.21712	11.6307	1.83693	2.77144	5.09532	2.63327	3.91202	3.60705	6.73167	10.1996	6.16203		FLRT1	-2.30107	3.09082	37.759	8.00483e-10	1.65144e-08		FLRT1	-0.597576	3.09082	3.28265	0.0700159	0.587525		FLRT1	-0.611574	3.09082	3.12399	0.0771475	0.630903		FLRT1	-1.97731	3.09082
FLT3	15.3613	19.6611	8.89965	9.23645	10.3089	12.3712	5.19585	1.65761	5.57251	7.82229	6.59358	15.0097	10.2515	9.53186	11.9728	1.22462	5.54289	7.87459	13.7306	11.4566	12.7886	14.3048	9.71962	13.0283		FLT3	-1.81531	3.36649	18.0025	2.20617e-05	0.000163072		FLT3	-0.578373	3.36649	2.07944	0.149295	0.676411		FLT3	-0.0123087	3.36649	0.00083655	0.976926	0.997824		FLT3	-1.49162	3.36649
FMO2	11.5684	8.07992	10.1357	9.67628	12.2914	9.54352	1.85566	2.90083	4.64376	8.55563	7.23686	9.25256	4.65978	15.1195	18.8143	0.918466	1.02106	0.926422	5.64273	2.7943	7.21409	12.2012	5.99977	8.8029		FMO2	-1.68149	2.92878	15.415	8.62999e-05	0.00052995		FMO2	-0.258794	2.92878	0.433842	0.51011	0.85204		FMO2	0.286215	2.92878	0.495048	0.481684	0.918641		FMO2	-3.33982	2.92878
GPM6B	46.8424	37.7063	49.9369	46.1822	35.2881	39.2345	63.0925	25.693	33.4351	34.2225	43.2603	28.5801	99.4086	45.3585	39.3391	42.8617	37.6333	28.9507	34.6087	38.8408	28.8564	39.1278	50.638	21.8312		GPM6B	-0.136305	5.38067	0.164564	0.684989	0.782647		GPM6B	-0.341208	5.38067	1.02553	0.311211	0.759213		GPM6B	0.611266	5.38067	3.19505	0.0738615	0.624259		GPM6B	-0.303314	5.38067
GPR61	6.44795	9.96524	5.68589	6.59746	6.34393	8.83659	2.22679	1.03601	2.32188	0.73334	5.78948	4.9347	10.8728	6.5737	11.9728	0.61231	2.04212	3.47408	3.76182	3.07373	5.24661	10.0975	7.7997	7.57049		GPR61	-1.96269	2.54517	16.3599	5.23825e-05	0.000343695		GPR61	-0.894028	2.54517	4.03302	0.044618	0.521169		GPR61	0.426505	2.54517	0.898428	0.343204	0.862077		GPR61	-1.69841	2.54517
GRIK1	46.2735	60.8687	42.2734	51.0204	42.8215	55.1403	11.3195	20.9274	32.2741	24.2002	21.7106	38.8608	20.1924	30.239	38.3128	11.0216	11.8151	16.5598	28.966	20.3984	19.019	27.7681	36.3586	30.458		GRIK1	-1.21652	4.95418	15.8594	6.82271e-05	0.000431629		GRIK1	-0.817024	4.95418	7.37694	0.00660655	0.220423		GRIK1	-0.749648	4.95418	5.90524	0.015096	0.351288		GRIK1	-1.90346	4.95418
GSTA1	9.48228	9.96524	9.14687	11.8754	12.2914	5.65542	1.85566	6.42326	6.50126	12.2223	8.52341	5.14031	9.31955	16.1056	18.4723	8.26619	3.64664	4.40051	7.71173	8.94177	4.59079	10.5182	16.4394	12.148		GSTA1	-0.963235	3.24053	5.27482	0.0216361	0.05607		GSTA1	-0.15024	3.24053	0.139173	0.709104	0.922328		GSTA1	0.563539	3.24053	1.84009	0.17494	0.776192		GSTA1	-0.864711	3.24053
GSX2	44.946	48.7489	45.2399	38.7051	51.5444	54.0799	10.7628	18.0266	36.4535	21.7557	39.2398	46.4684	44.7338	45.0298	58.4955	18.9816	20.1294	30.1087	38.7467	49.7386	36.3984	50.4875	48.8381	58.4512		GSX2	-1.09783	5.3261	12.5068	0.00040548	0.00204438		GSX2	-0.365974	5.3261	1.45649	0.227489	0.718308		GSX2	0.0361494	5.3261	0.0137985	0.90649	0.99252		GSX2	-0.992804	5.3261
HAAO	10.4305	12.1199	14.3383	14.0746	11.8949	11.3108	8.53604	8.70248	9.7519	9.28897	15.5994	8.2245	9.0089	10.1892	14.7094	13.1647	8.0226	6.48496	5.07845	8.66234	7.21409	12.2012	10.1996	11.0917		HAAO	-0.446359	3.4274	2.34467	0.125712	0.225267		HAAO	-0.131082	3.4274	0.211696	0.645441	0.899437		HAAO	-0.136095	3.4274	0.189011	0.663741	0.955723		HAAO	-0.471453	3.4274
HHATL	100.702	93.4578	77.6248	127.991	150.272	137.851	23.7525	50.35	44.3479	74.8007	50.8188	61.0669	89.157	67.7091	128.622	24.1863	17.5039	40.8784	28.4017	29.899	29.8401	88.7739	87.1166	114.438		HHATL	-1.20068	6.17939	18.2931	1.89389e-05	0.000143817		HHATL	-0.54447	6.17939	3.89708	0.0483701	0.532525		HHATL	-0.544144	6.17939	3.87806	0.048921	0.555691		HHATL	-1.70823	6.17939
HNF4A	25.6021	26.3944	20.2714	28.1492	32.9091	27.9236	2.41236	5.18005	3.9472	10.2668	15.5994	19.7388	26.716	23.0079	30.1029	2.7554	1.75039	3.82149	8.46409	9.78006	6.88618	18.5121	22.4391	16.5494		HNF4A	-2.65211	4.02267	83.8347	5.37913e-20	4.97953e-18		HNF4A	-0.655042	4.02267	7.0733	0.00782408	0.241978		HNF4A	-0.156987	4.02267	0.39344	0.530497	0.93103		HNF4A	-3.07586	4.02267
HRH2	9.29263	5.38661	7.41638	6.59746	6.34393	9.54352	8.7216	11.6033	3.71501	13.2001	7.71931	9.25256	5.90238	5.91633	7.86781	9.79697	8.31433	7.06397	7.52364	6.70633	8.52575	5.04875	7.6797	5.4578		HRH2	0.116227	3.03414	0.121286	0.727644	0.8148		HRH2	0.416987	3.03414	1.60528	0.205157	0.710672		HRH2	-0.204528	3.03414	0.292727	0.588478	0.939779		HRH2	0.148577	3.03414
IQSEC3	62.0141	57.9061	57.8478	54.0992	61.0603	63.27	20.969	28.8011	16.7175	45.2226	51.1404	46.4684	41.006	65.4083	48.5752	19.9001	19.546	21.1919	41.9443	35.4876	38.3659	57.2192	70.1973	64.6133		IQSEC3	-1.41522	5.51296	57.1513	4.03539e-14	1.79456e-12		IQSEC3	-0.314327	5.51296	3.1585	0.0755324	0.594728		IQSEC3	-0.206324	5.51296	1.23041	0.267328	0.837297		IQSEC3	-1.54818	5.51296
KCNJ13	194.007	192.033	193.815	259.94	202.609	176.025	29.6906	18.0266	33.6673	142.512	187.676	142.695	151.598	249.143	302.056	34.9017	38.3626	54.5431	160.253	175.762	145.594	233.084	213.112	193.84		KCNJ13	-2.8331	7.27824	124.215	7.55955e-29	2.01707e-26		KCNJ13	-0.293221	7.27824	1.59214	0.20702	0.711037		KCNJ13	0.138672	7.27824	0.352793	0.552536	0.931366		KCNJ13	-2.17123	7.27824
KCNQ4	25.9814	36.629	29.6655	29.0288	40.046	51.9591	8.53604	7.25206	13.0025	18.3335	28.6258	33.1036	24.5415	19.0637	40.0232	8.57235	7.87674	13.0857	16.1758	13.9715	18.6911	23.9816	28.7989	40.3173		KCNQ4	-1.68136	4.60063	28.4305	9.71209e-08	1.3134e-06		KCNQ4	-0.197037	4.60063	0.443897	0.505247	0.850601		KCNQ4	-0.539393	4.60063	3.16097	0.0754185	0.626936		KCNQ4	-1.61808	4.60063
KIF21B	59.928	58.4448	64.5225	74.7712	63.8358	88.0124	13.7319	23.8282	25.3085	45.956	56.2867	63.7399	67.7221	64.0935	52.3381	11.6339	15.3159	21.5393	28.0255	25.7076	33.1192	54.2741	51.718	45.7751		KIF21B	-1.54711	5.53427	48.9538	2.6207e-12	8.45081e-11		KIF21B	-0.137898	5.53427	0.436891	0.508627	0.851938		KIF21B	-0.299808	5.53427	1.96799	0.160661	0.764679		KIF21B	-1.87541	5.53427
KY	9.10299	10.5039	8.65244	13.1949	14.2738	10.2504	0.556698	0.414404	0.464376	5.37783	7.55849	8.63572	8.3876	9.86055	4.10495	0.61231	0.291731	1.27383	4.51418	6.70633	5.90244	10.5182	5.0398	6.16203		KY	-4.20903	2.68438	76.5067	2.19472e-18	1.67785e-16		KY	-0.375268	2.68438	1.36862	0.24205	0.725691		KY	-0.741988	2.68438	4.65097	0.031036	0.475198		KY	-3.53683	2.68438
LDB2	0.568937	0.538661	0.494425	1.75932	0.396495	0.353464	0.185566	0	0	1.46668	1.76901	0.82245	1.55326	0.65737	0.342079	0	0.291731	0.115803	0.940454	0.558861	0.655827	0.841459	1.31995	0.176058		LDB2	-2.54674	0.134364	5.02554	0.0249762	0.0628701		LDB2	1.30617	0.134364	3.43265	0.0639195	0.581428		LDB2	0.116564	0.134364	0.0190084	0.890342	0.99073		LDB2	-1.59662	0.134364
LECT1	33.7569	47.4022	34.6098	35.6263	35.6846	28.984	15.402	18.2338	29.9523	24.6891	37.6317	31.8699	36.0356	31.5537	53.3643	11.9401	14.8783	29.6455	24.6399	26.5459	29.5122	45.8595	41.9984	42.43		LECT1	-0.866957	5.00379	9.18663	0.0024379	0.00936879		LECT1	-0.290043	5.00379	1.07015	0.300912	0.753511		LECT1	0.270723	5.00379	0.874137	0.349812	0.863784		LECT1	-1.00168	5.00379
LPL	11.3787	10.2346	6.92195	16.7136	15.8598	21.5613	11.134	10.3601	13.4669	5.86672	9.00587	8.43011	11.4941	10.5179	10.9465	14.0831	16.4828	18.181	9.40454	12.0155	16.7236	20.195	12.7195	11.6198		LPL	0.278546	3.70542	1.10131	0.293979	0.428224		LPL	-0.283134	3.70542	1.06256	0.302631	0.754261		LPL	-0.719819	3.70542	6.74405	0.00940607	0.307687		LPL	0.777561	3.70542
LRAT	474.304	509.574	444.241	550.668	525.356	530.902	35.6287	47.0348	47.5985	335.625	391.112	443.712	366.258	634.033	616.084	32.1463	37.6333	51.6481	369.41	282.225	327.258	546.948	476.141	517.258		LRAT	-3.45587	8.48383	242.558	1.08896e-54	1.85233e-51		LRAT	-0.286731	8.48383	2.09404	0.147875	0.675265		LRAT	0.00826548	8.48383	0.00173229	0.966801	0.996089		LRAT	-3.54043	8.48383
LRP2	17.0681	19.6611	12.8551	10.1161	7.53341	15.1989	3.15462	1.45041	5.10814	17.1113	13.348	12.9536	13.0474	12.8187	8.89405	2.7554	3.20904	4.51631	6.95936	6.70633	8.85366	13.0426	10.5596	14.2607		LRP2	-2.36075	3.37752	53.1881	3.03083e-13	1.17169e-11		LRP2	-0.196679	3.37752	0.512968	0.473857	0.835622		LRP2	0.0728977	3.37752	0.0533932	0.817261	0.983262		LRP2	-2.17698	3.37752
MFRP	478.665	544.856	460.804	398.047	441.696	519.945	259.607	201.4	275.143	250.069	448.042	433.225	526.555	610.368	542.537	245.536	232.801	333.512	355.492	342.302	410.22	491.412	503.98	511.977		MFRP	-1.01163	8.6773	25.6758	4.03856e-07	4.67716e-06		MFRP	-0.390637	8.6773	3.91218	0.0479373	0.52992		MFRP	0.304251	8.6773	2.35698	0.124724	0.72112		MFRP	-0.868942	8.6773
MTSS1	77.565	73.5273	77.6248	131.509	94.3659	106.039	51.5874	60.9173	82.4267	61.3561	66.9007	60.4501	101.272	95.6473	65.3371	44.0864	34.5701	67.2814	56.6154	60.0775	64.5989	111.493	119.755	135.565		MTSS1	-0.233242	6.31182	1.14369	0.284874	0.417689		MTSS1	-0.276781	6.31182	1.61121	0.204322	0.709301		MTSS1	-0.337511	6.31182	2.35806	0.124637	0.72112		MTSS1	-0.640755	6.31182
MYO7A	137.493	166.985	115.696	140.306	138.377	218.794	36.7421	27.765	70.1208	72.1117	87.968	158.322	154.394	147.251	119.386	32.7586	33.1115	74.3454	85.2052	58.9598	104.604	135.896	134.515	180.635		MYO7A	-1.64341	6.77896	21.9463	2.8039e-06	2.67008e-05		MYO7A	-0.399574	6.77896	1.37698	0.240617	0.724405		MYO7A	-0.241211	6.77896	0.499485	0.479726	0.918622		MYO7A	-1.57476	6.77896
NCCRP1	543.714	580.408	518.405	381.333	543.992	586.043	183.339	379.594	278.858	469.582	392.077	511.769	342.028	301.733	433.756	258.089	363.351	232.3	389.536	394.276	271.84	365.193	393.825	408.102		NCCRP1	-0.964593	8.6336	16.724	4.32308e-05	0.00029123		NCCRP1	-0.258281	8.6336	1.22323	0.268728	0.741163		NCCRP1	-0.488658	8.6336	4.32032	0.0376598	0.500953		NCCRP1	-0.943545	8.6336
NETO1	4.55149	6.46394	6.42753	5.7178	5.15444	3.8881	3.52575	2.07202	4.17938	2.44447	4.66375	4.31786	4.65978	1.64342	5.13118	4.28617	3.50077	2.43186	3.00945	1.67658	3.27913	3.36584	2.6399	3.3451		NETO1	-0.820781	2.07752	5.12753	0.0235493	0.0600109		NETO1	-0.561788	2.07752	2.55836	0.109712	0.647593		NETO1	-0.353604	2.07752	0.714419	0.397981	0.888015		NETO1	-0.81733	2.07752
NMRK2	16.4992	19.3918	18.0465	17.5932	26.9617	24.0355	8.35047	30.4587	9.7519	22.4891	11.7398	10.8975	10.2515	12.1613	19.1564	16.2262	16.6287	7.52718	9.02836	9.2212	7.54201	10.5182	12.4795	20.2467		NMRK2	-0.149994	3.96618	0.134464	0.713848	0.804942		NMRK2	-0.26306	3.96618	0.411285	0.521318	0.85707		NMRK2	-0.725943	3.96618	2.95068	0.0858412	0.65069		NMRK2	-0.42889	3.96618
NPFFR1	7.58582	8.61858	7.9108	7.47712	6.34393	8.48313	1.29896	0.207202	2.55407	0.977786	5.78948	6.5796	6.83434	8.54581	10.9465	0	0.145865	2.54766	3.00945	5.58861	6.55827	7.1524	6.23976	11.0917		NPFFR1	-2.56532	2.52898	15.2591	9.37255e-05	0.000570912		NPFFR1	-0.830903	2.52898	1.97246	0.160187	0.681382		NPFFR1	0.235394	2.52898	0.15349	0.695222	0.962871		NPFFR1	-2.90928	2.52898
OC90	1291.49	2015.13	1635.06	2210.59	2262.01	2526.56	1253.68	1222.91	1473.7	1861.22	1525.69	1126.14	1996.56	1482.37	2359.66	620.883	621.97	666.677	610.355	749.153	457.111	1565.96	1551.3	1368.67		OC90	-0.322925	10.4875	2.3604	0.12445	0.223508		OC90	-0.130825	10.4875	0.388202	0.533246	0.862123		OC90	-0.261614	10.4875	1.54948	0.213212	0.806533		OC90	-1.37146	10.4875
PKNOX2	28.8261	32.589	28.9239	29.9085	34.0986	31.1048	16.7009	6.63046	12.7703	23.4669	28.465	35.3653	56.5386	35.8266	32.8396	12.5524	11.2316	14.5912	29.5303	32.6933	28.5285	40.8108	34.1987	36.0919		PKNOX2	-1.31381	4.82334	27.5257	1.55022e-07	1.99956e-06		PKNOX2	-0.0450887	4.82334	0.0367059	0.848065	0.961018		PKNOX2	0.398401	4.82334	2.68014	0.101607	0.685291		PKNOX2	-1.22557	4.82334
PLIN4	24.4643	40.6689	21.2603	30.3483	32.5126	68.2185	3.89689	2.07202	4.87595	17.6002	15.7603	28.5801	27.3374	31.5537	30.7871	2.44924	2.91731	4.86372	15.6115	13.1332	21.9702	36.1827	35.9986	53.1695		PLIN4	-2.98709	4.56396	60.89	6.03538e-15	3.05314e-13		PLIN4	-0.477245	4.56396	2.0564	0.151568	0.678083		PLIN4	-0.552718	4.56396	2.72874	0.098557	0.680043		PLIN4	-3.00588	4.56396
PMEL	13956	18152.9	14289.6	10231.8	13484.4	17192.8	13513.3	9819.71	12211.9	11676	14003.6	14766.7	13403.4	12165.6	16865.9	11195.5	12267.6	14938.2	11638.1	13158.9	12788.6	16118.6	14881.7	15411.6		PMEL	-0.38442	13.739	4.0672	0.0437238	0.0990005		PMEL	-0.19805	13.739	1.08192	0.298269	0.752972		PMEL	0.0527961	13.739	0.0769103	0.781529	0.977829		PMEL	-0.272877	13.739
PRSS33	433.719	422.849	439.05	489.532	586.417	565.542	420.493	383.945	375.912	540.96	452.223	399.505	535.874	533.127	680.737	301.257	302.671	310.12	393.862	383.658	340.046	389.596	475.901	569.9		PRSS33	-0.134287	8.80497	0.706203	0.400707	0.535412		PRSS33	0.103755	8.80497	0.422592	0.515646	0.85498		PRSS33	0.0916791	8.80497	0.327315	0.567244	0.93584		PRSS33	-0.503105	8.80497
PTGDS	7290.54	7333.07	8236.63	6980.99	8902.12	7230.8	5811.19	9951.49	6615.73	8229.78	7867.59	5109.06	6311.2	7319.81	6508.39	5772.56	6147.65	5349.74	5253	5736.42	4602.92	6225.53	6469.31	6583.86		PTGDS	-0.0307339	12.7193	0.0253579	0.873478	0.918712		PTGDS	-0.108338	12.7193	0.31502	0.574616	0.878486		PTGDS	-0.198745	12.7193	1.05878	0.303494	0.848381		PTGDS	-0.40458	12.7193
PTPRT	2.27575	0.538661	0.247213	0.879661	1.18949	1.06039	0.92783	0	0.464376	0.244447	2.89474	1.85051	0	0.986055	0.342079	0.61231	0.437596	3.01087	0.564273	1.11772	0.655827	0.42073	0.719972	2.46481		PTPRT	-1.1214	0.638792	1.31202	0.252029	0.380012		PTPRT	0.667683	0.638792	0.562134	0.453402	0.824184		PTPRT	-1.20326	0.638792	1.15842	0.281793	0.837718		PTPRT	0.41217	0.638792
RD3	2.84468	6.73327	3.9554	3.95848	8.3264	13.7851	0	0	0.696564	0.73334	1.60819	2.67296	3.10652	0.328685	3.76287	0	0	0.463211	0.564273	2.7943	0.327913	4.2073	4.91981	5.28174		RD3	-4.22757	1.66178	22.8226	1.77668e-06	1.78034e-05		RD3	-1.3927	1.66178	4.09004	0.0431367	0.512304		RD3	-1.85433	1.66178	7.06448	0.00786273	0.289962		RD3	-4.31189	1.66178
RDH5	858.525	880.442	976.737	822.044	983.309	862.098	734.099	1476.52	996.319	1093.41	958.642	632.875	710.771	1147.77	1259.53	1014.9	811.158	980.618	704.4	819.848	676.157	1139.34	1141.28	1154.24		RDH5	0.239836	9.89467	1.07208	0.300476	0.434848		RDH5	-0.0164859	9.89467	0.00506905	0.943241	0.988561		RDH5	0.225058	9.89467	0.94045	0.332162	0.860532		RDH5	0.0474081	9.89467
RGR	394.083	402.111	447.455	433.673	496.412	493.789	350.905	351.622	385.2	460.293	507.866	301.839	511.643	594.262	709.814	362.794	324.259	366.979	370.539	440.662	374.805	646.661	695.253	633.28		RGR	-0.19327	8.84864	1.26533	0.260645	0.389894		RGR	0.0306659	8.84864	0.031952	0.858133	0.964748		RGR	0.350253	8.84864	4.12694	0.0422057	0.523199		RGR	-0.238769	8.84864
RLBP1	507.491	575.29	570.567	733.198	558.266	554.938	1240.51	980.479	1153.28	445.871	713.715	425.618	793.715	837.16	832.62	811.311	739.83	1060.87	397.436	581.774	454.16	810.325	752.491	805.993		RLBP1	1.02934	9.49769	26.6037	2.49761e-07	3.01842e-06		RLBP1	-0.0598464	9.49769	0.0914456	0.762347	0.935457		RLBP1	0.416301	9.49769	4.3914	0.0361207	0.492712		RLBP1	0.660258	9.49769
RNASE1	197.611	182.606	203.456	204.081	226.399	188.75	184.824	194.148	125.614	302.625	271.784	129.33	274.616	374.043	307.529	128.585	129.529	169.651	134.673	179.115	105.26	213.731	239.391	238.382		RNASE1	-0.209601	7.67771	0.729358	0.393091	0.52809		RNASE1	0.269522	7.67771	1.21014	0.271304	0.743115		RNASE1	0.626849	7.67771	6.44349	0.0111359	0.320013		RNASE1	-0.446741	7.67771
ROBO2	26.74	29.8957	15.3272	19.7924	21.0143	28.6305	5.56698	9.73849	13.2347	14.9112	16.2427	17.0658	13.358	19.0637	13.6832	6.73541	3.7925	5.55853	9.40454	12.2949	11.1491	15.9877	13.3195	20.2467		ROBO2	-1.34613	3.9394	20.6996	5.37267e-06	4.72295e-05		ROBO2	-0.575736	3.9394	4.12981	0.042134	0.508378		ROBO2	-0.595703	3.9394	3.89442	0.0484467	0.554214		ROBO2	-2.19325	3.9394
RORC	29.5847	30.165	24.7213	28.589	39.2531	28.6305	1.85566	1.45041	3.71501	14.9112	16.5644	29.197	13.0474	17.4203	29.0767	0	2.33385	2.66346	13.7306	14.2509	15.4119	12.2012	21.8391	25.0002		RORC	-3.59745	4.12529	81.4314	1.81456e-19	1.56282e-17		RORC	-0.476675	4.12529	2.11778	0.145597	0.673221		RORC	-0.698914	4.12529	4.25069	0.0392344	0.510134		RORC	-3.84778	4.12529
RPE65	64.1002	59.7914	90.2326	127.111	77.7131	62.2096	144.185	74.1783	101.002	43.0226	90.8627	48.1133	120.533	135.418	100.913	91.8466	68.265	136.763	45.518	42.7528	43.9404	105.182	73.0772	75.881		RPE65	0.577415	6.40329	3.56841	0.0588888	0.12533		RPE65	-0.230261	6.40329	0.565145	0.452195	0.82356		RPE65	0.42085	6.40329	1.8719	0.171258	0.770837		RPE65	0.47317	6.40329
SEPP1	249.763	225.968	243.504	331.632	283.891	223.742	103.175	124.528	138.616	190.424	198.772	172.098	204.098	280.039	313.002	113.89	118.589	113.718	147.651	171.85	132.805	211.627	225.111	181.868		SEPP1	-0.974682	7.6145	29.7046	5.0315e-08	7.13215e-07		SEPP1	-0.357747	7.6145	4.11258	0.0425654	0.508989		SEPP1	-0.0735549	7.6145	0.171842	0.67848	0.957362		SEPP1	-1.05473	7.6145
SERPINE3	6695.63	8158.57	6923.19	5644.35	5954.17	5715.15	3837.69	3862.86	3888.45	5631.07	5591.84	6110.6	5584.28	5716.82	7400.87	4952.37	4192.47	4502.3	6064.24	5509.53	5418.44	6269.71	7549.03	6781.58		SERPINE3	-0.910039	12.489	39.9574	2.59564e-10	5.95641e-09		SERPINE3	-0.329236	12.489	5.30693	0.0212407	0.398422		SERPINE3	0.111252	12.489	0.606014	0.436293	0.902565		SERPINE3	-0.674301	12.489
SERPINF1	12413.1	13379.3	12959.9	11056.5	12924.2	11901.5	10074.6	10796.7	11583.6	10563.5	12877.1	10416.1	11262.4	11718.6	13041.1	8548.47	8694.02	9001.12	8670.24	8632.44	7788.93	13476	13461.2	11360.1		SERPINF1	-0.255846	13.4394	3.49575	0.0615267	0.129867		SERPINF1	-0.194799	13.4394	2.02777	0.154447	0.679167		SERPINF1	0.00559955	13.4394	0.00167529	0.967351	0.996089		SERPINF1	-0.562284	13.4394
SFRP5	1741.14	1732.07	1689.45	1625.61	1553.87	1323.37	1129.91	755.665	964.045	1281.63	1840.57	1518.65	2128.59	2036.2	1800.7	1200.74	1063.65	1367.05	1649.75	1607.28	1630.39	2080.93	2343.15	2057.41		SFRP5	-0.857235	10.6337	26.4504	2.70391e-07	3.24756e-06		SFRP5	-0.153486	10.6337	0.861536	0.353309	0.778344		SFRP5	0.405968	10.6337	5.98581	0.0144214	0.349183		SFRP5	-0.507462	10.6337
SLC13A4	4.93078	5.38661	7.16917	5.27797	7.13692	7.06927	7.05151	3.52243	5.10814	3.6667	8.20177	4.11225	7.45564	3.28685	9.23613	4.28617	3.20904	4.40051	5.26654	4.75032	4.59079	7.57313	6.71974	6.51414		SLC13A4	-0.140909	2.59942	0.157432	0.691532	0.787532		SLC13A4	-0.0861234	2.59942	0.0598427	0.806745	0.949384		SLC13A4	0.0263999	2.59942	0.00474446	0.945085	0.996089		SLC13A4	-0.553284	2.59942
SLC16A8	150.958	149.479	166.869	160.098	176.837	153.05	110.597	79.9799	101.002	136.89	145.22	147.219	207.826	188.994	204.905	110.522	97.1464	142.437	135.802	172.967	164.285	165.347	185.753	179.403		SLC16A8	-0.679635	7.24513	17.6036	2.72067e-05	0.000195578		SLC16A8	-0.121681	7.24513	0.578885	0.44675	0.821542		SLC16A8	0.296656	7.24513	3.33488	0.0678252	0.602065		SLC16A8	-0.412977	7.24513
SLC22A8	403.566	475.638	459.074	362.86	344.158	338.618	184.082	262.939	286.984	262.536	413.948	268.53	327.427	386.862	496.698	152.465	166.87	264.609	230.599	264.341	221.342	427.04	437.863	472.892		SLC22A8	-0.866773	8.3664	15.5621	7.98396e-05	0.000496099		SLC22A8	-0.500797	8.3664	5.26111	0.0218071	0.403743		SLC22A8	0.211681	8.3664	0.932778	0.334142	0.860532		SLC22A8	-1.19291	8.3664
SLC24A3	0.758582	0.538661	0.494425	0.879661	1.58598	2.82771	3.34019	0.414404	0.696564	0.73334	1.12573	2.67296	2.79587	0.328685	0	1.53078	1.16692	1.04223	0.376182	0.838291	0.327913	1.26219	0.959963	0.88029		SLC24A3	1.2835	0.674465	2.52366	0.11215	0.206906		SLC24A3	1.28251	0.674465	2.5152	0.112753	0.647801		SLC24A3	-0.737281	0.674465	0.794723	0.372676	0.875433		SLC24A3	0.970605	0.674465
SLC35D3	9.48228	7.0026	4.94425	11.8754	6.34393	5.65542	16.7009	5.59445	11.8416	6.8445	14.9562	9.45817	14.29	14.4621	7.18365	20.5124	12.5444	16.3282	8.84027	12.5744	18.3631	23.1401	13.1995	10.7395		SLC35D3	0.663107	3.611	2.50202	0.1137	0.208888		SLC35D3	0.545447	3.611	1.69279	0.193233	0.701712		SLC35D3	0.604325	3.611	1.87557	0.170838	0.770837		SLC35D3	1.18163	3.611
SLC39A12	429.547	439.278	452.894	607.406	509.1	477.529	205.422	174.257	249.37	305.314	387.252	316.232	508.226	539.043	626.346	175.427	161.035	227.205	288.719	330.287	277.743	476.687	495.941	446.835		SLC39A12	-1.07157	8.56819	39.4628	3.34368e-10	7.48113e-09		SLC39A12	-0.388948	8.56819	5.34211	0.0208162	0.397434		SLC39A12	0.0706086	8.56819	0.175608	0.675175	0.957143		SLC39A12	-1.22722	8.56819
SLC6A13	153.803	157.828	169.093	120.074	169.7	160.826	51.5874	59.4669	81.498	112.69	156.638	100.339	175.518	152.181	166.934	64.2926	62.5763	77.9353	108.717	116.522	88.8645	177.127	155.994	165.318		SLC6A13	-1.32234	6.97121	46.2638	1.03358e-11	3.00533e-10		SLC6A13	-0.376328	6.97121	3.95832	0.0466401	0.527876		SLC6A13	0.133211	6.97121	0.482777	0.487167	0.919596		SLC6A13	-1.22688	6.97121
SLC6A20	227.006	267.176	294.925	350.545	252.568	241.769	616.265	319.712	460.893	204.602	405.264	250.642	401.051	452.928	356.788	496.278	472.167	644.674	365.272	464.693	403.661	545.686	457.182	442.962		SLC6A20	0.824379	8.61478	11.5843	0.000665111	0.0031355		SLC6A20	0.126502	8.61478	0.275446	0.599702	0.885102		SLC6A20	0.519768	8.61478	4.59232	0.0321154	0.479558		SLC6A20	1.03224	8.61478
SMOC2	572.73	814.456	554.251	942.557	900.838	1192.23	703.295	255.065	643.857	276.958	713.715	610.258	1578.73	637.649	1113.47	549.855	530.804	790.817	512.548	672.03	564.667	1371.16	1310.23	929.586		SMOC2	-0.276916	9.60935	0.639812	0.423779	0.557339		SMOC2	-0.277741	9.60935	0.643729	0.422364	0.811568		SMOC2	0.133437	9.60935	0.148796	0.699689	0.962871		SMOC2	-0.0525969	9.60935
SMPD3	87.4266	124.7	74.9054	72.1322	59.4743	85.5382	20.7834	24.8642	50.1526	62.0894	68.6697	114.937	41.3167	72.6394	59.8638	35.2079	41.1341	63.2283	79.3743	47.5032	109.523	64.3716	70.4373	88.5571		SMPD3	-1.5855	6.0845	21.6037	3.3521e-06	3.13508e-05		SMPD3	-0.223364	6.0845	0.457851	0.49863	0.848468		SMPD3	-0.32215	6.0845	0.916062	0.338511	0.860532		SMPD3	-1.0327	6.0845
SOX10	49.8768	33.6663	34.6098	35.6263	61.0603	50.1918	29.505	51.1789	28.0947	50.356	45.0293	41.9449	36.0356	43.0577	38.6549	36.4325	31.0693	37.7517	29.7184	31.2962	25.9052	26.9267	33.3587	41.0215		SOX10	-0.124548	5.27999	0.289852	0.590315	0.70719		SOX10	0.209704	5.27999	0.834891	0.360862	0.783253		SOX10	-0.322119	5.27999	1.82294	0.176964	0.77889		SOX10	-0.173727	5.27999
ST6GALNAC2	57.6522	61.6767	62.2976	107.319	78.5061	84.4778	65.6904	27.1434	40.4007	44.7337	67.2223	44.0011	144.453	161.056	129.99	31.2278	28.5896	43.0786	40.2514	52.5329	45.252	108.127	115.795	110.917		ST6GALNAC2	-0.442924	6.19203	3.35942	0.0668215	0.138847		ST6GALNAC2	-0.214981	6.19203	0.800635	0.370904	0.789138		ST6GALNAC2	0.689411	6.19203	8.27702	0.00401499	0.224643		ST6GALNAC2	-0.811606	6.19203
TF	779.822	1145.73	749.301	1260.99	1196.23	1416.33	547.42	323.856	733.482	439.271	656.946	753.159	1175.2	903.555	1398.42	480.97	529.492	764.993	590.793	718.695	763.382	1068.65	1362.91	1394.03		TF	-0.737087	9.78394	7.87753	0.00500528	0.0169359		TF	-0.532032	9.78394	4.12779	0.0421844	0.508378		TF	-0.1558	9.78394	0.355774	0.550863	0.931205		TF	-0.590461	9.78394
TRIL	5.12043	5.38661	4.94425	8.35678	1.58598	4.59503	2.04123	4.14404	10.9128	6.11117	6.7544	9.04695	9.94086	5.58764	5.47326	3.36771	7.00154	9.03262	9.40454	11.4566	9.8374	13.0426	5.27979	5.4578		TRIL	0.128645	2.85621	0.0652362	0.798404	0.864471		TRIL	0.503375	2.85621	1.02797	0.310636	0.758353		TRIL	0.546326	2.85621	1.04873	0.3058	0.849796		TRIL	0.362962	2.85621
TRIM63	6.44795	3.23197	5.43868	4.83814	5.94743	3.8881	1.29896	1.03601	2.08969	5.86672	4.66375	6.5796	3.10652	6.90238	1.71039	1.53078	1.89625	1.62124	1.50473	1.11772	2.29539	1.68292	3.11988	4.40145		TRIM63	-1.79393	1.93461	16.0918	6.03462e-05	0.000388087		TRIM63	0.148342	1.93461	0.155907	0.692953	0.915683		TRIM63	-0.313232	1.93461	0.494668	0.481852	0.918641		TRIM63	-1.57196	1.93461
TRPM1	958.658	939.426	1016.54	1047.68	868.325	870.581	510.307	460.195	431.87	952.853	1072.18	882.9	1050.31	1293.7	994.765	564.55	477.709	547.4	818.76	860.366	767.645	1105.68	1049.84	1078.18		TRPM1	-1.05513	9.74729	52.2136	4.97796e-13	1.86099e-11		TRPM1	-0.00313314	9.74729	0.000473527	0.982639	0.998126		TRPM1	0.261111	9.74729	3.25487	0.0712115	0.61605		TRPM1	-0.87512	9.74729
TTR	1723.69	1208.49	1822.7	3050.67	2643.44	1436.48	3265.59	3265.29	2015.86	3398.3	2554.77	1099.2	4261.52	5800.96	3483.39	2066.55	1453.7	1464.44	1394.69	1724.92	1375.6	2890.41	2826.49	1854.59		TTR	0.845938	11.2409	6.72903	0.00948562	0.0285956		TTR	0.568595	11.2409	3.06307	0.0800904	0.603138		TTR	0.925835	11.2409	8.03685	0.00458353	0.234484		TTR	0.0678896	11.2409
TTYH1	29.3951	33.9357	24.7213	36.0661	35.2881	34.286	51.2162	85.5744	85.6774	30.5558	27.9825	24.4679	33.861	25.3087	37.6287	71.9465	61.9928	95.8847	21.8185	25.4282	22.2981	33.6584	36.2386	40.1412		TTYH1	1.33555	5.41267	38.3854	5.80647e-10	1.23653e-08		TTYH1	-0.0852368	5.41267	0.149003	0.69949	0.917908		TTYH1	-0.12574	5.41267	0.298533	0.584803	0.936756		TTYH1	1.38836	5.41267
TULP1	0.189646	1.07732	1.73049	2.19915	0.792991	1.76732	0.92783	0.621606	0.232188	0.73334	1.92983	0.616837	0.310652	1.97211	1.02624	0.61231	1.16692	1.04223	0.564273	0.838291	0.655827	0.841459	1.91993	0.528174		TULP1	-0.619643	0.548206	0.661855	0.415906	0.549754		TULP1	0.24941	0.548206	0.130516	0.717898	0.924409		TULP1	-0.517461	0.548206	0.466476	0.494613	0.921507		TULP1	0.0447331	0.548206
TYRP1	10131.8	10606	10177.7	12081.7	11285.8	11081.1	5515.21	4767.71	7465.54	6181.08	7594.36	9355.16	9679.91	10081.1	11433.3	6096.78	6932.4	6505.69	8344.28	7893.63	7744	10254.9	10286.8	9736.88		TYRP1	-0.800664	13.1035	23.2752	1.40398e-06	1.43974e-05		TYRP1	-0.418502	13.1035	6.41881	0.0112918	0.294931		TYRP1	-0.143162	13.1035	0.753111	0.385493	0.882479		TYRP1	-0.662236	13.1035
UGT3A2	10.2409	7.27193	9.8885	14.9542	9.91239	9.54352	10.5773	5.59445	7.6622	5.86672	12.8655	7.60766	13.9793	11.1753	7.52573	14.6955	15.7535	14.3595	15.7996	14.2509	8.52575	17.6706	14.9994	14.4368		UGT3A2	-0.202045	3.57878	0.416021	0.518929	0.645483		UGT3A2	-0.0386962	3.57878	0.0156735	0.90037	0.977495		UGT3A2	-0.0583151	3.57878	0.0315136	0.859099	0.987558		UGT3A2	0.699976	3.57878
WFIKKN2	2776.03	4478.97	2651.6	4174.87	4645.74	5598.86	837.831	1378.31	2763.27	1304.37	2030.34	2710.38	2776.92	2151.24	4267.78	979.084	1085.53	1508.91	1659.15	1764.04	1437.9	3104.56	3697.42	3655.84		WFIKKN2	-0.992474	11.3681	8.87618	0.00288916	0.0108129		WFIKKN2	-0.712544	11.3681	4.61849	0.031629	0.468854		WFIKKN2	-0.648976	11.3681	3.83724	0.050126	0.560224		WFIKKN2	-1.4708	11.3681
[truncated: 15 more columns]
