# Supplementary material for: An in vitro model of chronic wounding and its implication for age-related macular degeneration
Source: PLoS One. 2020 Jul 23;15(7):e0236298. doi: 10.1371/journal.pone.0236298 (PMC7377501; doi:10.1371/journal.pone.0236298)
Supplement: S6 Table — Genes are categorized as Early AMD, GA, or CNV and whether the expression was upregulated or downregulated in the original AMD eye profiles by Newman et al. (XLSX) [file pone.0236298.s011.xlsx]

## Sheet: Sheet1
		Normalized RPM																										5H_acute vs 24H_unwounded							24H_acute vs 24H_unwounded							8D_acute vs 8D_unwounded							5H_chronic vs 24H_unwounded
Gene	Category	24H_unwounded-1	24H_unwounded-2	24H_unwounded-3	8D_unwounded-1	8D_unwounded-2	8D_unwounded-3	5H_acute-1	5H_acute-2	5H_acute-3	24H_acute-1	24H_acute-2	24H_acute-3	8D_acute-1	8D_acute-2	8D_acute-3	5H_chronic-1	5H_chronic-2	5H_chronic-3	24H_chronic-1	24H_chronic-2	24H_chronic-3	8D_chronic-1	8D_chronic-2	8D_chronic-3		Gene	logFC	logCPM	LR	PValue	FDR		Gene	logFC	logCPM	LR	PValue	FDR		Gene	logFC	logCPM	LR	PValue	FDR		Gene	logFC
ABCA2	GA Down	297.364	322.658	251.662	317.998	357.639	498.384	117.649	177.986	223.365	181.868	222.574	323.223	280.208	282.998	223.377	138.994	123.11	218.636	158.561	121.832	198.388	271.791	278.749	372.01		ABCA2	-0.748725	7.95773	7.96666	0.00476467	0.0162704		ABCA2	-0.260233	7.95773	0.97508	0.323416	0.76305		ABCA2	-0.578105	7.95773	4.75982	0.0291316	0.467094		ABCA2	-0.856485
ABCC11	Early AMD Down	2.0861	1.34665	1.23606	1.75932	1.98248	0.706927	0.185566	1.24321	1.16094	0.488893	0.964914	0.616837	0	0.65737	0	1.83693	0	0.231606	0	1.39715	0.655827	0.841459	1.91993	0.88029		ABCC11	-0.871534	0.430281	1.17074	0.279249	0.411079		ABCC11	-1.12428	0.430281	1.9073	0.167263	0.682518		ABCC11	-2.59995	0.430281	5.55986	0.0183768	0.381656		ABCC11	-1.51855
ABCC3	Early AMD Down	3.41362	3.5013	5.19146	3.07882	3.56846	2.82771	16.1442	16.3689	17.8785	10.2668	14.6345	14.8041	3.72782	3.28685	0.684158	15.9201	14.8783	13.8963	11.0974	10.3389	13.7724	2.52438	2.03992	3.69722		ABCC3	2.0587	3.23384	59.6881	1.11144e-14	5.38239e-13		ABCC3	1.73039	3.23384	40.6142	1.85454e-10	1.68244e-07		ABCC3	-0.270449	3.23384	0.366848	0.544727	0.93103		ABCC3	1.87647
ABCC5	CNV Down	199.317	220.582	199.501	382.653	220.848	294.789	321.4	294.019	561.895	105.601	213.407	238.922	394.217	342.49	237.403	191.653	220.549	393.845	153.482	141.112	203.306	358.462	308.028	319.193		ABCC5	0.926313	8.08708	9.22017	0.00239363	0.00922474		ABCC5	-0.149733	8.08708	0.243831	0.621453	0.890557		ABCC5	0.117367	8.08708	0.149661	0.698859	0.962871		ABCC5	0.381694
ABCG2	Early AMD Up	0.189646	1.88532	0	0.439831	0	1.76732	0.556698	0	0.232188	0.488893	0.804095	0	0.621303	0.65737	0	0.61231	0.145865	1.27383	0.376182	0.838291	0.98374	1.26219	1.07996	0		ABCG2	-1.21943	0.0506238	1.03067	0.310002	0.444344		ABCG2	-0.559614	0.0506238	0.237911	0.625719	0.89259		ABCG2	-0.77473	0.0506238	0.381921	0.536577	0.93103		ABCG2	0.058911
ABT1	Early AMD Up	29.964	36.0903	26.9462	24.6305	21.4108	31.4583	43.608	41.4404	39.7041	38.3781	33.6112	31.0475	30.7545	22.0219	31.4713	38.8817	50.6153	42.4996	32.7278	31.2962	35.7426	29.8718	30.7188	27.6411		ABT1	0.428374	5.08984	6.1759	0.0129502	0.0368597		ABT1	0.147892	5.08984	0.720237	0.396066	0.800744		ABT1	0.113279	5.08984	0.324763	0.568759	0.936269		ABT1	0.517387
ACCS	Early AMD Up	10.9994	9.96524	11.1246	10.5559	9.91239	18.7336	8.35047	8.28807	8.12658	6.60006	10.1316	9.8694	12.4261	15.4482	11.2886	13.1647	8.0226	12.9699	5.45464	11.7361	9.8374	10.939	8.27968	19.3664		ACCS	-0.373946	3.49399	1.22425	0.268528	0.399015		ACCS	-0.261075	3.49399	0.607356	0.435785	0.817774		ACCS	-0.0121404	3.49399	0.0012349	0.971967	0.996599		ACCS	0.0779537
ACE2	Early AMD Up	1.51716	2.15465	2.22491	4.39831	1.18949	3.18117	0	0	0.464376	0.244447	0.482457	1.43929	0.931955	3.28685	2.73663	1.22462	0.729327	0.579014	0.564273	1.39715	2.29539	3.36584	2.39991	4.04933		ACE2	-3.55891	1.00566	18.4077	1.78333e-05	0.000136873		ACE2	-1.38513	1.00566	4.93046	0.0263873	0.438284		ACE2	-0.330647	1.00566	0.324369	0.568994	0.936269		ACE2	-1.29761
ACSS1	Early AMD Down	51.3939	69.218	43.2622	55.4187	69.7832	80.2362	12.2474	11.6033	27.6304	20.778	41.1697	46.674	38.2102	58.1772	68.7578	13.777	10.0647	29.9929	38.1824	24.031	32.7913	53.8534	56.3978	82.2191		ACSS1	-1.67376	5.43733	19.3582	1.08355e-05	8.76441e-05		ACSS1	-0.588991	5.43733	2.57136	0.108814	0.647549		ACSS1	-0.316737	5.43733	0.739106	0.389947	0.885138		ACSS1	-1.58889
ACTC1	CNV Up	2.84468	2.42398	2.47213	1.75932	0.792991	3.53464	16.8865	10.1529	4.87595	3.6667	2.41229	3.2898	10.5622	3.28685	2.73663	7.34773	14.7324	6.48496	3.00945	4.47088	4.26287	3.36584	4.19984	1.58452		ACTC1	2.03309	2.51426	14.3414	0.000152478	0.000873652		ACTC1	0.254994	2.51426	0.20745	0.648774	0.900777		ACTC1	1.41719	2.51426	5.46951	0.019351	0.387469		ACTC1	1.87389
ACTC1	Early AMD Down	2.84468	2.42398	2.47213	1.75932	0.792991	3.53464	16.8865	10.1529	4.87595	3.6667	2.41229	3.2898	10.5622	3.28685	2.73663	7.34773	14.7324	6.48496	3.00945	4.47088	4.26287	3.36584	4.19984	1.58452		ACTC1	2.03309	2.51426	14.3414	0.000152478	0.000873652		ACTC1	0.254994	2.51426	0.20745	0.648774	0.900777		ACTC1	1.41719	2.51426	5.46951	0.019351	0.387469		ACTC1	1.87389
ADAD2	CNV Down	98.2364	99.383	89.491	60.6966	71.7657	55.8472	48.6183	65.2686	48.9917	99.2453	93.275	68.0577	68.9647	65.737	65.6791	52.6587	49.0108	44.4683	51.1607	80.4759	56.4011	68.1582	71.0372	69.895		ADAD2	-0.817607	6.10619	20.2261	6.88066e-06	5.87606e-05		ADAD2	-0.140498	6.10619	0.621312	0.43056	0.815458		ADAD2	0.0908213	6.10619	0.22784	0.63313	0.950474		ADAD2	-0.980162
ADAM22	Early AMD Down	4.93078	4.30929	3.70819	5.27797	5.15444	4.24156	1.85566	1.86482	2.55407	1.22223	1.28655	3.70102	2.17456	3.94422	2.39455	1.22462	1.31279	1.73704	1.12855	1.39715	4.9187	2.52438	3.95985	3.87327		ADAM22	-1.05319	1.71759	5.56133	0.0183615	0.0490216		ADAM22	-1.0643	1.71759	5.72141	0.0167592	0.36549		ADAM22	-0.775623	1.71759	2.60539	0.106501	0.695328		ADAM22	-1.5451
ADAM9	Early AMD Down	430.116	450.321	363.65	480.735	460.728	458.796	354.431	211.346	506.17	213.157	352.837	505.19	445.475	495.657	471.727	344.118	311.423	450.473	503.143	450.442	573.52	419.467	486.581	491.73		ADAM9	-0.215138	8.73696	0.689534	0.406323	0.540969		ADAM9	-0.215451	8.73696	0.691797	0.405554	0.804538		ADAM9	0.0129446	8.73696	0.00248853	0.960214	0.996089		ADAM9	-0.169243
ADAMTS1	Early AMD Up	43.4288	37.9756	30.9016	54.0992	31.3231	69.6323	138.803	165.554	306.256	18.5779	33.6112	47.2909	26.716	28.9243	40.3653	138.076	213.109	200.802	34.7968	25.7076	50.4987	58.9021	23.1591	37.8525		ADAMTS1	2.44024	6.29063	41.5541	1.14656e-10	2.80116e-09		ADAMTS1	-0.173394	6.29063	0.225077	0.635199	0.895744		ADAMTS1	-0.693309	6.29063	3.47142	0.0624376	0.585027		ADAMTS1	2.29636
ADAMTS5	CNV Up	6.06866	7.0026	7.66359	11.4356	9.1194	14.1385	6.30925	9.53128	11.8416	14.4223	7.23686	16.2434	12.4261	12.8187	4.44702	21.737	19.8377	15.0544	22.0066	13.1332	25.9052	11.7804	11.9995	12.5001		ADAMTS5	0.412446	3.71794	1.33342	0.248197	0.375566		ADAMTS5	0.860958	3.71794	6.00365	0.0142763	0.340829		ADAMTS5	-0.222468	3.71794	0.368374	0.543892	0.93103		ADAMTS5	1.44091
ADAMTS5	Early AMD Up	6.06866	7.0026	7.66359	11.4356	9.1194	14.1385	6.30925	9.53128	11.8416	14.4223	7.23686	16.2434	12.4261	12.8187	4.44702	21.737	19.8377	15.0544	22.0066	13.1332	25.9052	11.7804	11.9995	12.5001		ADAMTS5	0.412446	3.71794	1.33342	0.248197	0.375566		ADAMTS5	0.860958	3.71794	6.00365	0.0142763	0.340829		ADAMTS5	-0.222468	3.71794	0.368374	0.543892	0.93103		ADAMTS5	1.44091
ADAMTS9	CNV Down	0.948228	1.07732	0.741638	3.07882	1.58598	1.76732	3.52575	5.38725	7.89439	0.488893	0.643276	0.82245	0.621303	1.97211	1.36832	1.53078	1.60452	2.66346	1.50473	0.838291	0	0.841459	0.839967	1.58452		ADAMTS9	2.55516	1.19509	24.6995	6.70008e-07	7.32915e-06		ADAMTS9	-0.468485	1.19509	0.478505	0.4891	0.841588		ADAMTS9	-0.677205	1.19509	1.15445	0.282619	0.837718		ADAMTS9	1.10339
ADAMTS9	Early AMD Down	0.948228	1.07732	0.741638	3.07882	1.58598	1.76732	3.52575	5.38725	7.89439	0.488893	0.643276	0.82245	0.621303	1.97211	1.36832	1.53078	1.60452	2.66346	1.50473	0.838291	0	0.841459	0.839967	1.58452		ADAMTS9	2.55516	1.19509	24.6995	6.70008e-07	7.32915e-06		ADAMTS9	-0.468485	1.19509	0.478505	0.4891	0.841588		ADAMTS9	-0.677205	1.19509	1.15445	0.282619	0.837718		ADAMTS9	1.10339
ADAMTSL1	CNV Up	1.13787	1.07732	2.47213	1.75932	2.37897	3.18117	1.29896	0.621606	1.62532	0.977786	2.41229	1.23367	2.48521	2.30079	1.02624	3.67386	1.60452	2.66346	1.69282	3.63259	1.96748	6.73167	2.15992	2.28875		ADAMTSL1	-0.39082	1.34533	0.415271	0.519306	0.645775		ADAMTSL1	0.0421448	1.34533	0.00546024	0.941095	0.98815		ADAMTSL1	-0.336246	1.34533	0.303961	0.58141	0.936684		ADAMTSL1	0.708866
ADAMTSL1	Early AMD Down	1.13787	1.07732	2.47213	1.75932	2.37897	3.18117	1.29896	0.621606	1.62532	0.977786	2.41229	1.23367	2.48521	2.30079	1.02624	3.67386	1.60452	2.66346	1.69282	3.63259	1.96748	6.73167	2.15992	2.28875		ADAMTSL1	-0.39082	1.34533	0.415271	0.519306	0.645775		ADAMTSL1	0.0421448	1.34533	0.00546024	0.941095	0.98815		ADAMTSL1	-0.336246	1.34533	0.303961	0.58141	0.936684		ADAMTSL1	0.708866
ADAMTSL5	CNV Up	18.5853	17.7758	20.0242	20.672	27.3582	23.6821	38.7833	24.8642	31.3454	28.6003	25.731	25.4959	28.2693	33.8545	25.998	44.3925	48.1356	50.8374	30.6588	32.6933	34.103	26.0852	26.399	26.9369		ADAMTSL5	0.755201	4.91758	18.0047	2.20362e-05	0.000162972		ADAMTSL5	0.496887	4.91758	7.59384	0.00585681	0.205976		ADAMTSL5	0.294117	4.91758	2.29085	0.130138	0.727401		ADAMTSL5	1.35181
ADAR	Early AMD Down	147.924	171.025	135.967	215.957	170.89	214.199	106.886	115.411	170.658	80.4229	127.047	172.509	194.468	188.008	161.461	102.256	99.772	158.302	114.547	99.7566	144.282	162.402	168.833	211.798		ADAR	-0.211873	7.24541	0.762333	0.382599	0.517228		ADAR	-0.258042	7.24541	1.13101	0.28756	0.747775		ADAR	-0.14382	7.24541	0.348917	0.554727	0.931366		ADAR	-0.332763
ADAT2	Early AMD Down	4.93078	3.77063	3.46098	4.83814	3.96495	5.65542	5.56698	4.97284	3.71501	6.11117	4.66375	5.75715	4.03847	1.97211	3.76287	8.26619	5.54289	4.63211	3.76182	3.63259	6.55827	5.04875	4.43983	3.69722		ADAT2	0.219853	2.36416	0.453077	0.500877	0.629822		ADAT2	0.404715	2.36416	1.60092	0.205773	0.710672		ADAT2	-0.565226	2.36416	1.96952	0.160499	0.764679		ADAT2	0.500761
ADM	GA Up	125.925	182.606	154.755	100.281	230.364	191.224	28.9483	34.8099	40.4007	128.579	83.6259	121.106	159.986	55.2191	140.252	39.494	16.7745	40.6468	124.892	120.155	112.474	93.402	211.672	206.34		ADM	-2.15281	6.84029	32.3184	1.30867e-08	2.1251e-07		ADM	-0.475239	6.84029	1.72871	0.188576	0.69829		ADM	-0.554399	6.84029	2.33002	0.1269	0.725167		ADM	-2.25971
ADRA2C	CNV Down	117.201	122.815	98.1434	83.128	86.8325	103.211	23.5669	29.6299	36.4535	70.8895	111.769	102.395	58.7132	114.054	122.464	15.6139	17.358	32.0774	66.5842	67.0633	58.3686	71.524	91.9164	119.367		ADRA2C	-1.91722	6.25155	46.5528	8.9185e-12	2.6269e-10		ADRA2C	-0.244694	6.25155	0.836646	0.360358	0.783243		ADRA2C	0.11009	6.25155	0.163924	0.68557	0.959084		ADRA2C	-2.35495
ADRA2C	GA Down	117.201	122.815	98.1434	83.128	86.8325	103.211	23.5669	29.6299	36.4535	70.8895	111.769	102.395	58.7132	114.054	122.464	15.6139	17.358	32.0774	66.5842	67.0633	58.3686	71.524	91.9164	119.367		ADRA2C	-1.91722	6.25155	46.5528	8.9185e-12	2.6269e-10		ADRA2C	-0.244694	6.25155	0.836646	0.360358	0.783243		ADRA2C	0.11009	6.25155	0.163924	0.68557	0.959084		ADRA2C	-2.35495
ADRA2C	Early AMD Up	117.201	122.815	98.1434	83.128	86.8325	103.211	23.5669	29.6299	36.4535	70.8895	111.769	102.395	58.7132	114.054	122.464	15.6139	17.358	32.0774	66.5842	67.0633	58.3686	71.524	91.9164	119.367		ADRA2C	-1.91722	6.25155	46.5528	8.9185e-12	2.6269e-10		ADRA2C	-0.244694	6.25155	0.836646	0.360358	0.783243		ADRA2C	0.11009	6.25155	0.163924	0.68557	0.959084		ADRA2C	-2.35495
ADRBK2	Early AMD Down	4.74114	5.65595	2.47213	0.439831	2.37897	1.76732	1.67009	4.55844	2.08969	1.22223	2.5731	2.26174	2.48521	1.97211	1.71039	3.36771	3.20904	3.24248	0.752364	0.558861	0.655827	5.46948	2.5199	1.40846		ADRBK2	-0.627573	1.56218	1.83294	0.175781	0.290297		ADRBK2	-1.04437	1.56218	4.8116	0.0282687	0.447482		ADRBK2	0.395575	1.56218	0.394811	0.529781	0.93103		ADRBK2	-0.391409
AFF3	Early AMD Down	24.8436	22.6238	27.4406	23.7509	28.1512	25.4494	12.8041	15.7473	13.2347	34.2225	23.8012	29.8138	25.7841	29.9103	9.23613	25.4109	25.9641	22.4657	39.6872	31.5756	31.4797	29.8718	29.0389	24.6481		AFF3	-0.84197	4.68482	10.9582	0.00093189	0.00417281		AFF3	0.222772	4.68482	0.839017	0.359678	0.783243		AFF3	-0.248323	4.68482	0.897646	0.343414	0.862077		AFF3	-0.0250244
AGPAT3	GA Down	118.149	143.284	125.337	146.464	145.514	183.801	52.8863	57.3949	76.3898	91.9119	110.161	123.984	123.018	111.424	129.648	74.3957	54.5537	80.483	108.528	91.9326	118.705	127.481	147.474	173.945		AGPAT3	-1.05216	6.8259	30.7364	2.95572e-08	4.3862e-07		AGPAT3	-0.244035	6.8259	1.72896	0.188544	0.69829		AGPAT3	-0.38723	6.8259	4.22172	0.0399098	0.51312		AGPAT3	-0.885024
AHCTF1	Early AMD Up	34.7051	36.3597	24.474	51.4602	34.4951	41.7087	26.3504	21.7562	47.3663	18.8224	22.5147	41.3281	36.3463	36.484	23.9455	22.3493	24.943	39.952	26.897	20.3984	38.3659	34.9205	29.7588	32.9228		AHCTF1	-0.00480081	5.01552	0.000231477	0.987861	0.992676		AHCTF1	-0.208176	5.01552	0.432606	0.510713	0.852149		AHCTF1	-0.396702	5.01552	1.51792	0.217935	0.813178		AHCTF1	-0.120455
AHNAK	CNV Up	185.473	160.252	140.417	189.567	183.181	162.593	240.865	241.39	282.573	151.557	179.956	250.847	141.968	172.888	66.7054	254.109	236.74	218.52	197.307	140.553	221.997	170.395	181.313	176.938		AHNAK	0.652894	7.57061	7.19445	0.00731293	0.0231106		AHNAK	0.2602	7.57061	1.1473	0.284115	0.745553		AHNAK	-0.487318	7.57061	3.90725	0.0480783	0.552183		AHNAK	0.543795
AIDA	Early AMD Down	8.72369	9.69591	9.64129	16.2737	13.0844	13.0782	16.3298	14.2969	14.3957	12.9557	13.9913	10.8975	12.1154	10.1892	6.84158	15.0016	13.2738	13.5489	18.0567	16.7658	14.4282	10.5182	10.4396	11.9719		AIDA	0.691199	3.7266	11.3852	0.000740311	0.00343593		AIDA	0.44364	3.7266	4.51423	0.0336141	0.478446		AIDA	-0.523311	3.7266	4.7134	0.0299284	0.46991		AIDA	0.56601
AK3	GA Up	311.588	274.448	312.724	324.155	312.042	275.348	262.205	213.003	238.457	347.114	316.17	283.128	269.956	330	320.87	229.31	259.932	272.252	337.247	336.993	300.041	349.626	299.388	286.27		AK3	-0.332801	8.20282	5.06875	0.024361	0.0616523		AK3	0.0737327	8.20282	0.251022	0.616356	0.888937		AK3	0.0150179	8.20282	0.0101066	0.919922	0.992547		AK3	-0.237394
AKAP12	Early AMD Down	8.72369	9.42658	5.68589	9.23645	9.91239	12.7247	141.03	104.43	127.703	11.0001	16.2427	10.6918	7.76629	7.23107	10.6044	53.8833	58.0545	48.2898	19.1853	20.6778	19.6748	4.2073	6.23976	10.3874		AKAP12	3.96159	4.98109	261.403	8.48532e-59	3.84894e-55		AKAP12	0.681999	4.98109	6.91905	0.00852824	0.254501		AKAP12	-0.329388	4.98109	1.22218	0.268933	0.837297		AKAP12	2.74071
AKAP8L	Early AMD Down	67.5138	86.9938	58.8366	59.3771	73.3517	79.5293	24.3092	14.5041	33.6673	37.6448	54.196	68.2633	70.8286	86.7728	73.889	24.1863	27.2768	38.9097	74.484	59.2392	71.813	71.524	88.0766	82.5712		AKAP8L	-1.55907	5.9012	36.8312	1.28815e-09	2.55458e-08		AKAP8L	-0.410334	5.9012	2.76816	0.0961568	0.635358		AKAP8L	0.123139	5.9012	0.242347	0.622516	0.946842		AKAP8L	-1.22386
AKR1C3	CNV Up	1.32752	2.69331	0.741638	1.75932	0	0.353464	0.742264	0.828807	0.928752	2.44447	1.92983	1.6449	2.48521	5.58764	1.02624	0.918466	1.16692	1.38963	2.25709	1.67658	1.31165	4.62802	2.87989	2.1127		AKR1C3	-0.886328	1.14249	2.02912	0.15431	0.263106		AKR1C3	0.350638	1.14249	0.410544	0.521694	0.85707		AKR1C3	2.15213	1.14249	9.24249	0.00236463	0.172074		AKR1C3	-0.364119
AKR1C3	Early AMD Up	1.32752	2.69331	0.741638	1.75932	0	0.353464	0.742264	0.828807	0.928752	2.44447	1.92983	1.6449	2.48521	5.58764	1.02624	0.918466	1.16692	1.38963	2.25709	1.67658	1.31165	4.62802	2.87989	2.1127		AKR1C3	-0.886328	1.14249	2.02912	0.15431	0.263106		AKR1C3	0.350638	1.14249	0.410544	0.521694	0.85707		AKR1C3	2.15213	1.14249	9.24249	0.00236463	0.172074		AKR1C3	-0.364119
ALDH1A3	CNV Up	1714.59	1919.25	1509.97	2010.03	1774.71	1802.66	1344.8	846.834	1735.37	955.297	1425.66	1724.47	1590.85	1867.59	1941.3	1280.34	1090.34	1733.57	1573.94	1361.1	1456.92	1820.5	1895.81	1720.09		ALDH1A3	-0.389456	10.6327	2.95171	0.0857867	0.167897		ALDH1A3	-0.325149	10.6327	2.0597	0.15124	0.678083		ALDH1A3	-0.0492788	10.6327	0.0473346	0.827768	0.983817		ALDH1A3	-0.325517
ALDH1A3	Early AMD Up	1714.59	1919.25	1509.97	2010.03	1774.71	1802.66	1344.8	846.834	1735.37	955.297	1425.66	1724.47	1590.85	1867.59	1941.3	1280.34	1090.34	1733.57	1573.94	1361.1	1456.92	1820.5	1895.81	1720.09		ALDH1A3	-0.389456	10.6327	2.95171	0.0857867	0.167897		ALDH1A3	-0.325149	10.6327	2.0597	0.15124	0.678083		ALDH1A3	-0.0492788	10.6327	0.0473346	0.827768	0.983817		ALDH1A3	-0.325517
ALDH1L2	GA Down	3.03433	1.34665	0.494425	0.439831	1.18949	0	0	0	0	1.71113	0.321638	1.23367	0.310652	1.31474	1.02624	0	0.437596	0.347408	0.376182	1.11772	0.327913	0	1.07996	1.05635		ALDH1L2	-5.91757	0.240052	21.0362	4.50685e-06	4.06423e-05		ALDH1L2	-0.663273	0.240052	0.818962	0.365484	0.785207		ALDH1L2	0.696892	0.240052	0.485225	0.486065	0.919302		ALDH1L2	-2.34694
ALDH1L2	Early AMD Down	3.03433	1.34665	0.494425	0.439831	1.18949	0	0	0	0	1.71113	0.321638	1.23367	0.310652	1.31474	1.02624	0	0.437596	0.347408	0.376182	1.11772	0.327913	0	1.07996	1.05635		ALDH1L2	-5.91757	0.240052	21.0362	4.50685e-06	4.06423e-05		ALDH1L2	-0.663273	0.240052	0.818962	0.365484	0.785207		ALDH1L2	0.696892	0.240052	0.485225	0.486065	0.919302		ALDH1L2	-2.34694
ALG1	Early AMD Up	39.8256	40.3996	35.8458	31.228	27.7547	34.9929	47.6905	33.5667	30.881	35.9337	39.5615	42.7674	39.1421	30.239	30.1029	43.7802	36.4664	50.3742	54.3583	48.062	50.8266	58.9021	51.478	47.8878		ALG1	-0.0446012	5.37395	0.0591985	0.807767	0.872319		ALG1	0.0283245	5.37395	0.024061	0.87673	0.969411		ALG1	0.0817625	5.37395	0.16266	0.686719	0.959621		ALG1	0.172001
ALPK1	Early AMD Down	19.7231	19.6611	14.3383	25.0704	17.4458	18.0266	5.75255	1.86482	5.34032	5.37783	10.7749	12.1311	15.8432	17.749	18.1302	3.98002	3.64664	4.97952	13.3545	13.1332	17.0515	17.6706	18.7193	15.317		ALPK1	-2.04403	3.73011	45.4707	1.54939e-11	4.39253e-10		ALPK1	-0.906893	3.73011	10.8252	0.0010013	0.0647003		ALPK1	-0.221721	3.73011	0.617672	0.431914	0.901454		ALPK1	-2.06658
AMT	GA Down	30.5329	47.4022	31.1488	27.2695	38.4601	31.4583	20.2267	14.5041	19.2716	18.8224	24.7661	30.0194	37.8995	39.1135	40.7074	25.1047	16.1911	16.9072	26.897	31.8551	24.2656	32.3962	37.1986	44.8948		AMT	-1.00642	4.89553	19.4347	1.041e-05	8.46235e-05		AMT	-0.556076	4.89553	6.23106	0.0125529	0.314585		AMT	0.273977	4.89553	1.40297	0.236227	0.821704		AMT	-0.930641
ANGPTL2	Early AMD Down	146.406	208.193	150.058	119.634	127.672	186.275	76.8243	46.206	90.3211	126.623	124.635	186.285	145.385	147.579	137.516	60.0064	64.7643	96.927	165.896	124.346	181.992	164.505	182.633	159.685		ANGPTL2	-1.24164	7.07175	25.2247	5.1024e-07	5.76566e-06		ANGPTL2	-0.205094	7.07175	0.718345	0.396687	0.800744		ANGPTL2	-0.0118111	7.07175	0.00232502	0.961542	0.996089		ANGPTL2	-1.1797
ANGPTL4	GA Up	22.9471	32.3197	22.0019	14.0746	36.8741	52.3126	3.52575	2.27922	9.7519	7.08895	9.64914	19.3276	27.648	16.4342	36.6024	5.81695	3.64664	10.5381	22.5709	27.6636	27.8726	14.3048	36.5986	33.9792		ANGPTL4	-2.31825	4.38226	20.0731	7.45361e-06	6.29992e-05		ANGPTL4	-1.09461	4.38226	5.00619	0.0252569	0.429083		ANGPTL4	-0.360014	4.38226	0.554067	0.456661	0.907321		ANGPTL4	-1.92929
ANGPTL4	Early AMD Up	22.9471	32.3197	22.0019	14.0746	36.8741	52.3126	3.52575	2.27922	9.7519	7.08895	9.64914	19.3276	27.648	16.4342	36.6024	5.81695	3.64664	10.5381	22.5709	27.6636	27.8726	14.3048	36.5986	33.9792		ANGPTL4	-2.31825	4.38226	20.0731	7.45361e-06	6.29992e-05		ANGPTL4	-1.09461	4.38226	5.00619	0.0252569	0.429083		ANGPTL4	-0.360014	4.38226	0.554067	0.456661	0.907321		ANGPTL4	-1.92929
ANGPTL6	Early AMD Down	1.32752	1.07732	0.98885	0	1.18949	1.41385	0.371132	0	0.696564	0.977786	0.643276	0	0.310652	0	0.342079	1.22462	1.45865	0.115803	0.188091	1.39715	0.98374	1.26219	0.119995	0.704232		ANGPTL6	-1.63105	0.150973	2.94521	0.0861324	0.168428		ANGPTL6	-1.05843	0.150973	1.38451	0.239334	0.723596		ANGPTL6	-1.9105	0.150973	2.56874	0.108994	0.697482		ANGPTL6	-0.351832
ANGPTL7	Early AMD Up	13.4648	14.5439	7.9108	13.6348	6.34393	6.00888	1.29896	0.621606	3.9472	6.35561	8.52341	13.3648	16.4645	23.0079	11.2886	5.20464	4.37596	4.97952	20.69	10.6184	14.4282	17.6706	13.1995	11.4438		ANGPTL7	-2.63758	3.41362	33.5794	6.84122e-09	1.16661e-07		ANGPTL7	-0.343424	3.41362	0.774348	0.378875	0.791764		ANGPTL7	0.980158	3.41362	5.64742	0.0174811	0.372341		ANGPTL7	-1.306
ANKK1	Early AMD Down	0	1.07732	0.247213	0.439831	0.792991	1.06039	0.185566	0.621606	0.696564	0	0.643276	1.85051	0.931955	1.64342	0	0	0.145865	1.04223	0.564273	0	0.327913	1.26219	0.719972	0.176058		ANKK1	0.244828	0.0565763	0.0505457	0.822116	0.883538		ANKK1	0.986902	0.0565763	0.89015	0.345437	0.772601		ANKK1	0.150104	0.0565763	0.0190951	0.890094	0.99073		ANKK1	0.148248
ANKRD10	Early AMD Up	21.2403	19.6611	8.89965	16.2737	8.7229	18.7336	8.16491	16.7833	23.451	25.9113	26.8568	17.6827	18.6391	20.7071	15.7356	4.28617	13.4196	13.5489	13.5425	1.39715	9.50949	17.6706	17.3993	13.9086		ANKRD10	-0.0472044	4.00212	0.00968618	0.9216	0.950518		ANKRD10	0.497924	4.00212	1.08802	0.29691	0.752227		ANKRD10	0.331338	4.00212	0.452661	0.501074	0.924558		ANKRD10	-0.64652
ANKRD13D	Early AMD Down	18.3956	15.8905	15.08	16.2737	7.92991	9.89698	17.9999	14.9185	15.3244	11.7334	16.0819	14.8041	12.7367	11.504	10.9465	18.9816	22.4633	20.4971	16.1758	13.6921	15.7398	17.6706	16.3194	17.9579		ANKRD13D	-0.037071	3.99861	0.0361033	0.849302	0.903338		ANKRD13D	-0.204968	3.99861	1.08339	0.297941	0.752763		ANKRD13D	0.067803	3.99861	0.0729375	0.787107	0.979677		ANKRD13D	0.329501
ANKRD36	Early AMD Down	29.3951	28.0104	28.4295	30.3483	26.5652	35.6998	12.6185	19.6842	13.4669	23.4669	28.6258	27.9633	26.716	28.2669	31.4713	17.4508	17.9415	14.0121	22.0066	20.6778	31.4797	33.6584	20.2792	30.1059		ANKRD36	-0.907859	4.65338	16.5818	4.65952e-05	0.000310209		ANKRD36	-0.0971765	4.65338	0.207901	0.648417	0.90065		ANKRD36	-0.103515	4.65338	0.208932	0.647606	0.954076		ANKRD36	-0.808117
ANKRD36B	Early AMD Down	19.7231	20.7385	25.9573	23.7509	17.0493	24.7424	7.05151	11.6033	11.3772	15.1557	21.3889	19.122	11.1835	21.3645	16.0777	11.9401	10.6482	10.8855	18.8091	19.0013	18.3631	22.2987	13.5595	19.1903		ANKRD36B	-1.14956	4.12106	20.9438	4.72949e-06	4.2258e-05		ANKRD36B	-0.242884	4.12106	1.05184	0.305083	0.755244		ANKRD36B	-0.434442	4.12106	2.7822	0.0953172	0.674234		ANKRD36B	-0.993852
ANKRD6	Early AMD Down	18.3956	20.7385	15.5744	34.3068	24.1862	34.286	18.9277	8.08087	31.5776	10.2668	20.1024	25.9072	31.3758	22.6793	30.445	11.9401	19.4001	30.6877	18.0567	14.2509	18.6911	34.0791	26.279	33.8031		ANKRD6	0.0952742	4.54898	0.0663839	0.796676	0.863151		ANKRD6	0.046668	4.54898	0.0159738	0.899425	0.977495		ANKRD6	-0.134556	4.54898	0.131881	0.71649	0.966788		ANKRD6	0.200672
ANO2	Early AMD Down	0.189646	4.03996	0.741638	3.95848	6.74042	1.76732	2.78349	0.414404	1.8575	0.977786	1.44737	1.85051	1.86391	1.97211	1.71039	0.306155	2.18798	1.85284	0.564273	0.838291	0.655827	2.94511	2.99988	2.28875		ANO2	0.096453	1.21776	0.0182503	0.892538	0.930861		ANO2	-0.139949	1.21776	0.0365203	0.848445	0.961096		ANO2	-1.14776	1.21776	2.52822	0.111826	0.699816		ANO2	-0.0306536
ANTXR1	Early AMD Down	98.8053	76.2206	96.9073	101.161	76.9201	72.46	129.154	96.3489	88.928	89.4675	103.085	110.825	105.932	90.0596	62.9425	149.098	112.754	101.443	89.5313	101.992	101.325	88.3532	83.8767	73.064		ANTXR1	0.209265	6.59053	1.08262	0.298112	0.432439		ANTXR1	0.157121	6.59053	0.61014	0.434735	0.817185		ANTXR1	0.0516217	6.59053	0.061654	0.803901	0.981491		ANTXR1	0.410413
ANXA11	CNV Down	143.372	138.167	136.956	135.908	139.566	151.636	170.906	148.564	163.228	130.779	159.693	167.985	150.666	147.579	144.357	188.898	182.624	210.298	186.586	176.041	176.745	156.511	150.714	152.994		ANXA11	0.205623	7.31578	2.40906	0.120635	0.217853		ANXA11	0.132956	7.31578	1.00671	0.315692	0.759948		ANXA11	0.0504012	7.31578	0.134127	0.71419	0.966156		ANXA11	0.476156
APAF1	GA Up	16.1199	9.15725	13.8439	12.7551	15.8598	13.7851	7.60821	6.21606	4.87595	10.7557	12.8655	9.04695	13.358	10.1892	10.9465	3.67386	11.3775	7.75879	7.71173	10.3389	8.85366	9.25605	10.7996	15.8452		APAF1	-1.06331	3.45285	11.5486	0.000678007	0.00318149		APAF1	-0.264902	3.45285	0.795002	0.372592	0.789214		APAF1	-0.29641	3.45285	0.857226	0.354516	0.866795		APAF1	-0.725666
APBB3	GA Down	15.9302	18.3145	20.0242	11.4356	22.9967	21.5613	10.0206	6.00885	6.73345	11.2445	22.9971	18.7107	14.6006	21.3645	22.9193	11.3277	10.2106	10.8855	13.3545	12.2949	13.7724	21.0365	19.0793	24.1199		APBB3	-1.2367	4.01969	19.534	9.88242e-06	8.07688e-05		APBB3	-0.016108	4.01969	0.00383054	0.950649	0.98968		APBB3	0.0592239	4.01969	0.0455889	0.830925	0.983899		APBB3	-0.742982
APC2	CNV Up	22.1885	29.6264	22.2491	23.311	24.1862	28.2771	3.34019	2.07202	3.25063	11.7334	24.4445	24.0567	27.0267	17.4203	17.1039	2.7554	3.64664	3.70569	11.6616	9.2212	16.0678	13.0426	16.4394	16.7255		APC2	-3.07847	3.97664	90.8854	1.52243e-21	1.83338e-19		APC2	-0.281852	3.97664	1.14348	0.284917	0.74604		APC2	-0.299137	3.97664	1.15013	0.283522	0.837718		APC2	-2.81961
APLN	CNV Up	24.2746	40.1303	17.5521	26.3898	54.7164	54.0799	0.742264	1.86482	2.08969	16.1335	11.7398	26.1128	18.3285	10.8466	31.8133	2.14309	2.62558	2.20025	18.4329	19.8396	11.1491	13.0426	27.5989	31.1623		APLN	-4.12352	4.27831	67.4923	2.11513e-16	1.26796e-14		APLN	-0.601658	4.27831	2.17961	0.13985	0.666576		APLN	-1.15139	4.27831	7.72933	0.00543308	0.242553		APLN	-3.52846
APLN	Early AMD Up	24.2746	40.1303	17.5521	26.3898	54.7164	54.0799	0.742264	1.86482	2.08969	16.1335	11.7398	26.1128	18.3285	10.8466	31.8133	2.14309	2.62558	2.20025	18.4329	19.8396	11.1491	13.0426	27.5989	31.1623		APLN	-4.12352	4.27831	67.4923	2.11513e-16	1.26796e-14		APLN	-0.601658	4.27831	2.17961	0.13985	0.666576		APLN	-1.15139	4.27831	7.72933	0.00543308	0.242553		APLN	-3.52846
APOBEC3C	Early AMD Down	6.06866	5.38661	4.94425	6.59746	8.7229	7.42273	2.22679	5.18005	3.25063	8.55563	6.7544	5.75715	7.76629	4.60159	12.3148	2.7554	5.25116	3.58989	6.77127	6.4269	6.23035	3.78657	7.19972	7.04232		APOBEC3C	-0.633185	2.67803	3.03666	0.0814033	0.161219		APOBEC3C	0.344022	2.67803	1.05287	0.304846	0.755144		APOBEC3C	0.109761	2.67803	0.0948657	0.75808	0.974122		APOBEC3C	-0.459829
APOC1	CNV Up	50.0664	43.6316	52.9035	46.1822	43.218	31.1048	50.2884	103.187	45.741	77.2451	47.4416	35.1597	30.4439	35.1693	25.6559	57.5572	81.9764	33.8144	37.0539	46.106	26.2331	32.8169	34.3187	25.0002		APOC1	0.441971	5.52733	1.83971	0.174986	0.289332		APOC1	0.121601	5.52733	0.138941	0.709336	0.922328		APOC1	-0.397808	5.52733	1.37749	0.240529	0.822358		APOC1	0.239822
APOC1	GA Up	50.0664	43.6316	52.9035	46.1822	43.218	31.1048	50.2884	103.187	45.741	77.2451	47.4416	35.1597	30.4439	35.1693	25.6559	57.5572	81.9764	33.8144	37.0539	46.106	26.2331	32.8169	34.3187	25.0002		APOC1	0.441971	5.52733	1.83971	0.174986	0.289332		APOC1	0.121601	5.52733	0.138941	0.709336	0.922328		APOC1	-0.397808	5.52733	1.37749	0.240529	0.822358		APOC1	0.239822
APOE	CNV Up	1522.1	1549.46	1466.47	1127.73	1413.9	1411.03	1105.6	1256.06	1446.3	1061.88	1396.23	1219.28	1390.48	1488.29	1531.83	1125.12	1256.19	1426.57	1307.61	1443.82	1421.5	1385.46	1361.59	1527.13		APOE	-0.253181	10.4099	2.80746	0.0938266	0.179729		APOE	-0.303099	10.4099	4.02183	0.0449149	0.522413		APOE	0.157912	10.4099	1.08637	0.297277	0.845914		APOE	-0.252558
APOLD1	Early AMD Up	43.8081	42.0156	31.396	59.3771	56.3024	58.3215	6.12368	5.38725	15.0922	17.1113	27.3392	38.6551	41.6273	36.1553	62.9425	3.36771	7.00154	11.6961	23.1352	28.7813	23.6098	37.0242	35.2786	26.5848		APOLD1	-2.1503	4.93989	35.9579	2.01624e-09	3.85893e-08		APOLD1	-0.493627	4.93989	2.18279	0.139561	0.666133		APOLD1	-0.306807	4.93989	0.840847	0.359155	0.869021		APOLD1	-2.34409
ARFRP1	Early AMD Down	44.5667	44.4396	41.2845	39.1449	50.7514	37.1137	38.9689	39.5756	39.7041	40.8226	42.7779	41.7393	44.1125	43.7151	57.4692	46.2294	43.4679	44.3525	49.4679	45.2677	46.8916	56.7985	40.6784	49.6483		ARFRP1	-0.140778	5.48973	0.797446	0.371858	0.506899		ARFRP1	-0.0552274	5.48973	0.12431	0.724406	0.927143		ARFRP1	0.193104	5.48973	1.30261	0.253737	0.827593		ARFRP1	0.0369512
ARHGAP22	CNV Up	3.41362	2.96264	2.71934	2.63898	1.18949	2.47424	2.96906	4.55844	2.08969	0.73334	0.804095	4.31786	1.55326	2.30079	3.07871	4.28617	3.35491	10.4223	4.70227	5.30918	6.88618	7.1524	5.0398	5.10568		ARHGAP22	0.0787591	2.11148	0.0222007	0.881554	0.924014		ARHGAP22	-0.640735	2.11148	1.34692	0.245817	0.728695		ARHGAP22	0.129579	2.11148	0.0413398	0.838883	0.984796		ARHGAP22	1.00857
ARHGAP26	GA Up	3.03433	3.5013	3.9554	3.07882	5.94743	4.24156	2.59792	3.52243	4.41157	4.88893	3.53802	4.31786	3.72782	3.28685	4.44702	2.14309	4.2301	2.20025	4.70227	5.30918	3.93496	4.2073	2.6399	3.87327		ARHGAP26	-0.000963949	2.07293	7.51505e-06	0.997813	0.999428		ARHGAP26	0.27084	2.07293	0.612547	0.433831	0.817085		ARHGAP26	-0.221588	2.07293	0.305497	0.580457	0.936684		ARHGAP26	-0.241969
ARHGDIA	Early AMD Up	102.788	89.9565	103.335	68.1738	108.243	76.3481	183.896	185.031	164.389	123.69	131.872	136.115	77.6629	69.6812	77.994	177.876	175.476	146.375	103.638	99.7566	134.772	79.5179	89.2765	90.8459		ARHGDIA	0.848135	6.87344	26.9151	2.12595e-07	2.63238e-06		ARHGDIA	0.402989	6.87344	6.06471	0.013791	0.333423		ARHGDIA	-0.166637	6.87344	0.917142	0.338226	0.860532		ARHGDIA	0.751658
ARHGEF10	GA Down	21.2403	15.0825	25.4629	18.0331	15.0668	19.4405	17.8143	19.0626	17.1819	26.6447	27.8217	22.6174	18.0178	22.3506	12.6569	18.3693	23.1926	16.9072	13.5425	19.0013	18.3631	21.8779	18.8393	20.4227		ARHGEF10	-0.196771	4.32552	0.80669	0.369101	0.504278		ARHGEF10	0.31531	4.32552	2.18738	0.139146	0.666133		ARHGEF10	0.0136255	4.32552	0.00306738	0.955833	0.996089		ARHGEF10	-0.0818603
ARID5B	Early AMD Up	107.339	92.6498	110.01	116.555	109.036	89.0728	224.72	219.22	184.125	114.645	109.035	105.685	90.089	98.2768	90.993	196.858	169.787	113.603	112.102	96.6829	104.276	103.499	76.437	84.1557		ARID5B	1.01804	6.93293	31.9531	1.57942e-08	2.51083e-07		ARID5B	0.086142	6.93293	0.228171	0.632883	0.894642		ARID5B	-0.169637	6.93293	0.827945	0.362868	0.871189		ARID5B	0.624456
ARL4A	Early AMD Up	36.6016	29.0877	33.1265	41.3441	28.5477	29.3375	69.4017	101.322	87.9992	51.8227	38.4357	42.1506	27.648	17.4203	23.9455	68.5788	69.1402	63.6915	47.0227	33.8111	27.8726	27.3474	16.6794	25.1763		ARL4A	1.38354	5.45805	38.2213	6.31581e-10	1.33663e-08		ARL4A	0.414502	5.45805	3.39502	0.0653936	0.585076		ARL4A	-0.516565	5.45805	4.39939	0.0359519	0.492712		ARL4A	1.02214
ARMC9	GA Down	148.872	163.214	146.844	153.501	160.184	214.199	134.535	76.4575	139.081	104.868	151.974	178.883	236.095	176.504	182.328	118.482	93.7915	163.514	150.849	135.803	202.65	222.987	170.393	211.093		ARMC9	-0.390453	7.32346	2.53007	0.111695	0.206206		ARMC9	-0.0736419	7.32346	0.0906666	0.763331	0.935783		ARMC9	0.171792	7.32346	0.487793	0.484913	0.918783		ARMC9	-0.286489
ARMCX3	Early AMD Down	144.131	119.314	124.595	189.127	139.17	112.755	124.329	89.304	106.574	102.912	122.062	113.498	129.852	129.831	135.463	115.421	107.795	101.791	124.328	117.361	102.965	116.542	124.195	114.966		ARMCX3	-0.277841	6.92489	2.68757	0.101134	0.190825		ARMCX3	-0.197162	6.92489	1.35931	0.243657	0.726109		ARMCX3	-0.155223	6.92489	0.810113	0.368087	0.874121		ARMCX3	-0.259786
ARMCX5	Early AMD Up	18.5853	23.4318	21.7547	28.589	24.5827	23.3286	20.4123	12.6393	18.1107	11.2445	19.1375	18.7107	22.6776	19.7211	21.893	16.5324	21.0046	21.1919	17.3044	15.6481	14.7561	21.0365	19.4392	18.4861		ARMCX5	-0.307749	4.31809	2.14931	0.142634	0.247987		ARMCX5	-0.352612	4.31809	2.82902	0.0925749	0.629879		ARMCX5	-0.245362	4.31809	1.21971	0.269417	0.837297		ARMCX5	-0.0914203
ARSJ	CNV Up	1.32752	1.88532	1.9777	3.51865	0.792991	0.353464	2.78349	4.35124	3.25063	0.977786	1.76901	3.90664	3.10652	3.61553	1.36832	6.42926	6.27222	4.1689	1.12855	3.63259	1.96748	0	3.35987	1.23241		ARSJ	1.00132	1.67504	2.66993	0.10226	0.192364		ARSJ	0.375289	1.67504	0.357533	0.54988	0.870384		ARSJ	0.851414	1.67504	1.4556	0.227632	0.818888		ARSJ	1.68628
ARSJ	GA Up	1.32752	1.88532	1.9777	3.51865	0.792991	0.353464	2.78349	4.35124	3.25063	0.977786	1.76901	3.90664	3.10652	3.61553	1.36832	6.42926	6.27222	4.1689	1.12855	3.63259	1.96748	0	3.35987	1.23241		ARSJ	1.00132	1.67504	2.66993	0.10226	0.192364		ARSJ	0.375289	1.67504	0.357533	0.54988	0.870384		ARSJ	0.851414	1.67504	1.4556	0.227632	0.818888		ARSJ	1.68628
ASAP1	Early AMD Down	71.8757	73.7966	63.5336	88.8458	71.7657	98.6163	31.7318	31.9091	36.9179	48.4004	54.6785	68.2633	75.4884	70.9959	60.2059	36.4325	27.5686	37.6359	49.2798	38.5614	40.6613	60.1643	55.5578	61.4442		ASAP1	-1.0586	5.82278	35.1839	2.99987e-09	5.53147e-08		ASAP1	-0.286634	5.82278	2.76147	0.0965593	0.635358		ASAP1	-0.32682	5.82278	3.39873	0.0652467	0.594744		ASAP1	-1.0454
ASB1	Early AMD Down	12.1373	12.6585	12.8551	15.8339	19.8248	19.4405	27.2782	23.8282	23.2188	11.7334	14.6345	16.0378	14.6006	12.49	7.18365	19.9001	23.0467	23.7396	8.84027	12.5744	15.4119	15.567	12.2395	19.5424		ASB1	0.983617	4.08624	17.9971	2.21243e-05	0.000163357		ASB1	0.179704	4.08624	0.558538	0.45485	0.82484		ASB1	-0.680478	4.08624	6.67306	0.0097881	0.310758		ASB1	0.836273
ASPG	Early AMD Up	7.20653	7.81059	6.92195	7.47712	6.74042	11.3108	3.71132	5.38725	6.73345	4.64449	4.18129	3.90664	11.1835	6.24501	8.89405	5.20464	5.10529	5.44273	4.32609	2.23544	2.29539	5.46948	8.27968	7.39443		ASPG	-0.484289	2.70979	2.7007	0.100304	0.189575		ASPG	-0.784421	2.70979	6.74679	0.00939165	0.270136		ASPG	0.0330553	2.70979	0.0115372	0.914463	0.99252		ASPG	-0.469437
ASPRV1	GA Down	2.65504	0.807992	1.48328	0.879661	3.17196	1.41385	0.185566	0.207202	0.928752	1.22223	1.28655	2.05612	2.17456	0.65737	0	0	0.583462	0.231606	0.376182	0	0.98374	0.841459	0.959963	2.46481		ASPRV1	-1.93652	0.578762	5.94801	0.0147339	0.0408515		ASPRV1	-0.151539	0.578762	0.0504995	0.822196	0.953777		ASPRV1	-0.902834	0.578762	1.28192	0.257543	0.829502		ASPRV1	-2.34093
ASTN2	Early AMD Down	1.89646	4.57862	3.46098	3.51865	2.37897	3.53464	0.556698	1.65761	3.01844	2.20002	4.02048	6.37399	5.59173	2.30079	4.44702	0.306155	1.31279	1.85284	1.88091	2.51487	2.29539	5.89021	5.75978	6.33809		ASTN2	-0.926728	1.87258	3.3139	0.0686962	0.14179		ASTN2	0.381644	1.87258	0.693518	0.40497	0.804474		ASTN2	0.387723	1.87258	0.564345	0.452515	0.905809		ASTN2	-1.29617
ATAD3B	GA Down	6.63759	8.07992	7.9108	7.47712	6.74042	10.6039	9.64943	9.53128	16.4853	4.15559	10.4532	11.3087	8.07694	10.1892	4.7891	12.2462	11.0858	19.9181	13.3545	9.78006	17.0515	3.78657	5.99977	7.57049		ATAD3B	0.653643	3.36406	3.24501	0.0716413	0.146346		ATAD3B	0.21733	3.36406	0.35149	0.553271	0.871719		ATAD3B	-0.110954	3.36406	0.0773994	0.780853	0.977493		ATAD3B	0.951274
ATF3	GA Up	0	0	0	0	0	0	9.835	3.31523	2.55407	0	0.160819	0.616837	0.310652	0.328685	0	10.4093	4.08423	7.64299	0	0.27943	0.327913	0	0	0.176058		ATF3	7.55796	1.23179	39.7474	2.89024e-10	6.57698e-09		ATF3	3.37342	1.23179	4.4917	0.0340599	0.481795		ATF3	3.12357	1.23179	2.29458	0.129826	0.727265		ATF3	8.02443
ATG4B	Early AMD Down	62.7727	66.5247	71.4444	38.2653	48.3724	64.6838	64.577	55.3229	62.6908	56.9561	64.9709	76.8991	61.8197	72.6394	79.0202	56.0264	61.4094	69.8291	64.139	51.1357	66.8943	50.9083	60.3576	70.4232		ATG4B	-0.135422	5.97658	0.549757	0.458417	0.590686		ATG4B	-0.0114318	5.97658	0.00394863	0.949895	0.98968		ATG4B	0.487669	5.97658	6.41014	0.0113471	0.323712		ATG4B	-0.0928563
ATG4C	Early AMD Up	38.6877	32.0504	37.0819	56.7382	31.3231	41.7087	12.2474	14.2969	12.0738	29.3336	25.4094	27.5521	33.2397	45.0298	42.7599	14.3893	14.4407	13.0857	29.9064	32.9728	25.5772	40.39	36.2386	38.2046		ATG4C	-1.4826	4.92232	55.0792	1.1577e-13	4.74517e-12		ATG4C	-0.397342	4.92232	4.60491	0.0318805	0.470954		ATG4C	-0.096331	4.92232	0.252748	0.615147	0.946223		ATG4C	-1.37221
ATG5	Early AMD Up	54.6179	41.7463	52.9035	51.0204	52.7339	38.1741	54.742	53.8725	61.5298	48.4004	44.2252	51.6087	45.6658	48.6454	45.8386	56.0264	56.8875	58.8278	47.3989	62.0335	61.9756	45.0181	48.8381	35.2116		ATG5	0.183282	5.67879	1.19498	0.274328	0.405239		ATG5	-0.0556757	5.67879	0.108814	0.741499	0.930305		ATG5	-0.0133031	5.67879	0.00535582	0.94166	0.995961		ATG5	0.199757
ATP2A2	GA Down	67.5138	57.9061	66.5002	65.9746	59.8708	45.2433	74.5975	69.2054	67.5667	64.045	64.6492	70.5251	64.3049	63.1075	42.7599	69.1911	72.3493	76.0824	51.1607	41.3557	45.9079	56.3778	51.958	45.9511		ATP2A2	0.138005	5.93373	0.71765	0.396916	0.531827		ATP2A2	0.0518378	5.93373	0.100977	0.750661	0.932447		ATP2A2	0.000334786	5.93373	3.69904e-06	0.998465	1		ATP2A2	0.182297
ATP2A2	Early AMD Up	67.5138	57.9061	66.5002	65.9746	59.8708	45.2433	74.5975	69.2054	67.5667	64.045	64.6492	70.5251	64.3049	63.1075	42.7599	69.1911	72.3493	76.0824	51.1607	41.3557	45.9079	56.3778	51.958	45.9511		ATP2A2	0.138005	5.93373	0.71765	0.396916	0.531827		ATP2A2	0.0518378	5.93373	0.100977	0.750661	0.932447		ATP2A2	0.000334786	5.93373	3.69904e-06	0.998465	1		ATP2A2	0.182297
ATP5F1	Early AMD Up	223.971	164.022	245.482	197.044	181.595	182.741	243.834	273.299	203.397	273.047	217.749	191.425	214.66	250.458	209.694	245.536	254.827	252.798	228.719	283.342	228.228	193.536	178.553	185.741		ATP5F1	0.185235	7.7966	1.18176	0.276997	0.408649		ATP5F1	0.105048	7.7966	0.379792	0.537715	0.863299		ATP5F1	0.265865	7.7966	2.34299	0.125848	0.723728		ATP5F1	0.249071
ATP5S	Early AMD Up	4.1722	1.34665	2.71934	10.1161	5.55094	0.353464	3.34019	4.97284	1.39313	8.31118	3.69884	1.43929	0.931955	2.62948	6.15742	6.1231	3.20904	1.85284	0.752364	11.4566	0	7.57313	2.15992	7.04232		ATP5S	0.227518	2.11298	0.0548945	0.814755	0.877712		ATP5S	0.684946	2.11298	0.498549	0.480138	0.837833		ATP5S	-0.710995	2.11298	0.515939	0.472579	0.913907		ATP5S	0.404867
ATP6V1C2	CNV Up	19.5335	11.5812	19.5298	19.3526	17.4458	11.6643	51.2162	28.5939	26.2372	18.8224	24.7661	18.9163	17.0858	29.9103	16.0777	35.514	34.1325	30.3403	18.8091	21.2367	17.3794	16.4085	15.4794	19.3664		ATP6V1C2	1.06159	4.53095	14.9829	0.000108491	0.000651518		ATP6V1C2	0.300602	4.53095	1.17199	0.278992	0.743191		ATP6V1C2	0.388469	4.53095	1.69565	0.192858	0.795759		ATP6V1C2	0.968631
ATP8B2	Early AMD Down	4.74114	7.54126	7.66359	11.4356	3.96495	5.30195	13.1752	4.14404	12.0738	5.62227	5.30703	8.63572	4.65978	5.91633	1.71039	12.8585	10.0647	12.8541	3.76182	5.30918	3.93496	1.26219	4.91981	4.92962		ATP8B2	0.568327	2.87344	1.73083	0.188304	0.305453		ATP8B2	-0.0194493	2.87344	0.00195518	0.964731	0.993647		ATP8B2	-0.726273	2.87344	2.1894	0.138963	0.734356		ATP8B2	0.847347
ATXN7L1	Early AMD Down	5.87901	2.96264	4.44983	6.59746	7.53341	5.65542	3.89689	2.69362	3.48282	3.6667	1.60819	4.72909	2.48521	3.28685	3.76287	3.98002	2.77144	2.89507	3.00945	2.51487	3.93496	5.04875	4.55982	5.63385		ATXN7L1	-0.424425	2.1342	1.41438	0.234331	0.359988		ATXN7L1	-0.482404	2.1342	1.81354	0.178084	0.689845		ATXN7L1	-1.04863	2.1342	6.88365	0.00869877	0.295548		ATXN7L1	-0.544974
AVIL	Early AMD Down	1.51716	0.538661	1.73049	0.879661	1.98248	0.706927	2.59792	1.24321	0.464376	1.46668	2.09065	0.411225	1.86391	0.986055	1.02624	0.918466	0.437596	1.04223	0.564273	1.39715	0	0.841459	0.959963	0.704232		AVIL	0.192766	0.638476	0.0903009	0.763795	0.839707		AVIL	0.0687766	0.638476	0.011363	0.915108	0.982159		AVIL	0.132847	0.638476	0.0300736	0.862323	0.987637		AVIL	-0.675231
B2M	CNV Up	1890.58	1624.33	2103.53	1685.43	1664.49	1173.5	1701.27	2379.71	1491.81	3540.56	2305.98	1742.77	1557.92	1927.41	1749.73	2142.78	2690.63	1360.45	2209.13	2264.22	2018.63	2022.87	1944.28	1406.7		B2M	-0.0117721	10.9234	0.00217067	0.96284	0.977856		B2M	0.433695	10.9234	2.93609	0.08662	0.617528		B2M	0.210878	10.9234	0.694299	0.404706	0.889103		B2M	0.140566
B2M	GA Up	1890.58	1624.33	2103.53	1685.43	1664.49	1173.5	1701.27	2379.71	1491.81	3540.56	2305.98	1742.77	1557.92	1927.41	1749.73	2142.78	2690.63	1360.45	2209.13	2264.22	2018.63	2022.87	1944.28	1406.7		B2M	-0.0117721	10.9234	0.00217067	0.96284	0.977856		B2M	0.433695	10.9234	2.93609	0.08662	0.617528		B2M	0.210878	10.9234	0.694299	0.404706	0.889103		B2M	0.140566
B2M	Early AMD Up	1890.58	1624.33	2103.53	1685.43	1664.49	1173.5	1701.27	2379.71	1491.81	3540.56	2305.98	1742.77	1557.92	1927.41	1749.73	2142.78	2690.63	1360.45	2209.13	2264.22	2018.63	2022.87	1944.28	1406.7		B2M	-0.0117721	10.9234	0.00217067	0.96284	0.977856		B2M	0.433695	10.9234	2.93609	0.08662	0.617528		B2M	0.210878	10.9234	0.694299	0.404706	0.889103		B2M	0.140566
B2M	Early AMD Down	1890.58	1624.33	2103.53	1685.43	1664.49	1173.5	1701.27	2379.71	1491.81	3540.56	2305.98	1742.77	1557.92	1927.41	1749.73	2142.78	2690.63	1360.45	2209.13	2264.22	2018.63	2022.87	1944.28	1406.7		B2M	-0.0117721	10.9234	0.00217067	0.96284	0.977856		B2M	0.433695	10.9234	2.93609	0.08662	0.617528		B2M	0.210878	10.9234	0.694299	0.404706	0.889103		B2M	0.140566
B3GALNT2	Early AMD Up	35.4637	34.205	30.1599	42.2237	31.7196	42.0622	29.1339	20.513	39.7041	20.2891	28.1433	36.3934	33.5504	36.1553	37.2866	32.7586	29.0272	39.4888	27.4613	26.5459	35.7426	30.7133	34.9186	38.0285		B3GALNT2	-0.164903	5.06081	0.531965	0.465782	0.597451		B3GALNT2	-0.231318	5.06081	1.04688	0.306227	0.755563		B3GALNT2	-0.117182	5.06081	0.250474	0.616742	0.946458		B3GALNT2	0.023471
B3GNT5	Early AMD Up	9.86157	4.84795	11.3718	8.35678	6.74042	10.6039	7.05151	5.38725	4.17938	2.93336	5.46785	5.34592	6.52369	7.88844	5.81534	3.67386	2.62558	3.70569	1.69282	2.51487	7.54201	5.89021	5.87977	4.57751		B3GNT5	-0.64772	2.62384	2.83408	0.0922839	0.177594		B3GNT5	-0.909983	2.62384	5.4528	0.0195369	0.385461		B3GNT5	-0.348864	2.62384	0.718376	0.396677	0.887828		B3GNT5	-1.3943
B4GALT4	Early AMD Down	38.3084	36.0903	34.6098	46.6221	36.4776	38.5275	31.9174	20.9274	31.5776	21.0224	27.0176	39.6832	34.1717	34.1832	44.4702	26.6355	27.131	31.9616	30.0945	28.7813	29.1843	49.2254	38.6385	37.3243		B4GALT4	-0.369822	5.0979	3.08032	0.079245	0.158199		B4GALT4	-0.311039	5.0979	2.19766	0.13822	0.665103		B4GALT4	-0.106946	5.0979	0.239923	0.624262	0.946842		B4GALT4	-0.340297
BASP1	Early AMD Down	138.821	112.85	126.82	131.509	125.689	120.531	144.742	124.321	115.165	155.712	127.047	133.442	123.95	153.825	116.991	120.931	126.028	91.021	156.868	147.819	141.003	99.7129	112.316	111.973		BASP1	0.02112	6.99889	0.017579	0.894521	0.932412		BASP1	0.133681	6.99889	0.706541	0.400594	0.803017		BASP1	0.0644389	6.99889	0.154409	0.694357	0.962822		BASP1	-0.16906
BCAS4	GA Down	42.291	35.013	42.0261	37.3856	33.3056	38.881	25.9792	36.6747	19.9682	59.4005	47.7632	31.8699	35.4143	31.2251	38.6549	27.2478	28.152	27.2137	36.3015	32.1345	30.8239	27.7681	31.0788	32.2186		BCAS4	-0.52946	5.12824	6.1669	0.0130163	0.037009		BCAS4	0.214824	5.12824	1.06633	0.301775	0.754078		BCAS4	-0.0585323	5.12824	0.0684044	0.793674	0.980961		BCAS4	-0.531813
BCAT1	Early AMD Up	308.933	263.675	302.588	387.051	330.677	331.195	387.276	126.808	228.473	188.468	266.638	342.962	840.313	383.904	297.951	247.067	240.678	274.453	285.898	346.494	320.699	375.291	371.986	263.735		BCAT1	-0.236838	8.32926	0.531201	0.466102	0.597693		BCAT1	-0.132929	8.32926	0.167541	0.682306	0.910348		BCAT1	0.537523	8.32926	2.72113	0.0990279	0.682275		BCAT1	-0.199369
BCL10	GA Up	15.1716	12.3892	12.3606	14.9542	10.7054	14.1385	17.0721	11.6033	17.6463	21.0224	12.7047	8.43011	7.76629	9.86055	9.57821	14.6955	13.2738	11.6961	14.483	11.4566	12.4607	4.62802	8.03969	7.04232		BCL10	0.207126	3.66739	0.577048	0.447472	0.580131		BCL10	0.0573175	3.66739	0.0435743	0.834648	0.956695		BCL10	-0.548604	3.66739	3.05709	0.0803854	0.639319		BCL10	-0.0296131
BCL2L11	Early AMD Up	9.10299	9.69591	11.619	11.4356	15.8598	13.0782	2.96906	3.10803	3.01844	7.08895	4.98539	8.63572	10.2515	8.87449	7.86781	3.06155	3.64664	4.2847	6.207	7.54462	7.54201	10.0975	14.1594	11.4438		BCL2L11	-1.72703	3.07286	35.5687	2.46215e-09	4.63416e-08		BCL2L11	-0.567833	3.07286	5.04668	0.0246731	0.424294		BCL2L11	-0.578774	3.07286	4.61442	0.0317042	0.477914		BCL2L11	-1.4063
BEX1	Early AMD Up	8.53405	7.27193	12.1134	3.95848	7.53341	6.71581	32.8452	35.6387	21.3613	9.77786	13.9913	7.19644	9.0089	11.1753	6.15742	38.2694	39.2378	26.5188	17.6805	22.9133	17.0515	12.2012	8.87965	6.51414		BEX1	1.68621	4.0627	31.8455	1.66935e-08	2.64454e-07		BEX1	0.162102	4.0627	0.27302	0.601313	0.885102		BEX1	0.520417	4.0627	2.01469	0.155783	0.758496		BEX1	1.88863
BEX5	Early AMD Up	2.0861	2.15465	3.70819	3.07882	1.98248	2.47424	6.30925	6.42326	3.48282	3.42225	2.25147	1.23367	2.79587	1.64342	1.36832	5.20464	4.52183	5.90594	1.31664	1.67658	2.29539	0.841459	1.19995	2.28875		BEX5	1.04587	1.78995	7.30889	0.00686144	0.0219437		BEX5	-0.214163	1.78995	0.245031	0.620596	0.890509		BEX5	-0.348706	1.78995	0.425022	0.514442	0.928652		BEX5	0.986742
BIN1	Early AMD Down	112.27	117.428	117.673	89.7255	114.587	111.694	74.2264	72.3134	84.7486	113.179	108.714	120.489	81.0801	94.0039	95.44	76.5388	89.2697	76.0824	126.585	118.199	98.0461	87.9325	104.756	127.114		BIN1	-0.587235	6.65785	13.8774	0.000195131	0.00108781		BIN1	-0.0208282	6.65785	0.0179965	0.893283	0.975713		BIN1	-0.226981	6.65785	1.93839	0.163843	0.766441		BIN1	-0.519507
BIN3	Early AMD Down	29.964	28.2797	37.0819	21.5517	28.5477	30.0444	64.7625	60.7101	55.4929	35.2003	32.003	33.1036	21.7456	29.5816	34.2079	67.6603	63.1597	51.8797	33.4802	31.2962	34.103	35.762	31.3188	36.0919		BIN3	0.926438	5.29622	29.498	5.59747e-08	7.88513e-07		BIN3	0.0715474	5.29622	0.16595	0.683736	0.910878		BIN3	0.081471	5.29622	0.167468	0.682372	0.957586		BIN3	0.92947
BIRC3	CNV Up	2.84468	3.23197	4.44983	6.15763	3.56846	1.41385	3.52575	13.8825	8.12658	4.64449	3.21638	3.2898	0.310652	2.62948	2.39455	6.73541	3.7925	7.29558	2.069	3.07373	1.96748	1.26219	1.19995	0.704232		BIRC3	1.27414	2.11865	6.61123	0.0101337	0.030228		BIRC3	0.078459	2.11865	0.0233061	0.878664	0.970445		BIRC3	-1.03702	2.11865	2.85232	0.091242	0.663677		BIRC3	0.755752
BIRC3	GA Up	2.84468	3.23197	4.44983	6.15763	3.56846	1.41385	3.52575	13.8825	8.12658	4.64449	3.21638	3.2898	0.310652	2.62948	2.39455	6.73541	3.7925	7.29558	2.069	3.07373	1.96748	1.26219	1.19995	0.704232		BIRC3	1.27414	2.11865	6.61123	0.0101337	0.030228		BIRC3	0.078459	2.11865	0.0233061	0.878664	0.970445		BIRC3	-1.03702	2.11865	2.85232	0.091242	0.663677		BIRC3	0.755752
BIRC5	Early AMD Up	0.568937	0.269331	0	1.31949	0.396495	0	0.185566	0.414404	0.696564	15.1557	11.2573	9.8694	1.86391	8.54581	1.02624	20.2062	5.25116	10.3065	39.4991	51.6946	87.225	4.2073	3.83985	3.69722		BIRC5	0.439442	3.56684	0.203125	0.65221	0.75747		BIRC5	5.19994	3.56684	50.1532	1.42202e-12	2.15009e-09		BIRC5	2.77284	3.56684	12.0626	0.000514444	0.078567		BIRC5	5.15726
BMP2K	Early AMD Up	3.98256	4.84795	2.47213	6.15763	5.55094	7.06927	10.2061	5.38725	9.51971	3.6667	3.53802	5.14031	4.34912	4.2729	4.10495	8.26619	10.5023	9.14842	6.207	2.7943	4.26287	3.78657	5.75978	4.75356		BMP2K	1.15004	2.6383	12.5252	0.000401496	0.00202805		BMP2K	0.124409	2.6383	0.124363	0.72435	0.927143		BMP2K	-0.562281	2.6383	2.19149	0.138775	0.734232		BMP2K	1.31425
BMS1	Early AMD Down	36.7912	37.9756	36.8347	39.1449	40.4425	39.2345	49.9173	38.3323	61.9942	27.378	40.0439	53.2536	39.1421	44.3725	39.6811	48.6787	43.322	59.7543	38.5586	29.0608	33.4472	34.0791	38.2785	44.0145		BMS1	0.427268	5.39092	4.06658	0.0437397	0.09902		BMS1	0.117479	5.39092	0.304446	0.581108	0.879431		BMS1	0.0519546	5.39092	0.0540147	0.816219	0.983262		BMS1	0.447092
BNC2	Early AMD Down	4.55149	3.5013	3.9554	2.63898	7.13692	8.48313	13.1752	7.45927	12.5382	5.86672	4.18129	9.66379	4.03847	3.94422	3.07871	6.42926	8.0226	12.5067	6.207	2.51487	5.90244	0.841459	4.43983	7.57049		BNC2	1.45245	2.78044	9.91744	0.0016372	0.00672269		BNC2	0.697205	2.78044	2.21857	0.136359	0.66403		BNC2	-0.733976	2.78044	2.06428	0.150786	0.751437		BNC2	1.17517
BOC	Early AMD Down	67.5138	77.2979	59.8255	81.3687	88.4185	116.29	20.5978	24.8642	44.5801	39.3559	42.2954	69.0858	80.4588	65.0796	82.0989	18.6755	19.2542	34.8566	40.2514	40.7968	55.7453	51.7497	62.8776	78.874		BOC	-1.18832	5.82933	17.3598	3.09303e-05	0.000218512		BOC	-0.440191	5.82933	2.48932	0.114621	0.647801		BOC	-0.330969	5.82933	1.39743	0.237154	0.821704		BOC	-1.4738
BRF1	Early AMD Down	26.3607	23.7011	20.7659	32.1076	30.1337	25.4494	18.371	19.8914	23.2188	22.7335	21.0673	26.7296	29.5119	23.994	26.3401	16.8385	17.6497	22.4657	18.8091	21.7956	17.7073	23.9816	28.7989	29.7538		BRF1	-0.215086	4.58781	1.37586	0.240808	0.367409		BRF1	-0.0153493	4.58781	0.00724932	0.932148	0.986371		BRF1	-0.127749	4.58781	0.432486	0.510771	0.927218		BRF1	-0.29692
BRI3BP	Early AMD Up	6.2583	5.11728	3.70819	2.63898	3.17196	5.65542	7.23708	7.66647	7.6622	3.17781	6.11112	4.11225	4.03847	3.61553	6.84158	7.34773	8.4602	5.55853	5.45464	3.07373	3.60705	3.36584	4.55982	5.98597		BRI3BP	0.561531	2.52848	2.94929	0.0859152	0.168076		BRI3BP	-0.151578	2.52848	0.195145	0.658669	0.90337		BRI3BP	0.299086	2.52848	0.521264	0.470303	0.912908		BRI3BP	0.471643
BTN3A1	GA Up	11.3787	9.15725	9.8885	10.1161	8.7229	8.83659	2.59792	0.828807	2.78626	4.15559	6.27194	7.60766	9.0089	9.53186	9.57821	4.28617	3.93837	3.24248	6.01891	6.70633	12.1328	12.2012	9.95961	15.317		BTN3A1	-2.28707	2.99206	42.8412	5.93678e-11	1.52143e-09		BTN3A1	-0.744626	2.99206	6.25627	0.0123754	0.311985		BTN3A1	0.0259717	2.99206	0.0064607	0.935936	0.995857		BTN3A1	-1.44092
BTN3A1	GA Down	11.3787	9.15725	9.8885	10.1161	8.7229	8.83659	2.59792	0.828807	2.78626	4.15559	6.27194	7.60766	9.0089	9.53186	9.57821	4.28617	3.93837	3.24248	6.01891	6.70633	12.1328	12.2012	9.95961	15.317		BTN3A1	-2.28707	2.99206	42.8412	5.93678e-11	1.52143e-09		BTN3A1	-0.744626	2.99206	6.25627	0.0123754	0.311985		BTN3A1	0.0259717	2.99206	0.0064607	0.935936	0.995857		BTN3A1	-1.44092
BTN3A2	GA Up	6.63759	5.92528	7.9108	6.15763	5.15444	7.06927	3.71132	3.72963	2.08969	5.37783	9.16668	6.78521	6.83434	7.88844	5.81534	3.06155	3.35491	3.01087	10.345	4.47088	6.55827	7.99386	8.27968	8.97896		BTN3A2	-1.07942	2.70835	10.626	0.00111512	0.00485895		BTN3A2	0.0824276	2.70835	0.078114	0.77987	0.94171		BTN3A2	0.155523	2.70835	0.199121	0.655432	0.955114		BTN3A2	-1.11064
BUB1	CNV Up	2.27575	2.42398	1.48328	0.439831	1.18949	3.18117	0.556698	0.414404	1.39313	4.15559	4.34211	8.01889	3.41717	3.61553	1.02624	3.67386	2.33385	5.90594	26.897	24.5899	50.8266	4.62802	4.07984	4.57751		BUB1	-1.39917	2.85533	5.2652	0.0217559	0.0562947		BUB1	1.40157	2.85533	8.33748	0.00388354	0.159178		BUB1	0.683791	2.85533	1.27088	0.259602	0.83102		BUB1	0.956071
BZW2	Early AMD Up	141.286	143.553	151.789	130.19	140.756	118.41	135.463	133.231	138.616	137.623	167.573	125.835	113.699	117.998	120.07	158.895	167.308	149.849	124.892	139.995	128.542	119.908	121.675	121.128		BZW2	-0.100051	7.08605	0.554867	0.456336	0.588831		BZW2	-0.0158527	7.08605	0.0140078	0.905787	0.97903		BZW2	-0.14567	7.08605	1.06544	0.301979	0.848381		BZW2	0.124574
C10orf2	GA Up	6.2583	4.84795	3.21376	1.75932	5.15444	7.7762	9.64943	10.1529	7.6622	6.8445	5.14621	7.60766	6.52369	4.2729	6.4995	11.3277	10.9399	9.38003	5.64273	4.75032	4.9187	7.1524	5.27979	8.27472		C10orf2	0.917764	2.86628	8.84792	0.00293422	0.0109506		C10orf2	0.414627	2.86628	1.68431	0.194353	0.701898		C10orf2	0.191701	2.86628	0.262623	0.608324	0.944015		C10orf2	1.10463
C12orf29	Early AMD Up	15.9302	14.0052	18.2937	19.7924	18.2388	16.6128	17.2576	15.1257	14.6278	17.6002	15.2778	14.5985	13.358	20.0498	18.1302	17.1447	20.7129	16.444	16.7401	23.1927	14.1003	13.4633	16.4394	11.6198		C12orf29	-0.0350601	4.09066	0.0261609	0.871508	0.917375		C12orf29	-0.0296562	4.09066	0.0188194	0.890886	0.97496		C12orf29	-0.0829796	4.09066	0.122487	0.726353	0.968091		C12orf29	0.172544
C12orf76	Early AMD Down	16.4992	15.0825	17.3049	18.4729	19.8248	15.5524	12.0618	18.0266	10.2163	21.7557	18.655	14.8041	15.8432	15.4482	22.5772	10.7154	15.17	11.3487	12.2259	17.8835	10.4932	15.9877	13.4395	15.317		C12orf76	-0.276745	3.99772	1.26928	0.259903	0.389125		C12orf76	0.169823	3.99772	0.502654	0.478336	0.837224		C12orf76	0.00114766	3.99772	1.94349e-05	0.996483	1		C12orf76	-0.37969
C14orf132	Early AMD Down	86.0991	86.4552	90.2326	98.9619	85.2465	105.686	53.8142	47.4492	73.1392	71.3784	78.6405	115.143	129.231	103.207	83.1251	59.7003	59.0755	75.8508	105.143	96.9623	114.114	122.012	122.995	110.917		C14orf132	-0.593379	6.5068	8.84135	0.00294481	0.0109849		C14orf132	0.0135705	6.5068	0.00475657	0.945015	0.989273		C14orf132	0.122963	6.5068	0.375624	0.539954	0.93103		C14orf132	-0.428278
C15orf39	Early AMD Up	1.32752	0.807992	1.48328	1.31949	0.396495	1.41385	2.22679	2.90083	0.928752	3.17781	2.41229	2.46735	0.621303	0.328685	0.684158	1.22462	2.62558	0.926422	2.44518	2.23544	0.655827	0.42073	1.43994	1.05635		C15orf39	0.730647	1.01885	1.7538	0.1854	0.301857		C15orf39	1.10673	1.01885	4.29418	0.0382431	0.494745		C15orf39	-0.909972	1.01885	1.14814	0.283939	0.837718		C15orf39	0.392429
C15orf57	Early AMD Up	35.6534	25.5864	31.1488	25.5102	22.9967	21.5613	52.8863	50.7645	35.9891	43.5115	37.1492	29.8138	35.1036	30.5677	29.0767	50.2095	51.6364	34.2776	37.0539	40.5174	29.5122	27.3474	26.519	26.9369		C15orf57	0.592242	5.13994	8.37623	0.0038016	0.0135036		C15orf57	0.2486	5.13994	1.45167	0.228261	0.718484		C15orf57	0.43988	5.13994	3.69561	0.0545559	0.568876		C15orf57	0.543301
C15orf61	Early AMD Up	18.7749	15.0825	21.7547	14.5144	15.0668	18.0266	18.5566	36.2603	19.736	38.6226	17.0468	15.0097	15.2219	13.8048	12.6569	23.2678	32.528	13.6647	18.0567	24.3104	9.8374	13.0426	11.6395	10.5635		C15orf61	0.420935	4.26196	1.35882	0.243743	0.370595		C15orf61	0.335905	4.26196	0.862547	0.353027	0.777876		C15orf61	-0.193085	4.26196	0.250482	0.616736	0.946458		C15orf61	0.315955
C17orf67	Early AMD Down	2.0861	1.07732	1.9777	2.19915	5.15444	1.41385	2.41236	3.10803	2.08969	2.93336	2.5731	1.23367	2.48521	1.64342	1.02624	2.14309	2.33385	2.43186	0.940454	1.95601	0.98374	2.52438	1.55994	1.23241		C17orf67	0.532072	1.31626	1.36009	0.243523	0.37035		C17orf67	0.350361	1.31626	0.57306	0.449046	0.822314		C17orf67	-0.728748	1.31626	1.87502	0.170902	0.770837		C17orf67	0.407275
C1orf226	Early AMD Up	18.0163	22.8931	16.5632	23.311	20.2213	19.087	7.97934	12.0177	8.35877	16.1335	19.1375	22.4118	26.0947	23.0079	21.893	10.4093	11.8151	14.707	12.9783	11.7361	23.2818	16.8292	17.1593	20.7748		C1orf226	-1.0131	4.14199	16.4601	4.96836e-05	0.00032852		C1orf226	0.0136596	4.14199	0.00341978	0.953367	0.990287		C1orf226	0.186534	4.14199	0.564937	0.452278	0.905809		C1orf226	-0.606785
C1QTNF1	GA Up	27.6882	41.2076	34.857	52.7797	45.597	44.1829	23.3813	15.1257	35.0604	21.2669	35.7018	34.3373	61.8197	40.0996	51.3118	21.1247	25.9641	27.2137	21.0662	25.7076	18.0352	48.3839	63.1175	58.9794		C1QTNF1	-0.495492	5.19795	3.7515	0.0527603	0.115095		C1QTNF1	-0.172843	5.19795	0.468165	0.493833	0.845186		C1QTNF1	0.106508	5.19795	0.175143	0.675581	0.957143		C1QTNF1	-0.466033
C1RL	GA Up	24.8436	16.6985	22.0019	21.1119	21.0143	15.5524	13.7319	19.0626	18.1107	27.6225	21.0673	15.2153	12.4261	22.3506	9.57821	12.5524	12.5444	9.95904	13.3545	16.207	15.4119	10.0975	17.1593	10.2114		C1RL	-0.328183	4.08758	1.35704	0.244052	0.370778		C1RL	-0.00243522	4.08758	7.72602e-05	0.992987	0.998711		C1RL	-0.372726	4.08758	1.49482	0.22147	0.817084		C1RL	-0.873046
C2	Early AMD Down	18.5853	21.8158	16.5632	18.0331	20.2213	27.5702	10.2061	10.9817	14.1635	17.1113	20.424	16.449	17.7071	23.6653	18.8143	13.1647	16.6287	10.3065	20.1257	16.7658	13.1165	21.0365	20.8792	17.0776		C2	-0.691523	4.16152	8.55019	0.00345486	0.0124573		C2	-0.0685397	4.16152	0.0914471	0.762345	0.935457		C2	-0.139226	4.16152	0.330135	0.565579	0.935278		C2	-0.508469
C20orf96	Early AMD Up	13.4648	12.6585	16.8105	9.67628	11.4984	12.0178	6.68038	5.38725	3.01844	12.7112	13.9913	16.0378	10.5622	10.5179	9.23613	8.8785	5.10529	7.64299	10.345	9.2212	10.1653	8.83532	10.4396	16.0213		C20orf96	-1.48028	3.44575	28.4043	9.84445e-08	1.32637e-06		C20orf96	-0.00325587	3.44575	0.000172877	0.98951	0.998126		C20orf96	-0.134928	3.44575	0.20969	0.647011	0.954076		C20orf96	-1.02066
C4orf32	GA Up	5.87901	3.77063	3.21376	4.83814	4.75795	1.06039	15.5875	8.49528	14.1635	3.17781	2.89474	4.11225	5.28108	2.95816	3.76287	19.2878	14.0031	15.7492	4.89036	4.75032	3.93496	5.46948	2.5199	3.16904		C4orf32	1.54093	2.85325	20.4415	6.14805e-06	5.30517e-05		C4orf32	-0.366974	2.85325	0.919538	0.337596	0.768706		C4orf32	0.215834	2.85325	0.228771	0.632437	0.950048		C4orf32	1.88436
C4orf32	Early AMD Up	5.87901	3.77063	3.21376	4.83814	4.75795	1.06039	15.5875	8.49528	14.1635	3.17781	2.89474	4.11225	5.28108	2.95816	3.76287	19.2878	14.0031	15.7492	4.89036	4.75032	3.93496	5.46948	2.5199	3.16904		C4orf32	1.54093	2.85325	20.4415	6.14805e-06	5.30517e-05		C4orf32	-0.366974	2.85325	0.919538	0.337596	0.768706		C4orf32	0.215834	2.85325	0.228771	0.632437	0.950048		C4orf32	1.88436
C7orf31	Early AMD Up	13.6545	10.5039	10.6301	8.79661	10.3089	12.0178	5.01028	4.35124	8.12658	9.28897	8.84505	10.2806	13.0474	11.8327	14.0252	6.42926	4.95943	6.48496	9.78073	9.50063	7.86992	9.25605	9.35964	7.21838		C7orf31	-1.02193	3.25645	16.921	3.89674e-05	0.0002666		C7orf31	-0.30849	3.25645	1.805	0.17911	0.689845		C7orf31	0.309345	3.25645	1.41721	0.233864	0.818888		C7orf31	-0.981226
C8orf37	Early AMD Up	11.1891	13.1972	13.8439	13.6348	8.7229	8.12966	6.12368	5.38725	6.50126	10.0223	15.5994	11.7199	14.6006	15.4482	9.92029	5.81695	7.73087	7.52718	10.1569	11.1772	13.4444	10.939	12.8395	10.0353		C8orf37	-1.07668	3.45417	17.3369	3.13052e-05	0.00022084		C8orf37	-0.00762373	3.45417	0.00104733	0.974183	0.99635		C8orf37	0.411372	3.45417	2.25501	0.133183	0.730466		C8orf37	-0.815027
C9orf85	Early AMD Up	7.58582	4.57862	8.89965	7.47712	5.94743	3.53464	5.38142	8.70248	3.01844	8.31118	6.59358	3.2898	6.52369	4.93027	4.7891	7.04157	8.4602	6.13755	8.65218	6.98576	2.95122	5.46948	4.43983	4.40145		C9orf85	-0.299247	2.69965	0.565802	0.451932	0.58442		C9orf85	-0.224015	2.69965	0.320059	0.571572	0.878009		C9orf85	-0.0415058	2.69965	0.00853111	0.926409	0.994408		C9orf85	0.030492
CA12	GA Up	2.0861	1.07732	0.98885	1.31949	1.98248	1.76732	31.1751	30.4587	55.9573	7.57784	8.20177	8.01889	4.65978	1.97211	0	32.4525	27.131	50.0268	37.242	35.2082	60.0081	0.841459	4.55982	4.57751		CA12	4.74781	4.16539	99.1874	2.297e-23	3.29028e-21		CA12	2.45068	4.16539	25.7795	3.82739e-07	0.000118371		CA12	0.402323	4.16539	0.4373	0.508429	0.926337		CA12	4.65242
CA12	Early AMD Down	2.0861	1.07732	0.98885	1.31949	1.98248	1.76732	31.1751	30.4587	55.9573	7.57784	8.20177	8.01889	4.65978	1.97211	0	32.4525	27.131	50.0268	37.242	35.2082	60.0081	0.841459	4.55982	4.57751		CA12	4.74781	4.16539	99.1874	2.297e-23	3.29028e-21		CA12	2.45068	4.16539	25.7795	3.82739e-07	0.000118371		CA12	0.402323	4.16539	0.4373	0.508429	0.926337		CA12	4.65242
CA2	CNV Up	159.492	136.281	160.688	97.2026	115.777	83.4174	181.298	203.058	155.566	303.603	166.287	165.724	65.5475	141.334	132.384	259.926	252.785	177.41	178.686	146.142	133.789	100.554	92.1564	99.4727		CA2	0.242073	7.27813	0.931455	0.334485	0.470214		CA2	0.475892	7.27813	3.59465	0.0579657	0.565447		CA2	0.194556	7.27813	0.575003	0.448278	0.905809		CA2	0.594621
CA5B	CNV Down	30.5329	17.2372	28.6767	30.3483	19.8248	28.6305	8.7216	10.7745	13.4669	14.1779	16.0819	20.5612	22.9882	25.9661	17.446	11.6339	12.6903	9.61163	14.2949	13.1332	12.7886	21.0365	18.5993	12.5001		CA5B	-1.22759	4.18646	22.1438	2.52969e-06	2.43279e-05		CA5B	-0.593939	4.18646	5.60606	0.0178985	0.373459		CA5B	-0.244341	4.18646	0.864542	0.352471	0.864879		CA5B	-1.18538
CADM1	CNV Up	64.8588	66.5247	57.6005	54.9788	53.5269	66.0977	43.608	44.3412	42.7226	43.5115	44.7077	68.6746	53.4321	48.6454	59.8638	24.7986	29.9024	41.4574	38.3705	34.9288	51.1545	58.0607	54.8379	61.0921		CADM1	-0.531985	5.66339	7.15164	0.00748955	0.0235812		CADM1	-0.268602	5.66339	1.85611	0.173075	0.686822		CADM1	-0.111246	5.66339	0.29149	0.589267	0.939843		CADM1	-0.953037
CALD1	Early AMD Down	473.166	386.22	485.526	455.225	420.682	379.62	1178.9	937.381	582.095	1025.45	786.405	782.767	736.245	637.32	380.05	1967.97	1903.84	1147.26	1072.31	1037.52	982.756	569.668	560.978	463.913		CALD1	1.00457	9.6567	16.3599	5.23826e-05	0.000343695		CALD1	0.947674	9.6567	14.5873	0.000133815	0.0144521		CALD1	0.48239	9.6567	3.79586	0.0513794	0.562662		CALD1	1.89944
CAMK2N1	Early AMD Up	0.568937	0	0	0.879661	0	0	2.59792	3.52243	1.39313	0	0.482457	0.205612	0.931955	0	0	2.44924	1.60452	1.62124	1.12855	1.11772	0	0	0	0		CAMK2N1	3.33572	0.373922	17.9447	2.2742e-05	0.000167183		CAMK2N1	0.17889	0.373922	0.0280803	0.86692	0.966971		CAMK2N1	0.265694	0.373922	0.0449375	0.832119	0.983899		CAMK2N1	2.87781
CAMLG	Early AMD Up	56.1351	61.4074	62.5448	43.5432	65.4218	50.1918	46.7626	70.2414	38.7754	89.7119	71.4036	53.048	51.8788	57.1912	54.3905	53.271	54.262	45.9737	54.3583	58.1215	48.8591	66.896	51.118	51.0568		CAMLG	-0.206863	5.83191	0.953358	0.328866	0.4638		CAMLG	0.248866	5.83191	1.40301	0.23622	0.721222		CAMLG	0.0369403	5.83191	0.0280287	0.867041	0.988015		CAMLG	-0.23202
CAPRIN2	GA Down	16.8785	19.9305	19.5298	15.8339	4.36145	26.1563	10.7628	13.6753	14.86	20.778	10.4532	17.6827	13.6687	5.25896	21.2089	8.57235	11.8151	9.95904	14.1068	9.50063	13.4444	18.0914	20.0392	13.7325		CAPRIN2	-0.519337	3.90909	1.6123	0.204168	0.324495		CAPRIN2	-0.208685	3.90909	0.264361	0.60714	0.886578		CAPRIN2	-0.216195	3.90909	0.257989	0.611505	0.94475		CAPRIN2	-0.880708
CAPS	GA Down	6.06866	6.46394	7.16917	7.91695	8.3264	12.0178	1.67009	1.24321	4.17938	8.80008	7.88013	7.19644	5.28108	13.4761	7.52573	3.98002	4.6677	3.47408	9.02836	4.19145	6.88618	15.567	10.3196	27.6411		CAPS	-1.4894	3.05786	10.8889	0.000967419	0.00430639		CAPS	0.276368	3.05786	0.469386	0.49327	0.844435		CAPS	-0.114128	3.05786	0.0744396	0.784979	0.979101		CAPS	-0.697081
CASK	Early AMD Up	37.3602	56.2901	30.6544	42.2237	47.5795	63.9769	33.5875	14.5041	38.5432	20.5335	31.1989	47.9077	47.5297	47.3306	48.2331	30.9217	29.6107	40.0678	35.3611	32.9728	40.9892	54.6948	56.9978	57.747		CASK	-0.519135	5.3727	3.06924	0.0797867	0.159049		CASK	-0.313617	5.3727	1.13385	0.286955	0.747775		CASK	-0.106552	5.3727	0.128247	0.720257	0.967388		CASK	-0.298317
CASP8	Early AMD Up	2.27575	2.15465	4.20261	5.27797	1.98248	2.47424	2.96906	2.69362	0	2.68891	2.25147	3.08419	4.34912	4.93027	3.76287	4.28617	4.37596	3.70569	6.01891	4.47088	5.57453	5.04875	6.23976	4.92962		CASP8	-0.536954	2.06678	1.45936	0.227032	0.351801		CASP8	-0.105515	2.06678	0.0618436	0.803605	0.947986		CASP8	0.450999	2.06678	0.97812	0.322663	0.859347		CASP8	0.513598
CAT	Early AMD Down	157.785	149.479	151.294	187.808	141.945	130.075	113.938	106.087	158.12	111.223	136.053	138.788	144.453	184.721	189.17	107.767	101.377	140.585	148.216	141.392	136.412	193.115	172.313	160.213		CAT	-0.279752	7.19236	2.34755	0.12548	0.224942		CAT	-0.247309	7.19236	1.83947	0.175013	0.688174		CAT	0.174343	7.19236	0.888146	0.34598	0.862737		CAT	-0.387975
CCBL1	CNV Down	28.2572	46.3249	34.6098	23.7509	22.6002	21.9147	10.9484	7.66647	8.82314	26.4002	27.9825	30.0194	27.0267	29.9103	24.9718	14.0831	9.18952	11.6961	30.6588	22.6339	10.4932	22.2987	31.4388	26.2326		CCBL1	-1.97961	4.5432	50.3722	1.2718e-12	4.42625e-11		CCBL1	-0.365104	4.5432	2.01928	0.155313	0.679167		CCBL1	0.264136	4.5432	0.910182	0.340066	0.860532		CCBL1	-1.6569
CCBL1	GA Down	28.2572	46.3249	34.6098	23.7509	22.6002	21.9147	10.9484	7.66647	8.82314	26.4002	27.9825	30.0194	27.0267	29.9103	24.9718	14.0831	9.18952	11.6961	30.6588	22.6339	10.4932	22.2987	31.4388	26.2326		CCBL1	-1.97961	4.5432	50.3722	1.2718e-12	4.42625e-11		CCBL1	-0.365104	4.5432	2.01928	0.155313	0.679167		CCBL1	0.264136	4.5432	0.910182	0.340066	0.860532		CCBL1	-1.6569
CCDC126	Early AMD Up	32.619	23.7011	32.8793	30.3483	24.9792	22.2682	32.8452	23.621	22.0579	37.1559	32.9679	31.0475	28.2693	35.1693	35.9183	36.1263	38.3626	31.151	41.5681	45.2677	31.1518	45.4388	32.1587	30.9862		CCDC126	-0.183355	5.0388	0.773477	0.379144	0.514242		CCDC126	0.17407	5.0388	0.71734	0.397018	0.800744		CCDC126	0.361094	5.0388	2.59934	0.106908	0.695328		CCDC126	0.23504
CCDC136	CNV Down	13.4648	15.0825	9.64129	14.0746	14.2738	11.6643	5.38142	5.80165	7.89439	9.77786	9.80996	13.9816	11.4941	12.1613	9.92029	6.42926	4.6677	6.83237	8.276	5.86804	4.9187	8.41459	11.3996	10.0353		CCDC136	-1.00991	3.31893	14.6609	0.000128687	0.000753839		CCDC136	-0.186857	3.31893	0.580646	0.446059	0.821376		CCDC136	-0.24568	3.31893	0.796654	0.372096	0.875275		CCDC136	-1.09247
CCDC136	Early AMD Up	13.4648	15.0825	9.64129	14.0746	14.2738	11.6643	5.38142	5.80165	7.89439	9.77786	9.80996	13.9816	11.4941	12.1613	9.92029	6.42926	4.6677	6.83237	8.276	5.86804	4.9187	8.41459	11.3996	10.0353		CCDC136	-1.00991	3.31893	14.6609	0.000128687	0.000753839		CCDC136	-0.186857	3.31893	0.580646	0.446059	0.821376		CCDC136	-0.24568	3.31893	0.796654	0.372096	0.875275		CCDC136	-1.09247
CCDC25	Early AMD Up	37.7395	36.0903	44.7455	43.1034	36.8741	29.6909	52.1441	53.2509	41.5616	59.1561	42.7779	43.3842	42.8699	45.3585	37.6287	58.1695	55.5747	41.8048	51.5369	48.9003	37.0542	35.3413	40.3184	38.2046		CCDC25	0.311764	5.47326	2.69119	0.100904	0.190478		CCDC25	0.288178	5.47326	2.29673	0.129647	0.659205		CCDC25	0.20578	5.47326	1.00761	0.315476	0.855519		CCDC25	0.382281
CCDC71	Early AMD Up	2.46539	1.07732	0.247213	0.879661	2.77547	0	1.67009	2.27922	1.8575	0.73334	0.482457	1.23367	0.621303	2.30079	0.342079	3.67386	0.729327	0.81062	0.564273	2.23544	1.63957	0.42073	0.839967	0.176058		CCDC71	0.562157	0.728004	0.497352	0.480666	0.612215		CCDC71	-0.669705	0.728004	0.627874	0.428136	0.814484		CCDC71	-0.138704	0.728004	0.0222329	0.881469	0.988692		CCDC71	0.288711
CCDC82	Early AMD Up	41.1531	37.1676	48.9481	64.2153	38.8566	35.3464	53.443	67.755	53.8676	42.2893	46.4767	33.7204	37.8995	53.5756	58.1534	52.3525	59.0755	56.8592	44.2014	44.7088	41.9729	49.6461	44.1583	41.5497		CCDC82	0.459441	5.59291	5.22023	0.0223256	0.0573979		CCDC82	-0.0535352	5.59291	0.0694155	0.79219	0.944706		CCDC82	0.118741	5.59291	0.315404	0.574383	0.936684		CCDC82	0.405739
CCDC85C	Early AMD Down	109.994	134.665	81.8274	100.281	110.226	142.446	45.2781	33.7739	49.456	64.2895	75.4241	136.938	87.6038	89.0736	93.7296	57.5572	60.68	85.4625	98.7477	79.9171	111.163	98.8714	112.796	150.177		CCDC85C	-1.34474	6.5306	26.502	2.63266e-07	3.17038e-06		CCDC85C	-0.238073	6.5306	0.877345	0.34893	0.774717		CCDC85C	-0.385678	6.5306	2.23709	0.134734	0.730934		CCDC85C	-0.675152
CCDC88C	GA Down	3.60327	2.42398	3.70819	3.95848	2.37897	4.94849	3.52575	5.38725	3.71501	2.44447	2.5731	2.67296	3.72782	1.97211	0.684158	3.98002	4.81356	4.51631	3.19754	4.47088	4.59079	3.36584	2.99988	2.28875		CCDC88C	0.353167	1.96008	1.08209	0.298231	0.432565		CCDC88C	-0.35151	1.96008	0.919009	0.337735	0.768706		CCDC88C	-0.798033	1.96008	3.13242	0.0767497	0.630903		CCDC88C	0.451717
CCL2	CNV Up	77.3754	52.5195	89.491	150.862	67.4042	45.5968	280.947	1042.23	504.312	271.336	339.971	105.685	95.3701	129.831	60.5479	478.521	527.595	451.747	130.347	164.305	124.935	137.999	70.1973	73.7683		CCL2	3.05734	7.83965	41.4527	1.20758e-10	2.92919e-09		CCL2	1.70785	7.83965	14.2656	0.000158743	0.0159322		CCL2	0.117085	7.83965	0.0696546	0.79184	0.980735		CCL2	2.7314
CCL2	GA Up	77.3754	52.5195	89.491	150.862	67.4042	45.5968	280.947	1042.23	504.312	271.336	339.971	105.685	95.3701	129.831	60.5479	478.521	527.595	451.747	130.347	164.305	124.935	137.999	70.1973	73.7683		CCL2	3.05734	7.83965	41.4527	1.20758e-10	2.92919e-09		CCL2	1.70785	7.83965	14.2656	0.000158743	0.0159322		CCL2	0.117085	7.83965	0.0696546	0.79184	0.980735		CCL2	2.7314
CCL28	Early AMD Up	18.9646	18.5838	18.2937	17.5932	15.8598	16.9663	3.34019	7.25206	1.8575	23.7113	10.4532	13.776	9.0089	14.4621	11.9728	5.81695	4.81356	2.89507	12.2259	14.5304	6.23035	7.1524	11.5196	16.5494		CCL28	-2.15043	3.59996	28.7603	8.19119e-08	1.12478e-06		CCL28	-0.230824	3.59996	0.399398	0.5274	0.860373		CCL28	-0.508656	3.59996	1.71288	0.190612	0.792294		CCL28	-2.0864
CCND2	GA Up	172.198	207.385	164.149	230.911	206.574	253.433	119.876	91.1688	139.545	111.223	132.837	266.268	249.143	286.285	213.799	206.349	191.521	294.834	262.387	183.306	258.068	331.535	268.55	319.369		CCND2	-0.633018	7.75066	6.0802	0.0136706	0.0384914		CCND2	-0.0909025	7.75066	0.127072	0.721487	0.926498		CCND2	0.116763	7.75066	0.208456	0.64798	0.954076		CCND2	0.350772
CCNL2	Early AMD Up	131.614	165.369	127.067	124.032	141.945	197.233	88.7006	80.1871	124.453	92.6453	123.348	166.752	125.193	122.599	136.489	97.3574	92.4787	116.266	112.478	101.433	140.675	164.085	141.954	190.319		CCNL2	-0.532004	7.01913	5.78972	0.0161202	0.0440401		CCNL2	-0.146088	7.01913	0.442157	0.506083	0.851101		CCNL2	-0.271367	7.01913	1.48541	0.222931	0.817473		CCNL2	-0.467809
CCT6B	CNV Up	3.41362	3.5013	2.71934	9.67628	4.75795	4.24156	1.85566	0.828807	2.32188	3.17781	2.5731	3.2898	4.34912	2.30079	4.10495	1.22462	4.2301	2.20025	3.38564	3.91202	2.62331	2.52438	3.83985	4.75356		CCT6B	-0.945176	1.90905	4.24072	0.0394654	0.0911018		CCT6B	-0.104708	1.90905	0.0621718	0.803096	0.94796		CCT6B	-0.766079	1.90905	3.12436	0.0771302	0.630903		CCT6B	-0.249233
CCT6B	Early AMD Up	3.41362	3.5013	2.71934	9.67628	4.75795	4.24156	1.85566	0.828807	2.32188	3.17781	2.5731	3.2898	4.34912	2.30079	4.10495	1.22462	4.2301	2.20025	3.38564	3.91202	2.62331	2.52438	3.83985	4.75356		CCT6B	-0.945176	1.90905	4.24072	0.0394654	0.0911018		CCT6B	-0.104708	1.90905	0.0621718	0.803096	0.94796		CCT6B	-0.766079	1.90905	3.12436	0.0771302	0.630903		CCT6B	-0.249233
CD151	Early AMD Up	196.473	175.604	201.231	161.858	217.28	173.551	406.946	269.777	249.37	267.913	256.989	252.903	298.847	203.785	177.197	403.513	412.07	323.206	326.338	273.003	317.092	206.578	233.031	201.938		CD151	0.692116	8.01828	12.0675	0.000513086	0.00251156		CD151	0.439635	8.01828	4.88333	0.0271172	0.442275		CD151	0.299063	8.01828	2.20364	0.137685	0.734232		CD151	0.989054
CD24	CNV Up	12.5166	27.2024	27.935	15.3941	33.7021	36.4067	34.5153	34.1883	42.7226	27.1336	17.8509	21.5893	22.6776	15.1195	24.6297	47.1479	49.1567	30.9194	26.7089	25.987	35.4146	29.8718	38.2785	25.0002		CD24	0.727749	4.89613	5.79222	0.0160973	0.0439951		CD24	-0.0191825	4.89613	0.00393741	0.949967	0.98968		CD24	-0.460977	4.89613	2.12859	0.144574	0.741068		CD24	0.915203
CD24	Early AMD Up	12.5166	27.2024	27.935	15.3941	33.7021	36.4067	34.5153	34.1883	42.7226	27.1336	17.8509	21.5893	22.6776	15.1195	24.6297	47.1479	49.1567	30.9194	26.7089	25.987	35.4146	29.8718	38.2785	25.0002		CD24	0.727749	4.89613	5.79222	0.0160973	0.0439951		CD24	-0.0191825	4.89613	0.00393741	0.949967	0.98968		CD24	-0.460977	4.89613	2.12859	0.144574	0.741068		CD24	0.915203
CD24	Early AMD Down	12.5166	27.2024	27.935	15.3941	33.7021	36.4067	34.5153	34.1883	42.7226	27.1336	17.8509	21.5893	22.6776	15.1195	24.6297	47.1479	49.1567	30.9194	26.7089	25.987	35.4146	29.8718	38.2785	25.0002		CD24	0.727749	4.89613	5.79222	0.0160973	0.0439951		CD24	-0.0191825	4.89613	0.00393741	0.949967	0.98968		CD24	-0.460977	4.89613	2.12859	0.144574	0.741068		CD24	0.915203
CDC14B	Early AMD Down	37.3602	41.4769	37.3291	51.9	54.3199	33.579	26.5359	31.9091	39.472	27.8669	32.1638	36.1878	30.7545	31.5537	36.6024	26.6355	32.528	32.309	32.1635	27.6636	32.1355	37.4449	40.5584	50.5286		CDC14B	-0.249779	5.17948	1.68629	0.194091	0.312455		CDC14B	-0.267125	5.17948	1.93579	0.164126	0.682405		CDC14B	-0.493928	5.17948	5.9226	0.0149479	0.351288		CDC14B	-0.330757
CDCA7	Early AMD Down	0.568937	0.538661	1.23606	1.31949	1.58598	0.353464	0.371132	1.45041	0.464376	3.6667	1.92983	2.87857	0.931955	0.328685	0.684158	1.53078	1.60452	3.24248	5.26654	5.30918	8.85366	0.42073	0.719972	0.88029		CDCA7	-0.0218696	1.25281	0.00100044	0.974767	0.984827		CDCA7	1.80654	1.25281	10.151	0.0014422	0.0833387		CDCA7	-0.671767	1.25281	0.679077	0.409905	0.889848		CDCA7	1.50339
CDCP1	CNV Up	3.60327	2.15465	3.70819	5.7178	5.94743	5.30195	5.38142	10.7745	9.7519	8.06674	12.7047	14.1873	9.94086	6.90238	4.10495	15.9201	6.41808	12.8541	17.1163	20.119	29.8401	8.83532	8.75966	6.6902		CDCP1	1.422	3.35819	12.6416	0.00037726	0.0019242		CDCP1	1.86721	3.35819	22.5319	2.06684e-06	0.000511373		CDCP1	0.312399	3.35819	0.556159	0.455812	0.906574		CDCP1	1.84521
CDH1	Early AMD Up	49.3078	68.6793	49.9369	74.3314	50.3549	75.2877	33.9586	20.9274	52.0101	26.6447	54.196	97.2547	130.784	106.823	74.5732	66.7418	71.4741	106.77	116.616	76.005	113.458	145.152	133.435	126.234		CDH1	-0.651916	6.32982	3.51444	0.0608363	0.12885		CDH1	0.0876338	6.32982	0.0649092	0.798899	0.94674		CDH1	0.642752	6.32982	3.43788	0.0637174	0.591047		CDH1	0.548538
CDH19	Early AMD Down	42.8599	42.0156	33.1265	37.3856	50.7514	50.8988	124.329	48.0708	89.8568	27.378	33.6112	35.1597	74.5564	49.3027	75.5994	49.5971	37.0498	62.5335	41.0038	40.5174	47.8754	45.8595	54.3579	48.7681		CDH19	1.15168	5.70768	19.0475	1.27504e-05	0.00010123		CDH19	-0.293884	5.70768	1.21569	0.270208	0.742037		CDH19	0.518007	5.70768	3.72461	0.0536162	0.568876		CDH19	0.338812
CDH23	Early AMD Down	14.982	26.6637	16.316	23.7509	26.1687	37.8206	5.56698	9.94569	22.9866	7.3334	11.2573	19.7388	20.503	11.504	21.551	17.4508	17.5039	23.0448	13.3545	12.0155	19.6748	24.823	26.399	34.6834		CDH23	-0.594912	4.29966	2.2623	0.132557	0.234478		CDH23	-0.587256	4.29966	2.21818	0.136393	0.66403		CDH23	-0.714322	4.29966	3.22289	0.0726155	0.619531		CDH23	0.0106303
CDH3	Early AMD Up	201.404	244.822	186.893	255.542	220.451	243.89	191.133	92.2048	198.985	92.8897	206.974	238.305	344.513	317.51	291.793	192.265	176.351	308.035	227.026	208.455	281.678	382.443	331.667	351.588		CDH3	-0.392267	7.91556	1.9003	0.168044	0.280632		CDH3	-0.232963	7.91556	0.672704	0.41211	0.807668		CDH3	0.406046	7.91556	2.03109	0.15411	0.755262		CDH3	0.0974439
CDHR5	GA Down	25.4125	33.397	21.5075	35.1865	38.0636	56.2007	18.1855	7.25206	26.4694	7.3334	21.8714	28.9914	33.5504	29.9103	42.0757	15.6139	13.1279	28.8349	18.4329	15.3687	28.8564	42.4937	38.1585	49.1202		CDHR5	-0.630429	4.82501	2.39307	0.121874	0.21982		CDHR5	-0.456847	4.82501	1.27188	0.259415	0.737953		CDHR5	-0.296832	4.82501	0.538554	0.463033	0.910404		CDHR5	-0.468988
CDK1	GA Up	15.3613	11.5812	10.8774	8.79661	6.74042	6.00888	5.38142	1.03601	2.08969	57.2005	26.5351	29.197	4.65978	16.1056	7.86781	16.5324	9.18952	15.0544	91.7883	96.9623	143.626	13.0426	11.8795	23.9439		CDK1	-2.12154	4.73975	21.4555	3.62127e-06	3.34998e-05		CDK1	1.56788	4.73975	14.5098	0.000139433	0.0148235		CDK1	0.413277	4.73975	0.817922	0.365788	0.872506		CDK1	0.0951746
CDKN1B	Early AMD Up	30.3433	12.9279	23.4852	28.1492	25.3757	12.7247	11.6907	35.2243	16.4853	33.2447	20.2632	13.1592	15.5326	24.98	10.6044	9.18466	16.7745	10.3065	15.4235	22.6339	8.85366	11.3597	12.5995	9.15501		CDKN1B	-0.0798493	4.19628	0.034198	0.853286	0.906088		CDKN1B	-0.0104534	4.19628	0.000588088	0.980653	0.998126		CDKN1B	-0.36827	4.19628	0.682018	0.408893	0.889459		CDKN1B	-0.874582
CDKN2A	CNV Up	17.0681	12.3892	13.8439	14.0746	10.7054	13.7851	25.7937	37.9179	23.6832	29.8225	23.3188	28.5801	15.2219	18.735	18.1302	46.8417	27.7144	22.8132	18.9972	29.899	17.0515	11.7804	17.5193	16.3734		CDKN2A	1.00466	4.45693	13.3263	0.000261707	0.00139824		CDKN2A	0.903654	4.45693	10.7547	0.00104014	0.0664518		CDKN2A	0.431883	4.45693	1.99707	0.157604	0.761195		CDKN2A	1.1357
CDKN2A	Early AMD Up	17.0681	12.3892	13.8439	14.0746	10.7054	13.7851	25.7937	37.9179	23.6832	29.8225	23.3188	28.5801	15.2219	18.735	18.1302	46.8417	27.7144	22.8132	18.9972	29.899	17.0515	11.7804	17.5193	16.3734		CDKN2A	1.00466	4.45693	13.3263	0.000261707	0.00139824		CDKN2A	0.903654	4.45693	10.7547	0.00104014	0.0664518		CDKN2A	0.431883	4.45693	1.99707	0.157604	0.761195		CDKN2A	1.1357
CDR2L	GA Down	9.67192	11.8506	9.64129	7.91695	9.1194	10.9574	17.8143	19.477	14.6278	18.089	12.3831	18.2995	7.45564	11.1753	10.2624	23.574	20.8588	20.8445	14.1068	12.5744	12.7886	11.7804	7.19972	9.15501		CDR2L	0.746496	3.80785	11.1011	0.000862775	0.00390638		CDR2L	0.638022	3.80785	8.01065	0.00465032	0.181322		CDR2L	0.0291082	3.80785	0.0107078	0.917583	0.99252		CDR2L	1.06188
CENPT	Early AMD Up	40.0152	42.0156	33.6209	28.1492	38.0636	44.5364	29.1339	27.5578	26.9338	33.7336	37.1492	39.8888	47.2191	39.7709	32.8396	41.331	39.3837	37.8675	44.9537	37.4437	38.3659	37.8657	34.3187	43.8384		CENPT	-0.466239	5.23959	6.97644	0.00825899	0.0255656		CENPT	-0.060261	5.23959	0.121964	0.726914	0.927419		CENPT	0.107119	5.23959	0.330431	0.565405	0.935226		CENPT	0.0310092
CEP104	Early AMD Up	35.6534	34.7437	26.699	34.7466	28.1512	32.1652	30.4328	23.621	38.0788	25.9113	22.3538	28.7857	31.0652	33.5259	24.6297	29.0847	27.4227	30.4561	27.2732	26.5459	24.9214	27.3474	28.0789	28.6974		CEP104	-0.0824322	4.88776	0.205756	0.650114	0.756059		CEP104	-0.341016	4.88776	3.44002	0.0636348	0.581428		CEP104	-0.0879284	4.88776	0.195311	0.658532	0.955575		CEP104	-0.16073
CERK	CNV Down	69.4103	82.9539	58.8366	80.489	74.1447	72.8135	47.5049	34.1883	68.4955	36.4225	57.4124	81.8338	78.9055	59.492	74.5732	41.331	44.1972	76.1982	70.5341	56.7244	87.5529	65.2131	77.277	89.4374		CERK	-0.492774	6.05453	3.12226	0.0772294	0.155097		CERK	-0.263056	6.05453	0.898788	0.343107	0.772601		CERK	-0.0941968	6.05453	0.112224	0.737626	0.971225		CERK	-0.376444
CFB	Early AMD Down	62.0141	84.5699	59.5782	81.3687	100.71	104.625	51.9585	35.4315	57.5826	51.3338	69.6346	80.3945	77.6629	100.249	90.6509	45.0048	48.5732	48.8688	85.9575	63.1512	82.3063	111.493	84.5967	91.022		CFB	-0.506261	6.20734	5.9543	0.0146815	0.0407392		CFB	-0.0289784	6.20734	0.0200034	0.887528	0.974503		CFB	-0.0964096	6.20734	0.216605	0.641639	0.952159		CFB	-0.527736
CHADL	Early AMD Up	99.1846	124.7	96.1657	138.987	134.808	145.98	43.9792	45.3772	84.5164	52.8005	81.0528	91.9088	139.483	146.593	179.249	45.9233	44.1972	79.3249	94.6097	91.9326	110.507	145.572	173.993	171.48		CHADL	-0.882225	6.74062	12.5609	0.000393908	0.00199713		CHADL	-0.500362	6.74062	4.12213	0.0423257	0.508378		CHADL	0.148146	6.74062	0.362312	0.547225	0.93103		CHADL	-0.908404
CHCHD7	Early AMD Down	71.4964	50.6342	61.0615	54.0992	57.4918	49.1314	82.0202	77.2863	81.2658	59.4005	60.6288	47.7021	59.0238	52.5896	55.7588	86.9481	93.208	72.6084	59.2486	69.2987	73.4526	52.5912	56.7578	51.585		CHCHD7	0.387255	6.01204	5.99361	0.0143578	0.0400371		CHCHD7	-0.132157	6.01204	0.679684	0.409695	0.805771		CHCHD7	0.0605606	6.01204	0.123209	0.725579	0.967899		CHCHD7	0.455358
CHMP2B	Early AMD Up	130.666	98.0364	140.417	93.6839	108.64	85.5382	126.556	154.573	95.8936	184.557	121.901	110.62	106.243	117.012	85.5197	149.098	161.035	98.5482	151.225	147.26	116.409	99.2922	110.876	90.6698		CHMP2B	0.0303363	6.91586	0.0180746	0.893053	0.931239		CHMP2B	0.173611	6.91586	0.592744	0.44136	0.820271		CHMP2B	0.101971	6.91586	0.19422	0.659427	0.955575		CHMP2B	0.143725
CHMP4B	Early AMD Down	7.01689	2.96264	7.66359	3.95848	9.51589	4.59503	14.8453	25.0714	13.9313	7.08895	10.4532	5.14031	4.97043	5.91633	1.36832	13.1647	14.7324	6.36915	4.51418	10.3389	7.21409	1.68292	3.59986	4.92962		CHMP4B	1.59478	3.10354	12.0213	0.000525962	0.00256626		CHMP4B	0.358531	3.10354	0.595421	0.440331	0.819962		CHMP4B	-0.55134	3.10354	1.12559	0.288718	0.839088		CHMP4B	0.932311
CHN1	GA Down	87.9955	69.218	107.785	86.6467	90.0045	72.1066	46.2059	73.9711	62.4586	103.645	81.2136	88.2078	95.3701	107.151	88.2563	56.9449	80.5177	70.6397	126.021	114.008	107.883	132.951	97.6762	86.7966		CHN1	-0.539168	6.47977	6.95036	0.00838023	0.0258707		CHN1	0.0405902	6.47977	0.0403363	0.840825	0.959411		CHN1	0.226643	6.47977	1.19097	0.275133	0.837297		CHN1	-0.342834
CHORDC1	Early AMD Down	52.5318	43.0929	61.3087	53.2195	47.183	40.2948	62.1646	60.5029	60.8333	65.7561	56.2867	58.8052	49.083	49.6314	46.5227	58.1695	63.4515	48.2898	61.1295	57.0038	44.9241	48.8046	40.1984	39.7891		CHORDC1	0.223937	5.73831	1.81699	0.177672	0.292672		CHORDC1	0.200066	5.73831	1.45042	0.22846	0.718484		CHORDC1	0.0511383	5.73831	0.0799296	0.777393	0.9768		CHORDC1	0.108825
CHRAC1	Early AMD Up	32.8087	19.6611	26.699	10.5559	15.0668	18.3801	28.7627	44.3412	18.3429	42.2893	30.5556	24.6735	23.2989	26.9522	25.6559	30.6155	44.3431	29.8771	35.3611	38.5614	37.3821	19.7743	23.1591	26.0566		CHRAC1	0.203828	4.84445	0.558365	0.45492	0.587506		CHRAC1	0.289926	4.84445	1.13276	0.287188	0.747775		CHRAC1	0.77474	4.84445	6.60744	0.0101554	0.31117		CHRAC1	0.402076
CHRNA3	Early AMD Up	945.193	1141.69	933.722	869.545	934.936	1200.72	506.595	452.322	537.051	669.784	869.066	870.358	855.535	931.493	1165.12	444.231	495.505	693.775	797.129	731.269	793.55	1080.43	977.242	1107.58		CHRNA3	-1.01365	9.70352	30.3574	3.59337e-08	5.25226e-07		CHRNA3	-0.325886	9.70352	3.20369	0.0734725	0.591256		CHRNA3	-0.0260777	9.70352	0.0204532	0.886279	0.989862		CHRNA3	-0.885312
CHST2	CNV Up	0.379291	0.807992	0.247213	0	0.792991	0	2.96906	2.69362	5.10814	0	0.964914	2.05612	4.03847	0.986055	0	6.1231	7.00154	5.32693	2.25709	1.11772	0	0	0.839967	0.176058		CHST2	2.86104	1.30997	9.17887	0.00244826	0.00940064		CHST2	1.0846	1.30997	1.23933	0.2656	0.740327		CHST2	2.56534	1.30997	4.91198	0.026671	0.443141		CHST2	3.63639
CHTF8	Early AMD Down	69.031	79.7219	52.4091	49.7009	68.9902	56.5542	48.8039	50.9717	39.472	59.1561	50.8188	67.2353	45.6658	57.1912	42.4178	42.5556	31.3611	49.7952	54.7344	57.0038	38.038	46.701	66.9574	59.3315		CHTF8	-0.528456	5.75492	6.00388	0.0142745	0.0398292		CHTF8	-0.183895	5.75492	0.740018	0.389655	0.796778		CHTF8	-0.2714	5.75492	1.46664	0.225877	0.818888		CHTF8	-0.699828
CIRBP	Early AMD Down	189.835	164.561	199.748	202.762	203.006	178.146	231.215	312.46	220.346	196.78	198.611	156.06	136.687	152.181	149.488	255.333	272.914	236.817	160.442	141.951	130.182	185.542	173.033	183.628		CIRBP	0.462863	7.59665	8.62363	0.00331829	0.0120607		CIRBP	-0.0074638	7.59665	0.00223234	0.962316	0.992473		CIRBP	-0.413118	7.59665	6.47787	0.0109226	0.318958		CIRBP	0.464428
CLASP2	Early AMD Up	68.6517	76.2206	55.3756	108.198	69.3867	98.6163	27.8349	15.3329	28.3269	28.3558	49.8539	76.6935	68.654	83.8146	89.2826	21.737	20.8588	25.0134	50.0322	45.8266	62.6315	66.896	85.0767	87.1487		CLASP2	-1.48491	5.87878	28.2323	1.07593e-07	1.44106e-06		CLASP2	-0.36728	5.87878	1.85585	0.173105	0.686822		CLASP2	-0.192163	5.87878	0.503709	0.477875	0.917585		CLASP2	-1.56176
CLDN23	CNV Down	5.49972	5.65595	4.20261	8.79661	6.74042	7.06927	3.52575	3.31523	6.73345	6.60006	5.78948	5.14031	10.8728	8.54581	12.999	1.22462	4.6677	6.71656	4.32609	3.35316	4.9187	4.62802	8.63966	5.98597		CLDN23	-0.196134	2.6895	0.266849	0.605453	0.720256		CLDN23	0.183221	2.6895	0.246987	0.619205	0.890326		CLDN23	0.522687	2.6895	1.97859	0.159539	0.763363		CLDN23	-0.165559
CLEC2D	Early AMD Down	3.79291	4.84795	5.43868	4.83814	6.34393	6.71581	2.22679	4.97284	3.01844	5.86672	7.71931	3.2898	3.41717	3.94422	6.84158	2.44924	3.20904	2.77927	5.83082	4.47088	5.24661	1.68292	4.43983	5.80991		CLEC2D	-0.453614	2.31369	1.31735	0.251069	0.3789		CLEC2D	0.28629	2.31369	0.592561	0.441431	0.820291		CLEC2D	-0.349116	2.31369	0.705065	0.401087	0.888555		CLEC2D	-0.699481
CLIP4	Early AMD Up	109.805	107.463	105.807	127.551	120.138	112.755	103.36	103.601	108.664	69.4228	83.1434	107.124	117.116	103.864	134.437	86.9481	80.226	102.022	103.45	100.874	71.1572	99.2922	109.316	98.0643		CLIP4	-0.0341679	6.68787	0.0406613	0.840193	0.897085		CLIP4	-0.313733	6.68787	3.39569	0.0653671	0.585076		CLIP4	-0.0196653	6.68787	0.0128721	0.90967	0.99252		CLIP4	-0.261028
CLK2	Early AMD Down	29.7744	24.5091	25.7101	18.4729	32.5126	31.1048	27.4638	24.0354	27.6304	28.8447	29.1082	25.2903	25.1628	22.0219	21.551	20.8186	27.2768	24.3186	24.4518	14.5304	26.561	24.823	19.9192	25.3523		CLK2	-0.0207119	4.67376	0.00997404	0.920447	0.949616		CLK2	0.0529556	4.67376	0.0658124	0.797534	0.946277		CLK2	-0.263579	4.67376	1.35498	0.244409	0.82517		CLK2	-0.135379
CLMP	Early AMD Down	0.948228	1.07732	0.741638	1.31949	1.18949	0.353464	1.29896	1.65761	2.55407	3.42225	1.60819	1.43929	0.621303	0	0.684158	3.06155	1.60452	2.54766	1.31664	2.51487	3.93496	0.841459	0.119995	0.704232		CLMP	0.954237	0.953239	2.57025	0.10889	0.202208		CLMP	1.1627	0.953239	3.97814	0.0460944	0.526219		CLMP	-1.03948	0.953239	1.2956	0.255019	0.828035		CLMP	1.31701
CLSTN2	CNV Up	24.6539	32.8584	22.4963	14.5144	15.0668	19.794	33.0308	7.25206	23.451	14.6668	19.2983	46.0572	38.2102	37.1414	17.446	27.2478	24.7971	47.2475	40.6276	33.2522	50.8266	38.2864	44.6383	30.8101		CLSTN2	-0.324707	4.90266	0.592629	0.441404	0.573731		CLSTN2	0.00224983	4.90266	2.87741e-05	0.99572	0.999415		CLSTN2	0.90753	4.90266	4.32844	0.0374806	0.500525		CLSTN2	0.317318
CNDP1	Early AMD Up	20.6714	26.6637	19.5298	21.9915	26.1687	22.9751	11.134	10.9817	12.306	12.9557	15.2778	16.8602	19.5711	17.0916	36.9445	13.1647	14.149	20.3813	15.0473	12.0155	14.4282	30.7133	29.5188	38.3806		CNDP1	-0.953978	4.34335	13.9375	0.000188992	0.00105836		CNDP1	-0.559229	4.34335	5.04606	0.0246821	0.424294		CNDP1	0.0441316	4.34335	0.0294167	0.86382	0.987672		CNDP1	-0.4594
CNN1	Early AMD Down	0.189646	0.269331	0.247213	0	0.396495	0	0	0.207202	0.696564	0.488893	0.321638	3.2898	2.79587	0.986055	0	5.51079	2.77144	1.96865	0.188091	1.39715	0.327913	0.841459	0.839967	1.05635		CNN1	0.268516	0.605653	0.0493751	0.824154	0.88489		CNN1	2.41559	0.605653	5.31266	0.021171	0.398422		CNN1	3.03331	0.605653	5.33835	0.0208612	0.398644		CNN1	3.69421
CNN2	Early AMD Down	205.386	206.038	201.973	180.77	195.869	193.345	286.514	271.434	289.538	208.513	232.383	289.297	228.018	208.058	169.671	409.942	444.16	411.332	262.951	262.106	274.136	196.06	186.833	189.438		CNN2	0.466264	7.97057	10.6795	0.00108329	0.00474612		CNN2	0.25188	7.97057	3.1144	0.0776029	0.596391		CNN2	0.0880209	7.97057	0.359693	0.548677	0.93103		CNN2	1.04492
CNTN2	Early AMD Down	45.1356	46.0556	34.6098	42.6636	47.5795	78.4689	13.9175	7.45927	30.1844	37.1559	36.9884	64.3567	46.5978	40.0996	34.892	24.1863	17.6497	28.2559	44.9537	34.9288	44.5962	59.7436	55.4378	55.6343		CNTN2	-1.29353	5.34837	14.9358	0.000111234	0.000664768		CNTN2	0.138104	5.34837	0.183166	0.668666	0.905771		CNTN2	-0.474614	5.34837	2.08839	0.148422	0.747493		CNTN2	-0.843066
CNTN3	CNV Down	30.5329	30.165	26.4517	43.9831	27.3582	27.9236	7.42264	9.32408	11.8416	17.3557	18.8158	29.6082	27.648	29.9103	27.0242	11.0216	10.0647	11.2329	20.1257	20.9573	19.019	32.3962	24.479	26.2326		CNTN3	-1.618	4.50236	47.5556	5.3466e-12	1.64981e-10		CNTN3	-0.405916	4.50236	3.53467	0.0600985	0.570808		CNTN3	-0.222436	4.50236	0.967829	0.325222	0.860089		CNTN3	-1.43144
CNTN3	GA Down	30.5329	30.165	26.4517	43.9831	27.3582	27.9236	7.42264	9.32408	11.8416	17.3557	18.8158	29.6082	27.648	29.9103	27.0242	11.0216	10.0647	11.2329	20.1257	20.9573	19.019	32.3962	24.479	26.2326		CNTN3	-1.618	4.50236	47.5556	5.3466e-12	1.64981e-10		CNTN3	-0.405916	4.50236	3.53467	0.0600985	0.570808		CNTN3	-0.222436	4.50236	0.967829	0.325222	0.860089		CNTN3	-1.43144
CNTNAP3B	Early AMD Up	6.2583	5.38661	6.67474	8.35678	3.96495	7.06927	5.01028	3.72963	4.41157	1.95557	3.21638	4.31786	3.72782	7.55975	6.15742	4.59233	4.37596	5.09532	5.45464	5.30918	3.93496	3.78657	4.43983	5.98597		CNTNAP3B	-0.475561	2.4389	2.38663	0.122378	0.22063		CNTNAP3B	-0.925291	2.4389	8.28752	0.00399184	0.161912		CNTNAP3B	-0.153028	2.4389	0.198302	0.656095	0.955114		CNTNAP3B	-0.374559
COL12A1	CNV Up	5.49972	4.57862	2.71934	4.83814	3.56846	5.30195	3.89689	4.55844	4.17938	6.11117	5.30703	9.04695	14.6006	8.21712	1.36832	11.9401	6.12635	6.25335	4.70227	4.47088	5.57453	2.94511	4.19984	2.81693		COL12A1	-0.029724	2.57548	0.00388628	0.950292	0.970256		COL12A1	0.660264	2.57548	2.02187	0.155048	0.679167		COL12A1	0.822535	2.57548	2.77787	0.095575	0.67456		COL12A1	0.87689
COL3A1	Early AMD Down	10.8098	32.3197	9.14687	20.672	28.9442	6.71581	6.30925	2.69362	16.4853	6.35561	16.886	58.5996	12.1154	16.4342	6.15742	130.422	14.8783	13.6647	9.59263	3.35316	11.8049	7.57313	22.6791	11.0917		COL3A1	-1.03491	4.32989	1.62744	0.202058	0.321929		COL3A1	0.648748	4.32989	0.657897	0.417303	0.810427		COL3A1	-0.695012	4.32989	0.733217	0.391842	0.885965		COL3A1	1.60019
COL4A1	Early AMD Up	64.4795	63.8314	51.173	60.6966	58.2848	44.1829	65.3192	84.9528	101.466	41.5559	56.6083	107.741	81.3908	63.1075	32.8396	178.795	96.5629	90.5578	68.277	78.7993	75.748	67.7375	72.1172	81.8669		COL4A1	0.486706	6.23017	2.4177	0.119971	0.217178		COL4A1	0.19842	6.23017	0.402064	0.526025	0.859692		COL4A1	0.123098	6.23017	0.148542	0.699933	0.962871		COL4A1	1.02225
COL5A1	Early AMD Down	23.3264	25.0478	23.238	20.672	30.1337	38.1741	26.5359	27.765	21.3613	20.0446	20.1024	47.2909	18.3285	23.6653	14.7094	62.1495	49.7401	24.4344	33.104	21.2367	27.5447	17.6706	23.0391	26.7608		COL5A1	0.0810643	4.82166	0.059569	0.807178	0.871891		COL5A1	0.287868	4.82166	0.755933	0.384604	0.79363		COL5A1	-0.653466	4.82166	3.57958	0.0584938	0.572929		COL5A1	0.918272
COL5A2	Early AMD Down	15.1716	14.5439	8.15802	6.15763	13.0844	12.3712	12.9896	7.87367	12.0738	9.53342	10.7749	27.3465	17.3965	16.4342	6.84158	23.2678	17.9415	12.8541	21.0662	20.6778	21.3144	19.7743	11.2796	12.8522		COL5A2	-0.203311	3.91679	0.268678	0.60422	0.719041		COL5A2	0.327942	3.91679	0.717694	0.396901	0.800744		COL5A2	0.357487	3.91679	0.751943	0.385862	0.882793		COL5A2	0.495449
COL8A2	CNV Up	241.798	307.037	229.661	325.915	272.392	306.099	177.03	153.951	223.597	192.135	236.726	371.131	231.125	262.619	262.374	176.345	206.4	359.799	230.411	222.147	357.426	268.005	279.709	375.003		COL8A2	-0.489258	8.03127	3.51416	0.0608464	0.128851		COL8A2	0.039808	8.03127	0.0234582	0.878271	0.970319		COL8A2	-0.25832	8.03127	0.977113	0.322913	0.859378		COL8A2	-0.0655266
COL8A2	Early AMD Up	241.798	307.037	229.661	325.915	272.392	306.099	177.03	153.951	223.597	192.135	236.726	371.131	231.125	262.619	262.374	176.345	206.4	359.799	230.411	222.147	357.426	268.005	279.709	375.003		COL8A2	-0.489258	8.03127	3.51416	0.0608464	0.128851		COL8A2	0.039808	8.03127	0.0234582	0.878271	0.970319		COL8A2	-0.25832	8.03127	0.977113	0.322913	0.859378		COL8A2	-0.0655266
CORO1A	Early AMD Down	1.13787	0.538661	1.48328	2.19915	0.396495	0.353464	2.41236	1.24321	4.17938	0.244447	2.5731	1.85051	0	0	0.342079	3.06155	1.60452	4.86372	1.12855	1.95601	1.96748	3.36584	1.07996	0.528174		CORO1A	1.26453	1.0991	3.06886	0.0798052	0.159049		CORO1A	0.584779	1.0991	0.631518	0.426799	0.814233		CORO1A	-2.81864	1.0991	4.95701	0.025985	0.437629		CORO1A	1.5649
CORO1C	CNV Down	103.167	121.199	107.785	114.356	116.173	137.497	175.174	89.9256	138.848	102.912	109.518	144.751	116.184	106.165	135.121	171.753	156.222	180.073	136.178	129.097	149.528	131.268	119.995	123.769		CORO1C	0.284023	7.02643	2.17944	0.139865	0.244513		CORO1C	0.106002	7.02643	0.302941	0.582044	0.880051		CORO1C	-0.0434445	7.02643	0.0489561	0.82489	0.983817		CORO1C	0.613943
COX15	Early AMD Up	39.2566	40.6689	42.2734	61.5763	35.6846	53.7265	41.3812	36.0531	45.2767	50.6004	36.1843	49.9638	47.2191	52.9183	56.7851	38.2694	40.4047	43.6577	46.6465	42.194	48.2033	53.4326	54.7179	47.3596		COX15	0.00588887	5.53524	0.00107554	0.973838	0.984326		COX15	0.156735	5.53524	0.771055	0.379891	0.791942		COX15	0.0568501	5.53524	0.0935809	0.759673	0.974232		COX15	0.00863105
COX17	Early AMD Up	85.7198	47.6715	91.9631	77.4102	76.9201	44.5364	118.206	225.85	93.5718	190.179	100.994	70.5251	73.6245	84.1433	61.5742	142.974	144.115	76.3141	97.8073	90.256	67.2222	60.1643	60.5976	56.5146		COX17	0.956233	6.55363	7.60592	0.00581768	0.019141		COX17	0.679793	6.55363	3.86771	0.0492236	0.533875		COX17	0.14324	6.55363	0.167542	0.682306	0.957586		COX17	0.686094
CPLX3	CNV Up	1.32752	1.34665	0.247213	1.75932	1.58598	1.06039	1.85566	1.24321	2.32188	0.977786	2.25147	0.411225	0.621303	1.64342	1.02624	2.7554	3.06317	1.85284	1.69282	1.67658	2.29539	1.68292	1.79993	1.93664		CPLX3	0.838491	1.06525	2.34302	0.125845	0.225389		CPLX3	0.366338	1.06525	0.41058	0.521675	0.85707		CPLX3	-0.399878	1.06525	0.349317	0.5545	0.931366		CPLX3	1.31136
CPM	Early AMD Up	6.06866	8.07992	9.39408	9.67628	9.51589	10.6039	6.12368	5.80165	4.87595	8.80008	6.91522	6.37399	6.52369	9.53186	10.6044	4.89848	7.14741	6.94817	6.58318	7.54462	16.3957	5.46948	8.15968	10.3874		CPM	-0.467659	3.06364	1.99957	0.157344	0.267239		CPM	-0.0887351	3.06364	0.0761351	0.782605	0.9422		CPM	-0.167122	3.06364	0.240067	0.624157	0.946842		CPM	-0.262965
CPPED1	GA Up	25.4125	24.2398	22.0019	29.0288	25.7722	27.9236	42.3091	26.5218	26.7016	23.4669	28.1433	25.0847	33.2397	34.1832	31.8133	41.0248	37.925	37.6359	33.6683	25.987	35.4146	29.4511	33.5987	27.1129		CPPED1	0.418868	4.94559	4.91362	0.0266458	0.0663124		CPPED1	0.101037	4.94559	0.278391	0.597758	0.884224		CPPED1	0.263487	4.94559	1.68196	0.194664	0.798555		CPPED1	0.693916
CPPED1	Early AMD Up	25.4125	24.2398	22.0019	29.0288	25.7722	27.9236	42.3091	26.5218	26.7016	23.4669	28.1433	25.0847	33.2397	34.1832	31.8133	41.0248	37.925	37.6359	33.6683	25.987	35.4146	29.4511	33.5987	27.1129		CPPED1	0.418868	4.94559	4.91362	0.0266458	0.0663124		CPPED1	0.101037	4.94559	0.278391	0.597758	0.884224		CPPED1	0.263487	4.94559	1.68196	0.194664	0.798555		CPPED1	0.693916
CPXM1	Early AMD Down	14.0338	17.7758	12.1134	7.91695	7.53341	12.0178	7.60821	4.55844	19.0394	3.91115	13.6696	13.776	8.3876	4.2729	8.20989	11.0216	10.5023	9.72744	9.40454	7.82405	9.50949	7.57313	8.15968	7.21838		CPXM1	-0.499978	3.37091	1.47972	0.223819	0.347884		CPXM1	-0.469286	3.37091	1.31749	0.251043	0.734769		CPXM1	-0.401196	3.37091	0.787806	0.374765	0.8767		CPXM1	-0.49216
CRCP	GA Up	26.9297	17.7758	20.7659	23.311	14.2738	15.9059	30.4328	39.3683	34.1316	25.6669	21.3889	18.0939	10.8728	17.749	24.6297	26.9417	26.4017	20.7287	25.0161	22.6339	21.9702	19.7743	13.3195	19.0143		CRCP	0.656409	4.51838	7.43833	0.00638491	0.0206723		CRCP	-0.019757	4.51838	0.00650585	0.935713	0.987007		CRCP	-0.00428712	4.51838	0.000245739	0.987493	1		CRCP	0.15999
CREB3L2	GA Up	51.2043	42.8236	49.9369	54.0992	57.4918	64.6838	28.3916	18.441	33.2029	33.7336	38.7574	57.7771	69.2753	51.2748	34.55	18.6755	23.1926	42.1522	34.2325	32.4139	38.038	60.585	43.5583	54.2258		CREB3L2	-0.848892	5.43556	9.09622	0.00256139	0.00978534		CREB3L2	-0.144548	5.43556	0.273822	0.60078	0.885102		CREB3L2	-0.183914	5.43556	0.42963	0.51217	0.927556		CREB3L2	-0.757583
CRISPLD2	GA Up	12.327	19.6611	9.39408	17.5932	14.2738	20.1474	5.01028	3.72963	2.55407	5.37783	11.7398	17.2714	21.1243	11.504	19.4985	5.81695	5.54289	5.44273	7.89982	9.50063	9.50949	8.83532	10.0796	6.33809		CRISPLD2	-1.84389	3.4583	23.9818	9.72502e-07	1.03915e-05		CRISPLD2	-0.250006	3.4583	0.533316	0.465216	0.83036		CRISPLD2	0.00184512	3.4583	2.78369e-05	0.99579	1		CRISPLD2	-1.29517
CRLF1	CNV Up	0.948228	0.269331	0.247213	2.19915	1.58598	0.706927	30.0617	6.21606	7.6622	2.93336	3.85966	4.72909	4.03847	4.2729	1.02624	6.42926	5.54289	8.1062	5.07845	5.86804	8.19783	1.26219	3.47986	4.57751		CRLF1	4.74362	2.51182	47.5327	5.40949e-12	1.66385e-10		CRLF1	2.81913	2.51182	16.0829	6.06299e-05	0.00783502		CRLF1	1.08078	2.51182	2.42959	0.119064	0.713455		CRLF1	3.61554
CRLF1	GA Up	0.948228	0.269331	0.247213	2.19915	1.58598	0.706927	30.0617	6.21606	7.6622	2.93336	3.85966	4.72909	4.03847	4.2729	1.02624	6.42926	5.54289	8.1062	5.07845	5.86804	8.19783	1.26219	3.47986	4.57751		CRLF1	4.74362	2.51182	47.5327	5.40949e-12	1.66385e-10		CRLF1	2.81913	2.51182	16.0829	6.06299e-05	0.00783502		CRLF1	1.08078	2.51182	2.42959	0.119064	0.713455		CRLF1	3.61554
CRYBB2	CNV Up	0.379291	0	0.494425	0	1.58598	0	1.29896	0.207202	0.232188	0	0.482457	0	1.24261	1.97211	1.02624	0.61231	0.291731	1.04223	0.188091	1.11772	2.29539	0.42073	0.119995	0.88029		CRYBB2	0.924565	0.0954784	0.764208	0.382015	0.516745		CRYBB2	-0.62107	0.0954784	0.269813	0.603457	0.885357		CRYBB2	1.37765	0.0954784	1.72125	0.189532	0.792294		CRYBB2	1.06868
CRYZ	Early AMD Up	128.011	102.884	125.831	121.833	97.9344	72.8135	68.6594	76.6647	59.6723	128.823	129.942	108.358	77.0416	108.466	110.149	85.7235	89.999	78.9775	129.407	136.921	117.393	108.969	99.8361	86.9726		CRYZ	-0.799316	6.68007	19.1489	1.20905e-05	9.66104e-05		CRYZ	0.0402926	6.68007	0.0505277	0.822148	0.953777		CRYZ	0.0182155	6.68007	0.0095347	0.922214	0.993298		CRYZ	-0.488055
CSAD	Early AMD Down	7.58582	7.27193	8.89965	7.91695	7.92991	6.00888	4.08245	5.80165	4.64376	11.489	6.59358	8.01889	6.52369	7.55975	6.84158	4.89848	6.12635	3.70569	5.26654	6.70633	2.62331	5.46948	5.87977	5.98597		CSAD	-0.70897	2.7668	5.62297	0.0177266	0.0476255		CSAD	0.111653	2.7668	0.161579	0.687707	0.912565		CSAD	-0.0542534	2.7668	0.0266925	0.870221	0.988393		CSAD	-0.699894
CST6	CNV Up	1.13787	0.807992	1.23606	0.439831	3.96495	2.12078	5.56698	4.76564	1.39313	4.88893	2.25147	2.05612	3.41717	3.28685	1.02624	14.3893	11.6692	9.26422	13.5425	11.7361	14.7561	2.94511	5.39979	4.04933		CST6	1.86248	2.54928	12.4929	0.000408495	0.00205729		CST6	1.45882	2.54928	7.23023	0.00716861	0.230244		CST6	0.228773	2.54928	0.161756	0.687545	0.959621		CST6	3.40935
CST6	Early AMD Up	1.13787	0.807992	1.23606	0.439831	3.96495	2.12078	5.56698	4.76564	1.39313	4.88893	2.25147	2.05612	3.41717	3.28685	1.02624	14.3893	11.6692	9.26422	13.5425	11.7361	14.7561	2.94511	5.39979	4.04933		CST6	1.86248	2.54928	12.4929	0.000408495	0.00205729		CST6	1.45882	2.54928	7.23023	0.00716861	0.230244		CST6	0.228773	2.54928	0.161756	0.687545	0.959621		CST6	3.40935
CTC1	Early AMD Down	18.9646	8.07992	12.3606	16.2737	14.6703	15.9059	14.8453	6.42326	15.5566	9.04452	9.80996	10.075	13.9793	13.8048	14.0252	9.18466	10.3564	14.5912	2.25709	6.98576	11.1491	15.567	15.5994	11.6198		CTC1	-0.110749	3.64418	0.0902963	0.763801	0.839707		CTC1	-0.455725	3.64418	1.49701	0.221133	0.717307		CTC1	-0.163643	3.64418	0.183088	0.668733	0.956616		CTC1	-0.203051
CTDSPL2	Early AMD Up	41.722	43.9009	42.7678	57.6178	41.2355	54.0799	26.9071	20.9274	39.7041	21.7557	31.1989	39.272	37.2782	38.7848	43.7861	26.3293	21.5881	41.5732	35.173	34.9288	49.187	37.0242	41.6384	38.3806		CTDSPL2	-0.555359	5.25019	4.85778	0.0275218	0.0681435		CTDSPL2	-0.472442	5.25019	3.54828	0.059607	0.570164		CTDSPL2	-0.351518	5.25019	1.88299	0.169994	0.77058		CTDSPL2	-0.509093
CTGF	CNV Up	11.758	5.38661	11.3718	8.79661	10.7054	3.8881	280.947	98.8353	87.0705	18.5779	34.7369	108.563	163.713	16.7629	4.44702	300.338	221.424	167.567	41.7562	45.5471	29.5122	19.7743	31.7988	25.0002		CTGF	4.02647	6.20824	23.5404	1.22318e-06	1.27451e-05		CTGF	2.49889	6.20824	10.2897	0.00133773	0.0794926		CTGF	2.98315	6.20824	13.7966	0.0002037	0.055439		CTGF	4.58807
CTGF	Early AMD Up	11.758	5.38661	11.3718	8.79661	10.7054	3.8881	280.947	98.8353	87.0705	18.5779	34.7369	108.563	163.713	16.7629	4.44702	300.338	221.424	167.567	41.7562	45.5471	29.5122	19.7743	31.7988	25.0002		CTGF	4.02647	6.20824	23.5404	1.22318e-06	1.27451e-05		CTGF	2.49889	6.20824	10.2897	0.00133773	0.0794926		CTGF	2.98315	6.20824	13.7966	0.0002037	0.055439		CTGF	4.58807
CTHRC1	CNV Up	23.3264	20.1998	23.9796	22.4314	24.9792	26.5098	217.112	161.41	156.495	65.0228	47.7632	35.7766	48.4617	32.5398	23.9455	182.775	176.06	133.405	67.3365	63.4307	59.0244	33.2376	35.0386	26.2326		CTHRC1	2.98342	6.17186	149.133	2.68271e-34	1.21688e-31		CTHRC1	1.13139	6.17186	22.4941	2.10789e-06	0.000512218		CTHRC1	0.505916	6.17186	4.02179	0.0449159	0.538072		CTHRC1	2.86059
CTHRC1	GA Up	23.3264	20.1998	23.9796	22.4314	24.9792	26.5098	217.112	161.41	156.495	65.0228	47.7632	35.7766	48.4617	32.5398	23.9455	182.775	176.06	133.405	67.3365	63.4307	59.0244	33.2376	35.0386	26.2326		CTHRC1	2.98342	6.17186	149.133	2.68271e-34	1.21688e-31		CTHRC1	1.13139	6.17186	22.4941	2.10789e-06	0.000512218		CTHRC1	0.505916	6.17186	4.02179	0.0449159	0.538072		CTHRC1	2.86059
CTNNB1	GA Up	385.739	422.58	354.75	493.49	402.046	457.028	321.772	176.743	452.07	157.424	308.933	414.104	485.549	445.697	404.679	277.07	257.598	441.325	322.952	310.168	365.295	375.711	377.025	405.109		CTNNB1	-0.291243	8.52197	1.03366	0.309301	0.44361		CTNNB1	-0.400962	8.52197	1.95627	0.161912	0.681555		CTNNB1	-0.0177431	8.52197	0.00383158	0.950643	0.996089		CTNNB1	-0.252063
CTNNB1	Early AMD Down	385.739	422.58	354.75	493.49	402.046	457.028	321.772	176.743	452.07	157.424	308.933	414.104	485.549	445.697	404.679	277.07	257.598	441.325	322.952	310.168	365.295	375.711	377.025	405.109		CTNNB1	-0.291243	8.52197	1.03366	0.309301	0.44361		CTNNB1	-0.400962	8.52197	1.95627	0.161912	0.681555		CTNNB1	-0.0177431	8.52197	0.00383158	0.950643	0.996089		CTNNB1	-0.252063
CTSB	Early AMD Down	815.286	988.174	832.365	929.362	934.143	1042.72	1523.68	876.464	1457.91	775.14	1021.84	1028.88	1219.62	1057.05	1110.39	1055.32	880.736	1372.03	1069.11	1051.5	1192.95	1040.04	997.881	1032.76		CTSB	0.549755	10.0429	8.1118	0.0043978	0.0152317		CTSB	0.100782	10.0429	0.273905	0.600724	0.885102		CTSB	0.220814	10.0429	1.30866	0.252637	0.826415		CTSB	0.328106
CTSC	Early AMD Down	73.0135	77.0286	67.9835	56.2983	50.3549	43.476	78.1233	89.0968	62.4586	92.4008	94.4008	73.6093	60.2664	57.8485	73.889	81.4373	75.9959	75.3876	102.698	107.86	120.016	65.6338	61.5576	57.9231		CTSC	0.0771675	6.23847	0.233681	0.628808	0.73893		CTSC	0.257053	6.23847	2.61745	0.105694	0.644082		CTSC	0.35819	6.23847	4.21616	0.0400406	0.51312		CTSC	0.0921087
CTSO	GA Up	71.686	69.4873	78.8608	99.4017	72.9552	63.9769	71.4429	53.8725	70.5851	53.2894	63.2019	45.8516	94.7488	97.6194	112.544	52.0464	56.1582	69.4817	61.5057	66.7838	63.2873	102.658	93.5964	67.2541		CTSO	-0.167473	6.19532	0.763201	0.382329	0.517067		CTSO	-0.435722	6.19532	5.10698	0.0238297	0.419807		CTSO	0.371164	6.19532	3.61203	0.0573632	0.571771		CTSO	-0.300873
CUL4B	Early AMD Down	53.8593	66.2554	49.4425	72.5721	60.2673	55.8472	25.9792	19.6842	46.902	34.9559	36.5059	65.5904	68.9647	53.9043	61.9163	21.1247	26.4017	36.3621	45.8942	36.8848	53.122	65.6338	56.3978	60.3879		CUL4B	-0.876188	5.61923	10.139	0.00145164	0.0060875		CUL4B	-0.305866	5.61923	1.27566	0.258707	0.737953		CUL4B	-0.0282243	5.61923	0.0105734	0.9181	0.99252		CUL4B	-0.999014
CX3CL1	CNV Up	5.31008	3.23197	6.18032	5.7178	9.51589	5.65542	5.19585	7.87367	12.7703	2.68891	3.69884	3.49541	5.59173	3.94422	7.18365	6.73541	8.4602	8.80101	3.38564	2.51487	1.63957	2.94511	5.0398	11.0917		CX3CL1	0.788929	2.6588	3.71385	0.0539628	0.117248		CX3CL1	-0.567514	2.6588	1.69065	0.193516	0.701712		CX3CL1	-0.321486	2.6588	0.522569	0.469748	0.912812		CX3CL1	0.70739
CXCL12	CNV Down	7.39618	5.38661	5.43868	4.39831	3.17196	4.24156	2.04123	4.14404	4.64376	6.60006	5.62867	5.75715	0.621303	3.28685	1.02624	4.89848	2.62558	1.73704	3.57373	1.11772	3.60705	1.26219	3.47986	1.23241		CXCL12	-0.768764	2.04229	2.88503	0.0894066	0.173089		CXCL12	-0.0311795	2.04229	0.00517719	0.94264	0.988512		CXCL12	-1.25072	2.04229	4.70785	0.0300252	0.46991		CXCL12	-1.07812
CXCL12	Early AMD Down	7.39618	5.38661	5.43868	4.39831	3.17196	4.24156	2.04123	4.14404	4.64376	6.60006	5.62867	5.75715	0.621303	3.28685	1.02624	4.89848	2.62558	1.73704	3.57373	1.11772	3.60705	1.26219	3.47986	1.23241		CXCL12	-0.768764	2.04229	2.88503	0.0894066	0.173089		CXCL12	-0.0311795	2.04229	0.00517719	0.94264	0.988512		CXCL12	-1.25072	2.04229	4.70785	0.0300252	0.46991		CXCL12	-1.07812
CXCL14	Early AMD Up	1.51716	1.07732	0.98885	3.51865	2.37897	0	101.133	81.6375	50.1526	3.6667	8.04095	3.2898	9.0089	10.5179	2.05247	116.033	86.2065	107.465	22.759	32.1345	50.4987	10.5182	6.23976	4.75356		CXCL14	5.96689	4.94978	117.998	1.73531e-27	3.93568e-25		CXCL14	2.03955	4.94978	14.0766	0.000175515	0.0169391		CXCL14	1.92347	4.94978	11.7007	0.000624754	0.0867515		CXCL14	6.37626
CYBA	Early AMD Down	101.65	98.8444	108.279	69.4933	95.5554	87.659	133.051	134.888	96.5902	164.024	135.57	110.414	122.397	116.683	114.596	157.364	140.031	124.951	159.125	169.894	156.415	175.023	143.994	109.332		CYBA	0.240548	6.98411	1.67362	0.195774	0.314793		CYBA	0.40782	6.98411	4.8205	0.0281232	0.447387		CYBA	0.48309	6.98411	6.30191	0.0120608	0.336318		CYBA	0.448642
CYP26A1	Early AMD Up	0	0	0	0	0	0	1.1134	0.621606	0	0.73334	0	0.411225	0.931955	0	0	1.53078	0.145865	0.81062	1.69282	1.67658	0.655827	2.10365	0.959963	0		CYP26A1	4.4675	0.0145204	7.57601	0.00591503	0.019419		CYP26A1	3.77177	0.0145204	5.08358	0.0241534	0.421925		CYP26A1	3.63229	0.0145204	3.06096	0.0801943	0.638552		CYP26A1	4.83493
CYP26A1	Early AMD Down	0	0	0	0	0	0	1.1134	0.621606	0	0.73334	0	0.411225	0.931955	0	0	1.53078	0.145865	0.81062	1.69282	1.67658	0.655827	2.10365	0.959963	0		CYP26A1	4.4675	0.0145204	7.57601	0.00591503	0.019419		CYP26A1	3.77177	0.0145204	5.08358	0.0241534	0.421925		CYP26A1	3.63229	0.0145204	3.06096	0.0801943	0.638552		CYP26A1	4.83493
CYP26B1	CNV Down	12.8959	17.2372	13.1023	5.27797	17.0493	16.9663	0.185566	0.207202	0.464376	3.17781	5.78948	3.2898	9.6302	2.95816	11.6307	0.61231	0.145865	0	3.00945	4.19145	2.62331	5.46948	8.39967	10.3874		CYP26B1	-5.56244	2.72615	75.9626	2.89088e-18	2.17343e-16		CYP26B1	-1.78911	2.72615	15.7497	7.22994e-05	0.00884397		CYP26B1	-0.706848	2.72615	2.44982	0.117539	0.712715		CYP26B1	-6.19786
CYP2S1	Early AMD Up	17.0681	16.1598	13.1023	9.23645	9.1194	15.5524	10.7628	2.07202	4.87595	9.28897	13.1872	14.8041	10.2515	12.49	14.7094	8.26619	7.43914	8.68521	11.0974	13.9715	8.52575	9.25605	11.7595	9.85925		CYP2S1	-1.36697	3.50171	15.1507	9.92618e-05	0.000602209		CYP2S1	-0.309127	3.50171	0.864945	0.352359	0.777171		CYP2S1	0.130314	3.50171	0.129902	0.718534	0.967074		CYP2S1	-0.925324
CYR61	CNV Up	36.2223	31.2424	40.7901	39.5848	36.4776	40.2948	712.574	281.173	283.502	96.5564	87.1639	140.228	112.145	63.1075	21.551	753.754	647.934	508.838	208.405	161.511	158.71	60.585	66.5974	57.3949		CYR61	3.55937	7.60575	75.1839	4.28856e-18	3.1443e-16		CYR61	1.57997	7.60575	17.0093	3.71964e-05	0.00509738		CYR61	0.759234	7.60575	3.93094	0.0474054	0.54935		CYR61	4.13973
CYTH2	Early AMD Down	44.1874	46.5942	36.5875	30.3483	33.7021	42.7691	69.2161	52.0077	56.8861	31.0447	44.386	51.4031	40.6954	42.0717	43.1019	47.4541	58.4921	53.5009	38.7467	41.3557	54.1057	58.0607	52.318	45.0708		CYTH2	0.484806	5.55449	6.32259	0.0119209	0.0344416		CYTH2	-0.00109495	5.55449	3.14538e-05	0.995525	0.999415		CYTH2	0.230144	5.55449	1.20814	0.271701	0.837297		CYTH2	0.329475
CYTL1	Early AMD Up	25.2229	16.6985	25.9573	27.2695	30.5302	18.0266	68.2883	83.5023	47.8307	72.3562	33.772	27.5521	27.3374	44.3725	24.2876	74.3957	83.4351	71.5661	51.9131	74.049	60.0081	39.1278	28.4389	37.5003		CYTL1	1.55224	5.5313	24.8318	6.25582e-07	6.88191e-06		CYTL1	0.967462	5.5313	9.72647	0.00181633	0.0976944		CYTL1	0.344038	5.5313	1.15147	0.283241	0.837718		CYTL1	1.75212
CYYR1	Early AMD Up	60.3073	63.8314	60.0727	87.9661	74.5411	85.5382	21.1545	13.2609	20.6647	36.9114	42.7779	54.8985	71.1392	66.3943	85.5197	12.5524	16.6287	20.7287	35.9254	41.6351	29.1843	58.0607	60.7176	56.3385		CYYR1	-1.73932	5.61627	72.9696	1.31665e-17	9.1413e-16		CYYR1	-0.450183	5.61627	5.59106	0.0180523	0.374476		CYYR1	-0.153583	5.61627	0.640855	0.423402	0.896828		CYYR1	-1.84496
DAB1	Early AMD Up	0.948228	0.807992	0	0	0.396495	0.353464	6.12368	7.45927	8.82314	0.488893	0.160819	0.411225	0.310652	0.65737	0.684158	7.04157	8.31433	5.55853	1.31664	0.558861	1.31165	0.42073	0.119995	0.528174		DAB1	3.54625	1.52477	55.9292	7.5127e-14	3.1651e-12		DAB1	-0.828295	1.52477	1.08103	0.298466	0.752972		DAB1	0.982116	1.52477	0.796115	0.372257	0.875275		DAB1	3.44604
DAPK3	Early AMD Down	53.6697	54.6741	42.7678	46.6221	51.5444	49.1314	89.9995	43.7196	96.5902	28.8447	45.9942	72.7868	59.6451	48.6454	50.2856	79.6004	84.602	92.0632	78.0577	57.2832	86.5691	49.2254	51.238	54.0498		DAPK3	0.606992	5.94857	5.15452	0.0231859	0.0592627		DAPK3	-0.0315933	5.94857	0.0138671	0.906259	0.97903		DAPK3	0.106499	5.94857	0.149608	0.69891	0.962871		DAPK3	0.762819
DAPL1	CNV Up	96.9089	63.0234	99.3795	80.489	55.9059	44.1829	22.6391	52.6293	34.596	133.468	87.8072	57.7771	51.2575	92.0318	60.2059	45.6171	41.5717	29.6455	72.6031	73.7696	39.0217	65.2131	62.9975	51.761		DAPL1	-1.24043	5.98836	13.9432	0.000188419	0.00105645		DAPL1	0.103547	5.98836	0.101871	0.749596	0.932249		DAPL1	0.174637	5.98836	0.277628	0.59826	0.94131		DAPL1	-1.15602
DAPL1	Early AMD Up	96.9089	63.0234	99.3795	80.489	55.9059	44.1829	22.6391	52.6293	34.596	133.468	87.8072	57.7771	51.2575	92.0318	60.2059	45.6171	41.5717	29.6455	72.6031	73.7696	39.0217	65.2131	62.9975	51.761		DAPL1	-1.24043	5.98836	13.9432	0.000188419	0.00105645		DAPL1	0.103547	5.98836	0.101871	0.749596	0.932249		DAPL1	0.174637	5.98836	0.277628	0.59826	0.94131		DAPL1	-1.15602
DBNL	Early AMD Down	80.9786	95.3431	69.9612	74.3314	77.3166	84.4778	100.391	66.719	107.503	48.4004	75.1025	98.4884	89.157	80.8565	110.149	92.4589	81.5388	121.94	85.3933	88.0205	115.098	95.0849	92.2764	94.191		DBNL	0.157391	6.47615	0.480631	0.488137	0.618891		DBNL	-0.146672	6.47615	0.415182	0.519351	0.856403		DBNL	0.245336	6.47615	1.11688	0.290591	0.840537		DBNL	0.267859
DCAF12	GA Up	49.4975	47.4022	49.4425	51.0204	44.4075	60.7957	50.6595	40.1972	49.6882	36.667	36.8276	49.5526	52.5001	48.3167	56.443	41.331	51.0529	60.7965	50.4084	41.3557	37.0542	66.0545	55.5578	56.1625		DCAF12	-0.0587513	5.63626	0.105615	0.745193	0.826679		DCAF12	-0.250991	5.63626	1.90611	0.167396	0.682518		DCAF12	0.00630492	5.63626	0.00110865	0.973438	0.997031		DCAF12	0.0795796
DCAF5	Early AMD Down	42.8599	49.8262	41.5317	44.8627	58.2848	62.563	38.7833	30.8731	39.2398	29.0891	34.7369	54.6929	44.1125	43.0577	40.0232	36.4325	37.6333	42.7312	43.449	32.6933	36.3984	38.7071	50.878	51.2329		DCAF5	-0.299867	5.42964	2.12934	0.144503	0.250114		DCAF5	-0.175863	5.42964	0.74045	0.389517	0.796778		DCAF5	-0.384628	5.42964	3.29713	0.0694012	0.610188		DCAF5	-0.193375
DCAF6	GA Down	54.4283	54.4048	50.9258	53.6593	68.5937	69.9858	36.1854	21.1346	53.4032	27.1336	54.196	62.5062	61.509	58.8346	62.2583	29.3909	34.716	45.1631	51.3488	44.9883	61.6477	43.7559	55.3178	53.6977		DCAF6	-0.531512	5.66404	3.80055	0.0512356	0.112472		DCAF6	-0.147259	5.66404	0.297371	0.585535	0.8807		DCAF6	-0.0756878	5.66404	0.0763782	0.782267	0.977829		DCAF6	-0.538643
DCBLD2	CNV Up	119.856	136.82	88.2549	181.21	145.117	150.222	130.453	96.9705	190.162	91.1786	118.041	208.08	175.829	159.083	139.226	136.851	119.901	209.603	172.291	168.217	290.531	141.365	128.275	163.91		DCBLD2	0.27522	7.2567	0.898793	0.343106	0.478085		DCBLD2	0.275205	7.2567	0.899238	0.342986	0.772601		DCBLD2	-0.0067207	7.2567	0.000532228	0.981594	0.998651		DCBLD2	0.436672
DCN	CNV Up	3.22397	0.807992	1.73049	1.75932	9.1194	1.06039	0.92783	2.90083	1.16094	1.46668	2.73392	7.40205	1.24261	1.64342	2.05247	18.3693	5.10529	1.96865	1.12855	2.51487	0.98374	2.10365	5.0398	1.76058		DCN	-0.230675	1.87609	0.0786055	0.779196	0.850792		DCN	0.977223	1.87609	1.48979	0.222249	0.717307		DCN	-1.26091	1.87609	2.17758	0.140034	0.735058		DCN	2.0721
DCT	Early AMD Up	1639.49	1585.28	1539.89	1309.82	1564.17	1684.96	476.348	1339.15	833.323	1881.99	1270.47	1346.97	689.336	1113.26	1286.9	475.153	578.94	484.982	923.902	801.965	865.363	979.038	846.087	1098.78		DCT	-0.847109	10.1154	10.252	0.0013654	0.00580273		DCT	-0.0827466	10.1154	0.0992826	0.752692	0.932851		DCT	-0.561474	10.1154	4.5305	0.0332959	0.481505		DCT	-1.63008
DDAH1	Early AMD Up	107.908	86.7245	100.368	105.559	103.089	88.0124	156.432	152.708	145.35	134.201	116.594	121.928	121.465	126.872	80.0464	178.795	194.73	136.879	128.09	136.921	107.556	112.335	104.276	99.6488		DDAH1	0.621835	6.94672	12.7113	0.00036346	0.00186482		DDAH1	0.334444	6.94672	3.66847	0.0554509	0.561593		DDAH1	0.149156	6.94672	0.684116	0.408173	0.889459		DDAH1	0.787052
DDAH1	Early AMD Down	107.908	86.7245	100.368	105.559	103.089	88.0124	156.432	152.708	145.35	134.201	116.594	121.928	121.465	126.872	80.0464	178.795	194.73	136.879	128.09	136.921	107.556	112.335	104.276	99.6488		DDAH1	0.621835	6.94672	12.7113	0.00036346	0.00186482		DDAH1	0.334444	6.94672	3.66847	0.0554509	0.561593		DDAH1	0.149156	6.94672	0.684116	0.408173	0.889459		DDAH1	0.787052
DDAH2	Early AMD Down	60.4969	68.9487	51.6674	49.7009	45.9935	56.9076	54.1853	52.8365	36.9179	63.3117	54.5176	56.3378	57.7812	47.988	69.0999	50.8218	59.659	54.5431	64.5152	58.4009	71.4851	47.1217	46.3182	57.747		DDAH2	-0.326585	5.81214	3.3424	0.0675159	0.139905		DDAH2	-0.0576732	5.81214	0.106063	0.744672	0.930816		DDAH2	0.193319	5.81214	1.05379	0.304635	0.849134		DDAH2	-0.128765
DDIT3	GA Down	40.9634	46.8635	49.6897	47.0619	49.1654	41.3552	55.4842	77.7007	50.8492	56.2227	45.8334	40.3	34.4823	46.6732	47.549	60.9249	60.9718	40.9942	33.104	37.1642	28.8564	50.4875	48.1181	42.0779		DDIT3	0.423113	5.57555	4.45177	0.034865	0.0824115		DDIT3	0.0492586	5.57555	0.0594772	0.807324	0.949558		DDIT3	-0.096197	5.57555	0.203229	0.652127	0.954767		DDIT3	0.23812
DDIT4	GA Up	251.47	308.114	250.674	197.484	281.908	288.426	110.412	112.303	127.239	236.624	237.047	262.773	285.8	211.344	377.655	133.178	64.3267	127.383	288.155	272.724	313.485	257.066	390.825	332.573		DDIT4	-1.21105	7.89848	25.4789	4.4724e-07	5.12725e-06		DDIT4	-0.137482	7.89848	0.340843	0.559343	0.872846		DDIT4	0.187282	7.89848	0.624909	0.429229	0.899853		DDIT4	-1.32126
DDR1	CNV Up	58.9798	61.9461	49.1953	53.6593	57.4918	78.8224	105.03	99.2497	118.184	55.7338	55.965	69.497	68.9647	47.988	54.3905	74.3957	81.1012	104.107	56.6154	50.8563	72.1409	59.7436	53.0379	67.7823		DDR1	0.9216	6.12013	22.8642	1.73864e-06	1.74608e-05		DDR1	0.0906955	6.12013	0.218048	0.640531	0.897834		DDR1	-0.151955	6.12013	0.566509	0.451649	0.905809		DDR1	0.615454
DDX17	Early AMD Down	245.212	164.022	224.963	206.72	205.781	117.35	102.247	196.013	147.672	230.513	217.749	138.994	138.551	205.428	120.412	133.79	131.425	88.5892	165.708	165.982	156.087	123.694	103.676	116.902		DDX17	-0.509114	7.328	3.76148	0.0524462	0.114593		DDX17	-0.111671	7.328	0.182475	0.669255	0.905771		DDX17	-0.18897	7.328	0.510618	0.474871	0.914836		DDX17	-0.844857
DDX21	GA Up	28.6365	18.8532	29.1711	25.0704	20.6178	22.6217	78.4944	109.61	55.9573	37.4003	27.8217	25.2903	26.716	20.3785	20.8668	77.7634	85.9148	61.8387	26.5208	30.4579	25.9052	20.6157	21.7192	24.296		DDX21	1.66505	5.29552	50.9591	9.43125e-13	3.37738e-11		DDX21	0.22852	5.29552	0.935813	0.333357	0.766767		DDX21	-0.00350647	5.29552	0.000183747	0.989185	1		DDX21	1.5479
DDX42	Early AMD Down	36.2223	31.5117	45.7343	33.4271	39.2531	43.476	45.8348	57.6021	51.3135	34.2225	39.2398	35.1597	31.3758	34.1832	32.4975	38.2694	55.5747	42.0364	34.0444	29.0608	31.8076	24.823	33.7187	34.6834		DDX42	0.445891	5.27476	6.09311	0.013571	0.03833		DDX42	-0.0601541	5.27476	0.107621	0.742869	0.93057		DDX42	-0.249355	5.27476	1.57576	0.209373	0.805753		DDX42	0.26902
DENND1A	GA Down	31.8605	37.9756	30.9016	34.7466	31.3231	34.9929	36.1854	28.8011	33.2029	43.7559	44.5469	34.5429	40.6954	43.0577	20.5247	32.4525	35.0077	34.625	38.5586	34.0905	39.0217	29.8718	25.919	29.7538		DENND1A	-0.0329725	5.12487	0.0277794	0.867629	0.915543		DENND1A	0.289617	5.12487	2.19711	0.13827	0.665103		DENND1A	0.0487548	5.12487	0.0534719	0.817128	0.983262		DENND1A	0.0259369
DENND1C	Early AMD Down	7.96511	7.81059	4.69704	6.15763	2.77547	11.6643	3.71132	1.65761	3.71501	5.86672	6.91522	9.8694	9.0089	4.93027	5.13118	1.53078	2.04212	2.20025	5.64273	4.75032	4.59079	7.1524	8.15968	9.50713		DENND1C	-1.17005	2.6186	8.58349	0.00339225	0.0122836		DENND1C	0.143211	2.6186	0.154247	0.694509	0.916274		DENND1C	-0.124012	2.6186	0.0933769	0.759927	0.974232		DENND1C	-1.7696
DENND2A	CNV Down	109.236	117.428	65.7586	99.4017	99.9169	122.298	39.1544	30.6659	64.3161	35.6892	73.4943	130.975	113.699	88.0875	101.255	23.574	31.5069	45.5105	55.4868	34.3699	73.1247	76.152	101.756	116.55		DENND2A	-1.12557	6.27281	9.70981	0.00183287	0.00739277		DENND2A	-0.282944	6.27281	0.633987	0.425897	0.814103		DENND2A	-0.086138	6.27281	0.0581831	0.809391	0.981491		DENND2A	-1.53019
DENND2A	GA Down	109.236	117.428	65.7586	99.4017	99.9169	122.298	39.1544	30.6659	64.3161	35.6892	73.4943	130.975	113.699	88.0875	101.255	23.574	31.5069	45.5105	55.4868	34.3699	73.1247	76.152	101.756	116.55		DENND2A	-1.12557	6.27281	9.70981	0.00183287	0.00739277		DENND2A	-0.282944	6.27281	0.633987	0.425897	0.814103		DENND2A	-0.086138	6.27281	0.0581831	0.809391	0.981491		DENND2A	-1.53019
DES	CNV Up	0.568937	0.807992	1.23606	0	0	0	0.742264	0	1.8575	0.488893	0.643276	1.02806	0.931955	0.328685	0.342079	1.22462	0.875193	0.231606	0	0	0	0	0.239991	0.176058		DES	-0.0214213	-0.0620769	0.000784519	0.977655	0.986426		DES	-0.234288	-0.0620769	0.0899256	0.764272	0.935954		DES	4.34028	-0.0620769	5.4467	0.0196054	0.390043		DES	-0.289292
DHX9	Early AMD Down	76.9961	90.4951	67.9835	87.9661	87.6255	112.048	99.2778	75.2143	144.189	47.6671	65.1317	111.853	122.707	84.472	89.9667	59.3941	67.6816	129.12	79.3743	67.9016	117.065	132.951	91.9164	111.093		DHX9	0.436113	6.53755	1.99509	0.15781	0.267765		DHX9	-0.0667023	6.53755	0.0465956	0.829097	0.955656		DHX9	0.0465095	6.53755	0.022378	0.881086	0.988692		DHX9	0.127272
DIAPH2	Early AMD Up	70.5481	57.9061	52.1619	74.3314	57.4918	48.071	28.206	25.693	35.0604	29.0891	40.0439	42.7674	52.8108	50.9462	42.0757	18.9816	17.7956	21.7709	36.1134	29.3402	31.8076	43.7559	41.0384	43.8384		DIAPH2	-1.02768	5.37561	28.4776	9.47901e-08	1.28566e-06		DIAPH2	-0.68817	5.37561	13.2465	0.000273095	0.0235226		DIAPH2	-0.296004	5.37561	2.27167	0.131758	0.729828		DIAPH2	-1.62089
DIDO1	Early AMD Down	55.1869	58.7141	45.7343	57.178	65.0253	65.7442	52.5152	47.4492	72.907	32.267	43.2603	64.5623	67.4114	56.2051	49.9435	54.1895	48.2815	59.5226	47.0227	52.5329	51.4824	59.7436	56.0378	55.9864		DIDO1	0.11255	5.79011	0.295444	0.586753	0.704041		DIDO1	-0.185598	5.79011	0.795172	0.372541	0.789214		DIDO1	-0.114968	5.79011	0.290201	0.590092	0.939881		DIDO1	0.0219645
DIMT1	Early AMD Up	38.6877	29.3571	31.8904	40.0246	27.3582	24.389	50.6595	44.5484	44.1157	42.7782	38.2749	38.2439	28.8906	28.2669	27.3663	54.8018	57.471	42.3838	36.1134	39.3997	36.0705	22.7194	25.319	28.1693		DIMT1	0.473194	5.21558	7.32223	0.00681069	0.021807		DIMT1	0.245291	5.21558	1.93933	0.163741	0.682405		DIMT1	-0.106259	5.21558	0.283358	0.594509	0.940434		DIMT1	0.614936
DIP2B	Early AMD Up	31.1019	35.2823	26.9462	32.5475	41.632	55.8472	25.4225	15.1257	33.8994	27.378	24.1229	36.8046	38.8315	29.9103	35.5762	17.1447	16.9204	30.8035	26.7089	20.6778	31.8076	32.8169	31.4388	35.5637		DIP2B	-0.327929	4.94856	1.41032	0.235003	0.360776		DIP2B	-0.0806608	4.94856	0.0866211	0.768517	0.937612		DIP2B	-0.321716	4.94856	1.32919	0.24895	0.825878		DIP2B	-0.505691
DIS3	Early AMD Up	40.5841	34.205	38.8124	41.3441	46.39	47.0107	43.9792	36.2603	55.4929	32.0225	33.9328	48.1133	44.1125	40.0996	33.8658	37.0448	38.8002	53.3851	41.7562	37.7231	46.8916	40.8108	37.5585	35.3876		DIS3	0.251396	5.37539	1.63733	0.200693	0.320462		DIS3	0.00352876	5.37539	0.000318612	0.985759	0.998126		DIS3	-0.190605	5.37539	0.845992	0.357689	0.868408		DIS3	0.194964
DKK3	CNV Up	314.243	399.956	312.477	415.64	458.745	496.616	192.061	154.987	264.926	225.869	299.606	330.83	435.223	386.533	579.139	257.477	192.542	272.484	312.043	310.726	285.94	463.223	529.419	473.772		DKK3	-0.746642	8.44592	13.3338	0.000260665	0.00139376		DKK3	-0.260776	8.44592	1.65014	0.198941	0.706835		DKK3	0.0306937	8.44592	0.0228225	0.87992	0.988692		DKK3	-0.506922
DKK3	Early AMD Down	314.243	399.956	312.477	415.64	458.745	496.616	192.061	154.987	264.926	225.869	299.606	330.83	435.223	386.533	579.139	257.477	192.542	272.484	312.043	310.726	285.94	463.223	529.419	473.772		DKK3	-0.746642	8.44592	13.3338	0.000260665	0.00139376		DKK3	-0.260776	8.44592	1.65014	0.198941	0.706835		DKK3	0.0306937	8.44592	0.0228225	0.87992	0.988692		DKK3	-0.506922
DMAP1	Early AMD Down	47.9803	59.2528	40.7901	34.3068	42.425	47.0107	46.7626	24.0354	40.4007	22.2446	49.2106	47.4965	45.6658	35.1693	46.8648	27.554	32.0904	55.3537	43.0728	29.3402	52.4661	53.0119	51.478	54.9301		DMAP1	-0.410766	5.43868	1.92796	0.164982	0.276589		DMAP1	-0.309004	5.43868	1.09813	0.294676	0.751589		DMAP1	0.0430919	5.43868	0.0201829	0.887027	0.990326		DMAP1	-0.351645
DMBX1	Early AMD Up	84.5819	102.346	68.2307	52.7797	84.85	114.522	10.3917	22.7922	25.5407	45.4671	49.8539	70.7307	31.9971	42.0717	99.5449	8.26619	9.48126	18.181	31.5993	35.4876	35.0867	33.6584	63.5975	62.8527		DMBX1	-2.12146	5.65394	28.4159	9.78591e-08	1.31979e-06		DMBX1	-0.619039	5.65394	2.6618	0.102784	0.640651		DMBX1	-0.541319	5.65394	2.00143	0.157151	0.761195		DMBX1	-2.80334
DMBX1	Early AMD Down	84.5819	102.346	68.2307	52.7797	84.85	114.522	10.3917	22.7922	25.5407	45.4671	49.8539	70.7307	31.9971	42.0717	99.5449	8.26619	9.48126	18.181	31.5993	35.4876	35.0867	33.6584	63.5975	62.8527		DMBX1	-2.12146	5.65394	28.4159	9.78591e-08	1.31979e-06		DMBX1	-0.619039	5.65394	2.6618	0.102784	0.640651		DMBX1	-0.541319	5.65394	2.00143	0.157151	0.761195		DMBX1	-2.80334
DMD	Early AMD Up	63.5313	74.6046	77.872	127.551	120.138	124.773	130.453	102.772	144.653	34.7114	67.544	66.2072	115.252	105.179	117.675	136.851	146.011	201.96	61.3176	85.7851	73.7805	109.81	130.075	161.621		DMD	0.807717	6.75508	13.5274	0.000235109	0.00127719		DMD	-0.351356	6.75508	2.51526	0.112749	0.647801		DMD	-0.139499	6.75508	0.400777	0.526688	0.93103		DMD	1.17037
DNAJA3	Early AMD Down	61.2555	66.2554	43.015	58.4975	61.8533	56.2007	68.845	40.8188	65.477	42.2893	50.9796	56.9547	46.9084	46.3446	66.7054	63.068	56.7417	82.4516	57.5558	52.8123	58.3686	58.9021	54.4779	58.4512		DNAJA3	0.0384893	5.85247	0.033736	0.854269	0.906566		DNAJA3	-0.18103	5.85247	0.740773	0.389414	0.796778		DNAJA3	-0.143379	5.85247	0.432392	0.510817	0.927218		DNAJA3	0.249814
DNAJC7	Early AMD Up	37.3602	28.8184	42.2734	40.9043	46.7865	36.4067	64.2059	69.6198	45.0445	58.6672	45.0293	37.4215	29.2013	35.498	21.893	54.1895	55.8665	44.4683	34.2325	46.6649	26.561	29.4511	27.8389	31.5144		DNAJC7	0.720991	5.3861	10.1552	0.00143893	0.00604104		DNAJC7	0.374189	5.3861	2.71307	0.0995292	0.638378		DNAJC7	-0.516072	5.3861	4.54471	0.0330207	0.479558		DNAJC7	0.504986
DNPEP	Early AMD Down	35.0844	40.1303	36.093	32.5475	33.3056	37.8206	57.1543	61.7461	49.2239	42.7782	39.4007	45.646	40.0741	32.5398	30.7871	45.9233	59.5131	49.7952	36.4896	39.3997	35.4146	30.2925	36.5986	30.9862		DNPEP	0.599699	5.37181	14.4333	0.000145212	0.000838019		DNPEP	0.200458	5.37181	1.5665	0.210716	0.71357		DNPEP	-0.00486041	5.37181	0.000729931	0.978446	0.998178		DNPEP	0.49138
DOK1	Early AMD Down	11.1891	13.4665	11.619	8.79661	9.91239	9.19005	13.3608	10.9817	10.6806	11.489	8.68423	12.1311	13.6687	7.55975	10.9465	12.8585	14.8783	14.5912	11.6616	13.1332	9.50949	6.31094	9.23964	11.4438		DOK1	-0.0375948	3.54778	0.0270315	0.869406	0.916483		DOK1	-0.17373	3.54778	0.567331	0.451322	0.82356		DOK1	0.208106	3.54778	0.566003	0.451852	0.905809		DOK1	0.243101
DPY19L4	Early AMD Up	53.8593	54.4048	46.7232	87.5263	63.4393	67.1581	22.6391	14.2969	36.9179	21.2669	41.3305	63.123	56.8493	74.9401	72.1786	21.737	28.5896	37.5201	51.5369	51.974	63.6152	70.6826	71.1572	73.9443		DPY19L4	-1.07281	5.70402	12.4429	0.00041958	0.00210223		DPY19L4	-0.298692	5.70402	1.00839	0.31529	0.759948		DPY19L4	-0.0959468	5.70402	0.103259	0.747953	0.971384		DPY19L4	-0.806639
DPYD	GA Up	93.116	96.6897	88.9965	81.8085	82.8676	73.167	41.5668	36.4675	58.5114	53.2894	73.9767	83.8899	54.6747	53.2469	62.6004	26.9417	30.9235	31.151	66.5842	41.0763	50.4987	57.2192	65.5174	55.1061		DPYD	-1.03253	5.93462	27.242	1.79512e-07	2.27874e-06		DPYD	-0.39775	5.93462	4.22197	0.0399038	0.501581		DPYD	-0.479441	5.93462	5.57478	0.0182209	0.38038		DPYD	-1.638
DRAM1	GA Up	11.5684	10.5039	12.8551	20.672	9.51589	15.5524	105.773	67.5478	70.5851	14.6668	27.1784	24.8791	45.0445	25.6374	11.6307	66.7418	56.0123	76.5457	21.2543	28.2225	32.1355	23.9816	18.9593	18.31		DRAM1	2.80094	5.12235	64.2767	1.08118e-15	5.88507e-14		DRAM1	0.937718	5.12235	7.52313	0.00609116	0.209963		DRAM1	0.855255	5.12235	5.95496	0.0146759	0.34984		DRAM1	2.50926
DST	GA Down	73.9618	76.4899	67.9835	80.9289	73.7482	68.5719	44.3503	45.3772	46.902	36.667	62.3978	73.8149	64.3049	73.2967	58.8376	46.5356	40.2589	44.2367	46.0823	49.7386	59.0244	64.7923	57.7178	65.1414		DST	-0.677088	5.89467	12.929	0.000323533	0.00168554		DST	-0.331454	5.89467	3.18117	0.0744912	0.5933		DST	-0.182491	5.89467	0.898463	0.343194	0.862077		DST	-0.740892
DTX3L	CNV Up	16.1199	18.0452	16.316	23.7509	18.6353	20.1474	15.5875	11.3961	19.736	11.2445	18.3334	25.2903	33.2397	25.6374	13.6832	14.3893	13.1279	16.5598	16.1758	13.1332	26.2331	18.9328	23.8791	27.1129		DTX3L	-0.112788	4.27826	0.133115	0.715224	0.80608		DTX3L	0.127403	4.27826	0.173177	0.677304	0.908249		DTX3L	0.220171	4.27826	0.489308	0.484236	0.918641		DTX3L	-0.190204
DTX3L	GA Up	16.1199	18.0452	16.316	23.7509	18.6353	20.1474	15.5875	11.3961	19.736	11.2445	18.3334	25.2903	33.2397	25.6374	13.6832	14.3893	13.1279	16.5598	16.1758	13.1332	26.2331	18.9328	23.8791	27.1129		DTX3L	-0.112788	4.27826	0.133115	0.715224	0.80608		DTX3L	0.127403	4.27826	0.173177	0.677304	0.908249		DTX3L	0.220171	4.27826	0.489308	0.484236	0.918641		DTX3L	-0.190204
DUSP1	GA Up	12.7063	12.3892	14.5855	14.5144	12.6879	12.7247	105.402	62.1606	58.7436	26.6447	17.6901	24.8791	38.8315	14.1334	7.52573	126.136	95.396	83.8412	45.3299	39.3997	37.0542	22.2987	17.0393	21.127		DUSP1	2.51076	5.29875	49.2871	2.21117e-12	7.33935e-11		DUSP1	0.797578	5.29875	5.15247	0.0232133	0.414006		DUSP1	0.606788	5.29875	2.71037	0.0996979	0.682314		DUSP1	2.93911
DUSP1	Early AMD Up	12.7063	12.3892	14.5855	14.5144	12.6879	12.7247	105.402	62.1606	58.7436	26.6447	17.6901	24.8791	38.8315	14.1334	7.52573	126.136	95.396	83.8412	45.3299	39.3997	37.0542	22.2987	17.0393	21.127		DUSP1	2.51076	5.29875	49.2871	2.21117e-12	7.33935e-11		DUSP1	0.797578	5.29875	5.15247	0.0232133	0.414006		DUSP1	0.606788	5.29875	2.71037	0.0996979	0.682314		DUSP1	2.93911
DUSP18	Early AMD Up	21.0507	13.1972	20.0242	11.4356	15.8598	17.3197	13.1752	14.2969	15.0922	17.3557	20.1024	15.0097	14.29	13.1474	17.1039	12.2462	15.0241	12.3909	15.7996	12.8538	14.1003	14.3048	12.4795	14.6128		DUSP18	-0.366219	3.96083	3.04381	0.0810456	0.160745		DUSP18	-0.0548865	3.96083	0.072075	0.788339	0.943821		DUSP18	-0.0166046	3.96083	0.00471549	0.945253	0.996089		DUSP18	-0.456335
DUSP22	Early AMD Up	14.4131	4.03996	15.3272	9.23645	2.77547	10.6039	7.05151	7.04486	5.34032	3.6667	7.39767	4.9347	2.48521	2.95816	3.07871	0	8.75193	8.56941	8.08791	7.26519	4.9187	3.36584	3.71986	8.97896		DUSP22	-0.79786	2.8142	1.6709	0.196138	0.315267		DUSP22	-1.0698	2.8142	2.96186	0.0852496	0.614108		DUSP22	-1.4025	2.8142	4.28326	0.0384895	0.505564		DUSP22	-0.917506
DUSP5	GA Up	0	0	0	0	0	0	53.443	26.9362	24.8441	1.22223	0.160819	0.205612	0	0.328685	0.342079	26.0232	20.8588	22.4657	0.376182	1.11772	2.62331	0.42073	0.119995	0		DUSP5	10.2874	3.10319	146.105	1.23159e-33	4.92927e-31		DUSP5	4.15896	3.10319	8.1984	0.00419274	0.168303		DUSP5	3.12997	3.10319	2.36751	0.123885	0.72112		DUSP5	9.68009
DUSP5	Early AMD Up	0	0	0	0	0	0	53.443	26.9362	24.8441	1.22223	0.160819	0.205612	0	0.328685	0.342079	26.0232	20.8588	22.4657	0.376182	1.11772	2.62331	0.42073	0.119995	0		DUSP5	10.2874	3.10319	146.105	1.23159e-33	4.92927e-31		DUSP5	4.15896	3.10319	8.1984	0.00419274	0.168303		DUSP5	3.12997	3.10319	2.36751	0.123885	0.72112		DUSP5	9.68009
DUSP8	Early AMD Down	0.189646	0.269331	0	0.439831	0	0	4.45359	1.24321	1.39313	0.977786	1.12573	1.85051	0.310652	0	0.342079	4.28617	4.08423	2.08445	1.50473	1.67658	1.31165	1.26219	0.119995	0.176058		DUSP8	3.74523	0.819602	19.5483	9.80902e-06	8.02653e-05		DUSP8	2.89316	0.819602	10.1845	0.00141629	0.0830115		DUSP8	0.61872	0.819602	0.164271	0.685254	0.959084		DUSP8	4.24161
DYNC1H1	Early AMD Down	141.665	124.161	131.764	136.787	129.654	151.989	132.865	153.537	172.748	106.09	122.222	154.826	125.503	150.538	93.0454	135.321	116.692	113.834	110.409	113.449	123.623	107.707	112.916	115.67		DYNC1H1	0.20582	7.00724	1.43801	0.230461	0.355504		DYNC1H1	-0.0535196	7.00724	0.0968254	0.755673	0.933592		DYNC1H1	-0.181085	7.00724	1.05511	0.304333	0.848736		DYNC1H1	-0.124505
E2F3	Early AMD Up	6.44795	2.42398	5.19146	7.91695	6.34393	8.48313	30.804	18.8554	22.0579	6.35561	4.98539	8.43011	12.7367	9.20318	5.13118	25.4109	24.0678	28.6033	12.7902	7.54462	10.8211	9.67678	7.07972	8.97896		E2F3	2.31261	3.68149	52.6459	3.99437e-13	1.51831e-11		E2F3	0.445198	3.68149	1.68727	0.193962	0.701712		E2F3	0.256534	3.68149	0.529858	0.466667	0.910935		E2F3	2.43449
EAF2	GA Up	3.03433	1.34665	2.96655	4.39831	1.58598	3.8881	1.1134	0.828807	0.928752	1.95557	1.44737	4.72909	3.41717	3.28685	2.05247	3.67386	3.06317	1.85284	3.00945	3.07373	1.96748	0	1.91993	3.16904		EAF2	-1.34545	1.51958	5.24125	0.0220574	0.0568696		EAF2	0.111353	1.51958	0.0461347	0.829931	0.955656		EAF2	-0.163021	1.51958	0.0850692	0.770542	0.97558		EAF2	0.151016
ECHDC3	GA Down	36.0327	36.0903	43.2622	39.1449	34.0986	27.5702	35.2575	39.3683	30.881	43.0226	41.3305	28.3745	33.5504	40.4282	49.2593	42.5556	33.2573	28.1401	36.8658	41.6351	36.0705	38.7071	39.3585	40.3173		ECHDC3	-0.126428	5.23592	0.416066	0.518907	0.645483		ECHDC3	-0.0328417	5.23592	0.0283294	0.866337	0.966955		ECHDC3	0.293561	5.23592	1.96435	0.161048	0.764679		ECHDC3	-0.170194
EDC3	Early AMD Down	38.498	33.6663	28.1822	35.6263	32.5126	36.4067	39.34	28.8011	36.4535	23.9558	31.8422	38.2439	31.9971	33.5259	34.55	23.8801	27.131	43.3103	35.9254	29.3402	29.5122	39.5486	38.7585	42.43		EDC3	0.0567052	5.10403	0.0711427	0.78968	0.858099		EDC3	-0.0928926	5.10403	0.18972	0.66315	0.904494		EDC3	-0.063902	5.10403	0.0801586	0.777083	0.976642		EDC3	-0.0704906
EDN1	Early AMD Up	0.758582	0	0.247213	0	0	0	0.185566	0.207202	0.464376	0	2.09065	3.90664	0.931955	0.328685	0	7.65388	2.77144	2.66346	1.31664	2.23544	1.31165	0	1.43994	1.40846		EDN1	-0.354952	0.860197	0.106137	0.744585	0.826251		EDN1	2.38741	0.860197	6.5577	0.0104431	0.280853		EDN1	4.02635	0.860197	4.15434	0.0415279	0.520841		EDN1	3.44718
EDNRA	Early AMD Down	1.89646	1.34665	0.741638	2.19915	1.58598	1.06039	2.41236	0.207202	5.34032	1.71113	1.92983	4.9347	1.55326	2.62948	1.36832	3.98002	4.52183	6.36915	5.83082	2.7943	0.327913	2.94511	0.239991	1.40846		EDNRA	0.955683	1.60238	1.40119	0.236525	0.362581		EDNRA	1.07317	1.60238	1.78313	0.181766	0.692392		EDNRA	0.208001	1.60238	0.056587	0.811974	0.982426		EDNRA	1.8709
EDNRB	Early AMD Up	1.32752	2.15465	1.48328	4.39831	2.77547	1.76732	7.97934	2.90083	7.89439	3.17781	1.76901	2.67296	3.72782	3.94422	3.07871	7.04157	8.16847	6.60076	3.19754	6.4269	3.60705	7.1524	3.47986	3.52116		EDNRB	1.92567	2.22133	18.1466	2.04539e-05	0.000153017		EDNRB	0.604333	2.22133	1.48744	0.222614	0.717363		EDNRB	0.295904	2.22133	0.348952	0.554707	0.931366		EDNRB	2.14201
EEF1A1	Early AMD Down	3463.88	3707.34	3525.25	3450.03	3705.65	3572.46	2927.12	3928.34	3079.51	4049.75	3350.83	2941.9	2725.97	2581.49	2865.25	3348.11	3460.22	3167.55	2689.14	2424.34	2021.59	2855.07	2980.44	2919.57		EEF1A1	-0.106532	11.624	0.492635	0.482754	0.614099		EEF1A1	-0.0485993	11.624	0.102551	0.748789	0.932082		EEF1A1	-0.392528	11.624	6.64917	0.00992022	0.310758		EEF1A1	-0.100618
EEF1D	Early AMD Down	186.991	155.943	184.173	135.468	149.082	120.531	162.556	237.453	178.553	207.046	188.48	151.331	132.959	127.201	108.781	204.512	195.751	161.545	162.887	149.775	155.103	116.542	143.394	126.234		EEF1D	0.133356	7.32828	0.617101	0.432127	0.565095		EEF1D	0.0517824	7.32828	0.0929802	0.760422	0.935394		EEF1D	-0.133499	7.32828	0.574418	0.448509	0.905809		EEF1D	0.0888162
EFHD1	GA Up	0.948228	1.07732	0.247213	0.439831	1.58598	0	1.48453	1.24321	1.16094	2.20002	0.964914	1.02806	2.48521	1.64342	0	1.53078	1.31279	0.347408	1.69282	1.11772	1.31165	0.42073	0.959963	0.176058		EFHD1	0.749909	0.586277	1.07798	0.29915	0.433437		EFHD1	0.812065	0.586277	1.2733	0.259148	0.737953		EFHD1	1.04996	0.586277	1.50162	0.220422	0.8169		EFHD1	0.350961
EFHD2	GA Up	25.0332	29.0877	26.699	28.1492	20.2213	25.0959	115.793	76.0431	104.949	27.6225	31.3597	44.8235	28.2693	23.3366	25.6559	90.3158	73.9538	85.1151	44.7656	38.282	53.7778	25.6645	30.2388	36.7961		EFHD2	1.87902	5.55851	79.9837	3.77512e-19	3.03975e-17		EFHD2	0.365264	5.55851	2.94489	0.0861496	0.615496		EFHD2	0.0758947	5.55851	0.104454	0.746548	0.971384		EFHD2	1.62501
EFHD2	Early AMD Down	25.0332	29.0877	26.699	28.1492	20.2213	25.0959	115.793	76.0431	104.949	27.6225	31.3597	44.8235	28.2693	23.3366	25.6559	90.3158	73.9538	85.1151	44.7656	38.282	53.7778	25.6645	30.2388	36.7961		EFHD2	1.87902	5.55851	79.9837	3.77512e-19	3.03975e-17		EFHD2	0.365264	5.55851	2.94489	0.0861496	0.615496		EFHD2	0.0758947	5.55851	0.104454	0.746548	0.971384		EFHD2	1.62501
EFNA2	Early AMD Up	3.79291	2.69331	1.48328	1.31949	3.56846	2.82771	3.52575	2.27922	2.32188	2.20002	2.5731	1.85051	2.48521	0.65737	2.39455	2.44924	5.25116	1.04223	1.31664	2.23544	0.655827	1.68292	0.839967	0.88029		EFNA2	0.016358	1.40232	0.000886269	0.97625	0.985593		EFNA2	-0.276091	1.40232	0.247364	0.618937	0.890326		EFNA2	-0.485627	1.40232	0.575366	0.448134	0.905809		EFNA2	0.112015
EFR3B	GA Down	259.435	276.064	279.597	288.089	282.305	283.831	129.896	76.2503	117.023	126.134	226.755	208.491	331.155	294.502	307.187	100.419	101.231	147.533	178.498	203.146	168.875	266.322	308.868	308.806		EFR3B	-1.33395	7.78011	40.1238	2.38373e-10	5.50726e-09		EFR3B	-0.535907	7.78011	6.73265	0.00946636	0.270627		EFR3B	0.127109	7.78011	0.377349	0.539025	0.93103		EFR3B	-1.21869
EHBP1	GA Up	31.4812	29.0877	26.4517	33.867	34.8916	32.8721	15.7731	14.0897	19.9682	22.4891	27.0176	36.3934	29.8226	35.8266	32.8396	20.2062	16.9204	20.0339	24.0756	20.9573	28.5285	34.4998	24.839	34.5074		EHBP1	-0.811437	4.76696	15.441	8.51192e-05	0.000523645		EHBP1	-0.01843	4.76696	0.00875603	0.925448	0.983913		EHBP1	-0.0454946	4.76696	0.0476763	0.827157	0.983817		EHBP1	-0.614074
EHD2	Early AMD Up	111.891	146.247	93.6936	115.675	148.289	202.888	198.556	169.698	345.031	78.7118	86.6815	156.471	128.299	103.536	137.858	183.387	218.506	274.337	141.256	119.037	156.743	111.493	146.874	191.551		EHD2	1.01946	7.30009	12.3091	0.000450759	0.00224275		EHD2	-0.127727	7.30009	0.195251	0.658582	0.90337		EHD2	-0.337855	7.30009	1.34985	0.245304	0.82517		EHD2	0.944324
EIF2S2	Early AMD Up	39.6359	33.6663	48.4537	40.4644	39.6495	33.9325	91.1129	130.123	78.0152	81.6452	58.5381	40.9169	41.006	45.6872	47.891	126.748	121.068	69.2501	58.6844	72.093	60.664	49.6461	48.5981	40.1412		EIF2S2	1.29658	5.97913	26.7081	2.36626e-07	2.8905e-06		EIF2S2	0.569171	5.97913	5.1703	0.0229763	0.413612		EIF2S2	0.240029	5.97913	0.843113	0.358508	0.868748		EIF2S2	1.37503
EIF4EBP2	CNV Down	234.023	239.166	246.224	295.566	256.136	308.22	192.246	199.535	233.581	174.535	197.968	247.763	241.998	247.171	220.983	162.262	168.766	206.245	197.495	180.791	192.813	249.913	231.351	228.523		EIF4EBP2	-0.202591	7.80322	1.78911	0.181035	0.296608		EIF4EBP2	-0.213171	7.80322	1.98248	0.159129	0.681382		EIF4EBP2	-0.276086	7.80322	3.24512	0.0716366	0.616439		EIF4EBP2	-0.417806
ELN	GA Down	4117.58	4129.11	3610.54	2954.34	3293.29	3308.42	2915.61	2080.93	3199.55	2639.78	3533.03	3936.86	2999.03	2964.08	3373.24	2273.81	2338.95	2787.26	3488.52	3047.75	3236.18	2825.2	3102.12	3176.44		ELN	-0.532787	11.6162	9.77061	0.00177324	0.00719661		ELN	-0.229965	11.6162	1.82932	0.176208	0.689068		ELN	-0.0336037	11.6162	0.0389975	0.843454	0.984989		ELN	-0.680014
ELN	Early AMD Down	4117.58	4129.11	3610.54	2954.34	3293.29	3308.42	2915.61	2080.93	3199.55	2639.78	3533.03	3936.86	2999.03	2964.08	3373.24	2273.81	2338.95	2787.26	3488.52	3047.75	3236.18	2825.2	3102.12	3176.44		ELN	-0.532787	11.6162	9.77061	0.00177324	0.00719661		ELN	-0.229965	11.6162	1.82932	0.176208	0.689068		ELN	-0.0336037	11.6162	0.0389975	0.843454	0.984989		ELN	-0.680014
EME2	Early AMD Down	0.189646	0.538661	0.741638	0.439831	0.792991	1.06039	0.742264	0.828807	1.8575	0.244447	0.964914	1.02806	1.24261	0.328685	0.684158	0	0.729327	1.15803	0.376182	0.27943	0.327913	0.42073	1.79993	0.528174		EME2	1.21011	0.294748	2.47745	0.115489	0.211122		EME2	0.695708	0.294748	0.758972	0.383651	0.793485		EME2	-0.0404762	0.294748	0.00210194	0.963432	0.996089		EME2	0.636814
EMP1	CNV Down	3.03433	3.5013	1.9777	6.15763	2.77547	4.94849	71.6285	78.3223	75.6933	9.28897	9.64914	10.075	7.45564	6.24501	1.71039	60.6187	49.4484	52.5745	8.46409	10.8978	18.0352	3.36584	3.59986	4.57751		EMP1	4.71435	4.4615	244.854	3.43865e-55	8.95384e-52		EMP1	1.76014	4.4615	28.8214	7.93674e-08	3.0858e-05		EMP1	0.174914	4.4615	0.209061	0.647504	0.954076		EMP1	4.23772
EMP1	Early AMD Down	3.03433	3.5013	1.9777	6.15763	2.77547	4.94849	71.6285	78.3223	75.6933	9.28897	9.64914	10.075	7.45564	6.24501	1.71039	60.6187	49.4484	52.5745	8.46409	10.8978	18.0352	3.36584	3.59986	4.57751		EMP1	4.71435	4.4615	244.854	3.43865e-55	8.95384e-52		EMP1	1.76014	4.4615	28.8214	7.93674e-08	3.0858e-05		EMP1	0.174914	4.4615	0.209061	0.647504	0.954076		EMP1	4.23772
EMP3	Early AMD Down	54.4283	43.3622	62.5448	41.7839	35.6846	25.8028	210.061	306.037	182.268	174.29	110.161	87.3853	54.3641	48.3167	34.2079	210.022	198.523	135.952	130.347	127.979	146.905	38.2864	35.3986	33.0989		EMP3	2.12148	6.73073	66.6533	3.23718e-16	1.89062e-14		EMP3	1.21035	6.73073	22.537	2.06139e-06	0.000511373		EMP3	0.412887	6.73073	2.35452	0.12492	0.72122		EMP3	1.76034
ENGASE	Early AMD Down	15.7406	18.0452	10.1357	15.8339	12.6879	21.5613	14.2886	8.28807	12.5382	7.57784	14.1521	15.2153	13.6687	18.4064	15.3935	9.79697	10.0647	17.023	8.65218	13.6921	17.3794	18.5121	16.3194	28.8735		ENGASE	-0.320381	3.92173	0.91392	0.339076	0.474707		ENGASE	-0.238684	3.92173	0.512905	0.473884	0.835622		ENGASE	-0.0828686	3.92173	0.0574613	0.810554	0.981491		ENGASE	-0.230456
ENO1	Early AMD Down	1177.13	1359.85	1191.32	976.424	1136.36	1243.48	1667.68	1114.54	1739.32	991.964	1400.09	1833.45	1269.32	1034.7	1103.2	1458.52	1356.11	1780.24	1704.29	1664.85	2382.29	1130.92	1157.23	1296.67		ENO1	0.278338	10.4332	1.74533	0.186465	0.303039		ENO1	0.180783	10.4332	0.736899	0.390656	0.797635		ENO1	0.0216361	10.4332	0.0105112	0.918341	0.99252		ENO1	0.301686
ENPP1	CNV Up	3.22397	2.69331	3.21376	4.83814	2.77547	2.47424	1.67009	1.65761	3.25063	0.977786	2.09065	2.67296	3.72782	4.60159	1.71039	1.22462	2.04212	3.58989	1.69282	1.67658	1.31165	1.68292	0.719972	1.58452		ENPP1	-0.496451	1.46885	1.16283	0.28088	0.412941		ENPP1	-0.638646	1.46885	1.90268	0.167779	0.682518		ENPP1	0.0230806	1.46885	0.0022019	0.962573	0.996089		ENPP1	-0.309231
ENPP1	Early AMD Up	3.22397	2.69331	3.21376	4.83814	2.77547	2.47424	1.67009	1.65761	3.25063	0.977786	2.09065	2.67296	3.72782	4.60159	1.71039	1.22462	2.04212	3.58989	1.69282	1.67658	1.31165	1.68292	0.719972	1.58452		ENPP1	-0.496451	1.46885	1.16283	0.28088	0.412941		ENPP1	-0.638646	1.46885	1.90268	0.167779	0.682518		ENPP1	0.0230806	1.46885	0.0022019	0.962573	0.996089		ENPP1	-0.309231
ENPP5	Early AMD Up	96.5296	96.1511	99.8739	128.87	118.552	97.5559	37.2988	22.1706	34.3638	80.6674	79.123	79.1608	119.29	119.641	156.33	45.6171	46.5311	44.9315	94.7978	103.11	92.1437	125.798	128.755	99.1206		ENPP5	-1.63842	6.48439	82.9587	8.37857e-20	7.452e-18		ENPP5	-0.292055	6.48439	2.95334	0.0857002	0.614108		ENPP5	0.197786	6.48439	1.32313	0.25003	0.825878		ENPP5	-1.0933
ENTPD6	Early AMD Down	31.1019	29.0877	31.396	23.7509	26.5652	44.1829	35.6287	22.3778	48.2951	22.2446	28.6258	36.599	42.8699	36.1553	37.6287	40.4125	33.5491	49.6794	37.9944	35.7671	65.2548	35.762	42.9583	50.0005		ENTPD6	0.212011	5.22846	0.581154	0.44586	0.578551		ENTPD6	-0.0644802	5.22846	0.053352	0.81733	0.952139		ENTPD6	0.29719	5.22846	1.07392	0.300062	0.847659		ENTPD6	0.434099
EPB41L4A	Early AMD Up	34.8948	41.7463	37.8235	40.0246	46.7865	49.1314	18.5566	20.3058	16.7175	35.2003	28.7866	41.3281	32.6184	39.1135	35.9183	19.5939	21.734	24.087	27.8374	31.0168	37.0542	39.1278	38.7585	40.6694		EPB41L4A	-1.03428	5.06768	34.1726	5.04335e-09	8.93505e-08		EPB41L4A	-0.121652	5.06768	0.533315	0.465216	0.83036		EPB41L4A	-0.341392	5.06768	3.67092	0.0553696	0.568876		EPB41L4A	-0.784746
ERAP2	CNV Up	5.49972	4.30929	4.69704	6.59746	5.15444	3.8881	1.67009	2.27922	3.48282	4.88893	3.21638	6.99082	5.90238	5.25896	4.44702	3.06155	3.7925	4.86372	7.52364	5.86804	7.21409	4.62802	5.87977	6.51414		ERAP2	-0.998872	2.4124	7.68749	0.00556049	0.0184199		ERAP2	0.0208739	2.4124	0.00419427	0.948363	0.989666		ERAP2	0.0208029	2.4124	0.00314333	0.95529	0.996089		ERAP2	-0.262813
ERBB4	Early AMD Up	54.9972	47.4022	47.712	74.3314	53.9234	71.7531	34.8864	23.621	25.3085	42.2893	48.2457	52.2256	50.6362	43.7151	35.2341	26.9417	28.5896	29.7613	37.9944	37.1642	45.9079	47.9632	50.998	52.4653		ERBB4	-0.837736	5.47868	21.5363	3.47198e-06	3.24052e-05		ERBB4	-0.073199	5.47868	0.176646	0.674272	0.908047		ERBB4	-0.622895	5.47868	11.5517	0.000676887	0.0921108		ERBB4	-0.811533
ESD	Early AMD Down	189.077	186.916	231.144	169.775	197.851	160.119	177.958	188.139	152.315	242.735	259.401	206.229	172.722	168.944	142.989	191.041	193.126	163.861	185.834	211.808	187.566	213.31	188.393	163.91		ESD	-0.227043	7.56885	2.07149	0.150075	0.257759		ESD	0.223123	7.56885	2.01978	0.155261	0.679167		ESD	-0.122072	7.56885	0.568848	0.450717	0.905809		ESD	-0.149003
ESPNL	GA Up	10.4305	12.3892	9.8885	19.3526	13.4808	16.6128	3.52575	2.90083	5.10814	4.15559	8.68423	17.0658	15.8432	12.8187	17.1039	6.1231	4.52183	6.94817	8.08791	4.47088	11.1491	14.3048	18.7193	14.6128		ESPNL	-1.50395	3.45859	15.1371	9.998e-05	0.000605756		ESPNL	-0.118148	3.45859	0.110502	0.739574	0.930025		ESPNL	-0.109547	3.45859	0.0927589	0.760699	0.974232		ESPNL	-0.888526
ESPNL	Early AMD Up	10.4305	12.3892	9.8885	19.3526	13.4808	16.6128	3.52575	2.90083	5.10814	4.15559	8.68423	17.0658	15.8432	12.8187	17.1039	6.1231	4.52183	6.94817	8.08791	4.47088	11.1491	14.3048	18.7193	14.6128		ESPNL	-1.50395	3.45859	15.1371	9.998e-05	0.000605756		ESPNL	-0.118148	3.45859	0.110502	0.739574	0.930025		ESPNL	-0.109547	3.45859	0.0927589	0.760699	0.974232		ESPNL	-0.888526
EVL	GA Down	45.1356	32.3197	51.173	39.5848	36.8741	40.6483	30.804	37.9179	32.7385	52.0671	45.8334	33.5148	43.4912	31.5537	23.6034	26.3293	34.8618	33.6986	30.0945	38.8408	24.5935	18.9328	28.4389	31.8665		EVL	-0.344838	5.15832	2.15967	0.141675	0.246726		EVL	0.0270948	5.15832	0.0136029	0.907152	0.979647		EVL	-0.244417	5.15832	0.98191	0.321728	0.859146		EVL	-0.430559
EVL	Early AMD Down	45.1356	32.3197	51.173	39.5848	36.8741	40.6483	30.804	37.9179	32.7385	52.0671	45.8334	33.5148	43.4912	31.5537	23.6034	26.3293	34.8618	33.6986	30.0945	38.8408	24.5935	18.9328	28.4389	31.8665		EVL	-0.344838	5.15832	2.15967	0.141675	0.246726		EVL	0.0270948	5.15832	0.0136029	0.907152	0.979647		EVL	-0.244417	5.15832	0.98191	0.321728	0.859146		EVL	-0.430559
EWSR1	Early AMD Down	258.487	297.072	237.819	209.799	213.711	258.028	268.514	197.256	354.319	144.712	234.957	288.68	244.794	246.514	279.82	210.022	218.361	353.199	260.694	225.221	306.271	257.066	237.471	276.587		EWSR1	0.0476118	7.98766	0.0400943	0.841296	0.897911		EWSR1	-0.246353	7.98766	1.07071	0.300784	0.753511		EWSR1	0.177595	7.98766	0.548548	0.458911	0.908873		EWSR1	-0.0195406
EXD2	Early AMD Down	32.8087	53.8661	30.6544	40.0246	42.0285	50.8988	16.7009	12.2249	25.0763	25.9113	36.0235	52.02	34.793	40.0996	47.549	18.9816	19.6918	30.8035	37.242	29.0608	37.0542	46.701	48.7181	51.2329		EXD2	-1.11929	5.176	16.0665	6.1158e-05	0.00039275		EXD2	-0.0355953	5.176	0.0174632	0.894867	0.97651		EXD2	-0.121851	5.176	0.194431	0.659254	0.955575		EXD2	-0.736888
EXT1	Early AMD Down	46.2735	56.0208	39.8012	58.4975	52.7339	56.9076	105.958	57.3949	79.6405	35.4448	52.1054	77.1047	67.4114	44.3725	42.4178	73.7834	94.9584	105.149	65.4556	50.018	85.5854	66.0545	64.9175	60.9161		EXT1	0.775648	6.01672	8.7266	0.00313601	0.0115368		EXT1	0.215528	6.01672	0.672182	0.412292	0.807826		EXT1	-0.123141	6.01672	0.209503	0.647157	0.954076		EXT1	0.951244
EXTL2	Early AMD Up	41.5324	40.1303	46.476	49.261	47.976	36.7602	24.1236	26.1074	23.9154	53.0449	41.3305	44.0011	44.4232	56.5338	46.5227	32.4525	21.8798	26.7504	44.2014	44.15	43.6125	39.5486	55.0779	35.5637		EXTL2	-0.788238	5.34102	16.6108	4.589e-05	0.000305964		EXTL2	0.106509	5.34102	0.327945	0.566872	0.877234		EXTL2	0.142404	5.34102	0.526741	0.46798	0.912229		EXTL2	-0.679248
EZH1	Early AMD Down	18.9646	18.5838	17.0577	16.2737	20.2213	36.4067	13.1752	13.0537	15.7888	14.9112	18.9766	19.9444	20.503	21.0358	18.4723	11.6339	11.2316	12.1593	10.5331	15.0892	15.7398	15.9877	21.5992	25.3523		EZH1	-0.382093	4.16707	2.43511	0.118646	0.215381		EZH1	-0.0160436	4.16707	0.00448848	0.946585	0.989273		EZH1	-0.294958	4.16707	1.38013	0.240079	0.822091		EZH1	-0.63891
EZR	Early AMD Up	982.743	1068.7	905.54	1245.6	1179.97	1281.66	820.387	614.353	1125.42	508.449	828.218	1030.32	1459.44	1324.6	1334.45	765.694	646.038	1097	861.456	872.381	966.033	1348.86	1330.39	1319.03		EZR	-0.207998	10.0202	0.847344	0.357305	0.491977		EZR	-0.320771	10.0202	2.01282	0.155975	0.679167		EZR	0.151772	10.0202	0.450889	0.501913	0.924891		EZR	-0.236777
FABP5	Early AMD Up	18.5853	25.5864	25.4629	8.35678	13.0844	9.54352	76.8243	77.4935	58.7436	48.4004	39.7223	50.5807	16.7752	13.1474	9.92029	74.7019	69.2861	55.3537	53.0416	50.5769	89.1924	31.134	23.0391	15.6692		FABP5	1.61911	5.34232	40.2714	2.21021e-10	5.12376e-09		FABP5	0.997201	5.34232	15.3136	9.10592e-05	0.0105024		FABP5	0.363879	5.34232	1.36761	0.242222	0.824096		FABP5	1.51787
FADS1	Early AMD Up	372.274	350.669	371.561	289.848	265.255	313.169	338.472	171.149	227.544	367.403	407.194	404.029	395.77	309.95	269.9	212.778	205.233	257.198	325.021	299.27	321.355	269.267	285.949	275.531		FADS1	-0.569519	8.25208	8.87458	0.00289168	0.0108194		FADS1	0.106914	8.25208	0.316456	0.573745	0.878486		FADS1	0.168286	8.25208	0.766093	0.381429	0.879633		FADS1	-0.695848
FADS2	Early AMD Up	457.046	438.47	326.073	402.005	352.484	411.432	412.513	146.492	272.357	250.802	404.138	570.575	680.638	460.816	421.441	297.889	255.41	398.13	403.267	286.975	487.279	496.461	507.1	430.11		FADS2	-0.554975	8.6407	3.29291	0.0695796	0.143073		FADS2	0.00478858	8.6407	0.000247079	0.987459	0.998126		FADS2	0.422816	8.6407	1.91135	0.166813	0.769676		FADS2	-0.360263
FAM107B	CNV Up	27.8779	17.7758	22.9908	25.0704	15.0668	21.2078	37.8555	31.9091	39.9363	27.8669	28.6258	26.524	33.861	27.2808	25.6559	48.9848	39.2378	42.847	35.173	29.3402	31.8076	24.823	28.4389	19.0143		FAM107B	0.663117	4.91416	11.0395	0.000891912	0.00401759		FAM107B	0.262935	4.91416	1.69097	0.193474	0.701712		FAM107B	0.506945	4.91416	5.1414	0.0233618	0.416477		FAM107B	0.91216
FAM110C	CNV Up	35.4637	31.5117	32.8793	47.9415	32.5126	37.8206	23.1958	18.0266	26.0051	20.778	31.5205	38.2439	40.3847	50.6175	28.7346	26.0232	28.4438	33.0038	41.0038	27.1047	36.3984	53.0119	43.9183	36.6201		FAM110C	-0.573537	5.10967	5.68542	0.0171064	0.0462884		FAM110C	-0.137487	5.10967	0.338612	0.560632	0.873692		FAM110C	0.0219071	5.10967	0.00812181	0.928191	0.994515		FAM110C	-0.184234
FAM120C	Early AMD Up	9.86157	6.19461	7.41638	10.1161	4.36145	7.06927	6.86594	8.28807	6.73345	7.3334	7.71931	7.40205	8.3876	7.23107	2.05247	3.67386	5.25116	4.0531	5.26654	4.75032	4.9187	8.41459	5.51978	4.75356		FAM120C	-0.116761	2.76889	0.138912	0.709365	0.801349		FAM120C	-0.078408	2.76889	0.0633704	0.801246	0.947323		FAM120C	-0.259567	2.76889	0.500576	0.479247	0.918554		FAM120C	-0.845593
FAM132A	Early AMD Up	4.1722	4.84795	5.43868	8.35678	9.51589	8.48313	15.7731	10.1529	9.7519	7.08895	7.55849	4.72909	9.31955	8.21712	9.57821	21.4309	18.2332	13.2015	13.7306	15.6481	13.4444	10.0975	10.3196	8.09867		FAM132A	1.31969	3.43235	21.6281	3.30967e-06	3.10179e-05		FAM132A	0.437815	3.43235	2.08938	0.148326	0.675479		FAM132A	0.0403741	3.43235	0.0173822	0.89511	0.990943		FAM132A	1.84632
FAM134B	Early AMD Down	32.4294	29.6264	33.6209	27.7093	28.9442	25.0959	23.5669	26.3146	29.9523	30.3114	28.1433	28.3745	20.503	29.253	30.7871	40.1063	43.0303	25.4766	34.4206	27.3842	29.8401	26.506	32.7587	30.8101		FAM134B	-0.265698	4.92119	1.76097	0.184503	0.300974		FAM134B	-0.142948	4.92119	0.517468	0.471924	0.834768		FAM134B	-0.0226841	4.92119	0.0106953	0.917631	0.99252		FAM134B	0.168341
FAM13B	CNV Up	43.9978	34.4743	39.8012	51.9	46.7865	54.0799	32.2885	38.9539	76.3898	16.6224	33.772	43.5898	40.3847	41.0856	31.8133	26.0232	36.7581	54.6589	32.9159	29.899	46.8916	43.3351	38.5185	39.0849		FAM13B	0.315011	5.35697	1.02907	0.310378	0.444561		FAM13B	-0.328394	5.35697	1.10364	0.293469	0.751489		FAM13B	-0.430771	5.35697	1.84105	0.174828	0.776192		FAM13B	-0.000481036
FAM161A	Early AMD Up	102.978	96.4204	84.2995	83.5678	99.9169	84.4778	32.8452	54.0797	26.4694	100.468	111.93	73.8149	73.9351	85.4581	87.5722	28.7786	33.1115	27.9085	61.5057	87.7411	61.9756	73.6277	79.0769	85.7402		FAM161A	-1.32149	6.18372	36.7943	1.31272e-09	2.58892e-08		FAM161A	0.0129032	6.18372	0.00377429	0.951013	0.98968		FAM161A	-0.118215	6.18372	0.29872	0.584686	0.936756		FAM161A	-1.65785
FAM172A	Early AMD Up	53.6697	46.5942	47.4648	62.8958	58.6813	50.1918	33.0308	32.3235	34.3638	31.7781	30.234	39.272	44.7338	51.9322	48.9173	30.3094	31.6528	31.73	40.8157	34.9288	41.3171	52.5912	68.8773	62.1485		FAM172A	-0.571125	5.47571	13.3577	0.000257366	0.00137938		FAM172A	-0.550168	5.47571	12.481	0.000411109	0.0325254		FAM172A	-0.235052	5.47571	2.09843	0.14745	0.746362		FAM172A	-0.656221
FAM179A	CNV Down	2.46539	3.5013	2.71934	3.51865	3.17196	4.24156	0.742264	0.414404	0.696564	5.13338	4.82457	2.87857	4.34912	3.94422	3.07871	0.306155	0.145865	0.694817	2.82136	2.51487	1.31165	5.46948	4.79981	4.22539		FAM179A	-2.15307	1.67447	18.3788	1.81061e-05	0.000138576		FAM179A	0.579908	1.67447	2.83538	0.0922087	0.628958		FAM179A	0.0534765	1.67447	0.0173347	0.895252	0.990943		FAM179A	-2.67321
FAM179A	GA Down	2.46539	3.5013	2.71934	3.51865	3.17196	4.24156	0.742264	0.414404	0.696564	5.13338	4.82457	2.87857	4.34912	3.94422	3.07871	0.306155	0.145865	0.694817	2.82136	2.51487	1.31165	5.46948	4.79981	4.22539		FAM179A	-2.15307	1.67447	18.3788	1.81061e-05	0.000138576		FAM179A	0.579908	1.67447	2.83538	0.0922087	0.628958		FAM179A	0.0534765	1.67447	0.0173347	0.895252	0.990943		FAM179A	-2.67321
FAM193B	Early AMD Down	13.2752	14.8132	14.3383	11.8754	16.2563	13.0782	13.3608	22.3778	10.2163	22.2446	21.8714	23.0286	8.69825	14.1334	11.9728	15.3078	14.2948	16.7914	14.8592	7.26519	26.2331	3.36584	11.0396	10.7395		FAM193B	0.118673	3.92626	0.114374	0.735218	0.820276		FAM193B	0.662771	3.92626	3.63864	0.056453	0.563519		FAM193B	-0.246405	3.92626	0.428483	0.512734	0.928189		FAM193B	0.132017
FAM195A	Early AMD Up	29.0158	20.1998	22.4963	22.8712	22.6002	20.5009	21.3401	28.3867	16.7175	37.6448	32.8071	23.0286	28.8906	30.8964	29.4188	35.2079	29.319	19.4549	38.5586	34.9288	24.9214	20.195	27.1189	24.296		FAM195A	-0.114556	4.76525	0.214691	0.643115	0.750044		FAM195A	0.372888	4.76525	2.34491	0.125693	0.654726		FAM195A	0.436609	4.76525	2.79807	0.094378	0.672639		FAM195A	0.199849
FAM207A	Early AMD Down	8.3444	8.07992	6.92195	5.7178	7.92991	2.82771	13.7319	24.4498	15.0922	15.4001	7.07604	9.04695	8.69825	5.25896	5.13118	17.4508	18.8166	13.3173	9.02836	8.66234	9.18157	7.57313	7.07972	5.10568		FAM207A	1.18408	3.41204	13.8454	0.000198479	0.00110376		FAM207A	0.408191	3.41204	1.56086	0.211539	0.713768		FAM207A	0.234924	3.41204	0.351712	0.553146	0.931366		FAM207A	1.07449
FAM208B	CNV Up	47.7907	40.9383	47.9592	81.3687	59.4743	50.1918	93.3397	90.9616	126.31	32.7558	41.8129	47.9077	48.7723	58.8346	41.3915	74.7019	71.7658	79.0933	36.3015	33.2522	44.9241	59.3229	44.6383	49.2962		FAM208B	1.1806	5.8812	35.2294	2.93073e-09	5.41867e-08		FAM208B	-0.156682	5.8812	0.600432	0.438413	0.819492		FAM208B	-0.352568	5.8812	2.89469	0.088872	0.657645		FAM208B	0.721111
FAM208B	GA Up	47.7907	40.9383	47.9592	81.3687	59.4743	50.1918	93.3397	90.9616	126.31	32.7558	41.8129	47.9077	48.7723	58.8346	41.3915	74.7019	71.7658	79.0933	36.3015	33.2522	44.9241	59.3229	44.6383	49.2962		FAM208B	1.1806	5.8812	35.2294	2.93073e-09	5.41867e-08		FAM208B	-0.156682	5.8812	0.600432	0.438413	0.819492		FAM208B	-0.352568	5.8812	2.89469	0.088872	0.657645		FAM208B	0.721111
FAM208B	Early AMD Up	47.7907	40.9383	47.9592	81.3687	59.4743	50.1918	93.3397	90.9616	126.31	32.7558	41.8129	47.9077	48.7723	58.8346	41.3915	74.7019	71.7658	79.0933	36.3015	33.2522	44.9241	59.3229	44.6383	49.2962		FAM208B	1.1806	5.8812	35.2294	2.93073e-09	5.41867e-08		FAM208B	-0.156682	5.8812	0.600432	0.438413	0.819492		FAM208B	-0.352568	5.8812	2.89469	0.088872	0.657645		FAM208B	0.721111
FAM26F	CNV Up	1.32752	1.07732	2.71934	1.31949	1.98248	1.76732	0	1.24321	0	2.93336	1.92983	1.85051	3.41717	0.986055	0.342079	1.22462	1.31279	0.231606	2.63327	2.7943	2.62331	0.42073	0.959963	1.05635		FAM26F	-1.96721	0.928467	6.7452	0.00940003	0.0284383		FAM26F	0.375115	0.928467	0.372113	0.541855	0.86556		FAM26F	-0.0764973	0.928467	0.0113855	0.915025	0.99252		FAM26F	-0.968602
FAM26F	GA Up	1.32752	1.07732	2.71934	1.31949	1.98248	1.76732	0	1.24321	0	2.93336	1.92983	1.85051	3.41717	0.986055	0.342079	1.22462	1.31279	0.231606	2.63327	2.7943	2.62331	0.42073	0.959963	1.05635		FAM26F	-1.96721	0.928467	6.7452	0.00940003	0.0284383		FAM26F	0.375115	0.928467	0.372113	0.541855	0.86556		FAM26F	-0.0764973	0.928467	0.0113855	0.915025	0.99252		FAM26F	-0.968602
FAM32A	Early AMD Down	127.821	139.513	127.809	109.958	117.759	114.876	139.546	126.186	149.065	131.023	123.027	132.826	114.009	127.53	138.884	142.668	144.553	140.816	135.237	133.568	148.873	124.536	122.995	130.635		FAM32A	0.0704218	7.03882	0.304455	0.581103	0.699483		FAM32A	-0.0304439	7.03882	0.0567298	0.811741	0.95027		FAM32A	0.149581	7.03882	1.22982	0.267443	0.837297		FAM32A	0.116141
FAM81A	CNV Up	1.70681	0.807992	1.23606	2.63898	2.77547	3.18117	1.48453	1.03601	2.78626	0.977786	2.25147	3.70102	4.65978	5.91633	4.7891	1.22462	2.04212	2.66346	3.38564	2.51487	4.59079	1.68292	2.87989	3.3451		FAM81A	0.417031	1.61706	0.662336	0.415737	0.549683		FAM81A	0.851236	1.61706	3.09578	0.0784953	0.600315		FAM81A	0.823814	1.61706	3.41464	0.0646204	0.59456		FAM81A	0.700424
FAM84A	Early AMD Up	172.957	210.886	160.935	210.679	197.851	236.114	214.143	153.744	308.578	104.379	121.579	209.93	141.347	128.516	202.511	157.058	209.755	213.656	154.235	130.215	132.805	144.731	168.233	166.903		FAM84A	0.31218	7.47267	1.5923	0.206998	0.327882		FAM84A	-0.321016	7.47267	1.67507	0.195581	0.703921		FAM84A	-0.449148	7.47267	3.22889	0.0723496	0.618203		FAM84A	0.0937819
FAM91A1	Early AMD Up	57.6522	56.8288	53.1507	77.4102	77.7131	75.2877	58.0822	35.4315	76.8542	33.2447	43.2603	64.5623	78.2842	57.8485	66.3633	53.5772	38.2168	62.0703	46.6465	50.5769	49.187	78.6764	65.6374	69.5429		FAM91A1	0.0213505	5.89938	0.00790319	0.929161	0.955781		FAM91A1	-0.247264	5.89938	1.05226	0.304988	0.755144		FAM91A1	-0.185546	5.89938	0.581923	0.445559	0.905357		FAM91A1	-0.123932
FARP1	Early AMD Down	24.6539	31.2424	22.2491	26.8297	29.7372	39.9414	22.0824	15.9545	26.9338	17.1113	18.1725	27.5521	25.4734	29.9103	24.9718	13.4708	11.961	23.2764	17.8686	17.0452	22.9539	26.9267	23.2791	34.6834		FARP1	-0.265751	4.59893	0.986274	0.320655	0.45562		FARP1	-0.311225	4.59893	1.35259	0.244826	0.728196		FARP1	-0.268808	4.59893	0.957324	0.327862	0.860089		FARP1	-0.656928
FARP2	Early AMD Down	7.01689	5.65595	5.19146	6.15763	4.75795	9.89698	2.22679	1.45041	3.9472	4.15559	4.50293	6.78521	6.83434	2.95816	11.2886	2.14309	4.52183	5.09532	4.32609	5.30918	3.93496	11.3597	9.83962	13.9086		FARP2	-1.24701	2.67365	8.59924	0.00336303	0.0121972		FARP2	-0.216602	2.67365	0.305414	0.580508	0.87937		FARP2	0.00105945	2.67365	6.06508e-06	0.998035	1		FARP2	-0.537872
FBLIM1	Early AMD Up	11.3787	9.96524	7.66359	7.03729	10.7054	8.12966	20.0411	19.0626	15.7888	15.1557	12.3831	18.2995	20.1924	11.1753	9.23613	31.534	31.2152	24.8976	12.2259	20.6778	14.4282	5.04875	12.7195	11.2677		FBLIM1	0.913623	3.97379	9.56536	0.00198283	0.00789421		FBLIM1	0.646903	3.97379	4.72268	0.0297673	0.458149		FBLIM1	0.652176	3.97379	3.86358	0.0493449	0.558012		FBLIM1	1.58001
FBXW11	Early AMD Up	45.1356	50.3648	37.8235	47.5017	58.2848	71.0462	50.474	37.9179	47.1342	42.2893	45.0293	51.4031	50.3256	35.8266	47.549	46.8417	38.6544	53.6167	44.0133	29.3402	37.0542	55.5363	62.0376	63.909		FBXW11	0.0249492	5.59454	0.0162157	0.898671	0.935444		FBXW11	0.0587226	5.59454	0.0901914	0.763934	0.935783		FBXW11	-0.407377	5.59454	4.022	0.0449105	0.538072		FBXW11	0.0634126
FDX1	Early AMD Up	73.5825	70.834	81.8274	87.0865	60.2673	56.5542	130.453	173.635	113.076	131.512	84.1083	71.5531	75.4884	74.2828	63.9687	131.647	145.574	88.3575	79.1863	83.2702	60.3361	66.4753	58.6777	55.1061		FDX1	0.882808	6.4729	14.4678	0.000142575	0.000825598		FDX1	0.34133	6.4729	2.16657	0.141041	0.667809		FDX1	0.0715897	6.4729	0.0894921	0.764824	0.974426		FDX1	0.689888
FECH	Early AMD Up	65.807	62.7541	46.9704	70.8127	69.7832	67.1581	56.9688	33.9811	61.5298	39.1115	71.2428	68.0577	70.5179	72.6394	82.7831	52.3525	46.8228	71.4503	62.2581	62.313	58.3686	85.8288	70.3173	76.2331		FECH	-0.204923	5.9987	0.816201	0.366293	0.501583		FECH	0.0270714	5.9987	0.0144117	0.904445	0.978599		FECH	0.121005	5.9987	0.2772	0.598543	0.94131		FECH	-0.0374138
FER	GA Down	43.4288	38.5143	47.2176	40.4644	34.4951	37.4671	19.4844	26.729	21.1291	37.4003	37.4708	35.3653	31.9971	36.1553	24.6297	28.4724	27.2768	20.8445	34.6087	36.3259	32.7913	26.0852	27.4789	30.458		FER	-0.941656	5.03183	29.2998	6.20032e-08	8.65374e-07		FER	-0.229744	5.03183	1.90677	0.167323	0.682518		FER	-0.273101	5.03183	2.14672	0.142875	0.738558		FER	-0.774753
FGD1	Early AMD Down	22.3782	27.4717	19.5298	19.7924	22.2037	26.5098	19.67	20.9274	20.4325	15.1557	21.8714	28.1689	17.3965	23.6653	28.0505	14.6955	17.0663	21.5393	18.8091	7.26519	13.7724	20.6157	20.7592	22.7115		FGD1	-0.182672	4.38456	0.486986	0.485275	0.616125		FGD1	-0.0818999	4.38456	0.0989744	0.753064	0.932851		FGD1	0.00511925	4.38456	0.000343438	0.985214	0.999694		FGD1	-0.359877
FGF1	CNV Up	0.189646	0.269331	0	0.439831	0	0	0.556698	0.828807	0.696564	0	0.482457	0.82245	0.621303	1.64342	0	0.918466	0.583462	1.38963	2.82136	2.23544	2.29539	1.26219	0.239991	0.352116		FGF1	1.98404	0.29693	4.33627	0.0373085	0.0871728		FGF1	1.41978	0.29693	1.96356	0.161134	0.681555		FGF1	2.30408	0.29693	3.63548	0.0565604	0.568876		FGF1	2.49276
FGF7	Early AMD Up	8.72369	8.61858	10.1357	6.15763	14.2738	8.12966	0.185566	0.621606	0.464376	3.42225	4.34211	6.78521	4.65978	6.5737	14.0252	1.53078	0.583462	1.73704	6.207	4.47088	6.88618	5.04875	7.55971	9.85925		FGF7	-4.37336	2.60882	59.7144	1.09669e-14	5.32992e-13		FGF7	-0.908296	2.60882	5.02446	0.0249918	0.42671		FGF7	-0.187757	2.60882	0.202976	0.65233	0.954767		FGF7	-2.82128
FGF7	Early AMD Down	8.72369	8.61858	10.1357	6.15763	14.2738	8.12966	0.185566	0.621606	0.464376	3.42225	4.34211	6.78521	4.65978	6.5737	14.0252	1.53078	0.583462	1.73704	6.207	4.47088	6.88618	5.04875	7.55971	9.85925		FGF7	-4.37336	2.60882	59.7144	1.09669e-14	5.32992e-13		FGF7	-0.908296	2.60882	5.02446	0.0249918	0.42671		FGF7	-0.187757	2.60882	0.202976	0.65233	0.954767		FGF7	-2.82128
FGFR3	Early AMD Down	28.2572	40.9383	23.238	14.9542	25.3757	44.5364	1.85566	1.03601	1.39313	8.06674	11.7398	36.599	23.9202	12.49	40.3653	0.918466	2.62558	4.1689	11.4735	8.94177	18.3631	18.9328	18.7193	25.1763		FGFR3	-4.39543	4.15258	53.9859	2.01934e-13	8.11969e-12		FGFR3	-0.709939	4.15258	2.0833	0.148918	0.675838		FGFR3	-0.149626	4.15258	0.0911958	0.762662	0.974232		FGFR3	-3.48514
FHOD3	Early AMD Down	9.10299	6.46394	8.40523	7.47712	9.91239	9.54352	9.09274	9.11688	6.73345	11.0001	10.1316	12.748	13.6687	7.55975	8.55197	10.1031	10.2106	11.8119	11.2855	10.8978	13.7724	6.31094	11.1596	11.7959		FHOD3	0.0508253	3.37831	0.0381789	0.845084	0.9004		FHOD3	0.479001	3.37831	3.6578	0.0558071	0.563071		FHOD3	0.14448	3.37831	0.250323	0.616848	0.946458		FHOD3	0.419719
FKBP10	Early AMD Up	23.8953	16.6985	17.5521	23.311	38.8566	16.2593	28.3916	14.7113	23.6832	29.578	30.0732	29.4026	22.0563	22.0219	16.7619	26.9417	24.6513	21.4235	19.3734	26.5459	22.9539	24.4023	26.639	21.6551		FKBP10	0.193418	4.59152	0.557618	0.455222	0.587773		FKBP10	0.606297	4.59152	5.60637	0.0178953	0.373459		FKBP10	-0.359936	4.59152	1.7442	0.186608	0.792294		FKBP10	0.31116
FKBP11	Early AMD Down	13.8441	9.96524	13.1023	9.23645	11.4984	10.6039	29.3194	16.9906	16.7175	22.7335	22.193	10.6918	15.5326	22.0219	13.6832	43.1679	32.3821	27.4453	31.035	34.9288	35.7426	13.0426	18.1193	14.4368		FKBP11	0.769294	4.39023	7.17477	0.00739361	0.0233331		FKBP11	0.583824	4.39023	4.09719	0.0429544	0.510948		FKBP11	0.705176	4.39023	4.90602	0.0267633	0.443141		FKBP11	1.45861
FKBP14	Early AMD Down	37.1705	42.0156	40.7901	30.7882	42.8215	39.2345	19.67	14.9185	16.021	31.5336	34.0936	38.6551	41.006	30.239	35.5762	20.8186	16.4828	22.0025	36.3015	31.2962	27.8726	40.8108	39.2385	36.0919		FKBP14	-1.23583	5.00951	45.1947	1.78389e-11	5.0052e-10		FKBP14	-0.197503	5.00951	1.32174	0.25028	0.733537		FKBP14	-0.0821758	5.00951	0.193067	0.660376	0.955625		FKBP14	-1.01554
FKBP5	Early AMD Up	13.8441	13.1972	7.66359	23.7509	13.0844	12.7247	19.4844	19.8914	34.8282	5.62227	7.88013	14.8041	9.94086	9.53186	22.5772	19.9001	19.6918	29.8771	10.1569	8.66234	13.1165	9.67678	14.5194	10.0353		FKBP5	1.08805	3.97444	8.49044	0.00357018	0.0127914		FKBP5	-0.293115	3.97444	0.587727	0.443299	0.820396		FKBP5	-0.233201	3.97444	0.359659	0.548695	0.93103		FKBP5	1.00293
FLAD1	Early AMD Down	33.5673	27.4717	34.3626	24.1907	26.5652	31.1048	41.7524	47.8636	33.8994	39.1115	38.5966	31.6643	34.793	25.6374	40.3653	58.7818	51.3446	43.1944	40.2514	38.282	40.3333	33.6584	28.6789	32.2186		FLAD1	0.371006	5.21465	4.04633	0.0442675	0.100049		FLAD1	0.193429	5.21465	1.08854	0.296795	0.752227		FLAD1	0.293043	5.21465	2.03965	0.153245	0.754218		FLAD1	0.668463
FLCN	Early AMD Down	10.0512	7.0026	10.6301	6.15763	14.6703	7.7762	5.38142	5.38725	8.35877	6.11117	8.04095	8.01889	9.6302	7.23107	7.18365	3.06155	3.7925	7.41138	8.46409	7.26519	6.55827	7.57313	7.07972	7.74655		FLCN	-0.549281	2.98495	2.89479	0.0888663	0.172338		FLCN	-0.317653	2.98495	1.00831	0.315308	0.759948		FLCN	-0.249772	2.98495	0.516254	0.472444	0.913907		FLCN	-0.883143
FMO4	Early AMD Down	9.29263	8.61858	9.39408	7.91695	7.92991	10.2504	4.45359	3.10803	5.8047	8.06674	6.43276	6.5796	6.83434	12.1613	7.18365	5.51079	6.56395	6.25335	11.2855	3.63259	5.57453	7.57313	9.47963	7.39443		FMO4	-1.03606	2.9641	9.63362	0.00191048	0.00764193		FMO4	-0.382434	2.9641	1.45997	0.226934	0.718308		FMO4	-0.00369266	2.9641	0.000115041	0.991442	1		FMO4	-0.560152
FN1	CNV Up	29.964	19.6611	13.5967	11.4356	36.8741	21.9147	9.46387	21.549	36.9179	12.2223	76.7107	508.274	54.3641	22.3506	12.3148	424.637	47.698	70.4081	28.0255	65.3867	42.3008	19.7743	169.073	158.804		FN1	0.101361	6.33388	0.0134125	0.907801	0.941555		FN1	3.237	6.33388	11.6321	0.000648248	0.0469222		FN1	0.341903	6.33388	0.151284	0.697311	0.962871		FN1	3.09787
FN1	GA Up	29.964	19.6611	13.5967	11.4356	36.8741	21.9147	9.46387	21.549	36.9179	12.2223	76.7107	508.274	54.3641	22.3506	12.3148	424.637	47.698	70.4081	28.0255	65.3867	42.3008	19.7743	169.073	158.804		FN1	0.101361	6.33388	0.0134125	0.907801	0.941555		FN1	3.237	6.33388	11.6321	0.000648248	0.0469222		FN1	0.341903	6.33388	0.151284	0.697311	0.962871		FN1	3.09787
FNDC1	CNV Up	21.0507	25.3171	19.5298	18.0331	15.8598	22.9751	34.5153	27.9722	21.3613	47.4226	30.7164	29.6082	35.1036	28.2669	11.6307	49.5971	45.2183	33.8144	39.4991	27.1047	30.4959	22.2987	31.1988	18.134		FNDC1	0.351968	4.87073	1.36263	0.243082	0.369965		FNDC1	0.706442	4.87073	5.52556	0.0187407	0.378934		FNDC1	0.399022	4.87073	1.56831	0.210453	0.806068		FNDC1	0.960149
FNDC1	Early AMD Up	21.0507	25.3171	19.5298	18.0331	15.8598	22.9751	34.5153	27.9722	21.3613	47.4226	30.7164	29.6082	35.1036	28.2669	11.6307	49.5971	45.2183	33.8144	39.4991	27.1047	30.4959	22.2987	31.1988	18.134		FNDC1	0.351968	4.87073	1.36263	0.243082	0.369965		FNDC1	0.706442	4.87073	5.52556	0.0187407	0.378934		FNDC1	0.399022	4.87073	1.56831	0.210453	0.806068		FNDC1	0.960149
FNTB	Early AMD Down	13.2752	19.9305	10.3829	14.0746	14.6703	12.3712	6.86594	4.14404	8.12658	3.42225	12.3831	19.3276	21.435	18.735	50.6277	0.918466	2.91731	14.707	14.483	14.8098	22.2981	26.506	10.5596	19.8945		FNTB	-1.18376	3.90586	3.78472	0.0517225	0.113322		FNTB	-0.304031	3.90586	0.261986	0.608759	0.887121		FNTB	1.14113	3.90586	3.57078	0.0588049	0.572939		FNTB	-1.17969
FOSB	CNV Down	0	0	0	0	0	0	5.56698	0.828807	2.55407	0.244447	0.321638	0	0	0.328685	0	4.89848	1.89625	2.66346	0.188091	0	0	0	0	0		FOSB	6.75254	0.45741	27.5198	1.55498e-07	2.00381e-06		FOSB	2.98858	0.45741	3.38312	0.0658671	0.585076		FOSB	2.28473	0.45741	1.17427	0.278525	0.837297		FOSB	6.77886
FOSL2	Early AMD Up	29.0158	23.9704	26.9462	31.228	26.5652	41.3552	62.3502	34.1883	63.1551	21.5113	23.3188	44.0011	59.9558	29.253	19.1564	38.8817	34.4243	45.6263	35.3611	25.1487	36.0705	36.1827	43.5583	43.6624		FOSL2	0.995861	5.21049	9.45808	0.00210221	0.00828465		FOSL2	0.150568	5.21049	0.215168	0.642747	0.898626		FOSL2	0.128848	5.21049	0.152364	0.696286	0.962871		FOSL2	0.572348
FOXD1	Early AMD Down	12.327	9.42658	11.3718	12.7551	5.94743	14.1385	15.7731	32.1163	18.1107	20.0446	13.1872	12.748	12.4261	12.49	9.57821	21.737	27.4227	23.3922	14.1068	15.6481	12.4607	10.5182	10.7996	10.9156		FOXD1	0.984902	3.9666	12.472	0.000413096	0.00207585		FOXD1	0.454649	3.9666	2.57205	0.108766	0.647549		FOXD1	0.0692633	3.9666	0.0475685	0.82735	0.983817		FOXD1	1.12785
FRMD4A	Early AMD Down	29.5847	23.9704	22.9908	22.8712	26.9617	28.6305	9.09274	11.3961	7.19783	30.3114	33.2895	25.7016	20.503	25.6374	21.2089	12.2462	10.2106	8.1062	23.6995	17.8835	20.9865	19.3536	23.5191	21.8312		FRMD4A	-1.46568	4.39613	47.2518	6.24287e-12	1.89205e-10		FRMD4A	0.217839	4.39613	1.33164	0.248514	0.731197		FRMD4A	-0.225911	4.39613	1.12867	0.288059	0.839088		FRMD4A	-1.37614
FRMD6	Early AMD Down	3.41362	1.88532	1.73049	1.75932	4.36145	2.12078	44.1647	15.1257	33.8994	4.15559	6.7544	18.2995	7.76629	3.94422	5.13118	30.9217	23.0467	41.4574	15.2354	16.207	32.1355	2.94511	5.75978	3.87327		FRMD6	3.68743	3.85562	47.5301	5.41657e-12	1.66385e-10		FRMD6	2.01813	3.85562	14.7892	0.000120222	0.0130879		FRMD6	1.02438	3.85562	3.21215	0.0730934	0.620883		FRMD6	3.7223
FRYL	Early AMD Up	34.1362	32.589	32.8793	54.9788	44.4075	49.1314	23.7525	30.6659	30.881	33.0003	27.3392	24.2623	37.2782	31.2251	26.3401	28.7786	26.2558	27.5611	24.4518	27.3842	24.2656	38.7071	30.1188	37.5003		FRYL	-0.229363	5.02849	1.75478	0.185278	0.30173		FRYL	-0.242717	5.02849	1.97096	0.160346	0.681382		FRYL	-0.641063	5.02849	12.5742	0.000391116	0.0724287		FRYL	-0.27653
FSTL1	GA Up	248.436	282.528	254.382	350.105	276.754	250.252	298.947	143.591	293.486	144.957	257.793	347.485	420.001	330.986	283.583	333.097	351.828	413.648	335.93	285.578	356.442	337.004	370.666	313.911		FSTL1	-0.0933965	8.24718	0.127806	0.720718	0.809804		FSTL1	-0.0651124	8.24718	0.0621599	0.803114	0.94796		FSTL1	0.238846	8.24718	0.83032	0.36218	0.870646		FSTL1	0.484854
FZR1	Early AMD Down	22.1885	27.7411	19.0354	25.95	23.7897	32.1652	24.6803	13.8825	28.0947	13.9335	22.9971	31.8699	30.7545	26.9522	31.8133	19.2878	17.5039	25.824	27.6494	23.1927	36.3984	27.7681	30.5988	31.6904		FZR1	-0.0481752	4.70263	0.0311689	0.859864	0.91009		FZR1	0.00490255	4.70263	0.00032627	0.985589	0.998126		FZR1	0.125052	4.70263	0.19949	0.655133	0.955114		FZR1	-0.12836
GABRE	Early AMD Down	6.82724	5.92528	7.41638	3.51865	4.75795	2.12078	2.78349	5.38725	2.78626	15.6446	11.0965	3.70102	3.41717	5.58764	4.7891	5.81695	6.27222	3.58989	3.57373	5.58861	5.24661	4.2073	2.87989	3.16904		GABRE	-0.876872	2.51987	4.06939	0.0436672	0.0989052		GABRE	0.583265	2.51987	2.06146	0.151065	0.678083		GABRE	0.413886	2.51987	0.677918	0.410305	0.890215		GABRE	-0.383285
GADD45B	GA Up	65.6174	74.8739	58.3422	39.1449	93.5729	70.6927	87.0305	56.3589	36.4535	56.7116	44.7077	58.5996	90.7103	37.1414	55.4168	65.2111	73.9538	50.7216	73.9197	59.2392	52.1382	39.5486	82.9168	62.1485		GADD45B	-0.142442	5.96372	0.186997	0.665428	0.768101		GADD45B	-0.313972	5.96372	0.904445	0.341593	0.771133		GADD45B	-0.151146	5.96372	0.205145	0.650599	0.954334		GADD45B	-0.0671425
GADD45B	Early AMD Up	65.6174	74.8739	58.3422	39.1449	93.5729	70.6927	87.0305	56.3589	36.4535	56.7116	44.7077	58.5996	90.7103	37.1414	55.4168	65.2111	73.9538	50.7216	73.9197	59.2392	52.1382	39.5486	82.9168	62.1485		GADD45B	-0.142442	5.96372	0.186997	0.665428	0.768101		GADD45B	-0.313972	5.96372	0.904445	0.341593	0.771133		GADD45B	-0.151146	5.96372	0.205145	0.650599	0.954334		GADD45B	-0.0671425
GAL	Early AMD Down	7.39618	4.30929	8.89965	6.15763	6.34393	3.8881	13.3608	18.0266	9.05533	19.3113	10.6141	9.8694	5.59173	7.23107	2.73663	12.2462	10.9399	8.45361	10.5331	10.8978	8.85366	9.67678	6.47975	8.09867		GAL	0.964526	3.27998	8.20072	0.00418737	0.0146069		GAL	0.924395	3.27998	7.50298	0.00615971	0.211137		GAL	-0.0564493	3.27998	0.0184041	0.892089	0.99073		GAL	0.588922
GALNT1	Early AMD Up	302.485	310.538	323.107	322.396	286.27	299.737	229.731	183.374	209.666	275.98	280.951	275.315	304.749	332.629	424.52	229.616	237.907	276.074	307.905	331.125	312.501	367.297	310.668	302.644		GALNT1	-0.587481	8.19736	15.5415	8.07137e-05	0.000500616		GALNT1	-0.169434	8.19736	1.3105	0.252305	0.735148		GALNT1	0.225094	8.19736	2.25831	0.132899	0.730466		GALNT1	-0.33014
GART	GA Up	67.7035	74.6046	59.331	80.0492	69.7832	64.6838	76.8243	51.5933	78.9439	39.6003	65.6142	76.0766	63.9943	57.1912	75.5994	56.9449	61.847	81.2936	71.0984	58.6804	88.5366	69.4204	66.9574	76.057		GART	0.0405357	6.09715	0.0335687	0.854627	0.906875		GART	-0.149194	6.09715	0.452993	0.500917	0.849406		GART	-0.123246	6.09715	0.29338	0.588063	0.939354		GART	-0.00467833
GAS1	Early AMD Down	105.064	103.692	90.9742	79.1695	71.7657	84.1243	19.2989	39.5756	48.7595	79.934	82.9826	118.638	39.4528	78.227	76.9677	37.0448	35.5912	46.5527	103.826	79.9171	80.6667	62.6887	55.5578	63.3809		GAS1	-1.48202	6.13998	31.0196	2.55439e-08	3.87083e-07		GAS1	-0.0903888	6.13998	0.123843	0.724903	0.927143		GAS1	-0.273802	6.13998	1.07214	0.300463	0.847659		GAS1	-1.32619
GAS2L3	Early AMD Down	2.27575	0.807992	0.494425	2.19915	1.58598	2.12078	4.82472	4.76564	6.26908	2.20002	0.964914	2.87857	2.17456	3.94422	1.02624	5.20464	3.50077	5.44273	4.138	6.4269	6.23035	2.52438	2.15992	0.352116		GAS2L3	2.03824	1.84274	15.4449	8.49459e-05	0.000523052		GAS2L3	0.628438	1.84274	1.22876	0.267649	0.740327		GAS2L3	0.276977	1.84274	0.211854	0.645318	0.953787		GAS2L3	1.87182
GBP1	CNV Up	5.49972	6.46394	6.42753	7.91695	6.74042	6.71581	29.1339	32.5307	26.2372	10.5112	9.3275	13.3648	10.2515	3.28685	3.76287	43.1679	52.3657	27.7927	12.2259	5.02975	15.4119	9.67678	5.75978	6.33809		GBP1	2.25773	3.9693	40.588	1.87959e-10	4.42517e-09		GBP1	0.852075	3.9693	5.58571	0.0181075	0.375049		GBP1	-0.287002	3.9693	0.492097	0.482993	0.918641		GBP1	2.74231
GBP1	Early AMD Up	5.49972	6.46394	6.42753	7.91695	6.74042	6.71581	29.1339	32.5307	26.2372	10.5112	9.3275	13.3648	10.2515	3.28685	3.76287	43.1679	52.3657	27.7927	12.2259	5.02975	15.4119	9.67678	5.75978	6.33809		GBP1	2.25773	3.9693	40.588	1.87959e-10	4.42517e-09		GBP1	0.852075	3.9693	5.58571	0.0181075	0.375049		GBP1	-0.287002	3.9693	0.492097	0.482993	0.918641		GBP1	2.74231
GBP3	CNV Up	3.60327	2.15465	1.48328	5.27797	3.17196	2.12078	5.19585	6.00885	6.03689	6.35561	3.69884	5.75715	7.14499	5.58764	3.76287	9.49081	6.41808	5.21113	9.78073	9.78006	7.86992	5.04875	5.87977	2.1127		GBP3	1.19914	2.54423	8.60559	0.00335132	0.0121678		GBP3	1.05767	2.54423	6.58923	0.0102598	0.278943		GBP3	0.675261	2.54423	2.27929	0.131112	0.728939		GBP3	1.44617
GBP3	GA Up	3.60327	2.15465	1.48328	5.27797	3.17196	2.12078	5.19585	6.00885	6.03689	6.35561	3.69884	5.75715	7.14499	5.58764	3.76287	9.49081	6.41808	5.21113	9.78073	9.78006	7.86992	5.04875	5.87977	2.1127		GBP3	1.19914	2.54423	8.60559	0.00335132	0.0121678		GBP3	1.05767	2.54423	6.58923	0.0102598	0.278943		GBP3	0.675261	2.54423	2.27929	0.131112	0.728939		GBP3	1.44617
GBP3	Early AMD Up	3.60327	2.15465	1.48328	5.27797	3.17196	2.12078	5.19585	6.00885	6.03689	6.35561	3.69884	5.75715	7.14499	5.58764	3.76287	9.49081	6.41808	5.21113	9.78073	9.78006	7.86992	5.04875	5.87977	2.1127		GBP3	1.19914	2.54423	8.60559	0.00335132	0.0121678		GBP3	1.05767	2.54423	6.58923	0.0102598	0.278943		GBP3	0.675261	2.54423	2.27929	0.131112	0.728939		GBP3	1.44617
GBP4	CNV Up	9.29263	7.27193	5.19146	6.59746	7.13692	5.65542	0	0.828807	0.928752	5.86672	5.46785	11.1031	2.79587	2.62948	6.4995	0.306155	0.291731	0.347408	3.19754	4.47088	3.60705	2.52438	3.23987	2.99299		GBP4	-3.64952	2.13743	50.1914	1.39456e-12	4.82878e-11		GBP4	0.0297868	2.13743	0.006722	0.934656	0.986682		GBP4	-0.704805	2.13743	2.62224	0.105376	0.695328		GBP4	-4.40052
GCH1	Early AMD Up	5.31008	4.03996	8.15802	11.8754	5.15444	5.65542	18.7422	12.2249	19.9682	3.17781	7.71931	5.14031	8.07694	10.5179	4.44702	14.6955	9.91885	16.9072	5.64273	3.35316	5.90244	17.2499	3.95985	3.52116		GCH1	1.53519	3.21133	9.87137	0.0016787	0.00688065		GCH1	-0.109086	3.21133	0.0478933	0.82677	0.954662		GCH1	0.0361035	3.21133	0.00497059	0.943794	0.996089		GCH1	1.24075
GDAP2	CNV Up	23.516	23.4318	21.5075	27.2695	26.1687	27.9236	32.6596	22.9994	27.6304	16.8668	19.1375	28.5801	32.6184	22.0219	27.0242	30.6155	27.2768	32.5406	16.3639	22.6339	19.3469	22.2987	27.5989	25.7045		GDAP2	0.284209	4.67929	1.92105	0.165741	0.277589		GDAP2	-0.0828555	4.67929	0.158288	0.690738	0.914621		GDAP2	0.00676894	4.67929	0.000950883	0.9754	0.997511		GDAP2	0.400657
GEM	Early AMD Up	533.852	491.529	547.082	670.742	490.465	422.742	389.503	419.169	670.559	420.693	482.779	422.945	442.057	458.844	387.233	392.185	414.258	481.276	407.781	396.512	411.203	591.966	474.462	488.737		GEM	-0.0887527	8.88131	0.213067	0.644374	0.750878		GEM	-0.245317	8.88131	1.62548	0.20233	0.707232		GEM	-0.297462	8.88131	2.36131	0.124378	0.72112		GEM	-0.287542
GEN1	Early AMD Up	78.3236	66.794	66.7474	100.721	102.296	96.1421	26.3504	42.062	43.4192	32.7558	57.2516	57.3659	73.0032	97.9481	93.7296	26.9417	31.5069	50.49	52.1012	38.0025	46.2358	68.9996	73.4371	89.2614		GEN1	-0.925779	5.98052	14.8042	0.000119272	0.000705674		GEN1	-0.519887	5.98052	4.80031	0.0284546	0.4492		GEN1	-0.176903	5.98052	0.554731	0.456391	0.90705		GEN1	-0.944219
GFAP	CNV Up	1.32752	1.34665	2.71934	2.19915	2.77547	2.12078	0.185566	1.03601	0.464376	1.71113	1.92983	1.6449	1.55326	0.986055	3.07871	0.918466	1.16692	0.926422	2.82136	0.838291	1.96748	4.2073	1.91993	2.1127		GFAP	-1.6361	1.07912	7.16452	0.00743596	0.023445		GFAP	-0.0036167	1.07912	4.89168e-05	0.99442	0.999277		GFAP	-0.342981	1.07912	0.374437	0.540595	0.93103		GFAP	-0.794623
GFPT1	Early AMD Down	89.5127	105.308	108.032	128.431	110.622	136.437	95.1954	53.2509	104.02	66.4895	91.506	135.91	148.802	123.914	99.5449	76.845	69.1402	113.603	103.45	95.2857	117.721	121.17	111.476	110.036		GFPT1	-0.262025	6.71598	1.10864	0.292379	0.426395		GFPT1	-0.0414112	6.71598	0.0278582	0.867443	0.967158		GFPT1	-0.0121514	6.71598	0.00236177	0.96124	0.996089		GFPT1	-0.218119
GHR	Early AMD Up	11.9477	11.8506	10.6301	22.8712	14.6703	10.9574	6.86594	4.55844	10.2163	7.08895	8.36259	9.66379	9.94086	13.4761	7.86781	12.5524	8.4602	11.4645	10.7212	13.4127	11.1491	14.7255	14.6394	19.3664		GHR	-0.680063	3.5698	5.3519	0.0206997	0.0540136		GHR	-0.450062	3.5698	2.44354	0.11801	0.648729		GHR	-0.61435	3.5698	4.13051	0.0421165	0.523199		GHR	-0.101824
GJB1	Early AMD Up	21.0507	20.7385	23.9796	17.1534	20.6178	16.2593	13.5463	28.8011	19.736	22.978	21.7106	16.449	13.9793	21.6932	12.6569	14.3893	14.8783	21.5393	14.8592	12.8538	16.0678	20.6157	19.6792	23.9439		GJB1	-0.0858411	4.26839	0.115997	0.733417	0.818933		GJB1	-0.105487	4.26839	0.175539	0.675236	0.908047		GJB1	-0.159291	4.26839	0.323942	0.569248	0.936269		GJB1	-0.35249
GLDC	Early AMD Up	32.4294	38.245	27.1934	41.3441	40.046	55.4938	15.7731	7.66647	19.5038	13.9335	26.5351	39.4776	32.6184	29.5816	52.6801	9.79697	12.5444	23.508	24.0756	26.8253	34.4309	54.6948	39.8384	39.7891		GLDC	-1.1885	4.94831	11.1315	0.000848756	0.0038547		GLDC	-0.287105	4.94831	0.687646	0.406966	0.804702		GLDC	-0.255361	4.94831	0.535976	0.464105	0.910404		GLDC	-1.06764
GLIPR1	GA Up	0.568937	1.34665	2.96655	1.31949	1.58598	0.353464	9.46387	9.73849	3.9472	12.2223	22.6755	30.8419	29.8226	3.28685	1.02624	49.9033	22.0257	18.0652	27.8374	34.9288	38.6938	1.68292	5.99977	15.4931		GLIPR1	2.24769	3.91341	7.3936	0.00654564	0.0211319		GLIPR1	3.74857	3.91341	19.006	1.30305e-05	0.00227333		GLIPR1	3.3822	3.91341	13.8908	0.000193745	0.0549268		GLIPR1	4.19534
GLIPR1	Early AMD Up	0.568937	1.34665	2.96655	1.31949	1.58598	0.353464	9.46387	9.73849	3.9472	12.2223	22.6755	30.8419	29.8226	3.28685	1.02624	49.9033	22.0257	18.0652	27.8374	34.9288	38.6938	1.68292	5.99977	15.4931		GLIPR1	2.24769	3.91341	7.3936	0.00654564	0.0211319		GLIPR1	3.74857	3.91341	19.006	1.30305e-05	0.00227333		GLIPR1	3.3822	3.91341	13.8908	0.000193745	0.0549268		GLIPR1	4.19534
GLIS1	Early AMD Down	24.085	24.7784	22.0019	18.9127	17.8423	24.389	0.92783	1.86482	3.48282	20.2891	18.4942	17.2714	11.4941	14.4621	13.6832	1.22462	1.60452	2.43186	13.3545	9.78006	10.4932	5.46948	12.8395	16.7255		GLIS1	-3.52772	3.71299	111.282	5.13328e-26	1.02726e-23		GLIS1	-0.339775	3.71299	1.72898	0.188541	0.69829		GLIS1	-0.630683	3.71299	4.80983	0.0282978	0.460068		GLIS1	-3.63519
GM2A	Early AMD Down	32.8087	37.1676	34.857	36.5059	45.9935	77.4085	39.8967	30.2515	28.5591	55.9783	44.5469	66.4128	28.8906	36.484	54.7326	41.331	35.2994	28.9507	32.7278	28.2225	23.9377	48.8046	61.1976	72.1838		GM2A	-0.0830133	5.42873	0.102471	0.748885	0.828926		GM2A	0.670421	5.42873	6.82173	0.00900552	0.262573		GM2A	-0.421062	5.42873	2.56518	0.10924	0.697482		GM2A	0.00221804
GMPPA	CNV Down	40.0152	23.7011	41.0373	28.1492	27.3582	32.5186	37.1132	21.1346	26.4694	29.8225	35.0585	37.4215	36.6569	33.1972	35.5762	30.9217	24.5054	33.5828	40.6276	36.8848	38.038	30.2925	34.0787	28.5214		GMPPA	-0.30816	5.04834	2.09093	0.148176	0.255102		GMPPA	-0.0379814	5.04834	0.0324698	0.857	0.964401		GMPPA	0.257592	5.04834	1.28832	0.256357	0.829194		GMPPA	-0.242156
GMPPB	Early AMD Down	43.2392	39.3223	35.1042	29.4687	29.7372	28.984	48.4327	26.3146	42.4904	36.4225	44.7077	46.0572	47.5297	34.1832	35.2341	39.494	41.7175	47.2475	37.242	38.0025	45.9079	30.7133	38.6385	36.9722		GMPPB	-0.00642753	5.28734	0.00104784	0.974177	0.984449		GMPPB	0.112823	5.28734	0.326054	0.567992	0.877234		GMPPB	0.409236	5.28734	3.58579	0.0582758	0.572929		GMPPB	0.130165
GNA14	GA Up	57.273	83.2232	61.5559	81.3687	86.436	91.5471	15.2164	14.2969	25.5407	23.9558	31.5205	46.2628	22.6776	26.9522	67.3895	13.1647	11.6692	13.5489	23.3233	30.7373	22.9539	40.39	44.3983	38.5567		GNA14	-1.87753	5.34124	35.5425	2.49541e-09	4.6838e-08		GNA14	-0.986036	5.34124	10.539	0.00116879	0.0730545		GNA14	-1.15111	5.34124	13.9256	0.00019019	0.0549268		GNA14	-2.39323
GNB4	GA Up	35.6534	24.5091	28.1822	25.95	20.6178	23.6821	11.3195	17.1978	12.306	30.5558	26.5351	25.7016	18.6391	17.749	16.7619	12.8585	14.2948	12.8541	24.0756	22.6339	20.0027	12.2012	15.2394	16.9016		GNB4	-1.12458	4.37108	32.8319	1.00483e-08	1.66549e-07		GNB4	-0.108416	4.37108	0.352458	0.552725	0.871651		GNB4	-0.398176	4.37108	3.35274	0.0670931	0.60066		GNB4	-1.14794
GNL1	GA Down	50.4457	56.8288	39.3068	50.1407	55.1129	47.3641	59.01	42.2692	68.7276	31.5336	40.848	59.422	50.0149	40.7569	42.4178	53.5772	61.5552	63.8073	50.5964	42.194	49.5149	54.6948	42.8383	56.6907		GNL1	0.213108	5.66952	0.992413	0.319153	0.454453		GNL1	-0.150327	5.66952	0.487582	0.485008	0.840013		GNL1	-0.19483	5.66952	0.753861	0.385256	0.882479		GNL1	0.292596
GNPTAB	Early AMD Down	52.5318	60.8687	47.712	62.456	48.7689	59.0284	40.0823	30.2515	52.9389	26.1558	43.9036	53.4592	50.6362	56.5338	42.7599	35.8202	35.5912	50.8374	47.3989	46.3854	60.664	54.2741	54.7179	62.1485		GNPTAB	-0.3873	5.62527	2.77578	0.0957001	0.182751		GNPTAB	-0.377144	5.62527	2.64333	0.103985	0.641448		GNPTAB	-0.18227	5.62527	0.58553	0.444153	0.90467		GNPTAB	-0.389047
GOLGA6L9	Early AMD Down	4.1722	1.61598	5.68589	2.63898	2.77547	3.53464	1.67009	2.27922	2.32188	3.42225	4.18129	2.05612	2.79587	5.25896	5.13118	1.53078	2.91731	2.31606	3.57373	3.07373	2.62331	2.52438	2.15992	3.69722		GOLGA6L9	-0.891448	1.80926	4.37276	0.0365179	0.0856341		GOLGA6L9	-0.24879	1.80926	0.391017	0.531765	0.861902		GOLGA6L9	0.53631	1.80926	1.34383	0.24636	0.82517		GOLGA6L9	-0.712015
GOLGA8A	Early AMD Up	2.0861	10.5039	11.3718	0	1.58598	2.82771	2.59792	9.73849	9.28752	16.3779	5.14621	5.75715	3.10652	9.20318	1.36832	9.49081	15.0241	2.77927	6.01891	10.8978	11.1491	5.04875	8.51967	8.8029		GOLGA8A	-0.14288	2.92998	0.0430366	0.835656	0.893503		GOLGA8A	0.187392	2.92998	0.0745859	0.784773	0.942892		GOLGA8A	1.57057	2.92998	3.84541	0.0498824	0.558683		GOLGA8A	0.19153
GPAM	Early AMD Up	16.4992	23.9704	13.5967	37.3856	19.0318	26.8632	19.67	20.0986	25.0763	13.689	12.5439	22.4118	34.1717	28.9243	30.1029	15.0016	12.6903	26.9821	19.3734	17.0452	24.5935	27.3474	30.7188	30.6341		GPAM	0.264804	4.53295	0.831514	0.361835	0.496707		GPAM	-0.149333	4.53295	0.258484	0.611163	0.888029		GPAM	0.167132	4.53295	0.325682	0.568213	0.9359		GPAM	0.0396396
GPATCH4	Early AMD Up	19.7231	11.5812	16.0688	12.7551	11.8949	9.89698	53.0719	53.6653	39.2398	18.5779	23.962	18.9163	17.7071	11.504	11.9728	45.0048	47.8439	38.4465	19.3734	17.8835	25.9052	18.5121	13.6795	11.4438		GPATCH4	1.60933	4.61404	50.6035	1.13044e-12	4.006e-11		GPATCH4	0.367408	4.61404	2.48542	0.114905	0.647801		GPATCH4	0.265058	4.61404	0.904576	0.341558	0.860885		GPATCH4	1.4515
GPC6	Early AMD Down	29.3951	27.2024	16.316	24.6305	24.1862	26.5098	17.2576	14.7113	22.9866	10.5112	20.424	19.7388	24.2308	24.3227	22.5772	11.3277	14.4407	17.9494	18.4329	18.7218	16.7236	18.5121	15.1194	20.4227		GPC6	-0.416045	4.3361	2.76695	0.0962294	0.183479		GPC6	-0.51435	4.3361	4.2243	0.0398491	0.501581		GPC6	-0.0834008	4.3361	0.101676	0.749827	0.971871		GPC6	-0.714018
GPD1	GA Down	7.39618	5.92528	7.16917	3.07882	4.75795	4.59503	26.5359	18.441	34.596	7.3334	10.4532	9.66379	9.31955	4.60159	4.44702	17.4508	25.0889	26.0556	9.02836	10.8978	8.85366	3.36584	4.43983	4.57751		GPD1	1.94258	3.58956	46.3048	1.01216e-11	2.95455e-10		GPD1	0.424881	3.58956	1.98725	0.158629	0.681168		GPD1	0.558105	3.58956	2.05814	0.151395	0.751437		GPD1	1.7493
GPR107	GA Down	34.3258	23.1624	33.6209	43.1034	36.8741	34.6394	34.8864	29.2155	38.7754	26.8891	28.9474	31.2531	31.9971	32.2111	14.3673	32.7586	25.3806	31.6142	25.9565	26.2664	25.2493	25.6645	25.199	27.1129		GPR107	0.167952	4.92488	0.617461	0.431992	0.564974		GPR107	-0.0696607	4.92488	0.104903	0.746024	0.930934		GPR107	-0.536164	4.92488	5.52226	0.0187759	0.385127		GPR107	-0.0335988
GPR157	GA Down	0.948228	1.61598	0.494425	2.19915	1.98248	1.41385	0.371132	0.207202	0.464376	0.488893	0.964914	1.43929	0.621303	1.31474	1.71039	0	0.437596	1.96865	0.564273	0.27943	0	0.42073	1.19995	1.76058		GPR157	-1.47097	0.489603	3.18609	0.0742673	0.150414		GPR157	-0.0376178	0.489603	0.00280161	0.957787	0.991335		GPR157	-0.606743	0.489603	0.687697	0.406949	0.889459		GPR157	-0.0805185
GPR157	Early AMD Down	0.948228	1.61598	0.494425	2.19915	1.98248	1.41385	0.371132	0.207202	0.464376	0.488893	0.964914	1.43929	0.621303	1.31474	1.71039	0	0.437596	1.96865	0.564273	0.27943	0	0.42073	1.19995	1.76058		GPR157	-1.47097	0.489603	3.18609	0.0742673	0.150414		GPR157	-0.0376178	0.489603	0.00280161	0.957787	0.991335		GPR157	-0.606743	0.489603	0.687697	0.406949	0.889459		GPR157	-0.0805185
GPR68	CNV Up	1.89646	5.92528	5.68589	2.19915	3.56846	2.82771	3.89689	3.72963	4.41157	2.20002	3.3772	3.08419	1.86391	2.95816	3.07871	3.36771	3.35491	2.20025	2.44518	2.7943	2.62331	2.52438	2.5199	1.93664		GPR68	-0.121203	1.82413	0.108784	0.741533	0.824747		GPR68	-0.565131	1.82413	2.2067	0.137413	0.66403		GPR68	-0.136289	1.82413	0.0777163	0.780416	0.977493		GPR68	-0.588262
GPR68	GA Up	1.89646	5.92528	5.68589	2.19915	3.56846	2.82771	3.89689	3.72963	4.41157	2.20002	3.3772	3.08419	1.86391	2.95816	3.07871	3.36771	3.35491	2.20025	2.44518	2.7943	2.62331	2.52438	2.5199	1.93664		GPR68	-0.121203	1.82413	0.108784	0.741533	0.824747		GPR68	-0.565131	1.82413	2.2067	0.137413	0.66403		GPR68	-0.136289	1.82413	0.0777163	0.780416	0.977493		GPR68	-0.588262
GRAMD1A	Early AMD Down	30.3433	31.5117	20.5186	26.3898	28.9442	39.2345	29.6906	20.9274	29.0235	24.4447	27.8217	34.1317	27.648	29.9103	23.6034	26.6355	19.6918	31.3826	23.6995	19.5601	32.1355	27.3474	27.7189	28.8735		GRAMD1A	-0.0498585	4.80582	0.046993	0.828381	0.887873		GRAMD1A	0.0691572	4.80582	0.0914113	0.762391	0.935457		GRAMD1A	-0.225762	4.80582	0.870598	0.35079	0.864616		GRAMD1A	-0.0839446
GSR	GA Down	80.0304	71.3726	63.0392	71.6924	77.3166	79.8828	72.3708	61.3317	94.9649	48.4004	67.8656	81.6282	68.3434	73.2967	68.4158	71.028	60.0966	80.8304	71.6626	72.3724	56.4011	74.8899	70.1973	69.7189		GSR	0.0890561	6.1614	0.220536	0.638632	0.746656		GSR	-0.114431	6.1614	0.3623	0.547231	0.867864		GSR	-0.124913	6.1614	0.404014	0.525023	0.93103		GSR	-0.0176208
GSTCD	Early AMD Down	17.8267	14.8132	18.2937	23.7509	15.8598	17.3197	8.35047	7.04486	11.6094	11.9779	12.5439	19.7388	13.6687	18.735	14.0252	6.1231	7.87674	12.9699	15.9877	13.9715	22.9539	11.7804	14.1594	17.6058		GSTCD	-0.923014	3.89326	9.97638	0.00158561	0.00654046		GSTCD	-0.205092	3.89326	0.534388	0.464768	0.829995		GSTCD	-0.288417	3.89326	0.934477	0.333702	0.860532		GSTCD	-0.869158
GSTM4	CNV Down	43.4288	45.7862	49.6897	36.9458	38.8566	27.5702	24.3092	35.2243	22.5222	63.0672	41.3305	37.2159	31.3758	44.0438	40.0232	37.0448	33.8408	28.3717	60.001	44.9883	32.7913	37.0242	38.3985	41.7257		GSTM4	-0.757093	5.30171	10.3883	0.0012682	0.00543547		GSTM4	0.0237482	5.30171	0.0107028	0.917602	0.982657		GSTM4	0.161751	5.30171	0.43597	0.509074	0.926337		GSTM4	-0.492141
GSTT2	Early AMD Up	13.2752	7.54126	11.1246	4.39831	0	5.30195	6.12368	10.9817	5.8047	8.55563	12.5439	10.4862	5.28108	5.91633	4.7891	7.65388	8.16847	9.14842	6.95936	1.67658	3.27913	3.36584	8.39967	6.33809		GSTT2	-0.484672	2.94639	1.33987	0.247057	0.374298		GSTT2	-0.0176536	2.94639	0.00184106	0.965775	0.99385		GSTT2	0.707116	2.94639	1.90439	0.167587	0.769928		GSTT2	-0.354569
GTF2H4	Early AMD Up	9.10299	5.65595	7.9108	3.51865	3.17196	6.00888	7.60821	4.35124	6.26908	7.08895	7.07604	7.81327	2.48521	7.88844	3.42079	7.34773	8.75193	8.91682	6.39509	4.47088	6.88618	2.94511	3.47986	6.16203		GTF2H4	-0.322495	2.73062	0.947038	0.330474	0.465441		GTF2H4	-0.0588975	2.73062	0.0328967	0.856074	0.964115		GTF2H4	0.0934404	2.73062	0.0493342	0.824226	0.983817		GTF2H4	0.14321
GYLTL1B	Early AMD Up	64.2898	73.258	63.7809	58.0577	49.5619	64.3304	27.0926	16.7833	25.3085	56.4672	70.1171	58.3939	76.1097	58.5059	63.9687	26.0232	23.7761	28.8349	45.1418	47.5032	56.4011	66.0545	59.2777	63.0287		GYLTL1B	-1.53711	5.7011	71.388	2.93454e-17	1.93851e-15		GYLTL1B	-0.117056	5.7011	0.475549	0.490445	0.842043		GYLTL1B	0.207016	5.7011	1.32684	0.249368	0.825878		GYLTL1B	-1.35044
H2AFJ	Early AMD Down	19.1542	13.4665	22.9908	25.95	15.4633	18.3801	15.0308	24.0354	22.7544	21.2669	15.7603	9.66379	22.0563	23.3366	19.1564	26.6355	27.131	23.0448	21.0662	19.0013	3.93496	23.1401	22.3191	20.2467		H2AFJ	0.147952	4.34071	0.178979	0.672252	0.773027		H2AFJ	-0.258619	4.34071	0.537542	0.463453	0.829269		H2AFJ	0.114771	4.34071	0.100586	0.751127	0.972164		H2AFJ	0.460978
H6PD	Early AMD Down	98.995	112.311	96.6601	131.949	131.24	153.05	57.1543	57.6021	67.3345	80.9118	83.7867	110.825	125.193	103.207	84.1514	38.2694	40.9882	58.4804	60.001	63.4307	82.6342	111.493	103.676	104.05		H6PD	-0.758274	6.49255	16.2084	5.67406e-05	0.000368557		H6PD	-0.159656	6.49255	0.741737	0.389105	0.796778		H6PD	-0.413005	6.49255	4.81294	0.0282469	0.459789		H6PD	-1.14632
HAUS6	Early AMD Up	19.3438	14.8132	21.5075	17.5932	20.6178	14.492	19.67	16.7833	19.0394	24.2002	21.0673	17.0658	13.9793	18.735	16.4198	20.5124	24.5054	21.3077	21.8185	26.5459	28.5285	14.7255	14.7594	13.5565		HAUS6	-0.00972441	4.3012	0.00244099	0.960595	0.976745		HAUS6	0.152382	4.3012	0.61481	0.432983	0.817085		HAUS6	-0.0975005	4.3012	0.183119	0.668706	0.956616		HAUS6	0.25416
HDAC10	CNV Down	8.72369	6.46394	7.16917	4.83814	8.3264	9.19005	8.16491	4.14404	8.12658	4.64449	5.9503	9.25256	12.4261	6.24501	6.15742	7.96004	5.68875	12.3909	6.207	4.75032	8.52575	5.89021	8.03969	10.5635		HDAC10	-0.137149	3.00168	0.13087	0.717532	0.80749		HDAC10	-0.17476	3.00168	0.212706	0.644654	0.899094		HDAC10	0.144733	3.00168	0.12756	0.720975	0.967441		HDAC10	0.226661
HDAC10	Early AMD Down	8.72369	6.46394	7.16917	4.83814	8.3264	9.19005	8.16491	4.14404	8.12658	4.64449	5.9503	9.25256	12.4261	6.24501	6.15742	7.96004	5.68875	12.3909	6.207	4.75032	8.52575	5.89021	8.03969	10.5635		HDAC10	-0.137149	3.00168	0.13087	0.717532	0.80749		HDAC10	-0.17476	3.00168	0.212706	0.644654	0.899094		HDAC10	0.144733	3.00168	0.12756	0.720975	0.967441		HDAC10	0.226661
HDDC2	CNV Up	115.304	89.1485	125.09	106.879	103.485	65.0373	187.978	194.977	147.904	199.957	157.924	117.405	119.29	116.026	90.6509	199.307	187.291	148.228	149.156	158.437	147.561	140.103	118.675	96.1276		HDDC2	0.687269	7.10185	10.1215	0.00146547	0.00613981		HDDC2	0.526373	7.10185	5.9447	0.0147616	0.347536		HDDC2	0.246501	7.10185	1.23577	0.266287	0.83721		HDDC2	0.695595
HEMK1	Early AMD Down	13.6545	12.6585	13.1023	13.1949	18.2388	14.1385	10.2061	8.90968	10.4485	9.53342	10.7749	12.5424	10.5622	13.1474	12.999	8.8785	10.3564	12.0435	9.59263	5.30918	13.4444	7.99386	10.6796	18.31		HEMK1	-0.416477	3.5981	2.22072	0.13617	0.239653		HEMK1	-0.261222	3.5981	0.895181	0.344077	0.772601		HEMK1	-0.3146	3.5981	1.12667	0.288487	0.839088		HEMK1	-0.313103
HERC2	Early AMD Down	54.4283	45.5169	57.3533	53.6593	48.7689	47.7176	39.5256	53.2509	53.8676	45.7115	54.196	48.3189	54.9854	47.0019	24.9718	37.9632	34.4243	35.0883	36.8658	36.8848	35.4146	37.8657	39.2385	43.1342		HERC2	-0.105222	5.48719	0.290179	0.590106	0.707005		HERC2	-0.0847405	5.48719	0.189051	0.663708	0.904592		HERC2	-0.236291	5.48719	1.30116	0.254001	0.827593		HERC2	-0.555355
HERC4	Early AMD Down	31.8605	32.0504	34.6098	26.3898	27.7547	34.6394	27.4638	25.4858	41.0973	21.2669	24.9269	29.197	25.7841	27.6095	23.6034	31.534	27.8603	39.1413	32.5397	27.1047	29.1843	28.1889	24.599	29.2256		HERC4	-0.0721042	4.89645	0.135191	0.713109	0.80444		HERC4	-0.38154	4.89645	3.70051	0.0543959	0.556891		HERC4	-0.210385	4.89645	0.945457	0.330878	0.860532		HERC4	0.00769253
HHATL	GA Down	100.702	93.4578	77.6248	127.991	150.272	137.851	23.7525	50.35	44.3479	74.8007	50.8188	61.0669	89.157	67.7091	128.622	24.1863	17.5039	40.8784	28.4017	29.899	29.8401	88.7739	87.1166	114.438		HHATL	-1.20068	6.17939	18.2931	1.89389e-05	0.000143817		HHATL	-0.54447	6.17939	3.89708	0.0483701	0.532525		HHATL	-0.544144	6.17939	3.87806	0.048921	0.555691		HHATL	-1.70823
HHIP	GA Up	0	0	0.741638	0	0	0	0	0.828807	0.232188	0	2.5731	2.87857	0	1.31474	0	8.26619	0.583462	0.231606	0	1.11772	0	0	5.27979	5.4578		HHIP	0.489188	0.870429	0.0834963	0.772614	0.846108		HHIP	2.7775	0.870429	2.58249	0.108051	0.645741		HHIP	4.04901	0.870429	2.97353	0.0846368	0.648789		HHIP	3.46937
HIC1	GA Down	0.189646	0.269331	0	0	0	0	1.67009	0.414404	1.16094	0	0.643276	1.23367	0.621303	0.328685	0	1.22462	1.31279	0.926422	0.752364	0.838291	0.327913	0	0.359986	0		HIC1	2.62735	0.0394579	8.30903	0.00394484	0.013936		HIC1	1.90383	0.0394579	3.77815	0.0519261	0.546375		HIC1	3.65169	0.0394579	3.4765	0.0622462	0.584246		HIC1	2.68111
HIF3A	Early AMD Up	22.5678	27.4717	25.4629	18.9127	18.6353	28.6305	3.71132	0.828807	4.17938	17.1113	16.7252	18.5051	9.94086	12.1613	23.2614	1.22462	2.91731	4.1689	9.40454	5.30918	6.55827	11.7804	13.0795	17.9579		HIF3A	-3.10461	3.76362	67.0309	2.6729e-16	1.58143e-14		HIF3A	-0.526205	3.76362	2.65761	0.103055	0.640651		HIF3A	-0.553959	3.76362	2.62652	0.105092	0.695328		HIF3A	-3.05604
HILPDA	GA Up	25.4125	18.0452	20.0242	19.7924	28.5477	20.5009	13.1752	13.8825	13.9313	40.0892	22.193	19.5332	16.7752	14.7908	18.8143	20.8186	13.5655	12.2751	23.8875	30.4579	26.2331	12.2012	18.2393	18.6621		HILPDA	-0.637702	4.35428	5.67473	0.017211	0.0464986		HILPDA	0.348677	4.35428	1.82902	0.176244	0.689068		HILPDA	-0.450927	4.35428	2.57444	0.108603	0.697482		HILPDA	-0.485792
HIP1	Early AMD Down	15.3613	18.8532	10.6301	14.5144	21.4108	20.8543	9.09274	13.2609	16.2532	14.4223	14.6345	19.7388	14.29	16.1056	9.57821	8.26619	10.6482	8.56941	9.59263	12.2949	16.0678	11.7804	11.5196	14.4368		HIP1	-0.222466	3.82461	0.675629	0.411096	0.545243		HIP1	0.123581	3.82461	0.216708	0.64156	0.898213		HIP1	-0.508707	3.82461	3.14937	0.0759564	0.629869		HIP1	-0.692193
HIST1H2AC	Early AMD Down	1.70681	0.538661	1.73049	4.39831	5.15444	3.53464	7.23708	9.32408	6.73345	1.95557	2.41229	2.26174	4.65978	7.88844	6.15742	6.73541	6.41808	8.68521	2.82136	4.19145	4.26287	7.57313	4.79981	7.39443		HIST1H2AC	2.47753	2.4363	43.324	4.63859e-11	1.20004e-09		HIST1H2AC	0.690731	2.4363	2.31211	0.12837	0.658477		HIST1H2AC	0.516643	2.4363	1.94069	0.163594	0.766441		HIST1H2AC	2.40353
HIST1H2BD	Early AMD Down	0.948228	0.538661	0.98885	1.31949	2.77547	1.76732	0.742264	1.86482	0.232188	1.95557	1.12573	1.23367	3.10652	0.65737	1.71039	1.53078	1.31279	2.08445	1.12855	0.27943	0.327913	0.42073	0.959963	1.76058		HIST1H2BD	0.187238	0.790578	0.077939	0.78011	0.85137		HIST1H2BD	0.726169	0.790578	1.31413	0.251648	0.735131		HIST1H2BD	-0.0915326	0.790578	0.0214524	0.883553	0.988693		HIST1H2BD	0.972075
HIST1H3D	Early AMD Down	1.32752	0	0.494425	0	0	0	0.742264	0.414404	0	0.977786	0.321638	0.82245	0	0	0	2.7554	1.89625	0.463211	3.76182	0.558861	0.655827	0.841459	0.479981	0.352116		HIST1H3D	-0.651304	0.2835	0.43426	0.509906	0.637289		HIST1H3D	0.0849353	0.2835	0.0076356	0.930368	0.985858		HIST1H3D	0	0.2835	0	1	1		HIST1H3D	1.29202
HIST2H2BE	Early AMD Down	7.96511	8.34925	10.6301	22.8712	11.1019	17.6732	27.8349	40.8188	42.4904	7.82229	8.04095	4.31786	8.3876	8.21712	11.6307	23.2678	35.8829	23.9712	5.26654	8.38291	6.55827	7.99386	13.0795	15.141		HIST2H2BE	2.04266	4.03543	47.0473	6.92937e-12	2.07698e-10		HIST2H2BE	-0.408183	4.03543	1.61503	0.203786	0.708217		HIST2H2BE	-0.867368	4.03543	7.18056	0.00736979	0.276952		HIST2H2BE	1.63258
HK2	CNV Up	28.6365	66.794	38.318	32.5475	77.3166	106.039	24.1236	14.0897	29.4879	28.8447	22.6755	56.3378	52.8108	36.1553	46.5227	18.0632	23.3385	31.8458	27.8374	36.8848	46.5637	38.2864	54.8379	69.0147		HK2	-0.979398	5.39826	6.11686	0.0133899	0.037905		HK2	-0.308154	5.39826	0.623558	0.429728	0.814904		HK2	-0.6743	5.39826	2.94984	0.0858863	0.65069		HK2	-0.856058
HK2	GA Up	28.6365	66.794	38.318	32.5475	77.3166	106.039	24.1236	14.0897	29.4879	28.8447	22.6755	56.3378	52.8108	36.1553	46.5227	18.0632	23.3385	31.8458	27.8374	36.8848	46.5637	38.2864	54.8379	69.0147		HK2	-0.979398	5.39826	6.11686	0.0133899	0.037905		HK2	-0.308154	5.39826	0.623558	0.429728	0.814904		HK2	-0.6743	5.39826	2.94984	0.0858863	0.65069		HK2	-0.856058
HK2	Early AMD Up	28.6365	66.794	38.318	32.5475	77.3166	106.039	24.1236	14.0897	29.4879	28.8447	22.6755	56.3378	52.8108	36.1553	46.5227	18.0632	23.3385	31.8458	27.8374	36.8848	46.5637	38.2864	54.8379	69.0147		HK2	-0.979398	5.39826	6.11686	0.0133899	0.037905		HK2	-0.308154	5.39826	0.623558	0.429728	0.814904		HK2	-0.6743	5.39826	2.94984	0.0858863	0.65069		HK2	-0.856058
HLF	Early AMD Up	10.9994	11.0426	14.3383	12.3153	15.8598	10.6039	1.67009	2.07202	0.696564	2.93336	7.55849	9.66379	9.0089	9.53186	11.2886	0.918466	0.729327	1.50544	3.76182	2.51487	3.60705	4.2073	8.63966	11.9719		HLF	-2.9868	2.84819	47.9475	4.37782e-12	1.3639e-10		HLF	-0.829177	2.84819	5.28834	0.0214687	0.400099		HLF	-0.377025	2.84819	1.01164	0.314511	0.854982		HLF	-3.43186
HMBOX1	Early AMD Up	71.1171	54.6741	65.0169	55.4187	68.9902	67.865	34.5153	26.729	30.1844	37.1559	46.4767	56.749	56.8493	44.3725	61.5742	24.4924	23.6302	30.5719	42.8847	36.0465	31.8076	42.4937	44.6383	51.4089		HMBOX1	-1.06194	5.53453	30.5994	3.17186e-08	4.68997e-07		HMBOX1	-0.442589	5.53453	5.61751	0.0177819	0.372844		HMBOX1	-0.24256	5.53453	1.55796	0.211964	0.806374		HMBOX1	-1.27003
HMGB2	Early AMD Up	35.843	34.4743	37.8235	45.3026	44.011	37.1137	23.938	30.6659	19.0394	90.9341	73.9767	41.5337	43.4912	41.743	44.1282	59.088	36.4664	36.0147	97.243	127.141	164.94	46.701	40.4384	37.3243		HMGB2	-0.551982	5.75563	4.50622	0.0337718	0.0803298		HMGB2	0.930728	5.75563	13.4442	0.000245763	0.0218585		HMGB2	0.0349541	5.75563	0.0177323	0.894065	0.99073		HMGB2	0.268055
HNRNPA3	GA Up	75.2893	38.245	68.9723	55.8585	55.5094	40.6483	112.824	163.689	104.252	70.4006	73.1727	59.422	53.1214	48.6454	28.0505	96.745	103.71	59.4068	60.5653	53.0918	40.6613	37.8657	38.7585	38.5567		HNRNPA3	1.05735	6.05413	16.0447	6.18637e-05	0.000396908		HNRNPA3	0.150321	6.05413	0.325763	0.568165	0.877234		HNRNPA3	-0.223535	6.05413	0.662997	0.415504	0.892644		HNRNPA3	0.502979
HNRNPA3	Early AMD Up	75.2893	38.245	68.9723	55.8585	55.5094	40.6483	112.824	163.689	104.252	70.4006	73.1727	59.422	53.1214	48.6454	28.0505	96.745	103.71	59.4068	60.5653	53.0918	40.6613	37.8657	38.7585	38.5567		HNRNPA3	1.05735	6.05413	16.0447	6.18637e-05	0.000396908		HNRNPA3	0.150321	6.05413	0.325763	0.568165	0.877234		HNRNPA3	-0.223535	6.05413	0.662997	0.415504	0.892644		HNRNPA3	0.502979
HPDL	Early AMD Up	1.70681	2.15465	3.21376	1.75932	2.77547	2.12078	2.59792	4.14404	1.8575	4.64449	3.85966	1.43929	0.931955	1.31474	1.36832	3.36771	3.64664	2.89507	3.19754	1.67658	1.63957	2.52438	1.31995	1.40846		HPDL	0.305475	1.53659	0.462582	0.49642	0.626126		HPDL	0.498805	1.53659	1.28203	0.257522	0.737953		HPDL	-0.877886	1.53659	2.03745	0.153467	0.754218		HPDL	0.491668
HPS5	GA Up	38.3084	32.3197	30.9016	40.9043	32.9091	37.8206	36.5565	25.9002	28.5591	24.9336	28.465	31.6643	56.5386	47.0019	32.1554	33.9832	33.9867	35.7831	29.5303	30.7373	39.6775	58.0607	40.7984	44.8948		HPS5	-0.158558	5.19659	0.60297	0.437447	0.570408		HPS5	-0.256611	5.19659	1.57121	0.210031	0.713453		HPS5	0.285623	5.19659	1.82911	0.176233	0.778124		HPS5	0.0289215
HR	CNV Down	43.4288	36.8983	31.8904	36.0661	34.8916	50.8988	20.969	38.1251	54.0998	21.0224	14.4737	44.8235	28.58	30.8964	36.6024	15.3078	23.3385	37.8675	19.5615	15.6481	15.084	23.5609	26.9989	34.8595		HR	0.0082213	4.95816	0.000539486	0.981469	0.988955		HR	-0.485893	4.95816	1.8584	0.17281	0.686196		HR	-0.345218	4.95816	0.910199	0.340061	0.860532		HR	-0.537743
HSD17B1	CNV Down	6.06866	8.61858	10.3829	13.1949	8.7229	7.7762	10.0206	12.0177	5.8047	8.55563	9.00587	4.9347	7.14499	14.7908	10.9465	15.3078	11.3775	9.26422	7.52364	12.0155	5.57453	6.73167	9.35964	8.27472		HSD17B1	0.168513	3.2798	0.237008	0.626376	0.737027		HSD17B1	-0.141533	3.2798	0.162686	0.686696	0.912507		HSD17B1	0.154952	3.2798	0.179513	0.671792	0.957143		HSD17B1	0.503777
HSD17B1	GA Down	6.06866	8.61858	10.3829	13.1949	8.7229	7.7762	10.0206	12.0177	5.8047	8.55563	9.00587	4.9347	7.14499	14.7908	10.9465	15.3078	11.3775	9.26422	7.52364	12.0155	5.57453	6.73167	9.35964	8.27472		HSD17B1	0.168513	3.2798	0.237008	0.626376	0.737027		HSD17B1	-0.141533	3.2798	0.162686	0.686696	0.912507		HSD17B1	0.154952	3.2798	0.179513	0.671792	0.957143		HSD17B1	0.503777
HSD17B1	Early AMD Down	6.06866	8.61858	10.3829	13.1949	8.7229	7.7762	10.0206	12.0177	5.8047	8.55563	9.00587	4.9347	7.14499	14.7908	10.9465	15.3078	11.3775	9.26422	7.52364	12.0155	5.57453	6.73167	9.35964	8.27472		HSD17B1	0.168513	3.2798	0.237008	0.626376	0.737027		HSD17B1	-0.141533	3.2798	0.162686	0.686696	0.912507		HSD17B1	0.154952	3.2798	0.179513	0.671792	0.957143		HSD17B1	0.503777
HSD17B7	Early AMD Down	38.498	35.2823	53.8924	32.1076	31.3231	31.1048	35.9998	39.5756	19.736	62.0894	51.7837	40.9169	40.6954	36.1553	38.6549	34.2894	33.4032	28.9507	37.242	40.5174	38.3659	41.2315	36.2386	33.9792		HSD17B7	-0.415277	5.26571	3.75233	0.0527341	0.115087		HSD17B7	0.276118	5.26571	1.72347	0.189247	0.698475		HSD17B7	0.28967	5.26571	1.60848	0.204706	0.803703		HSD17B7	-0.406637
HSF4	GA Down	41.3427	50.0955	44.2511	28.1492	47.183	52.3126	14.103	34.1883	21.8257	49.8671	39.7223	37.8327	21.1243	29.9103	40.3653	22.0432	28.0062	18.7601	28.7779	23.7516	22.2981	31.5547	31.1988	45.423		HSF4	-0.952694	5.0826	11.3004	0.000774907	0.00357456		HSF4	-0.0911978	5.0826	0.108593	0.741752	0.930305		HSF4	-0.488672	5.0826	2.85663	0.090998	0.663257		HSF4	-0.977365
HSP90AA1	CNV Down	887.541	727.732	1042.5	670.742	791.008	651.787	1400.28	2022.5	1214.34	1269.17	1178.8	861.105	793.094	799.69	567.851	1317.39	1432.25	1257.73	872.365	1001.2	1005.71	867.965	589.897	621.309		HSP90AA1	0.802958	9.95736	14.4663	0.000142687	0.000825897		HSP90AA1	0.316097	9.95736	2.26382	0.132427	0.662097		HSP90AA1	0.0319164	9.95736	0.0229206	0.879664	0.988692		HSP90AA1	0.592362
HSP90AA1	Early AMD Down	887.541	727.732	1042.5	670.742	791.008	651.787	1400.28	2022.5	1214.34	1269.17	1178.8	861.105	793.094	799.69	567.851	1317.39	1432.25	1257.73	872.365	1001.2	1005.71	867.965	589.897	621.309		HSP90AA1	0.802958	9.95736	14.4663	0.000142687	0.000825897		HSP90AA1	0.316097	9.95736	2.26382	0.132427	0.662097		HSP90AA1	0.0319164	9.95736	0.0229206	0.879664	0.988692		HSP90AA1	0.592362
HSP90AB1	GA Down	930.78	889.33	929.767	898.134	940.884	884.012	1174.63	1234.92	1186.48	884.652	954.943	836.432	849.011	791.144	879.143	1025.93	1078.68	1057.4	811.424	875.455	845.361	750.161	754.291	791.557		HSP90AB1	0.386944	9.85767	10.5162	0.00118331	0.00511553		HSP90AB1	-0.0391684	9.85767	0.107775	0.742692	0.93057		HSP90AB1	-0.112177	9.85767	0.869266	0.351159	0.864712		HSP90AB1	0.201578
HSP90B1	CNV Down	1128.01	1144.66	1272.9	1775.16	1441.26	1277.77	1523.5	1301.02	1554.96	906.408	1084.24	1261.02	1891.56	1696.34	1665.92	1640.07	1550.4	1871.49	1154.5	1216.92	1327.72	1627.8	1652.22	1446.32		HSP90B1	0.304769	10.4861	3.73237	0.0533675	0.116177		HSP90B1	-0.12463	10.4861	0.62434	0.429439	0.814695		HSP90B1	0.225591	10.4861	2.04028	0.153181	0.754218		HSP90B1	0.51384
HSP90B1	Early AMD Down	1128.01	1144.66	1272.9	1775.16	1441.26	1277.77	1523.5	1301.02	1554.96	906.408	1084.24	1261.02	1891.56	1696.34	1665.92	1640.07	1550.4	1871.49	1154.5	1216.92	1327.72	1627.8	1652.22	1446.32		HSP90B1	0.304769	10.4861	3.73237	0.0533675	0.116177		HSP90B1	-0.12463	10.4861	0.62434	0.429439	0.814695		HSP90B1	0.225591	10.4861	2.04028	0.153181	0.754218		HSP90B1	0.51384
HSPA1A	Early AMD Down	88.3748	79.1832	66.5002	80.9289	75.7306	90.8401	87.4016	82.8807	104.02	50.6004	74.62	105.068	86.6718	83.8146	81.4148	81.4373	99.3344	123.562	71.6626	68.181	91.1599	96.3471	71.3972	85.036		HSPA1A	0.226763	6.40799	1.1174	0.29048	0.424123		HSPA1A	-0.022566	6.40799	0.0110238	0.91638	0.982448		HSPA1A	0.0247263	6.40799	0.0126475	0.910458	0.99252		HSPA1A	0.38279
HSPA5	CNV Down	1402.62	1513.91	1536.92	1703.9	1399.63	1380.28	2250.73	1406.28	2092.25	879.274	1336.57	1665.87	2091.62	1712.78	2118.84	2134.51	2030.45	2655.59	1322.66	1257.72	1409.7	1779.69	1795.97	1667.62		HSPA5	0.368499	10.7227	3.35094	0.0671667	0.139415		HSPA5	-0.198007	10.7227	0.968605	0.325028	0.76305		HSPA5	0.401757	10.7227	3.96993	0.0463198	0.544837		HSPA5	0.615105
HSPA8	Early AMD Up	1285.61	1306.79	1286.25	1343.68	1239.05	1102.45	1919.87	1394.68	2190.69	874.874	1393.66	1385.01	1269.94	1252.62	1351.9	1695.49	1860.37	1977.1	1343.72	1309.97	1420.19	1289.12	1185.55	1212.86		HSPA8	0.505205	10.4643	8.26875	0.00403333	0.0141786		HSPA8	-0.0859381	10.4643	0.240163	0.624088	0.892079		HSPA8	0.0723894	10.4643	0.169518	0.68054	0.957586		HSPA8	0.512675
HSPB7	CNV Up	48.5493	50.0955	52.9035	34.3068	33.3056	38.881	94.2675	34.6027	48.7595	41.5559	41.9738	62.5062	75.1777	42.4003	29.7609	64.5988	69.2861	49.6794	70.7222	54.2095	40.6613	33.2376	36.2386	37.8525		HSPB7	0.231328	5.6447	0.564552	0.452432	0.584848		HSPB7	-0.0532287	5.6447	0.0297524	0.863053	0.965667		HSPB7	0.4691	5.6447	2.16638	0.141058	0.736566		HSPB7	0.274951
HTR7	Early AMD Down	0	0	0	0	0	1.06039	1.48453	3.10803	4.17938	0	0	0.205612	0	0	0	0.61231	0.291731	0.926422	0.188091	0	0.655827	0.42073	0	0		HTR7	6.69945	0.031737	31.101	2.4494e-08	3.72418e-07		HTR7	1.74633	0.031737	1.21748	0.269856	0.742037		HTR7	-3.88243	0.031737	4.39322	0.0360821	0.492712		HTR7	4.53594
HTRA3	CNV Down	0.948228	1.07732	0.98885	0.879661	0.396495	0.706927	0.371132	0	1.16094	0	1.28655	0.82245	0.621303	0.65737	1.71039	0.61231	0.437596	0.463211	0	1.11772	1.31165	0	1.43994	0.352116		HTRA3	-0.982388	0.227941	1.27698	0.25846	0.387349		HTRA3	-0.411193	0.227941	0.251759	0.615839	0.888937		HTRA3	0.567257	0.227941	0.341968	0.558695	0.931821		HTRA3	-0.994994
HTRA4	Early AMD Down	21.6196	21.2771	21.7547	25.5102	25.7722	23.6821	17.4432	14.7113	15.3244	18.8224	24.4445	16.449	29.5119	20.0498	13.3411	15.9201	13.7114	11.5803	14.1068	9.78006	13.1165	16.8292	22.9191	22.8875		HTRA4	-0.442681	4.25854	3.6332	0.0566377	0.121719		HTRA4	-0.106469	4.25854	0.218912	0.63987	0.897714		HTRA4	-0.244785	4.25854	1.01451	0.313825	0.854518		HTRA4	-0.673366
HUS1	Early AMD Up	12.7063	9.69591	20.5186	18.4729	8.7229	19.4405	19.67	8.08087	16.9497	15.1557	8.84505	13.776	16.7752	12.1613	23.9455	24.4924	17.0663	23.1606	19.9376	8.10348	15.4119	18.5121	16.3194	15.141		HUS1	0.0596277	4.03562	0.0265101	0.870661	0.917002		HUS1	-0.192263	4.03562	0.271717	0.602182	0.885102		HUS1	0.178597	4.03562	0.221937	0.637568	0.950885		HUS1	0.586892
ICA1	Early AMD Up	17.2577	13.4665	14.5855	15.3941	12.2914	10.2504	12.9896	7.04486	3.9472	16.1335	13.9913	15.6265	11.4941	12.8187	14.7094	9.49081	7.14741	7.99039	10.7212	11.4566	13.1165	12.2012	11.6395	11.0917		ICA1	-0.896548	3.62341	10.9275	0.000947473	0.00423423		ICA1	0.00288625	3.62341	0.000125247	0.991071	0.998126		ICA1	0.0485512	3.62341	0.0276314	0.867978	0.988158		ICA1	-0.907794
ICAM1	Early AMD Down	26.74	27.2024	22.4963	40.0246	38.0636	36.4067	58.4533	40.1972	63.3873	13.689	38.9182	33.5148	54.3641	42.4003	25.998	32.4525	26.8392	40.8784	22.5709	20.119	30.4959	37.8657	35.9986	35.7398		ICAM1	1.08229	5.1555	13.8801	0.000194854	0.00108671		ICAM1	0.181346	5.1555	0.386844	0.533963	0.862123		ICAM1	0.103382	5.1555	0.123188	0.725602	0.967899		ICAM1	0.392047
ICOSLG	Early AMD Up	0.379291	1.61598	1.48328	1.31949	1.58598	2.12078	6.49481	1.45041	3.71501	0.977786	0.321638	4.11225	0	0.328685	0.342079	8.26619	6.70981	7.75879	3.00945	0.558861	1.31165	1.26219	1.55994	1.58452		ICOSLG	1.77365	1.62764	6.31987	0.0119392	0.0344872		ICOSLG	0.654562	1.62764	0.798643	0.371499	0.789195		ICOSLG	-2.79932	1.62764	7.21805	0.0072174	0.273578		ICOSLG	2.72211
IER3	GA Up	31.4812	24.2398	36.093	33.4271	44.4075	24.389	243.648	361.36	192.716	55.2449	48.7282	40.7113	74.2458	39.4422	22.9193	210.022	188.604	112.213	47.7751	53.3712	43.2846	40.39	45.7182	42.7821		IER3	3.11675	6.43762	87.0345	1.06647e-20	1.11635e-18		IER3	0.653595	6.43762	4.27034	0.0387833	0.496865		IER3	0.422725	6.43762	1.71122	0.190827	0.792294		IER3	2.47167
IFI6	CNV Up	34.3258	31.5117	49.1953	39.5848	30.5302	28.6305	29.505	57.8093	120.273	43.0226	33.6112	22.6174	41.006	57.5198	23.2614	41.0248	83.7268	33.5828	36.6777	51.6946	26.2331	60.1643	100.076	17.4297		IFI6	0.850102	5.52884	2.98611	0.0839816	0.165005		IFI6	-0.213475	5.52884	0.189025	0.663729	0.904592		IFI6	0.303906	5.52884	0.374434	0.540597	0.93103		IFI6	0.462086
IFI6	Early AMD Down	34.3258	31.5117	49.1953	39.5848	30.5302	28.6305	29.505	57.8093	120.273	43.0226	33.6112	22.6174	41.006	57.5198	23.2614	41.0248	83.7268	33.5828	36.6777	51.6946	26.2331	60.1643	100.076	17.4297		IFI6	0.850102	5.52884	2.98611	0.0839816	0.165005		IFI6	-0.213475	5.52884	0.189025	0.663729	0.904592		IFI6	0.303906	5.52884	0.374434	0.540597	0.93103		IFI6	0.462086
IFIH1	Early AMD Down	5.31008	5.11728	9.14687	8.35678	9.91239	4.94849	1.48453	3.10803	6.26908	4.40004	8.84505	6.37399	6.21303	7.88844	6.84158	2.14309	4.2301	5.32693	4.32609	6.4269	8.52575	9.67678	6.47975	8.8029		IFIH1	-0.869739	2.71884	4.1514	0.0416001	0.0950939		IFIH1	0.0250981	2.71884	0.0039096	0.950143	0.98968		IFIH1	-0.140195	2.71884	0.106183	0.744533	0.971384		IFIH1	-0.667791
IFIT1	Early AMD Down	59.928	56.0208	74.411	53.2195	58.2848	48.778	7.60821	6.00885	10.4485	70.6451	65.4533	49.347	44.7338	70.0099	74.5732	10.1031	10.5023	10.7697	73.3554	68.7399	47.2195	51.7497	54.5979	45.9511		IFIT1	-2.98838	5.55383	148.445	3.79141e-34	1.66431e-31		IFIT1	-0.0382234	5.55383	0.033376	0.85504	0.96373		IFIT1	0.239235	5.55383	1.19973	0.273375	0.837297		IFIT1	-2.59189
IFIT2	CNV Up	10.8098	10.7732	13.5967	16.2737	9.51589	11.3108	3.89689	8.08087	5.10814	7.3334	7.88013	7.60766	8.07694	11.8327	11.6307	6.42926	5.39702	5.21113	8.65218	7.54462	11.1491	10.939	9.23964	13.3804		IFIT2	-1.04195	3.24805	14.0557	0.000177476	0.00100211		IFIT2	-0.616421	3.24805	5.35628	0.0206478	0.397358		IFIT2	-0.227164	3.24805	0.620298	0.430937	0.900817		IFIT2	-1.06834
IGFALS	Early AMD Up	90.8402	102.884	76.3887	76.0907	90.7975	99.3233	38.2266	25.2786	58.2792	52.0671	70.1171	93.3481	91.9529	116.026	116.991	61.231	54.6996	71.3345	97.6192	99.7566	116.409	114.859	142.074	115.846		IGFALS	-1.15175	6.4375	23.144	1.50313e-06	1.52874e-05		IGFALS	-0.323598	6.4375	1.91513	0.166394	0.682518		IGFALS	0.285739	6.4375	1.456	0.227568	0.818888		IGFALS	-0.526484
IGFBP2	Early AMD Up	3.22397	1.07732	3.21376	0.879661	2.37897	2.82771	2.59792	0.414404	3.25063	1.95557	8.68423	18.5051	5.90238	1.31474	3.42079	46.8417	10.2106	7.29558	6.58318	5.58861	6.88618	3.78657	3.95985	8.45078		IGFBP2	-0.276673	2.83753	0.131968	0.716401	0.806751		IGFBP2	1.93434	2.83753	6.73964	0.00942937	0.270136		IGFBP2	0.783222	2.83753	0.954763	0.32851	0.860471		IGFBP2	3.05734
IGFBP3	Early AMD Up	10.6202	20.1998	14.3383	7.47712	28.9442	36.4067	114.123	58.8453	80.337	45.7115	50.4972	49.347	29.5119	4.2729	13.3411	81.7434	68.265	71.7977	61.5057	51.974	30.4959	2.52438	12.3595	14.2607		IGFBP3	2.49003	5.3538	22.1806	2.48163e-06	2.39164e-05		IGFBP3	1.69102	5.3538	10.7101	0.0010655	0.0674389		IGFBP3	-0.629574	5.3538	1.48282	0.223335	0.81781		IGFBP3	2.29758
IKBKB	Early AMD Down	7.20653	11.8506	8.15802	12.7551	4.75795	9.54352	15.7731	12.4321	23.451	5.13338	10.6141	14.5985	13.6687	23.6653	11.2886	13.1647	7.00154	20.0339	11.4735	15.9275	12.4607	11.3597	18.9593	10.2114		IKBKB	0.927429	3.72854	4.9598	0.0259432	0.0648128		IKBKB	0.172001	3.72854	0.167571	0.68228	0.910348		IKBKB	0.849227	3.72854	3.79172	0.0515068	0.562662		IKBKB	0.574497
IL13RA2	Early AMD Down	9.67192	6.46394	7.9108	7.91695	11.1019	7.06927	24.3092	46.8276	18.575	20.2891	19.9416	16.6546	8.69825	13.4761	12.6569	41.331	39.2378	23.7396	34.9849	63.4307	42.6287	19.7743	18.9593	23.2396		IL13RA2	1.88594	4.53051	33.1563	8.50389e-09	1.42689e-07		IL13RA2	1.22809	4.53051	13.94	0.00018874	0.0179606		IL13RA2	0.415575	4.53051	1.31668	0.251188	0.825878		IL13RA2	2.09335
IL1R1	Early AMD Down	1.32752	0.538661	1.73049	2.63898	1.18949	2.12078	3.89689	4.97284	8.35877	1.95557	0.643276	0.205612	0.621303	1.97211	1.36832	0.306155	2.62558	4.51631	2.82136	0.838291	0.327913	0.841459	0.479981	1.23241		IL1R1	2.2135	1.33861	9.63543	0.00190859	0.00763662		IL1R1	-0.42247	1.33861	0.290577	0.589851	0.881957		IL1R1	-0.578186	1.33861	0.517068	0.472095	0.91378		IL1R1	1.10114
IL6	GA Up	1.32752	2.15465	1.9777	1.75932	0.792991	0.706927	13.7319	42.062	24.1476	2.20002	2.73392	1.43929	2.17456	0.328685	0.684158	17.4508	16.3369	11.4645	1.50473	1.39715	1.63957	4.62802	1.43994	0.528174		IL6	3.87109	2.85575	53.3424	2.8019e-13	1.08628e-11		IL6	0.253268	2.85575	0.198734	0.655745	0.902408		IL6	0.028857	2.85575	0.00139777	0.970177	0.996089		IL6	3.04514
IL6	Early AMD Up	1.32752	2.15465	1.9777	1.75932	0.792991	0.706927	13.7319	42.062	24.1476	2.20002	2.73392	1.43929	2.17456	0.328685	0.684158	17.4508	16.3369	11.4645	1.50473	1.39715	1.63957	4.62802	1.43994	0.528174		IL6	3.87109	2.85575	53.3424	2.8019e-13	1.08628e-11		IL6	0.253268	2.85575	0.198734	0.655745	0.902408		IL6	0.028857	2.85575	0.00139777	0.970177	0.996089		IL6	3.04514
IL6ST	GA Up	79.4615	89.1485	77.6248	123.153	110.622	112.401	78.4944	52.0077	113.308	54.2671	65.2925	96.6379	126.125	107.151	74.9153	55.1079	75.1207	105.728	60.3772	53.3712	81.3225	122.432	85.7967	98.7685		IL6ST	-0.0150387	6.45452	0.00306194	0.955872	0.97398		IL6ST	-0.186553	6.45452	0.470046	0.492966	0.844435		IL6ST	-0.166655	6.45452	0.371857	0.541994	0.93103		IL6ST	-0.0544552
ILDR1	Early AMD Down	1.32752	1.07732	0.494425	0.879661	0.792991	0.353464	0	0	0	0	0.804095	0.411225	0.931955	0.986055	1.71039	0	0.145865	0.115803	0.940454	0	0.655827	0.42073	0.839967	1.40846		ILDR1	-5.1739	0.0376113	16.885	3.97141e-05	0.000271164		ILDR1	-1.08411	0.0376113	2.24115	0.134381	0.66403		ILDR1	0.839546	0.0376113	1.0659	0.301874	0.848381		ILDR1	-2.92349
IMMP2L	Early AMD Down	29.0158	23.4318	40.2957	33.4271	22.9967	14.8455	24.8658	38.7467	24.3797	54.756	36.3451	25.4959	27.648	25.3087	25.6559	34.2894	30.4859	23.7396	29.7184	37.1642	17.0515	23.5609	28.9189	21.4791		IMMP2L	-0.0759659	4.87894	0.0616182	0.803956	0.869101		IMMP2L	0.326061	4.87894	1.1478	0.284011	0.745553		IMMP2L	0.150571	4.87894	0.218114	0.640481	0.952116		IMMP2L	-0.0753207
ING5	Early AMD Up	23.1368	14.5439	14.8328	25.95	19.4283	24.389	23.7525	22.9994	31.8098	14.9112	15.9211	19.3276	21.1243	11.1753	17.446	24.4924	23.4843	27.3295	16.3639	11.4566	17.7073	18.5121	17.0393	21.6551		ING5	0.561954	4.35342	5.83559	0.0157052	0.0431227		ING5	-0.0796129	4.35342	0.111573	0.738361	0.930025		ING5	-0.483489	4.35342	3.59948	0.0577976	0.572423		ING5	0.508127
IRAK1	Early AMD Down	72.4446	78.6446	64.0281	63.7755	51.5444	81.6501	88.7006	58.8453	111.915	48.4004	74.62	128.302	99.7192	84.472	72.1786	70.1095	67.244	115.34	116.993	96.6829	168.22	97.6092	87.2366	97.7122		IRAK1	0.269856	6.45716	0.830743	0.362058	0.496914		IRAK1	0.225532	6.45716	0.580714	0.446032	0.821376		IRAK1	0.379252	6.45716	1.58825	0.207576	0.804979		IRAK1	0.235781
IRF5	Early AMD Up	4.36185	5.11728	5.19146	10.1161	6.34393	7.42273	5.75255	6.21606	11.145	2.44447	5.14621	5.96276	7.45564	7.88844	7.86781	8.57235	7.14741	7.75879	2.069	4.75032	4.9187	4.2073	5.51978	8.27472		IRF5	0.646955	2.74727	3.50609	0.0611436	0.129219		IRF5	-0.0807718	2.74727	0.0500055	0.823054	0.953809		IRF5	-0.0329223	2.74727	0.00822068	0.927756	0.994408		IRF5	0.671411
ISG15	GA Up	3.22397	3.77063	7.16917	2.19915	1.18949	4.59503	3.89689	2.27922	1.39313	4.88893	1.92983	2.46735	4.97043	4.2729	1.71039	1.53078	3.20904	2.08445	1.12855	1.95601	4.26287	4.2073	2.15992	2.1127		ISG15	-0.869951	1.76881	2.66484	0.102588	0.192767		ISG15	-0.626134	1.76881	1.41319	0.234528	0.719931		ISG15	0.435705	1.76881	0.540366	0.462281	0.909984		ISG15	-0.998644
ITCH	Early AMD Up	32.9983	29.8957	28.4295	39.5848	41.2355	29.6909	26.3504	17.405	24.3797	21.0224	24.9269	31.0475	37.8995	24.6514	23.2614	19.9001	15.6076	25.824	23.5114	18.4424	29.1843	28.1889	26.279	30.282		ITCH	-0.423364	4.77512	3.23171	0.0722255	0.147287		ITCH	-0.245538	4.77512	1.10578	0.293001	0.751489		ITCH	-0.357737	4.77512	2.16118	0.141536	0.737423		ITCH	-0.568448
ITGA9	Early AMD Up	0	1.34665	1.23606	1.31949	0.396495	2.82771	0	0.207202	0.928752	0	0.160819	1.85051	0.931955	0	3.07871	0	0.145865	0.231606	0	0.27943	0	0.841459	0.359986	0.88029		ITGA9	-1.14183	0.0891178	0.891281	0.34513	0.480071		ITGA9	-0.308222	0.0891178	0.0713626	0.789363	0.943943		ITGA9	-0.198252	0.0891178	0.0303047	0.861801	0.987637		ITGA9	-2.30052
ITGB1	GA Up	238.953	238.627	198.512	292.048	243.448	267.572	275.937	219.427	326.689	164.024	207.457	317.054	372.782	306.334	268.532	285.643	246.804	349.956	317.874	301.505	373.165	275.578	272.749	280.284		ITGB1	0.281569	8.11437	1.81487	0.177925	0.29295		ITGB1	0.0266034	8.11437	0.0161962	0.898731	0.977495		ITGB1	0.239281	8.11437	1.29658	0.254839	0.827848		ITGB1	0.384571
ITGB1BP1	Early AMD Down	92.1677	91.5725	94.9296	94.5636	94.7624	79.1758	119.876	124.943	112.611	142.268	104.532	98.2828	84.8079	91.7031	93.0454	141.75	146.157	104.107	136.93	131.053	106.9	108.969	99.5961	89.7896		ITGB1BP1	0.359344	6.75788	4.56864	0.0325623	0.0781036		ITGB1BP1	0.305575	6.75788	3.3004	0.069263	0.587525		ITGB1BP1	0.00706281	6.75788	0.00161626	0.967931	0.996089		ITGB1BP1	0.488577
ITGB3	Early AMD Down	0	0	0	0	0	0	1.1134	0.207202	0.696564	0	0	1.23367	0.621303	0	0	1.53078	0.437596	1.62124	0.564273	1.67658	1.63957	0	0.239991	0.352116		ITGB3	4.65283	-0.0222653	9.4937	0.00206178	0.00814892		ITGB3	3.94355	-0.0222653	6.25149	0.0124089	0.312126		ITGB3	3.11517	-0.0222653	2.24223	0.134287	0.730934		ITGB3	5.42216
ITGB3BP	GA Up	14.4131	10.2346	6.92195	14.9542	3.56846	3.53464	2.41236	6.83766	5.10814	25.4224	10.9357	9.8694	7.14499	9.86055	18.1302	10.1031	6.70981	1.62124	10.345	24.031	20.0027	4.62802	10.9196	5.4578		ITGB3BP	-1.14088	3.38499	3.64441	0.0562578	0.121065		ITGB3BP	0.539847	3.38499	0.874027	0.349843	0.775434		ITGB3BP	0.683178	3.38499	1.27143	0.259499	0.830885		ITGB3BP	-0.816398
ITGB8	CNV Down	508.629	436.316	422.734	916.167	660.561	589.224	233.071	219.22	388.218	272.558	399.314	466.329	609.499	607.41	722.813	238.495	251.034	363.273	327.466	338.39	322.995	560.412	546.099	506.695		ITGB8	-0.70317	8.82814	9.54479	0.00200517	0.00795987		ITGB8	-0.264719	8.82814	1.36785	0.242182	0.725746		ITGB8	-0.158846	8.82814	0.49271	0.482721	0.918641		ITGB8	-0.680055
ITGB8	Early AMD Up	508.629	436.316	422.734	916.167	660.561	589.224	233.071	219.22	388.218	272.558	399.314	466.329	609.499	607.41	722.813	238.495	251.034	363.273	327.466	338.39	322.995	560.412	546.099	506.695		ITGB8	-0.70317	8.82814	9.54479	0.00200517	0.00795987		ITGB8	-0.264719	8.82814	1.36785	0.242182	0.725746		ITGB8	-0.158846	8.82814	0.49271	0.482721	0.918641		ITGB8	-0.680055
ITIH5	Early AMD Up	112.46	111.503	88.9965	113.476	98.7274	113.462	69.2161	71.0702	82.1945	74.0673	79.7662	90.2639	92.8849	113.725	99.5449	64.5988	73.9538	93.2213	96.8668	90.256	99.0298	108.969	124.075	122.888		ITIH5	-0.494383	6.57888	9.67632	0.00186658	0.00750161		ITIH5	-0.358396	6.57888	5.1396	0.023386	0.416541		ITIH5	-0.0894467	6.57888	0.302649	0.582227	0.936684		ITIH5	-0.423129
ITM2B	Early AMD Up	1442.06	1276.09	1508.74	1769.88	1382.18	1121.89	1129.91	1468.85	1135.63	1744.86	1458.15	1068.77	1297.59	1479.74	1446.99	1321.67	1315.27	987.103	1383.03	1521.78	1142.78	1206.23	1268.23	1039.62		ITM2B	-0.178757	10.3775	0.820769	0.364955	0.500132		ITM2B	0.0151053	10.3775	0.0058667	0.938946	0.988005		ITM2B	-0.0166368	10.3775	0.00709078	0.932892	0.995393		ITM2B	-0.222326
ITPKC	Early AMD Up	16.6888	22.0851	18.5409	18.0331	18.2388	20.8543	19.2989	13.2609	29.4879	8.31118	17.5293	23.6454	20.503	19.3924	32.4975	15.6139	18.9625	26.9821	20.69	12.5744	15.4119	30.2925	23.5191	23.9439		ITPKC	0.114108	4.37237	0.127202	0.721351	0.810181		ITPKC	-0.19965	4.37237	0.385105	0.534884	0.862123		ITPKC	0.337387	4.37237	1.03058	0.310021	0.854431		ITPKC	0.121517
JPH2	Early AMD Down	1.51716	3.23197	0.494425	2.63898	3.96495	3.18117	1.48453	1.65761	0.464376	0.977786	2.09065	1.43929	4.03847	2.62948	0.684158	4.59233	4.6677	4.74792	2.25709	1.11772	5.24661	3.36584	2.99988	4.75356		JPH2	-0.476679	1.64921	0.627528	0.428264	0.561469		JPH2	-0.149651	1.64921	0.0660032	0.797248	0.946277		JPH2	-0.396237	1.64921	0.472348	0.491909	0.920527		JPH2	1.43226
JUNB	GA Up	35.0844	35.821	23.9796	29.0288	34.8916	32.5186	66.2471	62.1606	53.4032	21.7557	26.5351	30.0194	55.296	38.4561	44.8123	33.3709	33.8408	36.2463	22.9471	22.6339	21.6423	23.1401	35.8786	27.6411		JUNB	0.93718	5.16312	24.3922	7.8585e-07	8.51421e-06		JUNB	-0.274284	5.16312	1.94178	0.163476	0.682405		JUNB	0.521919	5.16312	6.53913	0.0105527	0.312904		JUNB	0.126136
JUP	Early AMD Up	49.1182	47.9409	48.7009	48.8212	47.183	48.778	75.8965	60.7101	69.4242	35.6892	58.6989	75.6654	62.441	60.8067	53.0222	84.805	71.3282	91.021	69.2174	60.0775	74.4363	59.7436	51.838	58.2752		JUP	0.499233	5.94369	6.51454	0.0106996	0.0316109		JUP	0.226799	5.94369	1.33621	0.247703	0.730072		JUP	0.284439	5.94369	1.91463	0.166449	0.769676		JUP	0.760876
KALRN	CNV Up	4.74114	9.96524	6.92195	6.15763	4.36145	11.3108	5.75255	2.48642	8.12658	2.44447	2.89474	6.16837	6.52369	8.21712	8.89405	2.44924	2.62558	5.79014	6.58318	4.19145	3.60705	4.62802	5.1598	9.68319		KALRN	-0.39401	2.6315	0.712843	0.398502	0.533426		KALRN	-0.892002	2.6315	3.49732	0.0614682	0.577831		KALRN	0.100914	2.6315	0.0436702	0.834468	0.984007		KALRN	-0.926382
KANK2	Early AMD Down	39.8256	48.4795	35.3514	44.8627	46.7865	67.865	31.7318	27.9722	40.6329	32.5114	28.465	63.3286	25.1628	34.5119	36.9445	19.5939	30.0483	43.0786	33.2921	27.943	41.3171	32.8169	29.1589	41.9018		KANK2	-0.301648	5.24843	1.06249	0.302649	0.436845		KANK2	0.00748834	5.24843	0.000662667	0.979463	0.998126		KANK2	-0.726821	5.24843	5.87422	0.0153642	0.354676		KANK2	-0.396881
KAT2A	Early AMD Down	33.188	26.9331	29.9127	32.9873	30.5302	41.7087	18.371	15.5401	21.3613	26.4002	33.4504	32.6924	26.4054	30.239	29.7609	18.9816	28.4438	22.929	22.5709	28.2225	30.168	29.0303	31.0788	41.7257		KAT2A	-0.710949	4.84976	12.0413	0.000520353	0.00254071		KAT2A	0.0401492	4.84976	0.0417663	0.838066	0.958192		KAT2A	-0.289718	4.84976	1.88943	0.169267	0.77058		KAT2A	-0.341547
KAT6B	Early AMD Up	48.9286	42.0156	41.0373	47.5017	47.976	39.2345	25.0514	27.1434	30.881	40.5781	35.7018	39.6832	33.2397	48.974	34.55	20.5124	22.4633	28.7191	36.8658	39.1202	26.8889	38.2864	32.6387	39.2609		KAT6B	-0.673956	5.18796	12.9396	0.000321711	0.00167734		KAT6B	-0.192761	5.18796	1.11024	0.29203	0.751322		KAT6B	-0.203571	5.18796	1.08665	0.297214	0.845914		KAT6B	-0.86276
KATNAL2	Early AMD Down	5.12043	8.34925	5.9331	3.95848	6.34393	5.30195	1.67009	1.24321	1.62532	3.17781	2.89474	4.11225	3.72782	5.91633	5.47326	1.53078	1.45865	3.35828	7.33554	3.91202	2.62331	7.1524	8.27968	12.148		KATNAL2	-2.06034	2.35965	22.4523	2.15431e-06	2.11057e-05		KATNAL2	-0.915847	2.35965	5.58302	0.0181354	0.375056		KATNAL2	-0.0569651	2.35965	0.0179242	0.893497	0.99073		KATNAL2	-1.50069
KAZN	Early AMD Up	38.8773	40.1303	42.0261	41.3441	37.2706	38.1741	31.9174	32.7379	32.0419	46.2004	33.2895	39.4776	43.8019	42.0717	30.7871	29.3909	31.9445	38.0991	35.3611	36.0465	36.0705	36.6035	36.4786	38.7327		KAZN	-0.322337	5.22699	3.97069	0.0462987	0.103658		KAZN	-0.0328012	5.22699	0.0425236	0.836625	0.957669		KAZN	0.00321265	5.22699	0.000338636	0.985318	0.999694		KAZN	-0.26537
KCNE1	Early AMD Up	0.948228	1.34665	0.247213	0.879661	1.18949	0.706927	1.29896	1.03601	0.232188	0.244447	2.41229	1.23367	2.48521	1.97211	1.36832	0.61231	1.16692	1.38963	1.31664	1.11772	1.31165	2.10365	2.75989	4.92962		KCNE1	0.0625839	0.96278	0.00851467	0.92648	0.954482		KCNE1	0.694757	0.96278	1.2015	0.273021	0.743115		KCNE1	1.06345	0.96278	2.21745	0.136458	0.732649		KCNE1	0.411212
KCNJ13	GA Down	194.007	192.033	193.815	259.94	202.609	176.025	29.6906	18.0266	33.6673	142.512	187.676	142.695	151.598	249.143	302.056	34.9017	38.3626	54.5431	160.253	175.762	145.594	233.084	213.112	193.84		KCNJ13	-2.8331	7.27824	124.215	7.55955e-29	2.01707e-26		KCNJ13	-0.293221	7.27824	1.59214	0.20702	0.711037		KCNJ13	0.138672	7.27824	0.352793	0.552536	0.931366		KCNJ13	-2.17123
KCNN4	Early AMD Down	0	0	0	0.439831	0.396495	0.353464	2.22679	1.24321	1.8575	0.488893	0.964914	2.46735	0.310652	0	0.342079	1.83693	2.62558	3.35828	2.25709	2.7943	4.59079	0.42073	0.479981	1.40846		KCNN4	6.00849	0.87956	26.1155	3.21586e-07	3.81197e-06		KCNN4	5.57984	0.87956	20.4753	6.04068e-06	0.00130479		KCNN4	-0.778984	0.87956	0.39936	0.52742	0.93103		KCNN4	6.60197
KCTD15	CNV Down	11.1891	10.5039	11.8662	16.2737	13.0844	11.6643	13.3608	13.2609	12.5382	13.689	10.6141	11.3087	6.21303	6.5737	6.84158	8.57235	14.7324	8.68521	7.52364	8.10348	6.55827	8.41459	5.39979	6.6902		KCTD15	0.222339	3.40391	0.880565	0.348047	0.482651		KCTD15	0.073312	3.40391	0.0940566	0.759082	0.935143		KCTD15	-1.05186	3.40391	13.1942	0.000280812	0.0636882		KCTD15	-0.0487923
KCTD15	Early AMD Down	11.1891	10.5039	11.8662	16.2737	13.0844	11.6643	13.3608	13.2609	12.5382	13.689	10.6141	11.3087	6.21303	6.5737	6.84158	8.57235	14.7324	8.68521	7.52364	8.10348	6.55827	8.41459	5.39979	6.6902		KCTD15	0.222339	3.40391	0.880565	0.348047	0.482651		KCTD15	0.073312	3.40391	0.0940566	0.759082	0.935143		KCTD15	-1.05186	3.40391	13.1942	0.000280812	0.0636882		KCTD15	-0.0487923
KDELR2	Early AMD Down	410.962	398.34	422.239	395.848	364.379	331.195	469.111	378.972	400.292	346.625	397.384	431.786	436.466	383.575	326.001	474.234	442.264	444.335	423.769	429.484	388.905	430.406	414.464	350.707		KDELR2	0.0198045	8.65937	0.0178868	0.893607	0.931602		KDELR2	-0.0664812	8.65937	0.201435	0.653565	0.902408		KDELR2	0.0714194	8.65937	0.226309	0.634274	0.950657		KDELR2	0.143434
KDELR3	CNV Up	11.9477	14.5439	13.3495	11.4356	11.8949	8.83659	25.6081	12.0177	11.6094	18.089	13.5088	10.075	24.5415	13.4761	7.86781	22.3493	16.6287	18.8759	16.7401	20.9573	17.3794	14.3048	12.5995	9.15501		KDELR3	0.31566	3.94533	0.901634	0.342344	0.477432		KDELR3	0.0627366	3.94533	0.0350735	0.851442	0.961768		KDELR3	0.522313	3.94533	2.10458	0.146859	0.745234		KDELR3	0.532344
KDM4C	Early AMD Up	51.7732	57.9061	46.476	46.1822	53.9234	48.4245	21.1545	14.5041	32.5063	23.4669	39.4007	56.9547	45.3552	48.974	45.8386	18.6755	17.7956	32.4248	39.8753	31.8551	39.3496	49.2254	46.3182	56.1625		KDM4C	-1.19881	5.33941	18.2503	1.93699e-05	0.000146274		KDM4C	-0.378026	5.33941	1.91756	0.166126	0.682518		KDM4C	-0.0839289	5.33941	0.0900928	0.764059	0.974232		KDM4C	-1.16395
KIAA0101	Early AMD Down	0.568937	0.269331	0.98885	1.31949	0	1.76732	0.742264	0.414404	0.464376	33.7336	22.5147	8.84134	0.931955	4.93027	1.02624	10.7154	4.37596	7.06397	45.3299	48.9003	62.3035	2.52438	1.43994	1.76058		KIAA0101	-0.154733	3.5114	0.0367442	0.847987	0.902644		KIAA0101	5.07946	3.5114	66.8287	2.96159e-16	8.06026e-13		KIAA0101	1.1151	3.5114	2.43616	0.118566	0.712715		KIAA0101	3.50313
KIAA1211	GA Down	14.982	8.07992	15.3272	18.9127	11.8949	10.9574	7.42264	8.70248	7.89439	11.0001	9.64914	9.25256	17.0858	13.1474	7.86781	6.73541	6.85568	5.32693	8.84027	11.7361	5.57453	6.31094	7.07972	8.62684		KIAA1211	-0.686379	3.35898	5.17559	0.0229063	0.0586471		KIAA1211	-0.374178	3.35898	1.60413	0.205318	0.710672		KIAA1211	-0.114384	3.35898	0.132738	0.71561	0.966646		KIAA1211	-1.04415
KIAA1522	GA Down	23.3264	19.1225	25.9573	24.6305	22.6002	14.8455	30.9895	47.6564	24.3797	48.6449	27.9825	24.6735	22.9882	21.3645	8.55197	37.9632	32.2363	20.1497	19.9376	23.7516	13.7724	17.2499	16.6794	13.9086		KIAA1522	0.589872	4.63628	3.20624	0.0733579	0.149015		KIAA1522	0.559972	4.63628	2.8863	0.089336	0.622305		KIAA1522	-0.221156	4.63628	0.39797	0.52814	0.93103		KIAA1522	0.38892
KIDINS220	GA Down	129.528	149.479	102.593	170.654	145.514	206.069	53.8142	56.3589	104.485	74.0673	86.8423	163.873	139.793	151.195	147.094	48.9848	65.2019	100.285	93.2931	77.1228	120.016	133.371	141.354	187.678		KIDINS220	-0.831389	6.89363	7.81613	0.00517818	0.0173819		KIDINS220	-0.232128	6.89363	0.621564	0.430467	0.815394		KIDINS220	-0.253891	6.89363	0.738764	0.390057	0.885228		KIDINS220	-0.824298
KIF1B	Early AMD Down	80.5994	79.4526	74.1638	81.3687	83.6605	109.22	70.7007	66.9262	84.0521	51.3338	75.4241	95.4042	74.2458	80.8565	47.891	57.8633	59.8048	76.4299	65.2675	58.1215	81.3225	72.7862	60.2377	70.4232		KIF1B	-0.0804622	6.20188	0.139701	0.708579	0.800925		KIF1B	-0.0740293	6.20188	0.118517	0.730648	0.92818		KIF1B	-0.434754	6.20188	3.88021	0.0488585	0.555691		KIF1B	-0.266329
KIF23	Early AMD Down	2.46539	2.42398	1.9777	4.39831	2.77547	3.8881	6.49481	1.86482	6.03689	7.82229	6.91522	6.99082	2.48521	2.62948	1.02624	12.8585	7.87674	10.0748	31.035	29.6196	61.6477	5.46948	5.27979	5.28174		KIF23	1.05594	3.31309	5.96611	0.0145834	0.0405244		KIF23	1.64184	3.31309	15.4264	8.57795e-05	0.0100628		KIF23	-0.825901	3.31309	2.53248	0.111525	0.699435		KIF23	2.12667
KIF5C	Early AMD Down	0.948228	0.538661	1.23606	0	0	0	1.29896	3.93683	2.55407	1.22223	1.92983	1.43929	1.24261	0	0	2.14309	2.91731	1.04223	0.376182	2.23544	0.327913	0.841459	0.839967	0.528174		KIF5C	1.46733	0.766168	4.93705	0.0262869	0.0655271		KIF5C	0.743084	0.766168	1.17697	0.277974	0.743191		KIF5C	4.02954	0.766168	4.4691	0.0345132	0.489007		KIF5C	1.10442
KIFC1	Early AMD Down	0.189646	0.538661	0.247213	1.75932	0.396495	0.706927	0.742264	0.207202	0.464376	2.20002	5.46785	2.26174	0.621303	0.328685	1.02624	1.83693	0.437596	2.66346	9.21645	12.0155	23.6098	0.841459	0.239991	0.528174		KIFC1	0.579504	1.67466	0.368495	0.543826	0.667663		KIFC1	3.32413	1.67466	18.225	1.96288e-05	0.00317986		KIFC1	-0.486748	1.67466	0.283001	0.594741	0.940434		KIFC1	2.31079
KLC3	Early AMD Down	17.0681	20.4691	15.8216	8.35678	18.2388	22.2682	10.2061	6.42326	12.306	10.7557	14.6345	17.2714	11.1835	21.6932	19.1564	6.73541	7.00154	15.7492	13.1664	10.8978	15.084	14.7255	14.5194	16.7255		KLC3	-0.88212	3.86463	6.58362	0.0102922	0.03062		KLC3	-0.316048	3.86463	0.888809	0.3458	0.773065		KLC3	0.0763328	3.86463	0.0474184	0.827618	0.983817		KLC3	-0.815565
KLHL5	Early AMD Up	58.4108	47.4022	61.5559	66.8543	43.218	59.0284	77.5666	88.4752	84.5164	69.4228	67.8656	79.7776	62.1303	65.0796	53.7064	96.745	102.398	104.107	80.3148	83.5497	82.9621	55.957	57.4778	58.6273		KLHL5	0.578266	6.16483	14.4646	0.000142816	0.00082594		KLHL5	0.371448	6.16483	5.92269	0.0149471	0.351295		KLHL5	0.100616	6.16483	0.373898	0.540887	0.93103		KLHL5	0.856573
KLK11	Early AMD Up	186.232	173.718	174.779	144.704	199.834	147.394	163.484	214.247	143.957	249.824	179.474	131.592	166.199	191.952	152.909	224.412	209.9	150.08	189.596	193.645	155.431	148.938	187.553	146.832		KLK11	-0.035626	7.46439	0.0271118	0.869214	0.916423		KLK11	0.0675151	7.46439	0.0974752	0.754881	0.933432		KLK11	0.0550429	7.46439	0.0630107	0.801799	0.981491		KLK11	0.125557
KRBOX1	Early AMD Up	4.93078	3.5013	4.44983	8.79661	2.77547	3.53464	4.63915	4.97284	2.32188	6.35561	7.07604	4.11225	3.10652	6.5737	4.7891	5.20464	7.73087	5.32693	6.95936	7.82405	6.55827	2.94511	3.71986	3.87327		KRBOX1	-0.107261	2.47478	0.0827108	0.773657	0.846841		KRBOX1	0.436402	2.47478	1.49751	0.221055	0.717307		KRBOX1	-0.0341847	2.47478	0.00683393	0.934116	0.995493		KRBOX1	0.501976
KRCC1	Early AMD Up	34.7051	19.3918	35.1042	38.2653	29.3407	21.5613	26.3504	22.7922	24.1476	38.6226	28.7866	22.6174	24.2308	30.8964	30.445	24.7986	26.1099	22.0025	28.4017	21.5161	21.9702	24.823	21.2392	18.6621		KRCC1	-0.289016	4.7498	1.47677	0.224281	0.348492		KRCC1	0.0013047	4.7498	3.02841e-05	0.995609	0.999415		KRCC1	-0.0521331	4.7498	0.0433313	0.835103	0.984295		KRCC1	-0.300495
KRT19	Early AMD Up	223.971	321.042	240.291	132.389	337.021	379.266	326.596	326.136	296.04	366.181	285.132	384.29	327.738	224.82	242.534	603.126	575.585	490.309	705.717	569.758	722.065	289.041	468.822	436.096		KRT19	0.273323	8.59648	1.03994	0.307836	0.442394		KRT19	0.399307	8.59648	2.21719	0.136481	0.66403		KRT19	-0.0951183	8.59648	0.124883	0.723798	0.967899		KRT19	1.08778
KSR1	GA Down	7.20653	11.3119	3.70819	9.67628	11.8949	18.3801	3.52575	2.48642	3.48282	2.68891	7.71931	9.8694	7.45564	11.8327	7.86781	1.83693	2.18798	3.12668	4.51418	2.51487	4.9187	7.99386	11.1596	14.0846		KSR1	-1.213	2.89163	7.54156	0.00602917	0.0197223		KSR1	-0.109033	2.89163	0.0695686	0.791966	0.944706		KSR1	-0.564343	2.89163	1.82509	0.176709	0.77869		KSR1	-1.57015
L3MBTL1	GA Down	8.15476	7.0026	8.65244	11.4356	7.53341	13.7851	2.41236	2.27922	4.41157	4.15559	3.53802	4.31786	4.65978	9.86055	10.9465	2.44924	3.64664	4.40051	4.51418	6.14747	9.18157	8.41459	9.11964	10.3874		L3MBTL1	-1.40378	2.79852	15.7168	7.35671e-05	0.000460912		L3MBTL1	-0.994392	2.79852	8.61723	0.00332997	0.145583		L3MBTL1	-0.375646	2.79852	1.25191	0.263188	0.833869		L3MBTL1	-1.11273
LACTB2	Early AMD Up	33.3776	29.3571	32.8793	39.1449	24.9792	27.2167	20.4123	30.2515	19.0394	44.4893	27.5001	24.4679	31.9971	28.9243	30.7871	22.0432	30.4859	16.444	28.7779	29.0608	24.5935	26.0852	21.2392	21.8312		LACTB2	-0.456277	4.81075	3.37201	0.0663128	0.137979		LACTB2	0.00368484	4.81075	0.000225575	0.988017	0.998126		LACTB2	0.0114053	4.81075	0.00194523	0.964821	0.996089		LACTB2	-0.473834
LAMB1	Early AMD Up	155.509	167.793	120.145	182.97	128.068	174.964	142.886	83.5023	146.975	88.9786	109.518	164.901	213.418	198.526	176.171	101.644	95.6877	164.556	122.447	102.551	166.908	181.334	167.393	210.741		LAMB1	-0.248239	7.21889	0.925249	0.336101	0.471705		LAMB1	-0.28667	7.21889	1.23362	0.266703	0.740327		LAMB1	0.27537	7.21889	1.12824	0.288151	0.839088		LAMB1	-0.290173
LAMP1	GA Down	58.2212	56.0208	55.6228	57.178	70.5762	53.0195	73.2986	51.8005	75.6933	46.6893	56.2867	74.6373	64.9262	43.0577	42.7599	68.2726	67.9733	67.3972	60.5653	44.7088	50.4987	53.0119	55.9178	57.3949		LAMP1	0.240341	5.88492	1.49539	0.221382	0.345161		LAMP1	0.0654362	5.88492	0.110367	0.739727	0.930025		LAMP1	-0.258878	5.88492	1.57139	0.210005	0.805909		LAMP1	0.26068
LAP3	GA Up	63.7209	59.7914	76.1415	75.2111	51.1479	59.3819	97.2366	92.6192	102.859	62.0894	63.3627	70.3195	66.7901	71.3246	72.1786	102.256	97.2923	88.8208	72.2269	64.5484	68.206	66.896	69.1173	63.733		LAP3	0.551497	6.22124	14.3376	0.00015278	0.000875015		LAP3	-0.0279322	6.22124	0.0357403	0.850053	0.961768		LAP3	0.182995	6.22124	1.34308	0.246491	0.82517		LAP3	0.526151
LCLAT1	Early AMD Up	24.2746	28.8184	23.9796	32.9873	24.5827	23.6821	13.3608	13.8825	22.0579	20.5335	25.731	26.3184	23.2989	32.2111	24.6297	15.6139	19.1084	22.0025	25.5804	21.5161	23.6098	29.4511	25.919	29.2256		LCLAT1	-0.650882	4.59679	9.4835	0.00207328	0.00818009		LCLAT1	-0.0772014	4.59679	0.143632	0.704697	0.9208		LCLAT1	-0.0132853	4.59679	0.00366344	0.951736	0.996089		LCLAT1	-0.413667
LDOC1L	Early AMD Down	77.7547	93.9964	66.7474	101.601	91.194	100.737	62.3502	69.827	80.337	52.0671	64.3276	97.0491	82.6334	70.0099	75.9415	60.6187	57.0334	93.3371	60.5653	51.1357	70.8293	81.2008	75.4771	81.6909		LDOC1L	-0.166616	6.25014	0.599558	0.438747	0.571446		LDOC1L	-0.157925	6.25014	0.539762	0.462531	0.828572		LDOC1L	-0.360334	6.25014	2.70334	0.100138	0.682314		LDOC1L	-0.169275
LEF1	GA Up	0.189646	1.07732	0	0.879661	0.792991	0.353464	0.371132	0	0.464376	0	0.321638	0.82245	0.310652	0.65737	0.684158	0.61231	0.145865	0.926422	0.188091	0.27943	0	3.36584	1.07996	1.58452		LEF1	-0.470767	0.0689283	0.218095	0.640496	0.748014		LEF1	-0.00180244	0.0689283	2.02127e-07	0.999641	1		LEF1	-0.262741	0.0689283	0.0692438	0.792441	0.980735		LEF1	0.510326
LEF1	Early AMD Up	0.189646	1.07732	0	0.879661	0.792991	0.353464	0.371132	0	0.464376	0	0.321638	0.82245	0.310652	0.65737	0.684158	0.61231	0.145865	0.926422	0.188091	0.27943	0	3.36584	1.07996	1.58452		LEF1	-0.470767	0.0689283	0.218095	0.640496	0.748014		LEF1	-0.00180244	0.0689283	2.02127e-07	0.999641	1		LEF1	-0.262741	0.0689283	0.0692438	0.792441	0.980735		LEF1	0.510326
LEPR	CNV Up	4.93078	5.92528	8.15802	7.91695	6.34393	9.19005	5.75255	3.52243	5.8047	2.20002	7.07604	6.99082	14.29	10.8466	9.57821	6.1231	5.54289	8.1062	5.64273	6.70633	7.86992	10.5182	8.75966	8.97896		LEPR	-0.321669	2.94593	0.902033	0.342237	0.477432		LEPR	-0.174902	2.94593	0.276387	0.599079	0.885102		LEPR	0.563161	2.94593	2.77905	0.0955046	0.67456		LEPR	0.0858478
LGALS8	GA Up	41.722	33.1277	36.3403	42.2237	39.2531	32.1652	43.2369	37.2963	51.3135	25.9113	30.5556	43.1786	43.1806	37.1414	40.0232	42.8617	40.2589	51.1848	45.3299	39.1202	51.8103	37.0242	36.4786	37.8525		LGALS8	0.239013	5.33663	1.59527	0.206575	0.327364		LGALS8	-0.160342	5.33663	0.70068	0.402555	0.803496		LGALS8	0.0879831	5.33663	0.188293	0.664341	0.955723		LGALS8	0.272455
LGALSL	Early AMD Up	25.7918	25.5864	25.4629	46.1822	28.9442	24.7424	27.6493	21.3418	47.3663	17.6002	22.3538	25.9072	31.0652	27.6095	17.446	26.3293	30.0483	42.6154	25.2042	19.5601	24.9214	25.6645	24.719	27.8172		LGALSL	0.321925	4.80855	1.35783	0.243913	0.370691		LGALSL	-0.219133	4.80855	0.615852	0.432593	0.81692		LGALSL	-0.381973	4.80855	1.7641	0.184115	0.79087		LGALSL	0.375954
LOX	Early AMD Down	106.012	129.279	124.595	128.431	136.394	173.551	285.772	116.862	196.895	89.7119	107.266	194.098	282.382	114.382	131.7	234.821	260.807	227.321	238.123	257.635	291.187	155.249	182.393	143.311		LOX	0.736981	7.49225	5.61381	0.0178195	0.0478373		LOX	0.120588	7.49225	0.151214	0.697377	0.917611		LOX	0.26953	7.49225	0.749293	0.3867	0.883237		LOX	1.00674
LOXL4	GA Down	38.1188	77.0286	37.5763	48.8212	115.777	155.524	16.3298	19.477	33.8994	21.7557	18.4942	50.9919	41.3167	43.0577	117.333	31.2278	21.4422	38.9097	21.2543	28.7813	32.7913	44.1766	81.9568	89.7896		LOXL4	-1.1314	5.67568	6.04688	0.0139309	0.0390869		LOXL4	-0.741678	5.67568	2.6509	0.103492	0.640651		LOXL4	-0.668283	5.67568	2.17606	0.140173	0.735058		LOXL4	-0.735121
LPAR1	Early AMD Down	4.1722	4.57862	4.69704	3.95848	5.55094	4.59503	3.15462	2.27922	7.19783	3.42225	2.5731	5.96276	6.21303	3.94422	7.52573	3.36771	5.10529	6.13755	3.57373	4.19145	3.93496	5.46948	4.55982	5.98597		LPAR1	-0.108942	2.35098	0.0773507	0.78092	0.85191		LPAR1	-0.177247	2.35098	0.204212	0.651342	0.901675		LPAR1	0.318876	2.35098	0.571635	0.44961	0.905809		LPAR1	0.173151
LPP	Early AMD Up	54.8076	45.5169	48.9481	74.7712	53.1304	59.7353	53.9997	54.9085	62.4586	55.2449	46.9592	46.674	70.5179	80.8565	51.996	56.3326	70.453	59.6384	48.1513	55.8861	54.7615	45.4388	44.2783	41.7257		LPP	0.194118	5.80942	1.28939	0.256161	0.384586		LPP	-0.0104021	5.80942	0.00366539	0.951724	0.98968		LPP	0.120742	5.80942	0.467151	0.494301	0.921189		LPP	0.321929
LRAT	CNV Down	474.304	509.574	444.241	550.668	525.356	530.902	35.6287	47.0348	47.5985	335.625	391.112	443.712	366.258	634.033	616.084	32.1463	37.6333	51.6481	369.41	282.225	327.258	546.948	476.141	517.258		LRAT	-3.45587	8.48383	242.558	1.08896e-54	1.85233e-51		LRAT	-0.286731	8.48383	2.09404	0.147875	0.675265		LRAT	0.00826548	8.48383	0.00173229	0.966801	0.996089		LRAT	-3.54043
LRP8	CNV Down	166.129	208.193	139.428	257.741	225.209	286.305	30.4328	34.8099	68.0311	66.245	86.5206	138.377	125.814	156.454	195.669	19.2878	22.1716	48.174	61.1295	57.0038	78.0434	138.841	166.794	223.065		LRP8	-1.94855	6.96493	33.844	5.97132e-09	1.03119e-07		LRP8	-0.818427	6.96493	6.39343	0.0114543	0.297642		LRP8	-0.686943	6.96493	4.51534	0.0335922	0.483217		LRP8	-2.50272
LRP8	GA Down	166.129	208.193	139.428	257.741	225.209	286.305	30.4328	34.8099	68.0311	66.245	86.5206	138.377	125.814	156.454	195.669	19.2878	22.1716	48.174	61.1295	57.0038	78.0434	138.841	166.794	223.065		LRP8	-1.94855	6.96493	33.844	5.97132e-09	1.03119e-07		LRP8	-0.818427	6.96493	6.39343	0.0114543	0.297642		LRP8	-0.686943	6.96493	4.51534	0.0335922	0.483217		LRP8	-2.50272
LRP8	Early AMD Up	166.129	208.193	139.428	257.741	225.209	286.305	30.4328	34.8099	68.0311	66.245	86.5206	138.377	125.814	156.454	195.669	19.2878	22.1716	48.174	61.1295	57.0038	78.0434	138.841	166.794	223.065		LRP8	-1.94855	6.96493	33.844	5.97132e-09	1.03119e-07		LRP8	-0.818427	6.96493	6.39343	0.0114543	0.297642		LRP8	-0.686943	6.96493	4.51534	0.0335922	0.483217		LRP8	-2.50272
LRR1	Early AMD Up	4.93078	5.11728	0.98885	8.35678	5.55094	4.94849	7.23708	10.7745	5.34032	13.9335	9.64914	11.5143	5.90238	9.53186	10.2624	14.3893	11.5234	8.45361	12.9783	17.6041	14.4282	9.25605	5.0398	5.80991		LRR1	1.06618	3.21965	7.80047	0.00522328	0.0175113		LRR1	1.6403	3.21965	19.2771	1.13057e-05	0.00209139		LRR1	0.454336	3.21965	1.31805	0.250943	0.825878		LRR1	1.59268
LRRC1	Early AMD Down	95.0124	102.076	90.9742	109.078	102.692	91.9005	59.01	41.2332	58.5114	73.5784	78.4797	106.302	92.8849	82.4999	107.071	62.4557	64.6184	68.4395	93.8573	74.8873	78.3713	74.4691	89.0365	92.9586		LRRC1	-0.858801	6.37962	23.7561	1.09347e-06	1.15348e-05		LRRC1	-0.156111	6.37962	0.820299	0.365093	0.785203		LRRC1	-0.103403	6.37962	0.339246	0.560265	0.932381		LRRC1	-0.555777
LRRC14	GA Up	30.7226	42.2849	28.9239	32.9873	36.0811	50.8988	36.9276	26.5218	32.9707	24.9336	30.8773	38.4495	29.8226	29.9103	28.0505	27.554	32.3821	46.2053	30.8469	23.7516	49.5149	34.9205	35.9986	36.2679		LRRC14	-0.0758463	5.10942	0.0918766	0.761805	0.838274		LRRC14	-0.107011	5.10942	0.183006	0.668803	0.905771		LRRC14	-0.454753	5.10942	3.04655	0.0809088	0.640929		LRRC14	0.075119
LRRC17	Early AMD Down	3.60327	2.15465	3.21376	1.75932	5.55094	2.82771	1.48453	2.07202	1.62532	3.6667	3.05556	6.78521	3.72782	2.95816	3.76287	6.1231	2.04212	4.63211	4.138	8.94177	7.21409	2.10365	2.75989	5.10568		LRRC17	-0.800531	2.07713	2.42704	0.119258	0.216268		LRRC17	0.563307	2.07713	1.46301	0.226451	0.718308		LRRC17	0.0355314	2.07713	0.00454745	0.946236	0.996089		LRRC17	0.44455
LRRC58	Early AMD Up	92.9263	79.1832	74.411	129.31	106.657	108.513	33.4019	40.6116	57.1182	47.9115	67.544	85.7404	90.3997	84.1433	99.2029	50.5156	41.8634	60.9123	68.277	69.8576	71.813	96.7678	78.9569	93.6628		LRRC58	-0.916238	6.25493	19.1426	1.21308e-05	9.68184e-05		LRRC58	-0.291997	6.25493	2.02272	0.154962	0.679167		LRRC58	-0.330665	6.25493	2.53982	0.111007	0.69883		LRRC58	-0.684362
LRRFIP1	Early AMD Down	47.0321	41.7463	49.6897	47.9415	43.218	48.4245	226.391	217.769	213.845	54.0227	60.3071	49.9638	56.8493	64.4222	48.5752	176.039	169.496	149.733	57.1796	62.8718	58.3686	52.5912	51.958	55.6343		LRRFIP1	2.24614	6.46833	239.089	6.21312e-54	8.45481e-51		LRRFIP1	0.247637	6.46833	2.76808	0.0961617	0.635358		LRRFIP1	0.283595	6.46833	3.0969	0.0784416	0.633425		LRRFIP1	1.83306
LRRN1	Early AMD Up	230.799	264.483	217.3	287.649	293.803	295.496	162.185	109.195	206.183	153.268	188.48	256.399	289.838	269.193	245.955	168.692	190.063	206.94	253.735	234.442	282.661	288.62	293.989	307.573		LRRN1	-0.577725	7.89271	8.59474	0.00337136	0.0122177		LRRN1	-0.251659	7.89271	1.64772	0.199269	0.707148		LRRN1	-0.123419	7.89271	0.392611	0.53093	0.93103		LRRN1	-0.330879
LSS	Early AMD Up	151.716	165.369	132.012	128.431	126.482	172.137	110.226	69.2054	113.076	93.3786	161.141	231.725	168.373	130.817	158.382	83.5804	72.0575	130.278	122.259	89.1383	166.58	164.085	146.994	167.431		LSS	-0.618422	7.08756	4.86322	0.0274351	0.0679616		LSS	0.115579	7.08756	0.17238	0.678005	0.908509		LSS	0.0988716	7.08756	0.123832	0.724915	0.967899		LSS	-0.648456
LTBP2	CNV Up	54.2386	99.383	61.0615	135.908	101.899	194.051	68.845	37.7107	71.7461	62.5783	57.2516	111.442	158.122	95.3186	83.8093	62.4557	48.8649	66.934	66.9604	69.2987	86.897	115.701	115.316	125.177		LTBP2	-0.265663	6.48766	0.774795	0.378738	0.513883		LTBP2	0.109238	6.48766	0.131979	0.716389	0.924186		LTBP2	-0.356854	6.48766	1.41009	0.235042	0.820637		LTBP2	-0.266345
LTBP2	Early AMD Down	54.2386	99.383	61.0615	135.908	101.899	194.051	68.845	37.7107	71.7461	62.5783	57.2516	111.442	158.122	95.3186	83.8093	62.4557	48.8649	66.934	66.9604	69.2987	86.897	115.701	115.316	125.177		LTBP2	-0.265663	6.48766	0.774795	0.378738	0.513883		LTBP2	0.109238	6.48766	0.131979	0.716389	0.924186		LTBP2	-0.356854	6.48766	1.41009	0.235042	0.820637		LTBP2	-0.266345
LUC7L3	Early AMD Down	171.629	127.663	179.724	152.621	145.514	119.117	80.9068	155.401	104.02	233.202	181.886	123.573	105.311	144.621	117.675	108.685	110.128	72.3768	134.673	146.421	116.081	103.499	109.436	112.325		LUC7L3	-0.494114	7.04367	4.27278	0.0387276	0.0897336		LUC7L3	0.16791	7.04367	0.499462	0.479737	0.837833		LUC7L3	-0.18205	7.04367	0.566667	0.451586	0.905809		LUC7L3	-0.721802
LYN	GA Up	47.0321	54.9435	51.4202	51.0204	55.9059	56.9076	42.1235	28.3867	39.2398	27.378	36.0235	46.4684	53.7427	48.974	49.9435	25.717	33.4032	39.2572	35.5492	40.7968	37.3821	40.8108	54.5979	44.1905		LYN	-0.479798	5.45053	5.98471	0.0144304	0.0401945		LYN	-0.47494	5.45053	5.88645	0.0152578	0.352174		LYN	-0.102807	5.45053	0.259597	0.610397	0.944281		LYN	-0.618568
LZTR1	Early AMD Down	37.9291	49.2875	27.6878	39.5848	28.5477	53.0195	18.1855	13.4681	29.7201	16.3779	23.8012	47.4965	45.9765	46.6732	41.7336	14.0831	15.6076	40.4152	26.897	26.8253	43.2846	35.3413	44.5183	63.2048		LZTR1	-0.905845	5.12632	5.20401	0.0225348	0.0578265		LZTR1	-0.387835	5.12632	0.978723	0.322514	0.762469		LZTR1	0.148066	5.12632	0.140419	0.707865	0.964323		LZTR1	-0.696081
MAEA	Early AMD Down	64.4795	78.1059	69.714	68.6136	75.3341	60.7957	77.0099	43.3052	74.7645	45.4671	73.4943	82.0394	66.4795	72.3107	71.8365	60.9249	55.5747	77.1247	66.9604	57.5626	79.355	81.2008	74.5171	79.4021		MAEA	-0.120424	6.11792	0.3086	0.578541	0.697304		MAEA	-0.0738367	6.11792	0.116451	0.732916	0.9287		MAEA	0.0415766	6.11792	0.0347716	0.852075	0.98627		MAEA	-0.128006
MAFG	GA Down	22.5678	24.2398	26.4517	17.1534	22.2037	22.2682	40.0823	38.3323	39.7041	30.3114	27.3392	27.3465	28.2693	20.7071	23.9455	33.3709	35.2994	32.888	23.5114	25.4282	22.626	20.195	21.3592	20.0706		MAFG	0.693751	4.78198	22.3313	2.2944e-06	2.23175e-05		MAFG	0.214613	4.78198	2.00527	0.156754	0.679698		MAFG	0.23657	4.78198	1.65893	0.197747	0.798638		MAFG	0.476693
MAG	CNV Down	4.36185	4.03996	2.96655	5.27797	1.98248	6.00888	0.185566	0	0.928752	1.22223	3.85966	5.34592	1.24261	1.97211	4.10495	0.918466	1.16692	2.54766	2.82136	3.91202	5.57453	6.31094	1.79993	4.75356		MAG	-3.33765	1.75195	20.438	6.15938e-06	5.31159e-05		MAG	-0.110846	1.75195	0.0386888	0.844067	0.960111		MAG	-0.86548	1.75195	1.92261	0.165569	0.768961		MAG	-1.20616
MAGED4B	Early AMD Down	34.3258	42.5543	34.857	32.5475	37.6671	44.1829	29.505	18.8554	27.166	24.2002	28.7866	41.1225	32.3078	30.8964	42.0757	30.0032	24.7971	32.4248	33.104	34.0905	36.0705	30.2925	36.7186	43.4863		MAGED4B	-0.560448	5.07942	6.73055	0.00947753	0.0285777		MAGED4B	-0.242278	5.07942	1.29471	0.255182	0.735842		MAGED4B	-0.125811	5.07942	0.316162	0.573923	0.936684		MAGED4B	-0.354368
MAGT1	Early AMD Down	84.9612	71.3726	82.8162	108.198	97.1414	60.0888	88.7006	71.899	81.2658	73.5784	76.5499	73.4037	101.272	91.7031	75.5994	80.5188	80.3719	82.1042	68.4651	64.5484	66.8943	82.0423	73.1971	59.8597		MAGT1	0.0152124	6.31076	0.00729249	0.931947	0.95756		MAGT1	-0.0985066	6.31076	0.304809	0.580883	0.87937		MAGT1	0.0232204	6.31076	0.0160432	0.899208	0.9916		MAGT1	0.0217634
MAMDC2	CNV Up	3.41362	0.269331	2.71934	3.51865	2.37897	7.42273	1.1134	1.24321	1.39313	1.22223	2.89474	8.01889	8.07694	7.23107	8.55197	3.98002	1.89625	1.38963	3.38564	3.35316	6.55827	2.52438	5.63978	1.05635		MAMDC2	-0.796258	2.00121	1.25551	0.262503	0.392026		MAMDC2	0.885945	2.00121	1.80338	0.179305	0.690039		MAMDC2	0.824515	2.00121	1.60541	0.205138	0.804239		MAMDC2	0.0775176
MAMSTR	Early AMD Down	2.27575	4.03996	3.9554	2.19915	4.75795	3.18117	1.1134	0.828807	1.39313	5.86672	2.5731	2.05612	2.17456	2.62948	2.05247	1.53078	1.45865	0.463211	1.88091	1.67658	3.60705	0.841459	1.79993	3.69722		MAMSTR	-1.58746	1.47409	8.23011	0.00412011	0.0144204		MAMSTR	0.0190379	1.47409	0.00153028	0.968796	0.994221		MAMSTR	-0.565483	1.47409	0.99972	0.317378	0.856242		MAMSTR	-1.63803
MAP4K5	Early AMD Down	45.7046	35.5517	33.8681	46.6221	32.5126	32.1652	69.7728	77.7007	72.6748	49.3782	42.2954	45.646	37.2782	39.4422	33.1816	68.2726	73.2245	52.3429	49.2798	49.4592	49.8428	38.7071	35.7586	39.2609		MAP4K5	0.927266	5.60073	29.9043	4.53897e-08	6.47446e-07		MAP4K5	0.243654	5.60073	1.99725	0.157585	0.680014		MAP4K5	-0.00935962	5.60073	0.00242233	0.960746	0.996089		MAP4K5	0.738235
MAP7D3	Early AMD Up	12.7063	9.15725	13.5967	12.3153	10.3089	8.12966	17.4432	20.9274	13.9313	15.6446	13.348	14.5985	15.5326	11.504	9.57821	24.7986	17.5039	18.8759	15.6115	14.2509	19.6748	6.31094	8.03969	13.5565		MAP7D3	0.555531	3.87017	4.61681	0.0316601	0.0762532		MAP7D3	0.285445	3.87017	1.19155	0.275018	0.743191		MAP7D3	0.267819	3.87017	0.794368	0.372783	0.875433		MAP7D3	0.758791
MAPK13	Early AMD Down	0.379291	3.5013	0.247213	0.879661	0.792991	4.24156	3.71132	4.97284	2.78626	3.91115	2.41229	3.2898	0	0.328685	1.71039	1.22462	2.18798	2.31606	1.88091	1.11772	2.95122	2.52438	2.5199	1.05635		MAPK13	1.52487	1.39764	4.86301	0.0274384	0.0679616		MAPK13	1.25963	1.39764	3.27655	0.0702767	0.587525		MAPK13	-1.57463	1.39764	3.39951	0.0652156	0.594744		MAPK13	0.573189
MAPKAPK3	Early AMD Down	48.5493	59.2528	40.5429	48.3814	37.2706	49.8384	77.7522	58.2237	71.0495	40.3337	50.9796	56.3378	43.1806	31.8824	59.8638	69.4972	60.5342	64.8496	50.4084	45.8266	61.3198	49.6461	45.4782	48.592		MAPKAPK3	0.482836	5.74	5.71973	0.0167753	0.0455828		MAPKAPK3	-0.00225988	5.74	0.000123187	0.991144	0.998126		MAPKAPK3	-0.0081708	5.74	0.00144002	0.969729	0.996089		MAPKAPK3	0.392328
MAPKBP1	Early AMD Down	9.48228	20.7385	4.94425	21.1119	5.94743	17.6732	12.0618	14.7113	26.0051	4.15559	12.2222	16.2434	20.503	13.1474	17.1039	9.79697	7.00154	31.2668	4.138	2.23544	4.59079	16.8292	10.0796	17.9579		MAPKBP1	0.587381	3.78614	1.12558	0.28872	0.422054		MAPKBP1	-0.0972203	3.78614	0.0306198	0.861091	0.965591		MAPKBP1	0.18371	3.78614	0.107428	0.743092	0.971384		MAPKBP1	0.467419
MARCH2	Early AMD Down	27.1193	25.3171	33.1265	29.0288	27.7547	22.2682	18.1855	21.1346	18.3429	31.0447	24.9269	19.122	34.4823	30.239	25.3138	29.3909	23.7761	24.5502	37.9944	34.6494	27.8726	28.1889	32.0388	25.0002		MARCH2	-0.568388	4.78226	7.86658	0.00503567	0.0170066		MARCH2	-0.193853	4.78226	0.957258	0.327879	0.763741		MARCH2	0.195783	4.78226	0.836091	0.360517	0.869818		MARCH2	-0.152809
MARCH6	Early AMD Down	190.025	181.798	180.96	218.596	213.711	219.147	108.556	116.655	108.2	200.202	176.74	159.967	136.687	169.93	187.459	111.747	116.547	114.182	148.968	150.334	128.214	151.883	156.594	147.713		MARCH6	-0.729627	7.30728	27.1203	1.91176e-07	2.41329e-06		MARCH6	-0.0434368	7.30728	0.0993602	0.752599	0.932851		MARCH6	-0.399884	7.30728	7.99405	0.00469313	0.237353		MARCH6	-0.690016
MARVELD3	GA Down	10.9994	12.6585	9.39408	13.6348	15.0668	11.6643	9.2783	6.21606	5.34032	8.80008	8.20177	9.8694	10.2515	10.1892	12.6569	7.34773	11.8151	11.1171	8.46409	8.66234	4.9187	9.67678	11.6395	12.5001		MARVELD3	-0.643365	3.38214	6.34395	0.0117782	0.0341162		MARVELD3	-0.29899	3.38214	1.46607	0.225967	0.71814		MARVELD3	-0.283869	3.38214	1.12326	0.289217	0.839699		MARVELD3	-0.0774594
MARVELD3	Early AMD Up	10.9994	12.6585	9.39408	13.6348	15.0668	11.6643	9.2783	6.21606	5.34032	8.80008	8.20177	9.8694	10.2515	10.1892	12.6569	7.34773	11.8151	11.1171	8.46409	8.66234	4.9187	9.67678	11.6395	12.5001		MARVELD3	-0.643365	3.38214	6.34395	0.0117782	0.0341162		MARVELD3	-0.29899	3.38214	1.46607	0.225967	0.71814		MARVELD3	-0.283869	3.38214	1.12326	0.289217	0.839699		MARVELD3	-0.0774594
MAVS	Early AMD Down	44.1874	57.9061	35.5986	54.9788	33.7021	56.5542	48.0616	26.729	46.4376	31.5336	39.079	57.1603	40.3847	60.1493	32.4975	42.2494	39.3837	47.8266	36.1134	28.5019	45.252	39.5486	41.0384	52.9934		MAVS	-0.182009	5.44853	0.433325	0.510362	0.637658		MAVS	-0.105039	5.44853	0.144915	0.703443	0.920162		MAVS	-0.126446	5.44853	0.199741	0.65493	0.955114		MAVS	-0.0860286
MAZ	GA Down	106.96	121.737	121.629	84.8873	112.208	82.0035	119.319	143.798	109.361	121.49	138.948	128.713	121.465	96.962	89.6246	104.705	111.879	110.36	110.974	107.86	100.669	94.2434	89.0365	88.205		MAZ	0.0903267	6.77603	0.347695	0.555421	0.677923		MAZ	0.154265	6.77603	1.01755	0.313102	0.75965		MAZ	0.144044	6.77603	0.796514	0.372138	0.875275		MAZ	-0.0965318
MBNL1	Early AMD Down	42.6702	37.7063	35.8458	63.7755	43.218	47.0107	29.6906	21.1346	28.7913	28.1114	32.9679	47.4965	46.5978	41.0856	38.997	16.2262	24.943	32.6564	35.173	37.1642	39.3496	30.2925	43.5583	41.3736		MBNL1	-0.547144	5.21783	5.53577	0.0186316	0.0495968		MBNL1	-0.0987287	5.21783	0.186092	0.666189	0.905384		MBNL1	-0.277475	5.21783	1.39534	0.237506	0.821704		MBNL1	-0.626686
MCMBP	Early AMD Up	44.1874	36.3597	37.3291	40.0246	42.425	45.2433	43.0513	40.1972	45.0445	28.3558	35.2194	39.6832	33.861	32.8685	31.4713	48.0664	48.5732	48.753	37.4301	36.0465	36.3984	50.4875	46.9182	41.1976		MCMBP	0.11459	5.35314	0.594069	0.44085	0.573261		MCMBP	-0.191263	5.35314	1.60826	0.204737	0.710099		MCMBP	-0.380777	5.35314	5.18267	0.0228133	0.414507		MCMBP	0.296771
MDFI	Early AMD Down	18.0163	15.3519	12.8551	14.5144	9.91239	9.89698	23.3813	11.6033	8.82314	15.4001	18.4942	15.2153	17.7071	14.7908	12.6569	21.1247	20.7129	13.8963	21.4424	9.78006	13.7724	16.8292	17.5193	15.8452		MDFI	-0.0709978	3.99744	0.0523118	0.819088	0.881119		MDFI	0.0863376	3.99744	0.0782208	0.779723	0.94171		MDFI	0.405079	3.99744	1.42182	0.233105	0.818888		MDFI	0.253486
MDFIC	CNV Up	24.2746	31.781	23.4852	36.5059	23.7897	22.6217	15.5875	19.0626	22.5222	20.5335	19.2983	27.3465	33.5504	26.9522	40.7074	19.5939	21.2964	26.2872	29.1541	26.5459	25.2493	29.8718	25.799	28.8735		MDFIC	-0.476804	4.71009	4.74371	0.0294056	0.0717633		MDFIC	-0.240634	4.71009	1.24375	0.264749	0.740327		MDFIC	0.295817	4.71009	1.72104	0.189559	0.792294		MDFIC	-0.222909
MDM2	Early AMD Down	30.9122	33.1277	33.8681	59.817	39.6495	44.1829	40.2678	33.7739	32.0419	29.3336	44.2252	62.5062	35.1036	30.8964	48.9173	44.6987	36.6122	43.1944	33.104	28.7813	27.5447	58.4814	42.9583	37.5003		MDM2	0.118626	5.32188	0.247943	0.618527	0.730889		MDM2	0.478986	5.32188	4.10486	0.0427601	0.510421		MDM2	-0.319972	5.32188	1.71984	0.189714	0.792294		MDM2	0.344539
MED25	Early AMD Down	31.2915	35.821	33.1265	27.2695	26.5652	29.6909	27.4638	20.0986	22.5222	28.8447	29.1082	35.7766	30.4439	34.1832	27.7084	16.5324	21.734	25.3608	27.0851	34.3699	27.8726	37.8657	30.8388	31.3383		MED25	-0.50839	4.87164	7.87307	0.00501764	0.0169679		MED25	-0.0937273	4.87164	0.281495	0.595723	0.884172		MED25	0.142971	4.87164	0.524891	0.468763	0.912412		MED25	-0.61767
MELK	Early AMD Up	3.79291	2.42398	2.47213	1.31949	1.18949	0.706927	1.85566	0.828807	3.9472	8.80008	7.39767	9.25256	3.72782	2.62948	2.05247	7.65388	2.62558	7.64299	25.0161	26.2664	42.6287	5.46948	3.59986	4.75356		MELK	-0.434479	2.96968	0.81419	0.366884	0.502071		MELK	1.51554	2.96968	12.546	0.000397051	0.0316839		MELK	1.3963	2.96968	4.78325	0.0287378	0.464998		MELK	0.993928
MEMO1	GA Down	11.1891	10.5039	14.8328	17.1534	7.92991	7.06927	27.4638	31.9091	28.7913	22.0002	15.117	16.6546	10.2515	15.4482	9.57821	34.9017	32.8197	22.2341	21.0662	19.5601	18.6911	5.89021	10.3196	10.5635		MEMO1	1.27042	4.19036	23.1895	1.46799e-06	1.4986e-05		MEMO1	0.549511	4.19036	4.17807	0.0409503	0.504845		MEMO1	0.158207	4.19036	0.259952	0.610153	0.944281		MEMO1	1.28727
MEST	CNV Up	4091.41	5696.61	4797.66	4685.52	5923.25	6647.94	2765.68	2391.32	3040.27	3941.21	4038.17	4414.09	3795.85	2818.47	4679.3	3146.97	3215.31	3637.83	4616.31	4664.25	4340.26	5378.61	5128	5412.55		MEST	-0.831296	12.0712	21.5546	3.43893e-06	3.21187e-05		MEST	-0.234912	12.0712	1.74378	0.186661	0.697294		MEST	-0.611716	12.0712	11.7361	0.00061299	0.0865472		MEST	-0.544403
MET	CNV Down	273.659	302.458	244.988	400.686	337.814	407.543	155.875	194.977	243.333	193.602	231.901	313.353	277.101	279.053	247.665	147.261	134.488	223.499	217.621	215.72	284.301	314.285	316.548	382.75		MET	-0.46725	8.04666	4.90044	0.0268498	0.0667225		MET	-0.151783	8.04666	0.520966	0.47043	0.834548		MET	-0.511612	8.04666	5.84091	0.0156577	0.358563		MET	-0.697705
METTL21A	Early AMD Up	28.6365	26.9331	31.8904	26.8297	25.7722	18.0266	30.4328	38.9539	32.5063	34.2225	36.1843	30.8419	29.5119	28.2669	28.0505	34.2894	31.2152	34.1618	29.7184	30.1785	21.6423	24.4023	24.2391	17.2537		METTL21A	0.218995	4.88095	1.50696	0.219603	0.343214		METTL21A	0.212549	4.88095	1.42516	0.232557	0.719489		METTL21A	0.291693	4.88095	2.04512	0.152695	0.753945		METTL21A	0.185516
METTL7B	GA Down	14.7924	9.42658	14.3383	18.4729	14.2738	12.3712	78.8656	235.796	204.325	19.0668	18.8158	10.6918	15.5326	21.0358	18.8143	110.216	104.002	116.613	13.5425	17.3247	16.7236	24.823	20.5192	17.4297		METTL7B	3.73984	5.61079	128.628	8.18133e-30	2.36876e-27		METTL7B	0.325819	5.61079	1.04936	0.305654	0.755324		METTL7B	0.300789	5.61079	0.815925	0.366374	0.873103		METTL7B	3.09127
MFSD2A	Early AMD Down	94.2538	92.1111	99.6267	61.1365	46.39	67.865	55.1131	51.5933	47.3663	75.0451	89.4154	118.022	116.184	69.6812	64.3108	47.7602	60.0966	68.9027	109.845	101.713	87.5529	84.9874	75.837	61.9724		MFSD2A	-0.891063	6.27516	16.6682	4.45207e-05	0.000298442		MFSD2A	-0.0169695	6.27516	0.00628681	0.936802	0.987376		MFSD2A	0.512726	6.27516	5.24757	0.0219774	0.40745		MFSD2A	-0.685671
MGEA5	GA Down	72.8239	72.9886	77.3775	112.597	92.3834	105.686	66.0615	75.2143	71.9783	58.9116	60.468	78.7496	61.1984	77.2409	67.3895	74.0896	65.056	62.1861	56.4273	52.5329	69.1897	65.2131	77.397	80.4585		MGEA5	-0.0660792	6.19713	0.174879	0.675812	0.776034		MGEA5	-0.171409	6.19713	1.17206	0.278977	0.743191		MGEA5	-0.593643	6.19713	13.1577	0.000286334	0.063876		MGEA5	-0.15568
MIDN	Early AMD Up	20.1024	13.1972	18.5409	22.4314	20.2213	12.0178	44.907	39.3683	26.2372	22.2446	16.0819	20.15	15.8432	17.749	10.9465	28.4724	28.0062	25.245	15.6115	15.0892	19.019	18.9328	11.8795	14.0846		MIDN	1.08617	4.40935	19.5601	9.74827e-06	7.98642e-05		MIDN	0.157449	4.40935	0.391291	0.531621	0.861902		MIDN	-0.280613	4.40935	1.01819	0.31295	0.854518		MIDN	0.643262
MIER2	GA Up	14.982	14.0052	8.89965	12.3153	14.2738	17.3197	15.5875	16.1617	18.575	9.28897	8.84505	13.3648	10.8728	12.1613	10.9465	13.4708	11.8151	15.7492	10.7212	8.38291	14.4282	7.1524	13.3195	16.9016		MIER2	0.399871	3.74513	2.30193	0.129214	0.229995		MIER2	-0.274997	3.74513	1.01982	0.312561	0.75965		MIER2	-0.376972	3.74513	1.64125	0.200154	0.80024		MIER2	0.11397
MIOS	Early AMD Up	20.1024	24.7784	22.7436	35.1865	24.1862	19.4405	25.0514	18.441	28.5591	15.889	16.886	24.0567	27.648	23.3366	23.6034	19.5939	17.5039	36.1305	22.9471	20.119	23.2818	29.8718	23.1591	27.6411		MIOS	0.0934538	4.59389	0.126243	0.722359	0.810978		MIOS	-0.246471	4.59389	0.86087	0.353495	0.778628		MIOS	-0.0698649	4.59389	0.0645282	0.799477	0.981491		MIOS	0.136634
MKL2	CNV Down	22.3782	26.9331	22.9908	31.6678	26.5652	37.8206	13.3608	13.4681	24.6119	15.4001	19.4591	33.3092	28.8906	25.3087	19.1564	9.18466	10.9399	18.6443	17.4925	15.6481	20.9865	27.7681	23.7591	23.9439		MKL2	-0.495172	4.48051	2.85727	0.0909618	0.175576		MKL2	-0.0806708	4.48051	0.078228	0.779713	0.94171		MKL2	-0.38865	4.48051	1.71449	0.190404	0.792294		MKL2	-0.863613
MKNK2	Early AMD Down	65.6174	49.0182	56.1173	64.6551	74.1447	53.7265	51.0307	71.899	60.8333	66.7339	60.468	66.0016	48.7723	60.1493	37.2866	58.4756	58.3462	60.1017	54.5464	60.3569	60.3361	56.7985	55.6778	61.6203		MKNK2	0.100047	5.89053	0.331919	0.564531	0.686212		MKNK2	0.172101	5.89053	0.9876	0.32033	0.762137		MKNK2	-0.393258	5.89053	4.55519	0.0328192	0.479558		MKNK2	0.0473708
MKX	Early AMD Down	0.758582	0.807992	1.23606	3.95848	0.396495	1.41385	0.92783	1.86482	1.39313	1.22223	0.964914	0.616837	0.931955	2.95816	2.39455	1.53078	1.75039	1.50544	2.069	2.51487	1.31165	2.52438	2.75989	1.58452		MKX	0.567501	1.03848	0.952291	0.329137	0.46399		MKX	0.00103017	1.03848	2.95287e-06	0.998629	1		MKX	0.160654	1.03848	0.0781334	0.779843	0.977493		MKX	0.774288
MLLT11	Early AMD Down	23.8953	26.9331	25.2157	22.8712	19.4283	17.3197	17.2576	20.7202	16.021	33.9781	26.3743	36.1878	26.4054	17.0916	22.5772	31.2278	25.9641	11.1171	25.3923	29.899	22.626	21.0365	16.0794	18.31		MLLT11	-0.490689	4.5542	3.2401	0.0718563	0.146666		MLLT11	0.342515	4.5542	1.65828	0.197836	0.706204		MLLT11	0.153969	4.5542	0.282696	0.59494	0.940434		MLLT11	-0.183569
MMP15	GA Down	28.6365	26.3944	24.474	37.3856	32.5126	34.6394	14.8453	12.0177	14.1635	19.3113	28.3041	29.8138	48.4617	37.1414	39.3391	17.757	17.7956	27.0979	26.7089	22.3544	24.9214	38.2864	35.0386	38.3806		MMP15	-0.955062	4.82869	20.7596	5.20705e-06	4.59894e-05		MMP15	-0.0320634	4.82869	0.0264151	0.870891	0.967717		MMP15	0.260048	4.82869	1.65614	0.198125	0.799077		MMP15	-0.321475
MMP19	GA Up	0.758582	1.34665	1.73049	1.31949	1.58598	0.706927	0.92783	3.10803	3.9472	2.20002	1.60819	3.49541	0.931955	0	0.342079	3.98002	3.50077	4.51631	5.83082	2.23544	0.98374	0	1.79993	1.40846		MMP19	1.04963	1.39644	2.64175	0.104089	0.194982		MMP19	0.931685	1.39644	2.07143	0.150081	0.677848		MMP19	-1.39957	1.39644	2.24116	0.13438	0.730934		MMP19	1.65337
MMP28	Early AMD Up	0.379291	0	0.494425	0.879661	0	0.706927	1.67009	2.69362	1.16094	1.46668	0.643276	0.411225	1.86391	0.65737	0.342079	3.06155	2.91731	0.81062	1.69282	0.27943	0.655827	0.841459	0.359986	1.05635		MMP28	2.50027	0.615276	9.06386	0.00260711	0.00994325		MMP28	1.34102	0.615276	2.20393	0.137659	0.664516		MMP28	0.851356	0.615276	0.789036	0.374392	0.8767		MMP28	2.73169
MMS22L	CNV Up	11.5684	10.5039	9.8885	7.91695	11.4984	17.6732	2.22679	1.45041	2.32188	9.04452	9.00587	9.04695	7.45564	8.87449	9.92029	2.44924	4.81356	2.66346	10.9093	9.50063	11.477	8.41459	9.11964	13.7325		MMS22L	-2.40333	3.12052	49.1204	2.40723e-12	7.85554e-11		MMS22L	-0.242082	3.12052	0.762517	0.382542	0.792944		MMS22L	-0.520645	3.12052	2.89444	0.0888856	0.657645		MMS22L	-1.6453
MNT	CNV Down	8.15476	3.23197	5.68589	6.15763	6.74042	3.53464	6.68038	6.83766	4.64376	11.0001	8.84505	6.37399	5.28108	4.60159	1.71039	5.81695	7.00154	3.58989	3.76182	3.35316	4.59079	1.68292	4.07984	4.92962		MNT	0.0689795	2.55659	0.0321964	0.857597	0.908867		MNT	0.585493	2.55659	2.43905	0.118348	0.649647		MNT	-0.476183	2.55659	1.10873	0.292358	0.841989		MNT	-0.100765
MOV10	Early AMD Down	52.1525	79.1832	46.2288	51.4602	51.5444	71.0462	23.5669	20.9274	44.5801	21.7557	45.9942	71.7588	49.083	60.1493	81.4148	29.6971	29.0272	50.8374	53.794	48.3414	92.4716	57.6399	62.9975	74.6486		MOV10	-0.996234	5.73418	7.66671	0.0056249	0.0186011		MOV10	-0.344246	5.73418	0.94322	0.331451	0.765494		MOV10	0.129388	5.73418	0.130828	0.717575	0.966788		MOV10	-0.688959
MPPED1	Early AMD Up	1.32752	1.61598	1.23606	0.879661	1.18949	2.12078	1.48453	0	0.928752	0.244447	0.321638	0.411225	0.310652	0.65737	0.684158	0	0.729327	0.463211	0	0	0	0.42073	1.91993	1.58452		MPPED1	-0.738583	0.317436	1.34772	0.245678	0.372749		MPPED1	-1.98466	0.317436	7.25967	0.00705201	0.229578		MPPED1	-1.34622	0.317436	2.75061	0.0972172	0.677164		MPPED1	-1.51282
MPPED2	Early AMD Down	8.15476	5.38661	5.19146	8.35678	6.34393	3.18117	2.22679	1.65761	1.39313	4.64449	5.9503	4.31786	3.41717	8.87449	7.52573	1.83693	1.02106	3.47408	4.32609	6.70633	2.62331	2.94511	6.95973	3.16904		MPPED2	-1.80933	2.30314	13.1689	0.000284627	0.00150416		MPPED2	-0.33085	2.30314	0.540689	0.462148	0.828434		MPPED2	0.160105	2.30314	0.110791	0.739245	0.971384		MPPED2	-1.51673
MPRIP	Early AMD Down	41.722	32.0504	38.318	42.2237	43.218	47.0107	35.9998	42.2692	55.7251	32.267	37.1492	43.3842	37.5889	33.8545	38.997	40.7186	33.9867	49.6794	33.2921	33.2522	33.1192	45.4388	39.3585	53.8737		MPRIP	0.248378	5.34506	1.66964	0.196307	0.315389		MPRIP	0.00673135	5.34506	0.00121253	0.972222	0.99552		MPRIP	-0.263891	5.34506	1.66865	0.196439	0.798555		MPRIP	0.14958
MPZL2	GA Up	7.01689	6.19461	9.39408	8.35678	4.36145	6.00888	0.92783	0.828807	0.232188	4.15559	5.14621	5.75715	5.28108	9.53186	10.2624	0.306155	0.875193	1.15803	2.63327	6.14747	4.59079	7.1524	6.23976	7.92261		MPZL2	-3.40584	2.3956	55.6391	8.70756e-14	3.65718e-12		MPZL2	-0.574897	2.3956	2.98237	0.0841759	0.610905		MPZL2	0.423812	2.3956	1.35007	0.245266	0.82517		MPZL2	-3.04767
MPZL2	Early AMD Up	7.01689	6.19461	9.39408	8.35678	4.36145	6.00888	0.92783	0.828807	0.232188	4.15559	5.14621	5.75715	5.28108	9.53186	10.2624	0.306155	0.875193	1.15803	2.63327	6.14747	4.59079	7.1524	6.23976	7.92261		MPZL2	-3.40584	2.3956	55.6391	8.70756e-14	3.65718e-12		MPZL2	-0.574897	2.3956	2.98237	0.0841759	0.610905		MPZL2	0.423812	2.3956	1.35007	0.245266	0.82517		MPZL2	-3.04767
MPZL2	Early AMD Down	7.01689	6.19461	9.39408	8.35678	4.36145	6.00888	0.92783	0.828807	0.232188	4.15559	5.14621	5.75715	5.28108	9.53186	10.2624	0.306155	0.875193	1.15803	2.63327	6.14747	4.59079	7.1524	6.23976	7.92261		MPZL2	-3.40584	2.3956	55.6391	8.70756e-14	3.65718e-12		MPZL2	-0.574897	2.3956	2.98237	0.0841759	0.610905		MPZL2	0.423812	2.3956	1.35007	0.245266	0.82517		MPZL2	-3.04767
MPZL3	GA Up	5.31008	4.03996	0.247213	6.15763	0	0	2.96906	1.03601	1.8575	3.6667	4.18129	0.205612	3.10652	0	0.342079	0	3.06317	1.73704	4.138	0	0.327913	0.841459	3.47986	3.16904		MPZL3	-0.704482	1.42314	0.267067	0.605306	0.720144		MPZL3	-0.25268	1.42314	0.0348711	0.851866	0.961848		MPZL3	-0.790331	1.42314	0.305694	0.580335	0.936684		MPZL3	-0.958547
MPZL3	Early AMD Up	5.31008	4.03996	0.247213	6.15763	0	0	2.96906	1.03601	1.8575	3.6667	4.18129	0.205612	3.10652	0	0.342079	0	3.06317	1.73704	4.138	0	0.327913	0.841459	3.47986	3.16904		MPZL3	-0.704482	1.42314	0.267067	0.605306	0.720144		MPZL3	-0.25268	1.42314	0.0348711	0.851866	0.961848		MPZL3	-0.790331	1.42314	0.305694	0.580335	0.936684		MPZL3	-0.958547
MRC2	Early AMD Down	15.9302	26.9331	16.8105	18.9127	18.6353	26.1563	14.8453	10.9817	23.2188	9.53342	14.3129	40.3	21.435	30.8964	10.6044	16.5324	12.1068	21.0761	18.621	12.0155	16.7236	29.0303	23.0391	30.6341		MRC2	-0.281675	4.34885	0.459745	0.497743	0.627505		MRC2	0.109029	4.34885	0.0699305	0.791438	0.944644		MRC2	-0.0187892	4.34885	0.00197763	0.964529	0.996089		MRC2	-0.25712
MSX2	CNV Up	7.58582	5.92528	3.21376	5.27797	6.74042	5.65542	11.134	17.6122	10.9128	3.42225	5.46785	4.72909	7.45564	5.58764	8.89405	6.73541	7.87674	7.52718	5.83082	5.58861	4.59079	3.78657	4.43983	7.21838		MSX2	1.22048	2.87569	15.8743	6.76907e-05	0.000428834		MSX2	-0.29355	2.87569	0.761818	0.38276	0.792944		MSX2	0.30678	2.87569	0.711318	0.399007	0.888219		MSX2	0.393822
MT1E	Early AMD Up	114.167	68.6793	119.156	129.75	128.465	88.7194	137.319	173.842	78.9439	173.313	133.319	62.7118	107.485	182.42	160.777	150.322	160.89	142.901	64.139	88.3	62.9594	108.548	104.876	100.529		MT1E	0.368775	6.89351	1.47443	0.224648	0.348933		MT1E	0.288565	6.89351	0.902919	0.342	0.771413		MT1E	0.378018	6.89351	1.52842	0.21635	0.810618		MT1E	0.587272
MT1G	Early AMD Up	41.5324	21.2771	26.9462	85.3272	83.264	62.9165	306.37	396.377	260.051	47.1782	62.3978	18.5051	90.3997	173.546	166.25	158.895	174.601	310.467	9.02836	23.4721	9.8374	137.158	117.475	110.917		MT1G	3.41756	6.92363	70.6223	4.32592e-17	2.80319e-15		MT1G	0.510018	6.92363	1.82545	0.176665	0.689832		MT1G	0.894161	6.92363	5.68033	0.0171562	0.369431		MT1G	2.83857
MT1M	Early AMD Up	4.55149	5.38661	4.44983	8.79661	3.56846	3.8881	6.68038	7.04486	2.78626	8.06674	8.36259	4.52347	9.0089	10.1892	10.6044	7.34773	6.27222	5.67434	3.00945	3.07373	2.62331	6.31094	6.83973	6.6902		MT1M	0.22208	2.6984	0.435241	0.509428	0.636977		MT1M	0.550002	2.6984	2.81703	0.093269	0.630913		MT1M	0.899893	2.6984	6.39672	0.0114332	0.324807		MT1M	0.401331
MT2A	Early AMD Up	68.462	43.0929	74.1638	103.36	111.812	67.5115	309.895	477.6	274.678	173.802	139.43	72.9924	92.5742	149.88	111.86	223.187	229.301	258.935	129.783	171.291	189.206	113.176	94.7963	103.698		MT2A	2.51365	7.30781	73.0288	1.27771e-17	8.91642e-16		MT2A	1.05362	7.30781	13.8095	0.000202315	0.0189869		MT2A	0.326965	7.30781	1.33253	0.248356	0.825709		MT2A	1.93584
MT3	Early AMD Up	1.51716	0.269331	0.494425	1.31949	0	1.76732	0.556698	2.69362	0.232188	0.244447	1.44737	0.616837	0.931955	0	0.684158	1.22462	1.31279	0.81062	0.376182	0.838291	0.327913	1.68292	0.959963	0.704232		MT3	0.525013	0.425621	0.428914	0.512522	0.639751		MT3	0.0142711	0.425621	0.000303537	0.9861	0.998126		MT3	-0.904144	0.425621	0.856934	0.354598	0.866795		MT3	0.439864
MTCH1	Early AMD Down	184.715	217.35	194.309	149.542	196.662	193.345	211.916	202.851	197.128	200.935	200.702	190.397	178.314	157.111	212.773	176.345	175.039	194.896	195.803	185.542	183.959	196.06	206.872	203.875		MTCH1	0.0383494	7.58827	0.0726088	0.787576	0.856632		MTCH1	-0.00950615	7.58827	0.00445965	0.946756	0.989273		MTCH1	0.0207094	7.58827	0.019966	0.887632	0.9904		MTCH1	-0.124249
MTHFD1L	Early AMD Down	18.3956	21.8158	18.7882	21.5517	25.7722	22.6217	56.7832	27.765	35.5248	15.6446	17.0468	25.7016	26.0947	13.4761	22.2351	35.8202	33.4032	38.2149	17.6805	14.8098	20.9865	15.1463	19.4392	19.5424		MTHFD1L	1.03034	4.64119	16.1324	5.90662e-05	0.000381297		MTHFD1L	-0.0111647	4.64119	0.00180987	0.966066	0.993893		MTHFD1L	-0.177307	4.64119	0.413428	0.520235	0.92987		MTHFD1L	0.867436
MTHFD2	GA Up	10.9994	11.5812	10.6301	9.23645	7.53341	11.3108	25.237	22.585	22.29	12.2223	9.64914	7.40205	12.4261	5.91633	2.39455	45.311	34.5701	35.2041	13.9187	16.7658	11.8049	4.2073	9.83962	3.3451		MTHFD2	1.07753	3.96538	10.1207	0.00146612	0.00614064		MTHFD2	-0.186415	3.96538	0.285206	0.593309	0.883149		MTHFD2	-0.426568	3.96538	1.18728	0.275878	0.837297		MTHFD2	1.78565
MTHFD2	Early AMD Up	10.9994	11.5812	10.6301	9.23645	7.53341	11.3108	25.237	22.585	22.29	12.2223	9.64914	7.40205	12.4261	5.91633	2.39455	45.311	34.5701	35.2041	13.9187	16.7658	11.8049	4.2073	9.83962	3.3451		MTHFD2	1.07753	3.96538	10.1207	0.00146612	0.00614064		MTHFD2	-0.186415	3.96538	0.285206	0.593309	0.883149		MTHFD2	-0.426568	3.96538	1.18728	0.275878	0.837297		MTHFD2	1.78565
MUC20	GA Up	1.13787	0.269331	1.23606	0	0.396495	0.353464	0.371132	1.24321	0.928752	1.71113	1.92983	1.02806	0.931955	1.31474	1.02624	0	0.291731	0.463211	0.564273	0.838291	0.327913	2.10365	0.839967	1.05635		MUC20	-0.132448	0.384788	0.0438737	0.834089	0.892484		MUC20	0.76522	0.384788	1.84212	0.174703	0.688174		MUC20	1.94613	0.384788	4.0331	0.0446158	0.538072		MUC20	-1.45992
MUM1	CNV Up	25.2229	44.4396	29.4183	41.7839	39.2531	46.3037	28.9483	21.9634	19.5038	16.3779	37.1492	42.973	36.0356	35.8266	30.445	22.9616	20.8588	21.5393	30.8469	23.1927	25.9052	35.3413	39.1185	39.437		MUM1	-0.481868	4.9897	3.43384	0.0638733	0.133886		MUM1	-0.0234345	4.9897	0.00836198	0.92714	0.984128		MUM1	-0.315916	4.9897	1.43594	0.230798	0.818888		MUM1	-0.596832
MYC	GA Up	107.339	109.079	95.1769	98.9619	134.015	108.513	76.2676	86.4032	74.7645	76.0229	76.8715	84.7123	101.894	59.8206	121.78	108.991	84.7478	104.223	82.3838	80.4759	72.4689	89.1947	111.236	103.522		MYC	-0.392037	6.55601	4.14995	0.0416358	0.095114		MYC	-0.391084	6.55601	4.13472	0.042012	0.508378		MYC	-0.269439	6.55601	1.88979	0.169226	0.77058		MYC	-0.0672093
MYCBPAP	GA Down	0.379291	0.538661	0.741638	1.75932	0	0	0.185566	0	0	0.244447	0	1.43929	0	0.986055	1.71039	0	0	0.347408	0.564273	0	0	0.42073	0.959963	2.64087		MYCBPAP	-2.59632	-0.0115885	3.30347	0.0691336	0.142416		MYCBPAP	0.0124568	-0.0115885	0.000104995	0.991824	0.998287		MYCBPAP	0.652798	-0.0115885	0.266111	0.605953	0.943433		MYCBPAP	-1.75597
MYH9	Early AMD Down	236.488	348.514	182.69	321.956	299.751	507.927	241.05	185.653	335.279	203.868	197.807	519.583	384.897	292.201	172.408	285.643	259.349	415.848	303.767	237.236	555.157	326.486	334.187	451.765		MYH9	-0.0107089	8.30851	0.000821938	0.977128	0.986114		MYH9	0.263237	8.30851	0.496372	0.481099	0.837996		MYH9	-0.411196	8.30851	1.2054	0.272246	0.837297		MYH9	0.32436
MYLIP	Early AMD Down	75.2893	55.7515	67.489	63.7755	64.2323	73.8739	34.8864	43.3052	40.4007	79.6896	73.3335	74.2261	59.6451	65.4083	47.549	43.7802	43.7596	38.0991	47.9632	38.282	41.645	64.7923	56.6378	52.9934		MYLIP	-0.749376	5.81961	21.0434	4.49001e-06	4.05173e-05		MYLIP	0.189065	5.81961	1.44073	0.230022	0.719489		MYLIP	-0.227	5.81961	1.80711	0.178855	0.781716		MYLIP	-0.670078
MYO1B	CNV Up	7.96511	4.03996	6.18032	3.51865	7.13692	4.94849	16.8865	29.0083	33.8994	4.15559	8.20177	15.6265	5.59173	6.5737	6.15742	22.9616	18.5249	30.9194	10.5331	8.94177	20.0027	4.62802	4.55982	8.62684		MYO1B	2.11134	3.68396	25.4418	4.55926e-07	5.21803e-06		MYO1B	0.611331	3.68396	2.10706	0.146621	0.674958		MYO1B	0.223913	3.68396	0.222979	0.63678	0.950885		MYO1B	1.97685
MYO1C	Early AMD Down	32.2397	29.3571	27.1934	44.4229	28.5477	38.881	49.5461	44.3412	66.638	20.5335	33.6112	48.1133	61.509	52.2609	33.5237	59.088	57.1793	94.9583	51.1607	45.2677	70.8293	45.0181	49.4381	54.754		MYO1C	0.850935	5.58584	9.2012	0.00241856	0.00931553		MYO1C	0.205661	5.58584	0.533713	0.46505	0.83036		MYO1C	0.399682	5.58584	1.9514	0.162436	0.765022		MYO1C	1.25264
MYO1E	GA Down	69.031	77.8366	55.8701	103.8	109.036	150.575	101.505	64.0254	163.228	29.8225	51.3013	97.6659	126.125	94.9899	70.1262	54.1895	49.7401	124.372	66.9604	54.4889	81.6504	116.121	105.956	121.48		MYO1E	0.696712	6.48377	3.52302	0.060522	0.128344		MYO1E	-0.180066	6.48377	0.235653	0.627364	0.892986		MYO1E	-0.319523	6.48377	0.741816	0.38908	0.884792		MYO1E	0.175575
MYO1E	Early AMD Down	69.031	77.8366	55.8701	103.8	109.036	150.575	101.505	64.0254	163.228	29.8225	51.3013	97.6659	126.125	94.9899	70.1262	54.1895	49.7401	124.372	66.9604	54.4889	81.6504	116.121	105.956	121.48		MYO1E	0.696712	6.48377	3.52302	0.060522	0.128344		MYO1E	-0.180066	6.48377	0.235653	0.627364	0.892986		MYO1E	-0.319523	6.48377	0.741816	0.38908	0.884792		MYO1E	0.175575
MYO7A	Early AMD Down	137.493	166.985	115.696	140.306	138.377	218.794	36.7421	27.765	70.1208	72.1117	87.968	158.322	154.394	147.251	119.386	32.7586	33.1115	74.3454	85.2052	58.9598	104.604	135.896	134.515	180.635		MYO7A	-1.64341	6.77896	21.9463	2.8039e-06	2.67008e-05		MYO7A	-0.399574	6.77896	1.37698	0.240617	0.724405		MYO7A	-0.241211	6.77896	0.499485	0.479726	0.918622		MYO7A	-1.57476
MYOZ1	Early AMD Down	1.13787	0.538661	0.98885	1.31949	0.792991	2.47424	1.1134	1.24321	1.8575	1.22223	0.482457	1.23367	1.86391	1.31474	0.684158	0.61231	0.729327	1.15803	0.376182	0.838291	0	0	0.599977	1.93664		MYOZ1	0.592435	0.553832	0.889054	0.345734	0.48037		MYOZ1	0.0470319	0.553832	0.00486257	0.944407	0.989097		MYOZ1	-0.257037	0.553832	0.140779	0.707508	0.964074		MYOZ1	-0.044487
MYRIP	Early AMD Up	158.164	196.342	132.506	228.712	205.781	202.181	33.9586	33.7739	67.3345	81.6452	117.72	183.201	122.707	159.741	164.54	26.6355	30.1942	53.9641	115.676	75.1668	96.7344	151.463	166.194	184.861		MYRIP	-1.85232	6.96139	37.9164	7.38433e-10	1.53648e-08		MYRIP	-0.347231	6.96139	1.44175	0.229856	0.719489		MYRIP	-0.510279	6.96139	3.0789	0.0793144	0.63545		MYRIP	-2.12326
NAGS	CNV Up	1.13787	3.23197	0.98885	2.19915	0.792991	1.76732	0.92783	1.45041	0.464376	1.22223	1.28655	1.85051	1.24261	3.28685	0.684158	0.918466	1.31279	1.15803	2.069	1.67658	0.655827	1.68292	1.55994	3.3451		NAGS	-0.834321	0.987761	1.87198	0.171249	0.284488		NAGS	-0.249149	0.987761	0.188769	0.663943	0.904592		NAGS	0.140165	0.987761	0.045038	0.831934	0.983899		NAGS	-0.567585
NAIP	GA Up	7.96511	7.27193	9.39408	5.7178	8.3264	9.89698	4.26802	4.55844	6.73345	5.86672	6.59358	5.55154	5.59173	8.54581	4.10495	4.59233	5.39702	6.36915	7.14745	5.58861	5.90244	4.62802	5.51978	7.92261		NAIP	-0.675738	2.77147	5.5075	0.0189351	0.050277		NAIP	-0.442664	2.77147	2.50589	0.113422	0.647801		NAIP	-0.40557	2.77147	1.5489	0.213298	0.806533		NAIP	-0.549941
NANS	Early AMD Down	47.601	43.6316	51.173	40.4644	41.2355	34.9929	135.278	84.1239	70.353	55.2449	59.6639	53.8705	44.1125	40.0996	45.4965	105.624	86.9358	73.3032	64.8914	65.9456	60.0081	54.6948	50.638	45.2469		NANS	1.0266	5.93771	26.5887	2.5171e-07	3.03658e-06		NANS	0.245395	5.93771	1.49883	0.220852	0.717307		NANS	0.154521	5.93771	0.512794	0.473932	0.914361		NANS	0.892456
NASP	Early AMD Down	52.3422	43.3622	44.4983	36.5059	39.6495	39.5879	45.6492	58.4309	45.2767	63.3117	52.2662	44.6179	32.9291	39.1135	33.1816	46.2294	49.0108	48.6372	49.8441	54.2095	53.4499	32.8169	29.1589	32.9228		NASP	0.0866243	5.4921	0.297481	0.585466	0.702807		NASP	0.183373	5.4921	1.34544	0.246076	0.728695		NASP	-0.139373	5.4921	0.598722	0.439066	0.903874		NASP	0.0358267
NAV2	Early AMD Down	34.1362	26.6637	28.4295	28.589	31.7196	28.2771	19.8556	26.1074	28.5591	27.8669	23.962	31.0475	34.1717	32.5398	20.5247	15.0016	14.5865	24.2028	20.8781	27.943	19.6748	30.2925	19.9192	32.7468		NAV2	-0.267367	4.72844	1.20682	0.271963	0.40284		NAV2	-0.113275	4.72844	0.219451	0.639458	0.897714		NAV2	-0.019398	4.72844	0.0057898	0.939347	0.995961		NAV2	-0.712451
NBEAL1	GA Down	55.5661	51.4422	33.3737	68.6136	51.1479	59.3819	18.9277	30.0443	24.3797	67.7117	42.2954	59.8332	30.4439	48.974	37.9707	25.1047	23.0467	23.2764	36.3015	25.987	38.6938	47.1217	42.4783	52.4653		NBEAL1	-0.940382	5.38155	15.9079	6.65e-05	0.000423045		NBEAL1	0.267862	5.38155	1.38466	0.239309	0.723596		NBEAL1	-0.60921	5.38155	6.58003	0.0103129	0.31117		NBEAL1	-0.980717
NBN	Early AMD Up	48.9286	42.0156	43.015	38.7051	41.632	40.6483	41.5668	42.062	61.2976	37.6448	48.4065	42.3562	40.6954	49.3027	40.3653	48.3725	47.698	48.6372	48.5274	48.062	52.1382	44.1766	40.5584	43.1342		NBN	0.104459	5.50737	0.412711	0.520597	0.647025		NBN	-0.0586329	5.50737	0.129109	0.719358	0.924953		NBN	0.106519	5.50737	0.356876	0.550246	0.93103		NBN	0.10739
NCKAP5	CNV Up	46.2735	35.5517	42.5206	46.1822	42.0285	47.7176	19.1133	11.8105	16.4853	27.8669	30.7164	37.0102	48.4617	49.9601	37.9707	15.3078	14.2948	27.3295	23.1352	34.0905	32.1355	30.7133	44.3983	47.5356		NCKAP5	-1.39007	5.08589	31.3282	2.1789e-08	3.35425e-07		NCKAP5	-0.380797	5.08589	2.57577	0.108511	0.64679		NCKAP5	0.00539882	5.08589	0.000494263	0.982263	0.99905		NCKAP5	-1.10454
NCKAP5	Early AMD Up	46.2735	35.5517	42.5206	46.1822	42.0285	47.7176	19.1133	11.8105	16.4853	27.8669	30.7164	37.0102	48.4617	49.9601	37.9707	15.3078	14.2948	27.3295	23.1352	34.0905	32.1355	30.7133	44.3983	47.5356		NCKAP5	-1.39007	5.08589	31.3282	2.1789e-08	3.35425e-07		NCKAP5	-0.380797	5.08589	2.57577	0.108511	0.64679		NCKAP5	0.00539882	5.08589	0.000494263	0.982263	0.99905		NCKAP5	-1.10454
NCS1	Early AMD Down	61.4452	71.3726	54.1396	47.9415	64.2323	71.7531	154.205	115.826	186.679	60.8672	54.196	88.0021	62.7516	45.3585	38.6549	104.093	123.11	136.532	77.8696	65.1073	91.1599	58.4814	56.0378	69.0147		NCS1	1.28853	6.36408	32.6844	1.08406e-08	1.79245e-07		NCS1	0.118984	6.36408	0.279418	0.597083	0.884224		NCS1	-0.326809	6.36408	1.94186	0.163467	0.766441		NCS1	0.963674
NDOR1	Early AMD Down	17.8267	20.1998	12.8551	14.9542	15.0668	20.5009	12.2474	9.11688	15.5566	13.2001	11.9006	22.823	17.0858	17.749	15.0515	14.3893	11.5234	18.181	17.3044	15.3687	13.7724	13.8841	14.1594	21.303		NDOR1	-0.465627	4.00964	2.73347	0.0982655	0.186473		NDOR1	-0.0888163	4.00964	0.10334	0.747858	0.931615		NDOR1	-0.0236472	4.00964	0.00638998	0.936287	0.995857		NDOR1	-0.199034
NDRG1	Early AMD Down	76.6168	102.076	83.8051	73.0119	142.342	154.11	17.0721	38.9539	58.7436	60.3783	41.1697	72.3756	65.2369	57.1912	59.1796	38.5756	24.3595	30.3403	51.725	63.4307	71.813	49.6461	85.9167	94.0149		NDRG1	-1.19619	6.07257	12.7968	0.000347219	0.00179247		NDRG1	-0.594408	6.07257	3.25733	0.071105	0.589212		NDRG1	-1.02552	6.07257	9.45216	0.00210901	0.163479		NDRG1	-1.4985
NEDD4L	CNV Down	421.392	402.111	361.919	474.138	467.072	546.101	212.102	175.293	259.122	282.336	310.702	374.626	342.028	335.587	400.574	146.955	136.53	191.19	229.283	227.177	240.36	343.315	357.826	394.194		NEDD4L	-0.875346	8.31363	26.6737	2.40882e-07	2.9215e-06		NEDD4L	-0.292776	8.31363	3.04522	0.080975	0.605444		NEDD4L	-0.464518	8.31363	7.5576	0.00597575	0.255717		NEDD4L	-1.31788
NEDD4L	GA Down	421.392	402.111	361.919	474.138	467.072	546.101	212.102	175.293	259.122	282.336	310.702	374.626	342.028	335.587	400.574	146.955	136.53	191.19	229.283	227.177	240.36	343.315	357.826	394.194		NEDD4L	-0.875346	8.31363	26.6737	2.40882e-07	2.9215e-06		NEDD4L	-0.292776	8.31363	3.04522	0.080975	0.605444		NEDD4L	-0.464518	8.31363	7.5576	0.00597575	0.255717		NEDD4L	-1.31788
NEFH	Early AMD Down	4.74114	4.84795	4.44983	3.95848	5.55094	5.65542	2.78349	1.86482	2.32188	4.64449	6.43276	7.81327	3.72782	4.2729	6.15742	6.1231	4.81356	4.0531	4.51418	6.14747	8.85366	3.36584	5.87977	8.97896		NEFH	-0.994415	2.46927	6.64606	0.00993753	0.0297274		NEFH	0.436355	2.46927	1.68451	0.194326	0.701898		NEFH	-0.116757	2.46927	0.0859786	0.769353	0.975145		NEFH	0.0475246
NELL2	Early AMD Up	285.037	328.584	267.237	244.546	226.399	252.726	303.4	138.411	263.998	170.379	229.006	336.382	288.906	272.808	239.455	313.809	307.339	418.511	345.335	282.504	366.607	333.639	321.347	297.89		NELL2	-0.319262	8.1563	1.79653	0.180132	0.295366		NELL2	-0.259034	8.1563	1.18432	0.276478	0.743191		NELL2	0.146812	8.1563	0.375077	0.54025	0.93103		NELL2	0.240013
NETO2	Early AMD Up	68.2724	70.026	89.7382	92.3645	82.8676	73.5204	57.711	72.1062	87.3027	51.8227	68.0264	64.5623	76.1097	82.4999	84.8355	55.1079	59.3672	80.483	77.6815	76.8433	83.6179	72.7862	62.3976	79.7543		NETO2	-0.0722474	6.2112	0.153313	0.69539	0.790615		NETO2	-0.301718	6.2112	2.65355	0.103319	0.640651		NETO2	-0.0293392	6.2112	0.0239058	0.877125	0.988692		NETO2	-0.215628
NEXN	CNV Up	9.67192	8.34925	12.1134	3.95848	8.7229	7.06927	8.90717	16.7833	8.12658	21.7557	13.0263	11.7199	9.0089	5.91633	5.81534	26.0232	24.2137	11.4645	15.4235	12.2949	12.7886	5.46948	6.83973	8.09867		NEXN	0.166256	3.58938	0.223532	0.636362	0.744745		NEXN	0.615189	3.58938	3.13607	0.0765784	0.59506		NEXN	0.0637742	3.58938	0.024274	0.87619	0.988692		NEXN	1.01444
NFE2L3	CNV Up	62.7727	64.6394	46.9704	60.6966	61.8533	60.4423	17.4432	20.9274	39.472	29.3336	42.1346	60.8613	38.2102	47.6593	60.5479	16.8385	25.9641	26.7504	37.9944	42.194	45.9079	46.701	43.9183	54.0498		NFE2L3	-1.16994	5.46455	18.3972	1.79326e-05	0.000137557		NFE2L3	-0.395986	5.46455	2.21776	0.136431	0.66403		NFE2L3	-0.322821	5.46455	1.4103	0.235007	0.820637		NFE2L3	-1.30809
NFIB	Early AMD Up	56.3247	46.3249	68.2307	61.5763	67.0077	55.1403	62.5358	110.853	65.7092	83.6007	65.6142	41.5337	47.8404	58.5059	40.3653	57.8633	66.0771	53.6167	42.6966	54.2095	36.7263	39.1278	41.3984	38.3806		NFIB	0.483692	5.83841	4.01018	0.0452263	0.101709		NFIB	0.156024	5.83841	0.415465	0.519209	0.856403		NFIB	-0.323176	5.83841	1.66636	0.196747	0.798555		NFIB	0.0546985
NGRN	Early AMD Down	8.53405	27.2024	14.8328	3.07882	25.3757	11.3108	29.6906	50.1428	29.7201	25.9113	24.7661	3.2898	16.7752	3.94422	16.7619	30.0032	24.6513	32.1932	29.1541	35.4876	9.50949	48.8046	20.2792	17.7819		NGRN	1.11804	4.52573	2.97937	0.0843323	0.165598		NGRN	0.0976781	4.52573	0.0230479	0.879333	0.970461		NGRN	-0.0879797	4.52573	0.0178467	0.893726	0.99073		NGRN	0.78309
NHLRC3	Early AMD Down	29.7744	32.3197	38.5652	29.9085	25.7722	42.0622	19.8556	14.9185	18.1107	31.0447	30.3948	26.524	31.9971	28.2669	29.0767	22.3493	18.5249	21.1919	28.5898	31.2962	28.2005	29.4511	32.1587	28.6974		NHLRC3	-0.921282	4.81872	25.2219	5.10986e-07	5.76566e-06		NHLRC3	-0.190686	4.81872	1.19533	0.274257	0.743115		NHLRC3	-0.137424	4.81872	0.51522	0.472888	0.913907		NHLRC3	-0.7028
NHP2	Early AMD Down	78.7029	71.3726	73.9166	45.7424	70.1797	56.9076	114.494	183.374	93.3396	148.624	99.547	70.1139	60.8877	56.5338	55.7588	125.524	134.05	90.0946	95.3621	108.419	103.949	64.7923	61.6776	60.0358		NHP2	0.804032	6.47834	10.9199	0.000951382	0.0042489		NHP2	0.504116	6.47834	4.30118	0.0380859	0.494745		NHP2	0.0017174	6.47834	4.61035e-05	0.994582	1		NHP2	0.639826
NKTR	Early AMD Down	73.5825	55.7515	77.3775	75.2111	66.2147	59.3819	33.773	55.5301	45.0445	65.7561	78.3189	61.2725	53.4321	69.0238	46.8648	39.8002	51.0529	37.2885	51.3488	63.7101	50.4987	54.2741	47.0382	51.585		NKTR	-0.625334	5.83678	9.68236	0.00186046	0.00748362		NKTR	-0.00950492	5.83678	0.00231702	0.961608	0.992233		NKTR	-0.243213	5.83678	1.38209	0.239746	0.821944		NKTR	-0.689163
NLRC5	Early AMD Down	7.96511	10.5039	7.66359	7.03729	7.92991	4.59503	3.15462	1.65761	2.08969	5.62227	5.78948	10.6918	6.83434	7.88844	5.81534	1.83693	1.16692	4.2847	6.01891	7.54462	10.1653	7.1524	6.35975	8.27472		NLRC5	-1.88809	2.70148	21.9727	2.76558e-06	2.64099e-05		NLRC5	-0.236118	2.70148	0.44133	0.506481	0.851369		NLRC5	0.080966	2.70148	0.0401355	0.841216	0.984989		NLRC5	-1.7425
NOG	Early AMD Up	120.615	108.81	125.584	130.63	135.205	109.22	6.30925	23.4138	16.7175	119.534	110.322	76.8991	90.7103	107.809	98.1766	17.1447	14.0031	19.6865	72.2269	76.2845	54.1057	53.4326	83.5167	71.8316		NOG	-2.94006	6.2641	102.129	5.20251e-24	8.32891e-22		NOG	-0.211225	6.2641	0.647654	0.420953	0.81107		NOG	-0.337606	6.2641	1.61174	0.204247	0.802829		NOG	-2.80039
NOL10	Early AMD Up	27.1193	25.0478	29.1711	31.6678	28.5477	21.9147	31.5462	21.9634	33.6673	12.2223	26.3743	23.4398	23.2989	29.253	22.9193	30.6155	28.0062	37.2885	26.897	25.4282	19.3469	21.8779	20.8792	22.8875		NOL10	0.0983163	4.72129	0.180491	0.670951	0.77238		NOL10	-0.375287	4.72129	2.55611	0.109869	0.647593		NOL10	-0.11592	4.72129	0.217578	0.640891	0.952159		NOL10	0.241642
NOTCH2NL	Early AMD Down	48.17	54.1355	52.4091	46.6221	50.3549	51.2522	42.1235	42.8908	49.9204	38.867	43.0995	46.4684	39.4528	44.7011	40.0232	40.4125	43.4679	50.9532	34.0444	33.8111	41.3171	55.957	50.0381	51.9371		NOTCH2NL	-0.197023	5.52215	1.80614	0.178972	0.29396		NOTCH2NL	-0.262761	5.52215	3.20784	0.073286	0.591256		NOTCH2NL	-0.257595	5.52215	2.54164	0.110879	0.69883		NOTCH2NL	-0.181807
NOVA1	CNV Down	4.36185	2.96264	4.94425	3.07882	2.77547	1.41385	3.71132	17.405	6.96564	6.11117	2.5731	2.26174	1.24261	4.2729	2.05247	4.28617	6.70981	6.36915	2.63327	1.95601	2.62331	5.46948	1.91993	3.52116		NOVA1	1.18172	2.26439	5.21215	0.0224296	0.0576327		NOVA1	-0.193291	2.26439	0.129552	0.718896	0.924712		NOVA1	0.071798	2.26439	0.0126035	0.910613	0.99252		NOVA1	0.51134
NPM3	Early AMD Up	6.06866	2.96264	5.9331	3.95848	5.15444	4.24156	10.2061	16.9906	6.73345	10.7557	4.98539	6.37399	3.41717	3.61553	1.36832	10.1031	7.43914	7.41138	6.207	10.8978	5.24661	1.68292	3.11988	2.28875		NPM3	1.16401	2.74831	8.66938	0.00323602	0.0118248		NPM3	0.525675	2.74831	1.69544	0.192886	0.701712		NPM3	-0.65574	2.74831	1.72337	0.18926	0.792294		NPM3	0.698851
NPR3	Early AMD Down	0.379291	0.538661	0	0.439831	0.792991	0	3.15462	1.45041	1.8575	0.73334	0.804095	1.6449	2.17456	1.64342	0	5.20464	6.27222	5.32693	3.57373	2.51487	7.21409	4.2073	3.71986	1.58452		NPR3	2.71914	1.52772	13.7431	0.00020959	0.00115751		NPR3	1.69954	1.52772	4.47929	0.0343079	0.48368		NPR3	1.64375	1.52772	3.28641	0.0698557	0.612498		NPR3	4.07709
NR2F2	Early AMD Down	33.9466	23.4318	28.6767	27.7093	27.3582	19.4405	21.1545	42.4764	25.0763	53.2894	36.3451	23.851	29.2013	27.9382	18.1302	39.1879	32.6739	23.8554	30.4707	26.2664	27.2168	20.195	19.7992	22.8875		NR2F2	0.0388532	4.85128	0.0188294	0.890857	0.929837		NR2F2	0.390679	4.85128	1.92597	0.1652	0.682518		NR2F2	0.0208983	4.85128	0.0048651	0.944392	0.996089		NR2F2	0.1375
NR4A1	Early AMD Up	6.06866	7.81059	4.69704	6.15763	5.55094	14.1385	36.5565	11.8105	11.6094	7.57784	5.78948	6.37399	3.41717	4.2729	4.10495	15.6139	10.794	9.72744	4.32609	2.7943	4.59079	5.89021	6.83973	7.04232		NR4A1	1.69664	3.18748	16.9784	3.78081e-05	0.000260239		NR4A1	0.084758	3.18748	0.0399143	0.841648	0.959612		NR4A1	-1.14387	3.18748	5.98273	0.0144466	0.349183		NR4A1	0.942072
NRP1	GA Up	0	0.538661	0	1.31949	0.396495	0.706927	0.556698	1.45041	0.928752	0	2.41229	2.46735	2.48521	0.328685	0.684158	2.44924	0.145865	3.24248	1.12855	2.51487	1.96748	0.841459	0.839967	0.528174		NRP1	2.41354	0.720183	4.53234	0.0332601	0.0793903		NRP1	3.16786	0.720183	8.32768	0.00390456	0.159559		NRP1	0.549799	0.720183	0.291953	0.588972	0.939781		NRP1	3.38367
NRP2	CNV Up	75.0996	90.2258	62.5448	85.3272	67.8007	98.9698	85.7315	84.1239	127.239	77.2451	64.8101	113.909	91.6423	94.9899	80.0464	70.4157	80.226	121.477	95.7383	63.7101	106.572	122.012	104.516	138.205		NRP2	0.382148	6.5279	2.36779	0.123863	0.222658		NRP2	0.167418	6.5279	0.453938	0.500471	0.849321		NRP2	0.0804476	6.5279	0.101613	0.749902	0.971871		NRP2	0.262103
NRP2	Early AMD Down	75.0996	90.2258	62.5448	85.3272	67.8007	98.9698	85.7315	84.1239	127.239	77.2451	64.8101	113.909	91.6423	94.9899	80.0464	70.4157	80.226	121.477	95.7383	63.7101	106.572	122.012	104.516	138.205		NRP2	0.382148	6.5279	2.36779	0.123863	0.222658		NRP2	0.167418	6.5279	0.453938	0.500471	0.849321		NRP2	0.0804476	6.5279	0.101613	0.749902	0.971871		NRP2	0.262103
NRXN3	Early AMD Down	2.65504	4.03996	3.46098	1.31949	2.77547	4.24156	0.371132	1.24321	1.8575	6.11117	2.41229	3.49541	3.10652	3.61553	4.7891	1.83693	1.89625	4.74792	4.138	4.47088	0.655827	2.10365	2.6399	4.75356		NRXN3	-1.55236	1.80829	6.64122	0.00996457	0.0298017		NRXN3	0.228901	1.80829	0.183908	0.668036	0.905697		NRXN3	0.431575	1.80829	0.531521	0.465968	0.910838		NRXN3	-0.190713
NSUN4	Early AMD Down	17.0681	16.9678	22.4963	17.1534	24.5827	25.0959	19.2989	23.621	24.1476	19.5557	21.5497	27.1408	22.6776	24.6514	17.446	20.5124	19.8377	24.8976	15.7996	11.4566	19.6748	7.57313	19.0793	14.2607		NSUN4	0.245663	4.3476	0.982657	0.321544	0.456608		NSUN4	0.274647	4.3476	1.23538	0.266363	0.740327		NSUN4	-0.0498466	4.3476	0.0360815	0.849347	0.985884		NSUN4	0.21548
NSUN6	GA Down	11.3787	11.0426	8.15802	8.35678	5.55094	6.00888	9.09274	7.25206	6.73345	15.1557	10.4532	9.25256	8.3876	9.53186	5.81534	9.49081	8.60606	7.06397	10.9093	12.8538	10.8211	5.89021	6.35975	6.86626		NSUN6	-0.401523	3.21369	2.49677	0.11408	0.209337		NSUN6	0.166442	3.21369	0.473124	0.491553	0.842982		NSUN6	0.269437	3.21369	0.727447	0.393712	0.885965		NSUN6	-0.317148
NSUN7	Early AMD Up	17.4474	11.3119	14.5855	15.8339	15.8598	17.6732	8.35047	12.6393	7.89439	11.0001	11.579	11.1031	17.0858	15.1195	16.4198	11.0216	13.1279	8.222	14.8592	16.207	15.7398	15.1463	12.2395	13.7325		NSUN7	-0.598142	3.78727	6.68917	0.00970006	0.029113		NSUN7	-0.375969	3.78727	2.76546	0.0963189	0.635358		NSUN7	-0.0244259	3.78727	0.0102124	0.919506	0.99252		NSUN7	-0.450177
NUDC	Early AMD Down	134.838	145.169	144.372	131.509	111.415	135.73	196.7	187.725	187.144	165.49	160.497	165.518	129.542	118.984	139.226	191.041	195.606	168.03	186.21	172.688	176.745	128.743	146.274	148.417		NUDC	0.430634	7.30001	10.8488	0.000988583	0.00438624		NUDC	0.212392	7.30001	2.62775	0.105011	0.642728		NUDC	0.0335516	7.30001	0.0590381	0.808023	0.981491		NUDC	0.385364
NUDT18	Early AMD Up	12.5166	9.96524	9.64129	7.03729	10.7054	7.42273	5.93811	8.90968	8.59096	13.9335	10.6141	11.9255	13.0474	11.1753	9.57821	12.8585	8.89779	10.3065	15.2354	14.8098	8.85366	9.67678	9.11964	11.2677		NUDT18	-0.474132	3.45585	3.37146	0.0663351	0.137984		NUDT18	0.160452	3.45585	0.429301	0.512332	0.852415		NUDT18	0.427328	3.45585	2.14292	0.143229	0.738558		NUDT18	-0.04573
ODAM	CNV Up	3.98256	4.57862	2.96655	5.27797	5.94743	2.47424	55.4842	1.65761	0.696564	7.3334	5.46785	2.67296	8.07694	3.94422	3.42079	4.89848	14.5865	3.9373	23.3233	23.4721	8.85366	3.78657	5.51978	3.16904		ODAM	2.32211	3.21434	6.78251	0.00920555	0.0279869		ODAM	0.420217	3.21434	0.234723	0.628043	0.892986		ODAM	0.178933	3.21434	0.0407736	0.839975	0.984796		ODAM	1.02295
OGDHL	Early AMD Down	52.7215	63.8314	39.3068	69.4933	76.9201	102.504	26.3504	22.1706	44.3479	25.6669	41.4913	51.4031	58.4025	57.1912	71.1524	22.9616	22.3174	60.5649	37.9944	31.8551	42.6287	71.9447	62.5176	100.881		OGDHL	-0.74863	5.71612	4.97935	0.0256517	0.0642496		OGDHL	-0.391506	5.71612	1.3861	0.239065	0.723254		OGDHL	-0.41597	5.71612	1.55951	0.211738	0.806374		OGDHL	-0.544555
OLFM4	GA Down	2.46539	0.807992	0.741638	2.19915	1.98248	1.41385	0	0	0.232188	0.244447	2.5731	0.411225	1.55326	0.65737	0.684158	0	0	0.115803	0	0.558861	0.98374	1.26219	0.719972	0.704232		OLFM4	-3.85029	0.293924	12.6235	0.000380935	0.00194076		OLFM4	-0.267081	0.293924	0.130121	0.718307	0.924585		OLFM4	-0.908767	0.293924	1.19221	0.274884	0.837297		OLFM4	-4.14211
OMG	Early AMD Up	38.6877	30.165	35.1042	15.3941	21.4108	20.8543	2.22679	1.65761	1.39313	25.6669	23.4796	25.0847	15.8432	23.0079	36.6024	1.83693	0.437596	3.12668	27.8374	29.0608	25.2493	22.7194	19.3192	23.9439		OMG	-4.26267	4.31065	152.735	4.37627e-35	2.05353e-32		OMG	-0.489677	4.31065	3.55309	0.0594347	0.569383		OMG	0.378149	4.31065	1.78477	0.181565	0.785796		OMG	-4.19429
OPCML	Early AMD Up	151.716	132.78	131.517	208.04	213.315	198.647	68.4739	70.6558	103.091	111.468	119.971	153.798	137.619	116.683	108.097	59.3941	60.5342	85.6941	90.0955	90.5354	89.5203	141.365	144.594	148.769		OPCML	-0.783649	6.93677	18.9851	1.31746e-05	0.000104111		OPCML	-0.111498	6.93677	0.396532	0.528886	0.860585		OPCML	-0.773694	6.93677	18.3825	1.80707e-05	0.0153691		OPCML	-1.00895
OPHN1	CNV Down	39.6359	35.5517	30.1599	56.2983	47.976	33.9325	16.3298	18.6482	32.0419	23.9558	29.5907	38.8608	43.8019	72.3107	40.0232	17.757	12.2527	19.3391	32.1635	20.119	21.6423	31.9754	40.6784	47.8878		OPHN1	-0.659383	5.07264	5.20949	0.0224639	0.0576663		OPHN1	-0.188847	5.07264	0.440317	0.50697	0.85149		OPHN1	0.179535	5.07264	0.391468	0.531529	0.93103		OPHN1	-1.09721
OPHN1	GA Down	39.6359	35.5517	30.1599	56.2983	47.976	33.9325	16.3298	18.6482	32.0419	23.9558	29.5907	38.8608	43.8019	72.3107	40.0232	17.757	12.2527	19.3391	32.1635	20.119	21.6423	31.9754	40.6784	47.8878		OPHN1	-0.659383	5.07264	5.20949	0.0224639	0.0576663		OPHN1	-0.188847	5.07264	0.440317	0.50697	0.85149		OPHN1	0.179535	5.07264	0.391468	0.531529	0.93103		OPHN1	-1.09721
OPHN1	Early AMD Down	39.6359	35.5517	30.1599	56.2983	47.976	33.9325	16.3298	18.6482	32.0419	23.9558	29.5907	38.8608	43.8019	72.3107	40.0232	17.757	12.2527	19.3391	32.1635	20.119	21.6423	31.9754	40.6784	47.8878		OPHN1	-0.659383	5.07264	5.20949	0.0224639	0.0576663		OPHN1	-0.188847	5.07264	0.440317	0.50697	0.85149		OPHN1	0.179535	5.07264	0.391468	0.531529	0.93103		OPHN1	-1.09721
ORAI1	Early AMD Down	18.206	21.2771	15.08	15.3941	20.2213	14.1385	23.0102	25.2786	22.0579	18.5779	24.1229	16.449	17.0858	19.0637	23.2614	19.5939	21.4422	16.444	19.9376	19.0013	13.7724	15.1463	19.9192	12.8522		ORAI1	0.369101	4.27244	2.76728	0.0962095	0.183477		ORAI1	0.127463	4.27244	0.324733	0.568777	0.877234		ORAI1	0.25492	4.27244	1.04683	0.306239	0.850296		ORAI1	0.0714034
OSTM1	CNV Down	177.319	159.174	159.947	242.787	174.062	165.067	179.999	127.222	189.465	109.757	139.269	147.013	166.82	188.994	192.932	132.565	147.47	151.354	129.218	136.641	132.149	137.999	149.754	131.867		OSTM1	-0.000192239	7.29789	1.2543e-06	0.999106	1		OSTM1	-0.325078	7.29789	3.55401	0.0594016	0.569383		OSTM1	-0.0829878	7.29789	0.226991	0.633764	0.950474		OSTM1	-0.201092
P4HA1	CNV Down	486.441	498.531	516.674	455.665	541.216	527.721	270.184	207.409	243.797	356.648	378.407	428.908	511.333	396.394	435.808	275.54	299.899	305.025	438.064	469.722	422.68	467.851	472.062	439.617		P4HA1	-1.05719	8.68128	52.9247	3.4659e-13	1.32856e-11		P4HA1	-0.367209	8.68128	6.56654	0.0103914	0.280567		P4HA1	-0.182563	8.68128	1.59842	0.206128	0.804979		P4HA1	-0.768861
P4HA1	Early AMD Down	486.441	498.531	516.674	455.665	541.216	527.721	270.184	207.409	243.797	356.648	378.407	428.908	511.333	396.394	435.808	275.54	299.899	305.025	438.064	469.722	422.68	467.851	472.062	439.617		P4HA1	-1.05719	8.68128	52.9247	3.4659e-13	1.32856e-11		P4HA1	-0.367209	8.68128	6.56654	0.0103914	0.280567		P4HA1	-0.182563	8.68128	1.59842	0.206128	0.804979		P4HA1	-0.768861
P4HA3	Early AMD Down	0	4.30929	0.494425	0	0	0	0	0	1.16094	0	0	0	0.931955	0	2.05247	2.14309	0	1.73704	1.50473	0	0	1.26219	0.719972	1.23241		P4HA3	-1.99587	0.238072	1.65218	0.198663	0.318085		P4HA3	-5.83805	0.238072	9.00325	0.002695	0.125451		P4HA3	5.18022	0.238072	5.23883	0.0220881	0.407487		P4HA3	-0.305258
PABPC1L	Early AMD Down	3.22397	0.538661	1.9777	3.95848	1.18949	1.06039	0.742264	3.72963	4.17938	0.488893	2.41229	1.6449	0.621303	1.64342	1.71039	2.14309	2.62558	2.43186	0.752364	0.838291	1.96748	0.42073	1.31995	1.05635		PABPC1L	0.526921	1.18065	0.690398	0.406029	0.540683		PABPC1L	-0.325539	1.18065	0.24637	0.619643	0.890509		PABPC1L	-0.607805	1.18065	0.645481	0.421733	0.896736		PABPC1L	0.292562
PABPC4	GA Down	30.3433	24.7784	29.1711	32.9873	28.1512	29.3375	38.2266	55.7373	35.2926	46.2004	32.4854	29.197	22.0563	33.8545	16.7619	39.1879	40.4047	28.1401	29.5303	37.1642	21.9702	28.6096	25.679	26.0566		PABPC4	0.614037	5.01126	6.30231	0.0120581	0.0347862		PABPC4	0.34808	5.01126	2.00845	0.156425	0.679167		PABPC4	-0.313172	5.01126	1.42104	0.233232	0.818888		PABPC4	0.344154
PACSIN3	GA Down	57.8419	63.5621	52.6563	55.4187	65.8182	74.9343	23.3813	16.1617	21.5935	45.2226	52.427	56.1322	43.4912	58.8346	74.5732	28.4724	24.943	27.4453	50.2203	41.9145	60.664	48.3839	68.7573	78.1697		PACSIN3	-1.50642	5.64099	47.4915	5.52422e-12	1.6931e-10		PACSIN3	-0.176337	5.64099	0.728085	0.393505	0.799042		PACSIN3	-0.154083	5.64099	0.525207	0.468629	0.912412		PACSIN3	-1.10875
PAK4	Early AMD Up	67.7035	62.7541	60.0727	53.6593	61.4568	59.3819	29.1339	21.549	25.7729	47.6671	55.6434	68.8802	45.9765	40.7569	48.2331	28.4724	32.2363	34.8566	37.9944	36.8848	44.5962	53.8534	41.9984	41.3736		PAK4	-1.31567	5.52923	57.6455	3.13879e-14	1.42375e-12		PAK4	-0.145431	5.52923	0.792899	0.373225	0.789214		PAK4	-0.372195	5.52923	4.40451	0.0358441	0.492712		PAK4	-0.983563
PALLD	Early AMD Up	57.0833	56.5595	57.1061	72.1322	65.8182	65.7442	116.907	72.3134	64.3161	57.9338	60.468	83.2731	112.145	58.5059	59.1796	100.419	99.1885	97.3902	64.3271	64.5484	73.7805	69.8411	58.3177	55.9864		PALLD	0.572201	6.19253	6.20406	0.0127457	0.036392		PALLD	0.240112	6.19253	1.08811	0.29689	0.752227		PALLD	0.176646	6.19253	0.56736	0.45131	0.905809		PALLD	0.797839
PAPLN	CNV Up	10.6202	10.5039	10.6301	23.7509	11.4984	16.2593	5.56698	3.10803	8.82314	7.82229	8.20177	13.3648	13.9793	17.0916	11.6307	7.04157	7.73087	8.80101	9.40454	5.86804	15.4119	13.0426	16.0794	17.6058		PAPLN	-0.86852	3.54386	6.25539	0.0123816	0.0355238		PAPLN	-0.111745	3.54386	0.113485	0.736211	0.930025		PAPLN	-0.262807	3.54386	0.612499	0.433849	0.901486		PAPLN	-0.414664
PAPLN	GA Up	10.6202	10.5039	10.6301	23.7509	11.4984	16.2593	5.56698	3.10803	8.82314	7.82229	8.20177	13.3648	13.9793	17.0916	11.6307	7.04157	7.73087	8.80101	9.40454	5.86804	15.4119	13.0426	16.0794	17.6058		PAPLN	-0.86852	3.54386	6.25539	0.0123816	0.0355238		PAPLN	-0.111745	3.54386	0.113485	0.736211	0.930025		PAPLN	-0.262807	3.54386	0.612499	0.433849	0.901486		PAPLN	-0.414664
PAPSS2	GA Up	2.27575	0.807992	2.22491	2.19915	5.15444	4.59503	9.09274	9.73849	11.3772	3.91115	6.59358	11.1031	6.52369	0.986055	1.36832	17.4508	11.8151	9.95904	10.345	8.10348	9.18157	4.62802	5.1598	5.98597		PAPSS2	2.45419	2.87477	27.9455	1.24782e-07	1.64857e-06		PAPSS2	1.98184	2.87477	17.842	2.4003e-05	0.00365757		PAPSS2	-0.417797	2.87477	0.66422	0.415074	0.892644		PAPSS2	2.81147
PAPSS2	Early AMD Up	2.27575	0.807992	2.22491	2.19915	5.15444	4.59503	9.09274	9.73849	11.3772	3.91115	6.59358	11.1031	6.52369	0.986055	1.36832	17.4508	11.8151	9.95904	10.345	8.10348	9.18157	4.62802	5.1598	5.98597		PAPSS2	2.45419	2.87477	27.9455	1.24782e-07	1.64857e-06		PAPSS2	1.98184	2.87477	17.842	2.4003e-05	0.00365757		PAPSS2	-0.417797	2.87477	0.66422	0.415074	0.892644		PAPSS2	2.81147
PAQR5	CNV Down	12.327	8.61858	9.39408	9.67628	16.2563	8.83659	3.34019	3.52243	4.17938	6.11117	9.97078	11.3087	6.83434	7.23107	5.81534	3.98002	4.6677	3.01087	5.64273	4.47088	4.9187	9.25605	6.47975	5.80991		PAQR5	-1.47203	2.89596	21.8672	2.92183e-06	2.77462e-05		PAQR5	-0.145527	2.89596	0.270913	0.60272	0.885102		PAQR5	-0.799547	2.89596	6.11451	0.0134077	0.3385		PAQR5	-1.40545
PBLD	CNV Up	13.6545	16.1598	11.619	13.6348	12.2914	11.3108	11.134	6.21606	10.9128	9.53342	13.0263	9.8694	9.6302	15.1195	19.8406	12.8585	9.77299	15.286	12.2259	12.0155	8.85366	22.2987	16.6794	11.7959		PBLD	-0.547847	3.71297	3.47575	0.0622743	0.13112		PBLD	-0.340242	3.71297	1.38168	0.239815	0.724075		PBLD	0.258216	3.71297	0.688948	0.406523	0.889459		PBLD	-0.122054
PBLD	Early AMD Up	13.6545	16.1598	11.619	13.6348	12.2914	11.3108	11.134	6.21606	10.9128	9.53342	13.0263	9.8694	9.6302	15.1195	19.8406	12.8585	9.77299	15.286	12.2259	12.0155	8.85366	22.2987	16.6794	11.7959		PBLD	-0.547847	3.71297	3.47575	0.0622743	0.13112		PBLD	-0.340242	3.71297	1.38168	0.239815	0.724075		PBLD	0.258216	3.71297	0.688948	0.406523	0.889459		PBLD	-0.122054
PBX2	Early AMD Up	3.60327	5.11728	4.44983	0.879661	1.98248	0.706927	2.22679	5.18005	5.57251	3.42225	2.5731	3.2898	2.79587	2.95816	1.71039	2.44924	5.98048	2.31606	3.00945	3.07373	1.63957	0.42073	2.5199	1.58452		PBX2	-0.0243845	1.79364	0.00302344	0.95615	0.974117		PBX2	-0.501446	1.79364	1.2093	0.271471	0.743115		PBX2	1.06039	1.79364	2.70985	0.0997301	0.682314		PBX2	-0.252918
PBX4	Early AMD Up	0	0	2.22491	0	1.18949	0	0	0	0	0	0	0	0	0	0	0	0	0	1.50473	2.51487	0.98374	0	0.119995	0		PBX4	-4.75026	-0.37877	8.3102	0.00394231	0.0139338		PBX4	-4.75026	-0.37877	8.48547	0.00357994	0.152237		PBX4	-3.91251	-0.37877	3.80306	0.0511589	0.562662		PBX4	-4.75026
PCBD2	Early AMD Up	19.5335	14.0052	13.8439	22.4314	18.6353	16.6128	9.09274	10.3601	6.73345	17.8446	14.4737	15.4209	18.0178	23.3366	17.7881	10.7154	13.7114	12.1593	17.4925	12.5744	15.084	17.2499	17.3993	18.6621		PCBD2	-0.860626	3.98868	14.6906	0.000126677	0.000743985		PCBD2	-0.013238	3.98868	0.00403911	0.949325	0.98968		PCBD2	0.0443488	3.98868	0.0389112	0.843625	0.984989		PCBD2	-0.368932
PCCB	GA Down	88.3748	81.6072	88.9965	88.8458	88.022	89.0728	94.6387	59.8813	85.6774	64.7783	99.3862	92.7312	91.3316	94.3326	98.1766	91.5404	77.4546	104.338	89.7193	95.2857	90.832	96.3471	95.3963	99.4727		PCCB	-0.108605	6.48986	0.387384	0.533678	0.658472		PCCB	-0.00801748	6.48986	0.00212457	0.963236	0.992878		PCCB	0.0936701	6.48986	0.271915	0.60205	0.942497		PCCB	0.0781165
PCDH10	CNV Up	1.32752	1.07732	1.73049	0.439831	0.396495	1.41385	6.12368	8.49528	6.26908	0.977786	1.60819	11.3087	9.31955	1.64342	1.36832	12.2462	9.91885	11.4645	3.38564	3.07373	4.59079	2.10365	3.47986	3.69722		PCDH10	2.31149	2.37564	10.6816	0.00108208	0.00474386		PCDH10	1.72618	2.37564	5.951	0.0147089	0.346896		PCDH10	2.37829	2.37564	8.2598	0.00405326	0.224643		PCDH10	2.99426
PCNT	Early AMD Up	33.7569	29.8957	24.2268	31.228	25.3757	34.286	17.6288	14.7113	25.5407	23.2224	27.9825	37.2159	27.9587	37.1414	23.9455	11.3277	13.1279	17.7178	28.4017	25.4282	38.3659	24.823	24.959	35.2116		PCNT	-0.609949	4.74067	5.76787	0.0163218	0.0445015		PCNT	0.00782993	4.74067	0.000996824	0.974813	0.99635		PCNT	-0.0304715	4.74067	0.0136702	0.906924	0.99252		PCNT	-1.03614
PDAP1	Early AMD Down	43.2392	33.6663	50.6786	32.5475	36.0811	40.6483	50.1028	68.9982	49.2239	65.7561	49.2106	40.3	36.3463	46.0159	30.1029	49.5971	58.7838	36.4779	43.6371	43.3117	39.6775	27.3474	32.5187	29.5777		PDAP1	0.398007	5.44816	3.30776	0.0689536	0.14217		PDAP1	0.277953	5.44816	1.60794	0.204782	0.710099		PDAP1	0.0390379	5.44816	0.027746	0.867707	0.988015		PDAP1	0.177793
PDCD2	Early AMD Up	65.2381	48.4795	69.9612	51.9	52.3374	52.3126	88.3294	95.3128	93.5718	69.6673	65.4533	49.9638	58.0919	52.2609	50.6277	93.0712	89.2697	95.6531	65.8318	61.4747	65.9106	49.2254	41.3984	48.0638		PDCD2	0.589568	6.04837	14.5857	0.000133929	0.000781518		PDCD2	0.00648744	6.04837	0.00171873	0.966931	0.994032		PDCD2	0.0410954	6.04837	0.0581762	0.809402	0.981491		PDCD2	0.594148
PDE2A	CNV Down	13.6545	44.1702	20.2714	54.0992	74.5411	94.7282	1.67009	14.9185	18.1107	9.77786	16.4035	18.5051	19.2604	16.4342	61.9163	6.73541	10.0647	10.7697	9.59263	14.5304	17.3794	50.0668	60.2377	87.8529		PDE2A	-1.17084	4.95509	4.49361	0.0340218	0.0808114		PDE2A	-0.797839	4.95509	2.1368	0.143801	0.671534		PDE2A	-1.1957	4.95509	4.80676	0.0283483	0.460338		PDE2A	-1.48471
PDE2A	GA Down	13.6545	44.1702	20.2714	54.0992	74.5411	94.7282	1.67009	14.9185	18.1107	9.77786	16.4035	18.5051	19.2604	16.4342	61.9163	6.73541	10.0647	10.7697	9.59263	14.5304	17.3794	50.0668	60.2377	87.8529		PDE2A	-1.17084	4.95509	4.49361	0.0340218	0.0808114		PDE2A	-0.797839	4.95509	2.1368	0.143801	0.671534		PDE2A	-1.1957	4.95509	4.80676	0.0283483	0.460338		PDE2A	-1.48471
PDE4C	Early AMD Up	1.89646	2.42398	0.494425	1.31949	1.18949	1.06039	0.371132	0.207202	0.696564	0.977786	0.804095	0.82245	0.931955	0.986055	3.07871	0.918466	0.583462	0.347408	0.564273	0.27943	0.98374	0	0.959963	1.05635		PDE4C	-1.88362	0.441169	7.47693	0.00624946	0.020316		PDE4C	-0.880519	0.441169	2.12582	0.144835	0.672618		PDE4C	0.465523	0.441169	0.458892	0.498142	0.923062		PDE4C	-1.5009
PDE4C	Early AMD Down	1.89646	2.42398	0.494425	1.31949	1.18949	1.06039	0.371132	0.207202	0.696564	0.977786	0.804095	0.82245	0.931955	0.986055	3.07871	0.918466	0.583462	0.347408	0.564273	0.27943	0.98374	0	0.959963	1.05635		PDE4C	-1.88362	0.441169	7.47693	0.00624946	0.020316		PDE4C	-0.880519	0.441169	2.12582	0.144835	0.672618		PDE4C	0.465523	0.441169	0.458892	0.498142	0.923062		PDE4C	-1.5009
PDE4D	Early AMD Up	8.3444	9.42658	6.92195	7.03729	17.4458	16.2593	6.30925	3.93683	6.03689	5.37783	5.62867	10.2806	8.69825	7.23107	7.52573	4.59233	3.7925	5.09532	6.01891	5.02975	3.60705	9.25605	9.95961	16.9016		PDE4D	-0.595787	3.0497	2.87757	0.0898213	0.173744		PDE4D	-0.212756	3.0497	0.387058	0.53385	0.862123		PDE4D	-0.804658	3.0497	5.1376	0.0234131	0.416477		PDE4D	-0.865352
PDGFD	Early AMD Up	113.029	137.359	111.246	127.991	96.7449	120.178	23.5669	23.4138	53.171	43.0226	73.6551	114.526	81.0801	116.683	144.015	26.6355	27.4227	40.6468	89.1551	58.4009	70.8293	104.762	99.9561	105.283		PDGFD	-1.85533	6.38508	33.9534	5.64493e-09	9.8105e-08		PDGFD	-0.643394	6.38508	4.39755	0.0359906	0.490081		PDGFD	-0.0135336	6.38508	0.00193406	0.964922	0.996089		PDGFD	-1.92459
PDLIM2	Early AMD Down	21.2403	15.3519	16.0688	17.5932	22.2037	12.3712	31.5462	32.1163	24.1476	35.2003	23.8012	22.4118	18.0178	19.0637	11.6307	63.9864	52.3657	40.1836	31.9754	31.8551	34.4309	17.6706	23.2791	22.3594		PDLIM2	0.730065	4.77515	9.26422	0.00233673	0.00904131		PDLIM2	0.610822	4.77515	6.44239	0.0111428	0.292725		PDLIM2	-0.0885544	4.77515	0.107036	0.743544	0.971384		PDLIM2	1.54974
PDLIM5	Early AMD Down	399.204	358.479	361.919	527.797	420.285	446.424	489.338	426.421	487.363	356.159	345.118	420.272	425.593	439.452	368.761	517.708	499.152	534.43	426.402	366.613	404.317	437.138	406.184	420.426		PDLIM5	0.325184	8.74478	5.39423	0.0202034	0.0529932		PDLIM5	0.00191036	8.74478	0.000185849	0.989123	0.998126		PDLIM5	-0.175923	8.74478	1.54897	0.213287	0.806533		PDLIM5	0.470063
PDPN	Early AMD Up	564.195	566.672	590.591	532.635	550.336	461.27	384.864	383.323	376.145	598.405	597.764	527.807	479.646	554.163	546.3	516.79	450.578	451.052	563.144	503.813	483.344	496.882	554.498	468.842		PDPN	-0.588993	8.99118	19.014	1.29765e-05	0.000102785		PDPN	0.00216781	8.99118	0.000261065	0.987109	0.998126		PDPN	0.0333979	8.99118	0.0604906	0.805722	0.981491		PDPN	-0.280551
PDS5B	Early AMD Up	51.0147	43.6316	38.318	66.8543	57.4918	47.7176	32.4741	21.549	43.8835	36.4225	39.4007	58.5996	54.3641	46.0159	44.1282	29.0847	36.1746	43.1944	39.8753	44.15	46.8916	46.701	45.9582	46.8314		PDS5B	-0.447316	5.47573	3.88693	0.0486633	0.107817		PDS5B	0.0134634	5.47573	0.00362201	0.95201	0.98968		PDS5B	-0.247579	5.47573	1.15953	0.281564	0.837718		PDS5B	-0.283506
PDXK	Early AMD Down	98.995	109.618	94.9296	130.63	107.054	138.911	143.814	108.988	149.761	88.0008	95.3657	141.873	136.065	131.803	80.3885	122.462	118.005	166.988	114.171	93.6091	148.873	116.963	124.795	150.177		PDXK	0.407482	6.92881	3.24445	0.0716657	0.146346		PDXK	0.100185	6.92881	0.19581	0.658124	0.903302		PDXK	-0.112333	6.92881	0.240475	0.623863	0.946842		PDXK	0.427235
PDZD7	Early AMD Down	0.758582	1.07732	2.22491	0.879661	2.77547	1.76732	0.742264	0.207202	1.39313	1.95557	0.804095	1.6449	1.55326	1.97211	2.05247	0.306155	1.45865	0.694817	2.069	2.51487	1.63957	0.841459	1.31995	2.1127		PDZD7	-0.771798	0.889482	1.53397	0.215517	0.338265		PDZD7	0.0963106	0.889482	0.029401	0.863856	0.965671		PDZD7	0.0186179	0.889482	0.000941758	0.975518	0.997511		PDZD7	-0.551619
PDZK1IP1	CNV Up	0.568937	0.538661	0.98885	2.63898	1.98248	0.706927	2.59792	2.48642	0.696564	0.977786	1.44737	1.23367	0.931955	0	0.342079	1.53078	1.89625	1.38963	0.752364	2.23544	0.98374	1.68292	0.239991	1.40846		PDZK1IP1	1.46157	0.766563	4.95681	0.0259881	0.0649131		PDZK1IP1	0.810765	0.766563	1.38023	0.240062	0.724405		PDZK1IP1	-1.92894	0.766563	5.23561	0.0221291	0.407487		PDZK1IP1	1.17987
PDZK1IP1	GA Up	0.568937	0.538661	0.98885	2.63898	1.98248	0.706927	2.59792	2.48642	0.696564	0.977786	1.44737	1.23367	0.931955	0	0.342079	1.53078	1.89625	1.38963	0.752364	2.23544	0.98374	1.68292	0.239991	1.40846		PDZK1IP1	1.46157	0.766563	4.95681	0.0259881	0.0649131		PDZK1IP1	0.810765	0.766563	1.38023	0.240062	0.724405		PDZK1IP1	-1.92894	0.766563	5.23561	0.0221291	0.407487		PDZK1IP1	1.17987
PEAR1	Early AMD Up	0	0.269331	0	1.31949	0	0	0	0.414404	0	0.73334	0.482457	1.23367	1.55326	0	0.342079	1.53078	0.437596	1.27383	0.940454	1.95601	1.31165	0.841459	1.43994	0.528174		PEAR1	0.648819	0.205709	0.213328	0.644172	0.750878		PEAR1	2.9734	0.205709	7.13138	0.00757463	0.236412		PEAR1	0.653908	0.205709	0.379383	0.537933	0.93103		PEAR1	3.32882
PGAP2	GA Down	40.7738	39.5916	35.5986	41.7839	43.6145	46.3037	21.8968	32.5307	23.6832	34.467	37.4708	42.973	27.9587	37.7988	45.4965	33.6771	26.9851	32.309	30.8469	24.3104	49.8428	47.1217	41.5184	48.9441		PGAP2	-0.571231	5.22112	6.64821	0.00992553	0.029698		PGAP2	-0.0131076	5.22112	0.00364992	0.951825	0.98968		PGAP2	-0.247173	5.22112	1.18298	0.27675	0.837297		PGAP2	-0.324768
PGAP2	Early AMD Up	40.7738	39.5916	35.5986	41.7839	43.6145	46.3037	21.8968	32.5307	23.6832	34.467	37.4708	42.973	27.9587	37.7988	45.4965	33.6771	26.9851	32.309	30.8469	24.3104	49.8428	47.1217	41.5184	48.9441		PGAP2	-0.571231	5.22112	6.64821	0.00992553	0.029698		PGAP2	-0.0131076	5.22112	0.00364992	0.951825	0.98968		PGAP2	-0.247173	5.22112	1.18298	0.27675	0.837297		PGAP2	-0.324768
PGK1	Early AMD Down	523.422	463.788	563.892	414.76	483.328	413.552	607.543	511.996	485.041	566.627	577.662	591.136	452.309	450.956	389.286	688.237	705.989	551.8	715.122	729.872	837.163	427.461	495.341	460.215		PGK1	0.0490251	9.09454	0.109451	0.74077	0.824243		PGK1	0.161852	9.09454	1.19371	0.274581	0.743139		PGK1	-0.0209909	9.09454	0.0195566	0.888782	0.9904		PGK1	0.326375
PGLS	Early AMD Down	58.4108	47.9409	57.6005	40.9043	45.9935	43.1226	61.4224	79.1511	46.6698	90.2008	67.3832	60.4501	46.9084	48.6454	47.2069	69.4972	63.7432	41.11	61.6938	72.9313	49.5149	43.7559	39.4785	44.5427		PGLS	0.191185	5.80467	0.800196	0.371035	0.506119		PGLS	0.406746	5.80467	3.64045	0.0563918	0.563519		PGLS	0.134113	5.80467	0.349332	0.554492	0.931366		PGLS	0.0767323
PGM2	CNV Up	33.188	21.5465	26.699	39.1449	30.9266	33.2256	31.1751	20.7202	38.7754	21.7557	35.8626	32.6924	26.716	26.2948	29.7609	27.2478	33.1115	34.625	27.0851	26.2664	31.1518	34.4998	28.3189	23.7678		PGM2	0.144128	4.9163	0.400009	0.527085	0.652526		PGM2	0.149428	4.9163	0.432504	0.510763	0.852149		PGM2	-0.317504	4.9163	1.75151	0.185687	0.792182		PGM2	0.223929
PGM2	GA Up	33.188	21.5465	26.699	39.1449	30.9266	33.2256	31.1751	20.7202	38.7754	21.7557	35.8626	32.6924	26.716	26.2948	29.7609	27.2478	33.1115	34.625	27.0851	26.2664	31.1518	34.4998	28.3189	23.7678		PGM2	0.144128	4.9163	0.400009	0.527085	0.652526		PGM2	0.149428	4.9163	0.432504	0.510763	0.852149		PGM2	-0.317504	4.9163	1.75151	0.185687	0.792182		PGM2	0.223929
PGM2	Early AMD Up	33.188	21.5465	26.699	39.1449	30.9266	33.2256	31.1751	20.7202	38.7754	21.7557	35.8626	32.6924	26.716	26.2948	29.7609	27.2478	33.1115	34.625	27.0851	26.2664	31.1518	34.4998	28.3189	23.7678		PGM2	0.144128	4.9163	0.400009	0.527085	0.652526		PGM2	0.149428	4.9163	0.432504	0.510763	0.852149		PGM2	-0.317504	4.9163	1.75151	0.185687	0.792182		PGM2	0.223929
PGM5	GA Down	47.2217	27.7411	29.1711	50.1407	58.6813	33.579	30.0617	23.2066	22.5222	26.8891	24.9269	32.2812	20.503	18.4064	17.1039	22.3493	18.2332	20.0339	25.3923	16.4864	16.7236	23.9816	33.5987	30.6341		PGM5	-0.463476	4.81981	3.77132	0.0521384	0.114068		PGM5	-0.318202	4.81981	1.79827	0.179921	0.690915		PGM5	-1.33967	4.81981	27.5847	1.50364e-07	0.000754936		PGM5	-0.797327
PGR	CNV Down	12.327	8.07992	7.41638	14.0746	5.94743	5.30195	2.96906	1.45041	5.57251	3.91115	8.84505	6.99082	9.31955	9.86055	10.2624	1.22462	4.37596	4.74792	6.58318	3.91202	0.98374	1.68292	8.63966	5.28174		PGR	-1.48629	2.73582	7.0342	0.00799674	0.0248901		PGR	-0.487798	2.73582	0.831037	0.361973	0.784102		PGR	0.227612	2.73582	0.169742	0.680342	0.957586		PGR	-1.36527
PHACTR2	Early AMD Up	104.115	81.8765	100.121	137.667	94.3659	95.7886	283.916	268.326	295.807	99.9787	128.494	93.9649	112.145	136.404	96.8083	251.047	229.738	226.974	102.698	107.86	125.263	99.2922	98.0362	102.114		PHACTR2	1.56526	7.18386	80.8145	2.47936e-19	2.06988e-17		PHACTR2	0.172873	7.18386	0.995977	0.318286	0.761127		PHACTR2	0.078614	7.18386	0.195954	0.658007	0.955575		PHACTR2	1.30335
PHF19	Early AMD Up	0.758582	1.34665	1.73049	0.439831	1.18949	4.59503	5.19585	4.35124	4.87595	4.15559	5.46785	3.49541	0.310652	3.28685	2.05247	6.1231	4.6677	5.09532	6.95936	8.10348	21.3144	1.68292	2.87989	4.57751		PHF19	1.91913	2.27669	11.0582	0.000882981	0.00398792		PHF19	1.79039	2.27669	9.5849	0.00196184	0.101896		PHF19	-0.209392	2.27669	0.103456	0.747721	0.971384		PHF19	2.04419
PHF8	Early AMD Up	14.982	18.8532	13.3495	22.4314	14.2738	21.2078	13.5463	14.0897	17.4141	9.28897	13.1872	16.6546	15.2219	16.7629	12.3148	11.0216	16.3369	16.7914	6.95936	10.8978	10.4932	10.939	13.3195	13.9086		PHF8	-0.0663266	3.88244	0.073121	0.786846	0.856248		PHF8	-0.255718	3.88244	1.07158	0.300588	0.753511		PHF8	-0.383069	3.88244	2.1082	0.146512	0.744552		PHF8	-0.0598649
PHLDA1	GA Up	21.8092	12.9279	18.2937	32.9873	18.6353	19.087	158.845	142.762	125.614	21.5113	30.7164	25.0847	34.793	27.6095	28.3925	91.8466	91.3118	109.434	22.5709	34.3699	46.2358	28.1889	18.5993	20.9509		PHLDA1	2.99806	5.64893	134.14	5.09043e-31	1.57433e-28		PHLDA1	0.538886	5.64893	4.4338	0.0352341	0.488466		PHLDA1	0.371113	5.64893	1.95334	0.162228	0.765022		PHLDA1	2.45326
PHLDB3	GA Up	3.41362	2.96264	2.96655	1.75932	3.56846	2.12078	6.68038	3.93683	4.17938	3.17781	3.3772	3.2898	4.03847	2.62948	3.42079	6.73541	4.95943	3.12668	1.88091	2.7943	1.31165	1.26219	2.27991	3.16904		PHLDB3	0.662858	1.92947	3.27023	0.0705478	0.144689		PHLDB3	0.0693263	1.92947	0.0322975	0.857376	0.964444		PHLDB3	0.432562	1.92947	0.821701	0.364683	0.871749		PHLDB3	0.571686
PIAS2	Early AMD Down	69.2206	68.6793	74.1638	88.8458	68.5937	69.2789	54.3709	46.206	66.8701	56.2227	60.1463	70.9363	63.6836	66.3943	77.994	52.6587	57.3251	56.7434	68.8413	61.7541	54.7615	61.8472	63.3575	67.9584		PIAS2	-0.342878	6.01816	4.51323	0.0336337	0.0800433		PIAS2	-0.177962	6.01816	1.23379	0.266671	0.740327		PIAS2	-0.12141	6.01816	0.525193	0.468635	0.912412		PIAS2	-0.342674
PIEZO2	Early AMD Down	5.68937	4.03996	5.9331	3.51865	7.53341	3.18117	2.41236	3.72963	1.8575	5.62227	3.69884	6.99082	7.76629	6.90238	6.4995	2.7554	1.60452	2.08445	3.57373	3.07373	4.59079	3.36584	4.31983	4.57751		PIEZO2	-0.965724	2.24083	7.17188	0.00740552	0.0233653		PIEZO2	0.0265744	2.24083	0.00660603	0.935221	0.986703		PIEZO2	0.576336	2.24083	2.42026	0.119775	0.713537		PIEZO2	-1.34702
PILRA	Early AMD Down	0.948228	1.07732	0.741638	0.439831	1.58598	1.41385	0	0.414404	0	0.244447	0.482457	0.82245	0	0	0.684158	0.306155	0.145865	0	0.188091	0.558861	0	0.841459	0.719972	1.23241		PILRA	-2.51596	-0.0679507	7.82081	0.00516482	0.0173495		PILRA	-0.776375	-0.0679507	1.23552	0.266335	0.740327		PILRA	-2.2869	-0.0679507	5.46852	0.0193621	0.387469		PILRA	-2.79473
PILRB	Early AMD Down	11.5684	12.9279	23.7324	8.35678	1.98248	9.54352	4.26802	16.9906	4.17938	24.4447	14.7953	8.43011	4.34912	14.1334	11.6307	10.4093	9.48126	4.0531	6.207	11.4566	5.24661	11.3597	7.43971	13.0283		PILRB	-0.918588	3.44325	2.72	0.0990983	0.187713		PILRB	-0.0184651	3.44325	0.0011403	0.973062	0.995818		PILRB	0.591987	3.44325	1.02128	0.312215	0.854518		PILRB	-1.02289
PISD	GA Up	30.7226	30.165	22.7436	24.1907	23.7897	28.984	45.4637	30.6659	47.1342	23.7113	30.5556	37.8327	30.4439	27.9382	32.1554	41.6371	35.5912	45.5105	30.0945	24.5899	32.1355	31.134	30.4788	35.2116		PISD	0.556207	5.03536	7.61437	0.00579051	0.0190654		PISD	0.140965	5.03536	0.478209	0.489235	0.841588		PISD	0.229731	5.03536	1.06981	0.300989	0.847659		PISD	0.551052
PITPNA	CNV Down	539.921	690.564	548.07	840.077	517.823	663.805	416.967	277.236	602.992	246.158	552.574	569.135	815.15	911.443	941.059	297.583	303.254	646.643	470.227	476.429	532.859	869.648	893.965	938.565		PITPNA	-0.455355	9.2456	2.24727	0.133851	0.236213		PITPNA	-0.378214	9.2456	1.55302	0.21269	0.713983		PITPNA	0.400087	9.2456	1.73546	0.187715	0.792294		PITPNA	-0.510467
PKD1L2	Early AMD Down	29.3951	36.8983	29.4183	21.1119	34.0986	47.3641	4.63915	7.04486	7.43002	21.7557	19.6199	30.8419	22.6776	25.3087	23.6034	6.73541	3.20904	6.60076	20.8781	14.5304	19.6748	19.7743	16.5594	33.8031		PKD1L2	-2.32569	4.40078	50.011	1.52884e-12	5.22726e-11		PKD1L2	-0.40554	4.40078	1.85205	0.173545	0.6879		PKD1L2	-0.525398	4.40078	2.90189	0.0884755	0.656833		PKD1L2	-2.54693
PKD2	GA Up	41.9117	43.9009	31.8904	55.8585	39.2531	45.9503	51.7729	41.8548	61.0654	24.6891	40.848	54.4873	58.7132	49.3027	48.2331	40.4125	44.6348	60.4491	38.3705	36.6054	56.0732	45.0181	45.5982	55.8104		PKD2	0.392623	5.54889	2.57163	0.108795	0.202142		PKD2	0.0320332	5.54889	0.0169829	0.896315	0.976983		PKD2	0.150093	5.54889	0.356982	0.550187	0.93103		PKD2	0.313093
PKDCC	CNV Down	2.0861	2.69331	2.71934	2.63898	4.36145	1.76732	3.89689	6.21606	4.17938	1.95557	2.25147	2.46735	2.79587	3.61553	1.02624	3.67386	4.95943	4.51631	1.69282	0.838291	6.88618	2.10365	1.19995	2.28875		PKDCC	0.933167	1.8062	3.60309	0.0576723	0.123261		PKDCC	-0.149901	1.8062	0.0822717	0.774242	0.939627		PKDCC	-0.217616	1.8062	0.143432	0.704892	0.963492		PKDCC	0.831535
PKDCC	GA Down	2.0861	2.69331	2.71934	2.63898	4.36145	1.76732	3.89689	6.21606	4.17938	1.95557	2.25147	2.46735	2.79587	3.61553	1.02624	3.67386	4.95943	4.51631	1.69282	0.838291	6.88618	2.10365	1.19995	2.28875		PKDCC	0.933167	1.8062	3.60309	0.0576723	0.123261		PKDCC	-0.149901	1.8062	0.0822717	0.774242	0.939627		PKDCC	-0.217616	1.8062	0.143432	0.704892	0.963492		PKDCC	0.831535
PLAC4	CNV Down	2.27575	0.807992	0.98885	0.439831	1.98248	1.41385	0.556698	1.65761	0.928752	1.46668	2.41229	0.82245	0.931955	1.64342	0	0	0.583462	0.231606	2.069	1.67658	0.655827	0.841459	0.839967	1.23241		PLAC4	-0.431439	0.644473	0.457415	0.498835	0.62795		PLAC4	0.180662	0.644473	0.0904758	0.763573	0.935783		PLAC4	-0.57022	0.644473	0.531985	0.465774	0.910838		PLAC4	-2.07114
PLAC4	GA Down	2.27575	0.807992	0.98885	0.439831	1.98248	1.41385	0.556698	1.65761	0.928752	1.46668	2.41229	0.82245	0.931955	1.64342	0	0	0.583462	0.231606	2.069	1.67658	0.655827	0.841459	0.839967	1.23241		PLAC4	-0.431439	0.644473	0.457415	0.498835	0.62795		PLAC4	0.180662	0.644473	0.0904758	0.763573	0.935783		PLAC4	-0.57022	0.644473	0.531985	0.465774	0.910838		PLAC4	-2.07114
PLAU	CNV Up	1.13787	1.88532	1.23606	0.879661	0.396495	1.06039	19.2989	27.3506	18.3429	29.8225	24.4445	49.5526	22.0563	4.60159	1.71039	31.8401	22.3174	29.4139	51.3488	66.7838	80.0109	2.10365	3.11988	8.27472		PLAU	3.92364	4.42594	40.3087	2.16844e-10	5.04412e-09		PLAU	4.59791	4.42594	53.6452	2.40165e-13	5.44695e-10		PLAU	3.55326	4.42594	24.7364	6.57306e-07	0.00169293		PLAU	4.28384
PLCH2	Early AMD Down	5.31008	5.65595	4.69704	4.39831	1.58598	4.59503	0.371132	0.414404	0.232188	4.64449	1.76901	9.45817	1.24261	3.94422	3.76287	0.918466	0.291731	0.231606	5.64273	1.95601	2.95122	5.04875	2.99988	5.10568		PLCH2	-3.82087	1.83873	28.7131	8.39345e-08	1.14792e-06		PLCH2	0.00732747	1.83873	0.000188345	0.98905	0.998126		PLCH2	-0.249233	1.83873	0.166511	0.683232	0.958119		PLCH2	-3.62441
PLCXD1	Early AMD Down	11.5684	6.19461	5.68589	3.51865	3.96495	8.12966	2.78349	1.65761	1.8575	8.55563	6.43276	12.1311	5.59173	4.93027	4.44702	3.98002	4.08423	3.24248	5.83082	5.58861	6.88618	6.73167	6.11976	4.40145		PLCXD1	-1.89156	2.59603	23.8711	1.03008e-06	1.09255e-05		PLCXD1	0.176489	2.59603	0.289236	0.590711	0.882592		PLCXD1	-0.084783	2.59603	0.0430397	0.835651	0.984393		PLCXD1	-1.08727
PLEKHA5	Early AMD Down	34.3258	30.165	35.8458	35.1865	30.5302	34.9929	35.8142	45.9988	35.2926	27.8669	34.0936	27.7577	38.8315	36.8127	31.8133	26.9417	30.1942	28.8349	25.0161	32.9728	28.5285	39.5486	27.5989	31.6904		PLEKHA5	0.220744	5.05179	1.64933	0.19905	0.318593		PLEKHA5	-0.156929	5.05179	0.808258	0.368636	0.787004		PLEKHA5	0.0951897	5.05179	0.255352	0.613331	0.945476		PLEKHA5	-0.218363
PLEKHH1	CNV Down	101.46	127.932	86.5244	131.949	106.261	171.076	27.8349	22.9994	45.741	43.0226	68.8305	111.236	103.758	103.536	102.966	12.2462	20.567	42.7312	42.8847	45.2677	53.122	88.7739	88.7965	108.804		PLEKHH1	-1.71095	6.27585	24.7388	6.56502e-07	7.19877e-06		PLEKHH1	-0.500325	6.27585	2.26071	0.132693	0.662097		PLEKHH1	-0.400081	6.27585	1.43779	0.230497	0.818888		PLEKHH1	-2.0401
PLEKHH1	GA Down	101.46	127.932	86.5244	131.949	106.261	171.076	27.8349	22.9994	45.741	43.0226	68.8305	111.236	103.758	103.536	102.966	12.2462	20.567	42.7312	42.8847	45.2677	53.122	88.7739	88.7965	108.804		PLEKHH1	-1.71095	6.27585	24.7388	6.56502e-07	7.19877e-06		PLEKHH1	-0.500325	6.27585	2.26071	0.132693	0.662097		PLEKHH1	-0.400081	6.27585	1.43779	0.230497	0.818888		PLEKHH1	-2.0401
PLIN2	CNV Down	324.673	381.642	354.256	348.786	426.629	422.742	930.985	645.227	1244.99	291.38	298.641	295.054	315.933	320.139	402.627	450.048	339.867	493.667	363.58	394.835	454.816	323.12	370.546	362.503		PLIN2	1.41156	8.78279	50.1205	1.44592e-12	4.95619e-11		PLIN2	-0.26057	8.78279	1.75455	0.185306	0.696334		PLIN2	-0.206552	8.78279	1.09176	0.296083	0.844537		PLIN2	0.275485
PLSCR4	GA Up	22.9471	17.5065	20.7659	20.672	24.5827	20.5009	3.89689	7.66647	11.3772	14.6668	16.886	16.8602	16.1539	24.98	26.3401	7.04157	8.16847	7.52718	13.7306	10.8978	13.1165	23.9816	26.759	16.0213		PLSCR4	-1.44013	4.05385	26.3202	2.89247e-07	3.44967e-06		PLSCR4	-0.339769	4.05385	1.6907	0.193508	0.701712		PLSCR4	0.0343224	4.05385	0.0158161	0.89992	0.991735		PLSCR4	-1.42102
PLXNA4	Early AMD Down	64.6691	97.7671	77.1303	76.9704	134.412	194.405	28.9483	51.3861	42.4904	52.556	39.8831	66.6184	70.8286	64.7509	46.1806	53.8833	69.8696	55.2379	61.6938	51.974	53.4499	65.2131	79.1969	116.198		PLXNA4	-0.963122	6.16379	10.9981	0.000912067	0.00409533		PLXNA4	-0.590644	6.16379	4.21609	0.0400423	0.501745		PLXNA4	-1.15977	6.16379	15.8337	6.91602e-05	0.0361974		PLXNA4	-0.416979
PMEL	GA Down	13956	18152.9	14289.6	10231.8	13484.4	17192.8	13513.3	9819.71	12211.9	11676	14003.6	14766.7	13403.4	12165.6	16865.9	11195.5	12267.6	14938.2	11638.1	13158.9	12788.6	16118.6	14881.7	15411.6		PMEL	-0.38442	13.739	4.0672	0.0437238	0.0990005		PMEL	-0.19805	13.739	1.08192	0.298269	0.752972		PMEL	0.0527961	13.739	0.0769103	0.781529	0.977829		PMEL	-0.272877
PMEL	Early AMD Down	13956	18152.9	14289.6	10231.8	13484.4	17192.8	13513.3	9819.71	12211.9	11676	14003.6	14766.7	13403.4	12165.6	16865.9	11195.5	12267.6	14938.2	11638.1	13158.9	12788.6	16118.6	14881.7	15411.6		PMEL	-0.38442	13.739	4.0672	0.0437238	0.0990005		PMEL	-0.19805	13.739	1.08192	0.298269	0.752972		PMEL	0.0527961	13.739	0.0769103	0.781529	0.977829		PMEL	-0.272877
PNISR	Early AMD Down	115.494	102.076	117.673	99.4017	97.9344	104.272	77.0099	135.51	87.7671	126.623	113.538	97.8715	81.0801	120.956	92.3613	83.2742	104.002	72.261	109.281	96.4035	89.1924	80.3593	81.4768	94.7192		PNISR	-0.159742	6.63882	0.648156	0.420773	0.554486		PNISR	0.0107026	6.63882	0.00292433	0.956874	0.991157		PNISR	-0.0356233	6.63882	0.0305788	0.861183	0.987558		PNISR	-0.36962
PNMAL1	Early AMD Down	62.7727	58.7141	58.3422	76.0907	66.6112	72.1066	34.3297	25.0714	25.7729	62.8228	55.8042	69.2914	61.509	51.2748	70.1262	35.514	37.4874	36.5937	54.5464	49.4592	40.3333	66.896	67.5574	77.8176		PNMAL1	-1.07352	5.78563	40.4755	1.99092e-10	4.66308e-09		PNMAL1	0.0598842	5.78563	0.139995	0.708286	0.921977		PNMAL1	-0.231764	5.78563	1.90245	0.167804	0.770571		PNMAL1	-0.712703
PNPLA3	Early AMD Up	150.199	147.055	129.787	148.663	116.966	165.421	87.0305	70.0342	81.9624	101.69	134.606	136.321	144.453	128.844	146.41	48.0664	55.5747	67.7446	85.2052	89.9766	72.4689	132.951	144.834	142.079		PNPLA3	-0.837017	6.83264	24.5711	7.16186e-07	7.79669e-06		PNPLA3	-0.194978	6.83264	1.37898	0.240274	0.724405		PNPLA3	-0.0392845	6.83264	0.0535423	0.81701	0.983262		PNPLA3	-1.3055
PODXL	GA Down	38.1188	31.5117	38.318	40.9043	24.9792	47.7176	41.0101	36.6747	68.2633	23.7113	33.772	57.5715	55.296	59.1633	29.4188	29.3909	43.1762	70.9871	41.7562	27.943	37.3821	55.1156	39.8384	43.8384		PODXL	0.432208	5.42139	1.62685	0.202139	0.321984		PODXL	0.0923239	5.42139	0.0740754	0.785493	0.943174		PODXL	0.340446	5.42139	0.973631	0.323776	0.860025		PODXL	0.419265
POLR3E	Early AMD Down	20.861	19.6611	16.5632	18.4729	15.8598	24.0355	28.9483	22.3778	30.4166	16.1335	17.3685	21.5893	14.29	13.8048	16.0777	24.1863	20.2753	25.1292	18.2448	17.8835	11.8049	19.7743	14.8794	23.2396		POLR3E	0.512993	4.33694	5.58167	0.0181494	0.0485507		POLR3E	-0.0534024	4.33694	0.0577016	0.810166	0.950067		POLR3E	-0.409605	4.33694	2.67785	0.101753	0.685362		POLR3E	0.279747
PON3	Early AMD Up	4.74114	1.34665	4.20261	5.27797	1.98248	4.24156	2.96906	4.14404	2.78626	2.20002	2.89474	0.82245	2.48521	1.64342	2.05247	2.14309	1.89625	2.66346	2.25709	2.51487	0.98374	4.2073	2.39991	2.1127		PON3	-0.0869859	1.64197	0.0392611	0.842932	0.898881		PON3	-0.797442	1.64197	2.95691	0.0855111	0.614108		PON3	-0.875982	1.64197	2.73462	0.0981946	0.679273		PON3	-0.628265
PPARA	GA Down	58.2212	41.7463	52.9035	50.5805	47.976	37.4671	20.7834	22.1706	23.2188	46.4449	44.386	35.7766	42.2486	45.3585	31.8133	23.8801	18.8166	19.5707	37.9944	31.5756	29.5122	38.2864	29.2789	45.2469		PPARA	-1.21293	5.19996	35.5439	2.49361e-09	4.6838e-08		PPARA	-0.27658	5.19996	2.01963	0.155277	0.679167		PPARA	-0.181954	5.19996	0.766841	0.381196	0.879633		PPARA	-1.31629
PPAT	Early AMD Up	34.8948	32.8584	28.6767	35.6263	36.4776	36.7602	29.8761	26.9362	33.6673	26.8891	33.1287	30.8419	37.5889	37.1414	32.1554	34.9017	26.8392	43.6577	30.2826	34.6494	32.4634	31.5547	28.0789	26.2326		PPAT	-0.0967713	5.04357	0.285433	0.593162	0.709542		PPAT	-0.0828991	5.04357	0.21098	0.646	0.899956		PPAT	-0.0258872	5.04357	0.0181622	0.892796	0.99073		PPAT	0.131093
PPIL4	GA Up	37.7395	38.5143	42.5206	46.6221	42.0285	41.0018	28.0205	31.4947	28.7913	33.4892	35.541	37.4215	32.3078	33.8545	40.0232	37.3509	27.7144	30.5719	41.38	51.974	32.4634	29.4511	36.3586	31.6904		PPIL4	-0.426386	5.1912	6.11925	0.0133717	0.0378773		PPIL4	-0.15521	5.1912	0.838088	0.359944	0.783243		PPIL4	-0.287144	5.1912	2.46113	0.116695	0.711063		PPIL4	-0.330173
PPP2R2A	Early AMD Up	29.2054	21.5465	29.4183	35.6263	36.8741	25.8028	34.1442	41.4404	41.5616	34.9559	32.1638	28.5801	27.9587	26.9522	21.551	48.9848	44.489	34.8566	26.7089	34.6494	29.5122	26.0852	24.3591	22.3594		PPP2R2A	0.538168	5.00607	8.17412	0.00424924	0.0147849		PPP2R2A	0.247032	5.00607	1.69022	0.193572	0.701712		PPP2R2A	-0.353546	5.00607	2.90429	0.0883443	0.656756		PPP2R2A	0.658112
PPP6C	Early AMD Up	71.8757	65.178	88.7493	93.6839	76.5236	62.2096	82.3913	78.5295	102.395	77.734	73.0118	77.5159	83.876	90.3883	84.4935	83.2742	93.3539	84.3044	72.2269	79.0788	56.4011	78.6764	66.4774	67.7823		PPP6C	0.220105	6.30724	1.69303	0.193202	0.311492		PPP6C	0.0147257	6.30724	0.00752981	0.930851	0.985858		PPP6C	0.159525	6.30724	0.820735	0.364965	0.87196		PPP6C	0.21
PPP6R1	Early AMD Up	33.9466	48.2102	29.1711	34.7466	33.3056	60.4423	41.3812	28.5939	62.4586	20.0446	30.7164	52.2256	55.6067	47.6593	43.1019	32.4525	33.6949	63.8073	32.3516	31.5756	49.8428	47.1217	42.5983	56.6907		PPP6R1	0.250512	5.41294	0.550346	0.458176	0.590534		PPP6R1	-0.108591	5.41294	0.102874	0.748407	0.931777		PPP6R1	0.184876	5.41294	0.291877	0.589021	0.939781		PPP6R1	0.232183
PPP6R2	GA Down	44.1874	53.3275	37.5763	35.6263	40.4425	51.2522	36.7421	31.7019	48.2951	24.6891	30.8773	52.02	49.7043	39.4422	45.1544	22.9616	32.8197	46.3211	43.2609	37.7231	52.1382	45.0181	49.9181	49.6483		PPP6R2	-0.211225	5.39734	0.676725	0.410717	0.54493		PPP6R2	-0.32555	5.39734	1.60283	0.205502	0.710672		PPP6R2	0.0738705	5.39734	0.078021	0.779997	0.977493		PPP6R2	-0.384623
PRAP1	Early AMD Up	62.2037	74.8739	72.6805	47.9415	75.7306	63.9769	47.1338	87.6464	58.7436	69.4228	78.8013	44.4123	70.5179	69.6812	79.3623	41.331	54.1161	53.6167	49.8441	51.1357	38.038	80.7801	83.6367	83.2754		PRAP1	-0.115412	6.013	0.265428	0.606416	0.720993		PRAP1	-0.119773	6.013	0.286339	0.592576	0.88296		PRAP1	0.224039	6.013	0.946235	0.330679	0.860532		PRAP1	-0.483604
PREX1	GA Up	1.51716	1.07732	1.23606	2.19915	1.18949	2.47424	0.742264	2.07202	2.78626	0.73334	0.964914	0.616837	2.48521	1.64342	0.684158	0.61231	0.875193	1.38963	2.069	2.51487	1.31165	0.841459	1.67993	2.64087		PREX1	0.48008	0.967994	0.807801	0.368771	0.503991		PREX1	-0.701674	0.967994	1.34128	0.246809	0.728938		PREX1	-0.268028	0.967994	0.198748	0.655733	0.955114		PREX1	-0.313517
PRKAG2	GA Down	15.9302	12.3892	11.8662	9.67628	10.3089	12.7247	28.7627	23.4138	21.3613	13.689	12.0614	17.2714	12.4261	12.1613	15.7356	27.8601	25.0889	24.2028	15.2354	13.1332	13.4444	9.67678	11.1596	9.50713		PRKAG2	0.86208	4.03973	18.6771	1.54828e-05	0.000120532		PRKAG2	0.077495	4.03973	0.136161	0.712128	0.92348		PRKAG2	0.287821	4.03973	1.2986	0.25447	0.827593		PRKAG2	0.914585
PRKCQ	Early AMD Up	59.3591	54.1355	48.7009	74.7712	61.8533	59.3819	17.9999	10.1529	21.1291	18.5779	39.8831	32.6924	55.6067	76.5836	64.3108	16.8385	13.4196	26.9821	31.9754	38.8408	39.3496	66.0545	59.1577	66.3738		PRKCQ	-1.72045	5.45905	39.6584	3.025e-10	6.84928e-09		PRKCQ	-0.822811	5.45905	9.85782	0.00169111	0.0920505		PRKCQ	0.00475902	5.45905	0.000331183	0.985481	0.999733		PRKCQ	-1.48777
PRPH	Early AMD Down	12.7063	12.3892	10.1357	9.23645	10.7054	10.9574	4.26802	4.55844	4.41157	11.7334	10.7749	11.5143	4.97043	5.91633	4.10495	3.98002	4.37596	4.0531	7.52364	6.14747	5.24661	6.73167	7.07972	7.57049		PRPH	-1.4138	2.99246	36.8288	1.28968e-09	2.55458e-08		PRPH	-0.061979	2.99246	0.10117	0.75043	0.932249		PRPH	-1.04338	2.99246	13.5256	0.000235336	0.0593047		PRPH	-1.49782
PRPS2	Early AMD Down	59.1694	51.9808	52.6563	61.1365	48.3724	42.0622	33.2163	28.1795	45.0445	52.3116	52.1054	55.9266	39.7634	48.6454	45.4965	45.9233	42.7386	39.7204	62.2581	60.6364	62.3035	41.2315	45.3582	41.3736		PRPS2	-0.629354	5.60373	14.0157	0.000181288	0.00101979		PRPS2	-0.0336751	5.60373	0.0424297	0.836803	0.957669		PRPS2	-0.173028	5.60373	0.94299	0.33151	0.860532		PRPS2	-0.361618
PRR11	Early AMD Down	1.89646	1.88532	0.741638	1.75932	1.18949	0.706927	0.371132	0.828807	0	6.11117	1.76901	2.05612	1.24261	2.30079	0	4.59233	0.729327	3.01087	8.276	14.8098	21.3144	1.26219	1.79993	1.40846		PRR11	-1.82046	1.86788	4.96436	0.0258749	0.064682		PRR11	1.08494	1.86788	2.61482	0.105869	0.644307		PRR11	-0.00671427	1.86788	5.76742e-05	0.993941	1		PRR11	0.8039
PRRG1	GA Up	18.206	15.8905	12.8551	24.1907	15.8598	16.6128	12.9896	10.3601	19.2716	12.2223	10.1316	14.8041	14.9113	18.735	11.2886	18.0632	13.1279	17.7178	16.9282	15.0892	14.7561	15.9877	11.3996	15.4931		PRRG1	-0.152816	3.96596	0.352008	0.552978	0.676155		PRRG1	-0.349275	3.96596	1.80764	0.178792	0.689845		PRRG1	-0.324138	3.96596	1.38852	0.238655	0.821704		PRRG1	0.0444687
PRRT2	GA Down	8.53405	8.61858	11.1246	6.15763	6.74042	7.42273	2.22679	2.69362	3.48282	6.11117	7.88013	9.04695	5.59173	8.87449	6.15742	3.06155	2.18798	0.926422	3.94991	6.14747	1.96748	5.04875	4.67982	5.80991		PRRT2	-1.75322	2.56877	27.0639	1.9684e-07	2.47675e-06		PRRT2	-0.283013	2.56877	0.931727	0.334415	0.767276		PRRT2	0.0135731	2.56877	0.00148947	0.969214	0.996089		PRRT2	-2.34023
PRRT2	Early AMD Down	8.53405	8.61858	11.1246	6.15763	6.74042	7.42273	2.22679	2.69362	3.48282	6.11117	7.88013	9.04695	5.59173	8.87449	6.15742	3.06155	2.18798	0.926422	3.94991	6.14747	1.96748	5.04875	4.67982	5.80991		PRRT2	-1.75322	2.56877	27.0639	1.9684e-07	2.47675e-06		PRRT2	-0.283013	2.56877	0.931727	0.334415	0.767276		PRRT2	0.0135731	2.56877	0.00148947	0.969214	0.996089		PRRT2	-2.34023
PRSS33	Early AMD Up	433.719	422.849	439.05	489.532	586.417	565.542	420.493	383.945	375.912	540.96	452.223	399.505	535.874	533.127	680.737	301.257	302.671	310.12	393.862	383.658	340.046	389.596	475.901	569.9		PRSS33	-0.134287	8.80497	0.706203	0.400707	0.535412		PRSS33	0.103755	8.80497	0.422592	0.515646	0.85498		PRSS33	0.0916791	8.80497	0.327315	0.567244	0.93584		PRSS33	-0.503105
PSMB9	CNV Up	1.51716	2.42398	3.21376	0	1.58598	1.41385	1.1134	1.45041	1.62532	2.93336	2.25147	2.05612	1.55326	3.28685	0.342079	2.44924	2.33385	1.04223	1.12855	2.23544	2.62331	2.52438	1.19995	1.40846		PSMB9	-0.747447	1.16903	1.99717	0.157593	0.267531		PSMB9	0.0296698	1.16903	0.00369046	0.951559	0.98968		PSMB9	0.72471	1.16903	1.10998	0.292087	0.841989		PSMB9	-0.34203
PSMD8	Early AMD Down	187.559	168.601	200.737	138.987	163.753	154.11	285.215	301.686	262.372	213.157	196.842	169.836	166.509	172.231	156.33	291.46	270.435	251.987	214.988	196.16	204.29	158.615	159.594	161.093		PSMD8	0.608504	7.66236	20.1027	7.33918e-06	6.21092e-05		PSMD8	0.0571461	7.66236	0.176144	0.674708	0.908047		PSMD8	0.115169	7.66236	0.659801	0.41663	0.893398		PSMD8	0.544929
PSPH	GA Down	32.0501	32.8584	34.1153	26.3898	27.7547	31.4583	30.9895	38.9539	26.4694	44.9782	36.6667	27.1408	34.4823	30.5677	27.3663	35.514	31.3611	29.8771	37.6182	45.2677	41.645	24.4023	31.0788	30.282		PSPH	-0.0355401	5.06102	0.0355918	0.850361	0.903969		PSPH	0.131905	5.06102	0.497899	0.480425	0.837833		PSPH	0.108358	5.06102	0.27347	0.601014	0.942497		PSPH	-0.0430804
PTGIS	Early AMD Down	25.7918	26.1251	21.0131	26.3898	24.5827	22.6217	37.8555	27.9722	39.7041	20.0446	27.3392	27.3465	31.6865	21.0358	9.23613	46.2294	30.9235	40.6468	24.828	27.1047	21.9702	20.6157	28.0789	18.6621		PTGIS	0.531445	4.78587	3.88098	0.048836	0.108094		PTGIS	0.0387189	4.78587	0.0202739	0.886775	0.974279		PTGIS	-0.239325	4.78587	0.683413	0.408414	0.889459		PTGIS	0.683854
PTP4A1	GA Down	336.621	339.087	317.421	430.594	376.671	365.128	490.08	275.993	502.687	186.268	291.726	328.363	342.338	290.229	406.39	413.922	415.571	509.069	301.133	332.243	291.843	305.029	324.107	329.052		PTP4A1	0.353274	8.47048	2.82194	0.0929837	0.178516		PTP4A1	-0.299676	8.47048	2.0243	0.154801	0.679167		PTP4A1	-0.17414	8.47048	0.678764	0.410013	0.889848		PTP4A1	0.431117
PTPN3	CNV Down	9.10299	14.5439	10.3829	10.1161	5.55094	13.4316	1.67009	2.48642	8.12658	6.35561	9.3275	14.5985	8.69825	10.8466	9.92029	4.59233	5.10529	10.5381	10.5331	8.66234	13.1165	19.7743	15.1194	18.31		PTPN3	-1.48647	3.3833	11.4053	0.000732344	0.0034036		PTPN3	-0.1578	3.3833	0.147025	0.701395	0.919356		PTPN3	0.0119614	3.3833	0.000744689	0.978229	0.998178		PTPN3	-0.706396
PTPN3	GA Down	9.10299	14.5439	10.3829	10.1161	5.55094	13.4316	1.67009	2.48642	8.12658	6.35561	9.3275	14.5985	8.69825	10.8466	9.92029	4.59233	5.10529	10.5381	10.5331	8.66234	13.1165	19.7743	15.1194	18.31		PTPN3	-1.48647	3.3833	11.4053	0.000732344	0.0034036		PTPN3	-0.1578	3.3833	0.147025	0.701395	0.919356		PTPN3	0.0119614	3.3833	0.000744689	0.978229	0.998178		PTPN3	-0.706396
PTPN3	Early AMD Down	9.10299	14.5439	10.3829	10.1161	5.55094	13.4316	1.67009	2.48642	8.12658	6.35561	9.3275	14.5985	8.69825	10.8466	9.92029	4.59233	5.10529	10.5381	10.5331	8.66234	13.1165	19.7743	15.1194	18.31		PTPN3	-1.48647	3.3833	11.4053	0.000732344	0.0034036		PTPN3	-0.1578	3.3833	0.147025	0.701395	0.919356		PTPN3	0.0119614	3.3833	0.000744689	0.978229	0.998178		PTPN3	-0.706396
PTPRB	GA Down	50.4457	64.1007	51.9146	140.306	110.622	172.137	10.7628	9.53128	15.3244	23.4669	33.1287	54.4873	75.4884	64.0935	80.3885	8.26619	6.41808	12.8541	29.5303	31.5756	40.0054	76.5728	67.5574	103.17		PTPRB	-2.226	5.78694	57.8294	2.85869e-14	1.3098e-12		PTPRB	-0.579555	5.78694	4.54749	0.032967	0.477758		PTPRB	-0.94405	5.78694	12.231	0.000470009	0.0752457		PTPRB	-2.56928
PTPRB	Early AMD Down	50.4457	64.1007	51.9146	140.306	110.622	172.137	10.7628	9.53128	15.3244	23.4669	33.1287	54.4873	75.4884	64.0935	80.3885	8.26619	6.41808	12.8541	29.5303	31.5756	40.0054	76.5728	67.5574	103.17		PTPRB	-2.226	5.78694	57.8294	2.85869e-14	1.3098e-12		PTPRB	-0.579555	5.78694	4.54749	0.032967	0.477758		PTPRB	-0.94405	5.78694	12.231	0.000470009	0.0752457		PTPRB	-2.56928
PTPRE	Early AMD Down	20.2921	14.8132	19.0354	18.0331	21.0143	19.087	49.3606	46.6204	38.5432	26.4002	20.424	21.3837	23.9202	25.3087	18.4723	35.8202	42.0093	42.0364	21.0662	18.163	20.0027	23.1401	21.9591	17.7819		PTPRE	1.30418	4.73893	52.61	4.06804e-13	1.542e-11		PTPRE	0.312574	4.73893	2.74841	0.097351	0.635358		PTPRE	0.220513	4.73893	1.09193	0.296045	0.844537		PTPRE	1.14504
PUM2	Early AMD Up	71.686	65.4474	61.5559	88.8458	70.1797	72.1066	25.9792	28.1795	34.3638	45.956	53.8744	57.5715	61.8197	80.5278	59.5217	24.7986	27.7144	31.3826	35.7373	42.4734	41.645	61.0058	61.5576	58.0991		PUM2	-1.17249	5.72104	47.9822	4.30101e-12	1.34548e-10		PUM2	-0.335074	5.72104	4.27915	0.0385827	0.49672		PUM2	-0.192354	5.72104	1.31686	0.251157	0.825878		PUM2	-1.22916
PUS7	Early AMD Up	7.96511	6.73327	6.67474	14.9542	7.53341	10.2504	18.1855	16.3689	32.2741	4.15559	8.84505	15.0097	8.3876	8.54581	7.18365	13.1647	15.6076	29.8771	11.0974	9.2212	14.7561	8.83532	7.43971	8.97896		PUS7	1.63256	3.67998	18.1084	2.08678e-05	0.000155514		PUS7	0.392879	3.67998	1.01645	0.313363	0.75965		PUS7	-0.431825	3.67998	1.10636	0.292874	0.842051		PUS7	1.46541
PWP1	Early AMD Up	44.5667	43.3622	51.4202	43.5432	46.39	30.0444	81.8346	87.4392	82.4267	60.8672	58.3773	50.9919	47.8404	53.5756	42.0757	84.4988	91.0201	72.3768	48.7155	62.8718	53.4499	42.073	44.7583	42.43		PWP1	0.853098	5.84817	27.5035	1.56808e-07	2.01794e-06		PWP1	0.288579	5.84817	3.07448	0.0795302	0.60157		PWP1	0.265896	5.84817	2.16009	0.141636	0.737423		PWP1	0.828675
PXN	CNV Down	41.9117	50.3648	44.0038	45.7424	49.5619	53.7265	59.01	44.7556	65.0126	35.9337	50.0147	61.6837	53.1214	50.6175	41.0495	62.7618	56.5958	68.4395	58.4963	45.2677	71.1572	55.1156	62.1576	63.2048		PXN	0.310017	5.76198	2.41159	0.12044	0.217598		PXN	0.121579	5.76198	0.369087	0.543503	0.865654		PXN	-0.042498	5.76198	0.0412363	0.839082	0.984796		PXN	0.465564
PXN	Early AMD Down	41.9117	50.3648	44.0038	45.7424	49.5619	53.7265	59.01	44.7556	65.0126	35.9337	50.0147	61.6837	53.1214	50.6175	41.0495	62.7618	56.5958	68.4395	58.4963	45.2677	71.1572	55.1156	62.1576	63.2048		PXN	0.310017	5.76198	2.41159	0.12044	0.217598		PXN	0.121579	5.76198	0.369087	0.543503	0.865654		PXN	-0.042498	5.76198	0.0412363	0.839082	0.984796		PXN	0.465564
PYCR1	CNV Down	44.5667	47.9409	47.4648	32.9873	31.3231	45.5968	38.5977	20.9274	26.9338	48.4004	46.9592	53.8705	60.8877	43.3864	48.9173	46.5356	37.925	41.5732	55.2987	53.0918	59.3523	51.7497	57.4778	58.4512		PYCR1	-0.687864	5.53335	12.5706	0.000391867	0.00198752		PYCR1	0.093016	5.53335	0.244122	0.621245	0.890557		PYCR1	0.473949	5.53335	5.49333	0.0190892	0.386995		PYCR1	-0.157387
PYROXD2	Early AMD Down	24.2746	25.5864	23.4852	21.1119	24.5827	29.6909	12.8041	16.5761	14.3957	20.5335	20.9065	21.5893	20.8137	18.735	31.8133	20.2062	12.982	18.6443	24.2637	22.3544	22.626	21.0365	22.1991	24.4721		PYROXD2	-0.744945	4.4481	12.9633	0.000317661	0.00166004		PYROXD2	-0.217012	4.4481	1.18703	0.275929	0.743191		PYROXD2	-0.0912492	4.4481	0.178171	0.67295	0.957143		PYROXD2	-0.518607
QPCT	Early AMD Up	1.51716	1.61598	0.741638	3.95848	1.18949	1.06039	4.08245	2.07202	1.62532	3.6667	2.09065	2.26174	6.21303	2.30079	2.39455	3.36771	2.62558	2.89507	1.88091	3.63259	2.62331	4.2073	1.55994	2.46481		QPCT	1.00425	1.57406	3.39614	0.0653491	0.136369		QPCT	1.00088	1.57406	3.364	0.0666362	0.585076		QPCT	0.864847	1.57406	2.32251	0.127515	0.725948		QPCT	1.15274
RAB11FIP5	Early AMD Down	18.0163	29.3571	23.238	21.1119	21.4108	32.8721	41.1957	24.0354	32.2741	25.9113	30.8773	33.5148	33.861	31.8824	23.6034	37.9632	44.0514	42.4996	29.1541	23.7516	28.2005	23.9816	27.7189	30.282		RAB11FIP5	0.478227	4.91728	4.58878	0.0321818	0.0773416		RAB11FIP5	0.367947	4.91728	2.70603	0.0999694	0.638378		RAB11FIP5	0.237961	4.91728	1.00093	0.317086	0.856156		RAB11FIP5	0.832994
RAB24	Early AMD Down	18.9646	16.9678	25.9573	31.228	14.2738	28.6305	23.1958	31.0803	15.3244	19.3113	20.9065	29.4026	13.0474	25.6374	29.4188	39.8002	29.319	24.7818	27.4613	29.3402	13.7724	25.2438	29.1589	28.3453		RAB24	0.171724	4.64896	0.275765	0.599491	0.714975		RAB24	0.170361	4.64896	0.271631	0.60224	0.885102		RAB24	-0.124272	4.64896	0.13529	0.713009	0.965724		RAB24	0.590724
RAB2B	Early AMD Down	32.0501	21.8158	28.6767	23.311	19.4283	11.3108	17.6288	21.9634	13.0025	21.2669	27.3392	20.7669	13.6687	19.0637	11.9728	19.2878	24.7971	15.5176	19.9376	24.5899	20.3306	23.5609	16.3194	15.6692		RAB2B	-0.651128	4.36621	6.26549	0.0123112	0.0353516		RAB2B	-0.250701	4.36621	0.961938	0.326699	0.763253		RAB2B	-0.260017	4.36621	0.802442	0.370364	0.874854		RAB2B	-0.475947
RAB33B	Early AMD Up	19.9128	14.8132	18.2937	22.8712	10.3089	17.3197	8.16491	8.28807	7.19783	11.0001	13.5088	16.6546	14.29	13.4761	20.1826	8.26619	8.75193	7.99039	9.02836	10.8978	9.18157	11.3597	9.71962	11.7959		RAB33B	-1.16607	3.69117	21.9599	2.78406e-06	2.6549e-05		RAB33B	-0.366643	3.69117	2.46465	0.116434	0.647801		RAB33B	-0.0703503	3.69117	0.0748422	0.784413	0.978933		RAB33B	-1.08978
RAB3D	Early AMD Down	11.758	13.7359	13.5967	14.0746	12.2914	13.4316	8.35047	9.53128	14.3957	16.1335	13.1872	17.0658	12.7367	10.8466	11.2886	7.04157	8.4602	11.0013	11.4735	9.50063	9.50949	10.5182	13.3195	13.5565		RAB3D	-0.28378	3.63264	1.50999	0.21914	0.342766		RAB3D	0.245114	3.63264	1.22986	0.267434	0.740327		RAB3D	-0.186953	3.63264	0.519414	0.471092	0.912908		RAB3D	-0.50546
RAB3GAP1	CNV Down	49.3078	33.397	40.2957	53.6593	44.011	39.2345	44.5359	38.3323	50.3848	22.978	34.0936	41.1225	39.4528	52.5896	23.9455	32.1463	32.9656	38.3307	42.3204	45.5471	47.2195	38.2864	38.5185	31.3383		RAB3GAP1	0.109755	5.32676	0.225893	0.634586	0.74332		RAB3GAP1	-0.324608	5.32676	1.94012	0.163656	0.682405		RAB3GAP1	-0.234007	5.32676	0.94215	0.331726	0.860532		RAB3GAP1	-0.249417
RAB3GAP1	Early AMD Down	49.3078	33.397	40.2957	53.6593	44.011	39.2345	44.5359	38.3323	50.3848	22.978	34.0936	41.1225	39.4528	52.5896	23.9455	32.1463	32.9656	38.3307	42.3204	45.5471	47.2195	38.2864	38.5185	31.3383		RAB3GAP1	0.109755	5.32676	0.225893	0.634586	0.74332		RAB3GAP1	-0.324608	5.32676	1.94012	0.163656	0.682405		RAB3GAP1	-0.234007	5.32676	0.94215	0.331726	0.860532		RAB3GAP1	-0.249417
RAB3IP	Early AMD Up	144.32	116.351	161.43	172.853	128.465	131.135	197.071	165.14	176.463	136.401	153.261	116.582	120.844	176.504	126.911	136.851	149.804	154.018	125.833	126.302	109.523	148.097	134.035	144.368		RAB3IP	0.351255	7.17334	4.14162	0.0418412	0.0955007		RAB3IP	-0.0551191	7.17334	0.101398	0.750158	0.932249		RAB3IP	-0.0259611	7.17334	0.0215236	0.883362	0.988693		RAB3IP	0.0631512
RAB42	Early AMD Down	1.89646	1.61598	2.22491	3.51865	1.98248	1.41385	1.29896	0.828807	0.928752	4.15559	2.09065	2.87857	0.621303	1.97211	2.39455	1.22462	1.16692	0.81062	2.63327	1.39715	2.29539	0	2.75989	1.40846		RAB42	-0.879737	1.17455	2.47351	0.115779	0.211366		RAB42	0.627549	1.17455	1.69214	0.19332	0.701712		RAB42	-0.449959	1.17455	0.56425	0.452553	0.905809		RAB42	-0.878681
RALBP1	Early AMD Up	35.6534	36.629	36.093	31.6678	29.3407	38.881	43.2369	53.6653	33.4351	53.7783	35.7018	35.1597	41.6273	38.1274	37.6287	42.2494	39.9671	37.4043	43.0728	53.93	41.9729	35.3413	36.1186	39.613		RALBP1	0.268953	5.32525	1.99067	0.158271	0.268326		RALBP1	0.194105	5.32525	1.03174	0.30975	0.758186		RALBP1	0.229131	5.32525	1.23674	0.266101	0.83721		RALBP1	0.137614
RAPGEF1	GA Down	39.067	34.4743	24.474	34.7466	49.1654	59.3819	34.5153	31.4947	53.6354	29.3336	22.0322	40.3	34.793	35.498	25.3138	26.3293	26.5475	36.5937	26.7089	19.5601	28.5285	33.2376	36.9586	47.0075		RAPGEF1	0.281708	5.12801	1.13787	0.286103	0.419084		RAPGEF1	-0.102998	5.12801	0.150113	0.698428	0.917737		RAPGEF1	-0.586437	5.12801	4.64285	0.0311832	0.475198		RAPGEF1	-0.126423
RAPGEF4	CNV Down	11.758	12.9279	10.1357	22.4314	18.2388	15.5524	1.29896	2.90083	2.08969	6.8445	9.64914	9.8694	9.94086	18.0777	20.5247	1.22462	1.31279	3.58989	9.78073	4.75032	11.477	13.0426	13.5595	16.0213		RAPGEF4	-2.46507	3.37402	40.0877	2.42812e-10	5.60032e-09		RAPGEF4	-0.39094	3.37402	1.40682	0.235586	0.72074		RAPGEF4	-0.210412	3.37402	0.409156	0.522398	0.93071		RAPGEF4	-2.37029
RAPGEF6	Early AMD Up	23.1368	16.1598	21.2603	33.867	19.8248	30.3979	17.6288	19.6842	28.0947	20.5335	24.1229	28.3745	20.8137	21.6932	20.8668	18.3693	17.5039	24.5502	18.8091	17.8835	23.6098	16.8292	18.1193	26.2326		RAPGEF6	0.0977358	4.48668	0.1657	0.683962	0.782065		RAPGEF6	0.265413	4.48668	1.24381	0.264737	0.740327		RAPGEF6	-0.405744	4.48668	2.58764	0.107701	0.695913		RAPGEF6	0.00158425
RAPH1	Early AMD Up	6.44795	4.57862	7.66359	5.27797	8.3264	2.47424	13.9175	15.5401	10.9128	10.2668	6.7544	8.63572	4.97043	12.8187	5.13118	13.4708	16.6287	11.1171	6.58318	7.26519	9.50949	11.3597	4.91981	4.75356		RAPH1	1.10448	3.21042	8.80849	0.00299832	0.0111357		RAPH1	0.440133	3.21042	1.34559	0.246051	0.728695		RAPH1	0.522608	3.21042	1.50181	0.220393	0.8169		RAPH1	1.13086
RARG	GA Down	9.48228	14.8132	13.5967	9.23645	13.8773	13.0782	8.35047	6.21606	4.17938	20.0446	12.0614	12.748	12.7367	15.7769	8.89405	7.04157	7.73087	6.13755	9.59263	8.66234	10.8211	8.83532	11.0396	13.0283		RARG	-0.982612	3.47544	11.1859	0.000824219	0.0037587		RARG	0.241826	3.47544	0.788721	0.374487	0.789395		RARG	0.042481	3.47544	0.0196695	0.888464	0.9904		RARG	-0.848739
RARG	Early AMD Down	9.48228	14.8132	13.5967	9.23645	13.8773	13.0782	8.35047	6.21606	4.17938	20.0446	12.0614	12.748	12.7367	15.7769	8.89405	7.04157	7.73087	6.13755	9.59263	8.66234	10.8211	8.83532	11.0396	13.0283		RARG	-0.982612	3.47544	11.1859	0.000824219	0.0037587		RARG	0.241826	3.47544	0.788721	0.374487	0.789395		RARG	0.042481	3.47544	0.0196695	0.888464	0.9904		RARG	-0.848739
RASEF	Early AMD Down	0	0.269331	0.494425	1.31949	0.792991	0.706927	1.48453	1.65761	2.08969	0.488893	0.321638	0.411225	0.931955	0.986055	0.342079	0.918466	0.875193	0.81062	0.188091	0.838291	2.29539	0.42073	2.03992	0.88029		RASEF	2.75266	0.44429	12.452	0.000417552	0.00209361		RASEF	0.705124	0.44429	0.522975	0.469576	0.834489		RASEF	-0.269283	0.44429	0.104949	0.74597	0.971384		RASEF	1.76208
RASSF1	Early AMD Down	8.3444	8.34925	12.6078	7.91695	6.74042	8.48313	12.0618	10.1529	10.4485	10.5112	13.5088	11.3087	7.14499	13.1474	14.3673	15.3078	14.5865	14.9386	15.4235	14.5304	16.0678	8.41459	9.11964	9.68319		RASSF1	0.16773	3.57546	0.521527	0.470191	0.601972		RASSF1	0.289255	3.57546	1.59847	0.206121	0.710672		RASSF1	0.568575	3.57546	4.14456	0.0417686	0.520996		RASSF1	0.615985
RAX	CNV Up	17.8267	15.3519	13.1023	24.1907	19.4283	18.7336	80.1645	65.0614	75.2289	28.8447	27.3392	24.2623	21.1243	26.2948	15.0515	102.868	90.5825	98.8956	40.2514	45.8266	55.4174	32.8169	21.9591	33.6271		RAX	2.24238	5.40083	114.954	8.05521e-27	1.73993e-24		RAX	0.787462	5.40083	13.4313	0.000247457	0.0218662		RAX	0.0113923	5.40083	0.00237002	0.961172	0.996089		RAX	2.6474
RBBP6	GA Down	71.4964	57.3674	63.0392	62.8958	65.0253	65.3908	40.0823	50.35	43.8835	81.4007	61.1112	49.1414	60.8877	53.9043	43.444	36.1263	41.5717	30.3403	48.3394	55.0478	56.4011	52.5912	51.838	49.4723		RBBP6	-0.518141	5.75847	7.94967	0.00480961	0.0164115		RBBP6	-0.00874187	5.75847	0.00233816	0.961434	0.992233		RBBP6	-0.287407	5.75847	2.26307	0.132491	0.730466		RBBP6	-0.834282
RBBP6	Early AMD Down	71.4964	57.3674	63.0392	62.8958	65.0253	65.3908	40.0823	50.35	43.8835	81.4007	61.1112	49.1414	60.8877	53.9043	43.444	36.1263	41.5717	30.3403	48.3394	55.0478	56.4011	52.5912	51.838	49.4723		RBBP6	-0.518141	5.75847	7.94967	0.00480961	0.0164115		RBBP6	-0.00874187	5.75847	0.00233816	0.961434	0.992233		RBBP6	-0.287407	5.75847	2.26307	0.132491	0.730466		RBBP6	-0.834282
RBBP8	Early AMD Up	59.3591	53.0582	59.5782	50.5805	55.1129	37.4671	169.793	160.789	156.495	61.845	71.5645	71.1419	48.7723	41.0856	54.0485	143.587	173.288	129.236	78.9982	87.1823	83.29	49.2254	47.8781	50.5286		RBBP8	1.50003	6.39081	91.1966	1.30081e-21	1.58048e-19		RBBP8	0.250641	6.39081	2.48713	0.114781	0.647801		RBBP8	0.0121769	6.39081	0.00479747	0.94478	0.996089		RBBP8	1.37321
RBM22	Early AMD Up	56.8937	57.3674	49.9369	59.817	48.7689	47.0107	54.3709	55.3229	61.2976	39.8448	53.5527	50.3751	46.5978	51.2748	58.8376	61.8434	54.1161	61.7229	50.5964	53.3712	52.1382	42.9144	48.1181	52.4653		RBM22	0.0562979	5.73701	0.136463	0.711823	0.803458		RBM22	-0.185367	5.73701	1.45839	0.227186	0.718308		RBM22	0.013333	5.73701	0.00648675	0.935807	0.995857		RBM22	0.110509
RBM3	CNV Up	103.926	93.1884	110.01	99.8416	84.85	69.2789	128.783	105.88	158.584	78.7118	102.763	96.8435	69.2753	74.9401	75.5994	129.198	146.595	144.059	113.043	129.935	121.984	74.8899	68.6373	74.2965		RBM3	0.354776	6.68521	4.68979	0.0303424	0.0736925		RBM3	-0.139896	6.68521	0.720098	0.396112	0.800744		RBM3	-0.204694	6.68521	1.37418	0.241096	0.823179		RBM3	0.452637
RBM3	Early AMD Up	103.926	93.1884	110.01	99.8416	84.85	69.2789	128.783	105.88	158.584	78.7118	102.763	96.8435	69.2753	74.9401	75.5994	129.198	146.595	144.059	113.043	129.935	121.984	74.8899	68.6373	74.2965		RBM3	0.354776	6.68521	4.68979	0.0303424	0.0736925		RBM3	-0.139896	6.68521	0.720098	0.396112	0.800744		RBM3	-0.204694	6.68521	1.37418	0.241096	0.823179		RBM3	0.452637
RBM4	Early AMD Up	194.387	161.868	198.512	140.746	159.391	154.817	200.597	221.499	187.144	213.646	179.796	162.639	166.82	144.95	166.934	202.981	228.279	177.526	174.172	171.291	186.255	140.524	153.834	175.53		RBM4	0.13447	7.47771	0.780746	0.376913	0.511971		RBM4	0.00141238	7.47771	8.58987e-05	0.992605	0.998549		RBM4	0.0727428	7.47771	0.213399	0.644116	0.953572		RBM4	0.13259
RBM6	Early AMD Down	51.5836	52.2502	51.173	43.9831	47.5795	57.2611	47.876	45.5844	61.762	51.8227	50.9796	57.7771	42.5593	46.6732	49.6014	44.0864	44.1972	71.1029	49.0917	43.8706	55.7453	52.5912	49.1981	42.606		RBM6	-0.000231856	5.6711	1.53253e-06	0.999012	1		RBM6	0.0506918	5.6711	0.0729975	0.787021	0.943821		RBM6	-0.104905	5.6711	0.27644	0.599044	0.941565		RBM6	0.0535948
RBM8A	Early AMD Down	118.908	99.383	123.606	105.999	100.71	110.634	160.7	223.571	159.745	161.09	127.851	112.881	95.0594	100.578	96.4662	189.51	199.836	138.616	129.783	140.553	124.279	103.079	104.876	95.7755		RBM8A	0.669011	7.03084	14.6848	0.000127064	0.000745937		RBM8A	0.230317	7.03084	1.7355	0.18771	0.697993		RBM8A	-0.11996	7.03084	0.436346	0.508891	0.926337		RBM8A	0.623343
RBPMS	Early AMD Down	61.8244	64.9087	67.9835	66.4144	66.2147	70.3392	52.7008	53.2509	41.7938	87.2674	67.544	63.5343	77.9736	72.3107	80.7306	71.028	64.0349	54.1957	80.1267	76.8433	67.5502	65.6338	73.5571	68.4865		RBPMS	-0.394129	6.0818	6.17289	0.0129723	0.0368994		RBPMS	0.162135	6.0818	1.08611	0.297336	0.752491		RBPMS	0.185624	6.0818	1.29004	0.256041	0.828587		RBPMS	-0.0503543
RCC1	CNV Down	6.44795	5.38661	6.67474	12.3153	14.2738	10.9574	19.67	15.5401	19.0394	12.9557	12.2222	10.075	8.69825	5.91633	6.15742	11.0216	14.8783	17.8336	18.0567	12.2949	22.626	7.99386	8.75966	10.9156		RCC1	1.54115	3.66362	34.9487	3.385e-09	6.17467e-08		RCC1	0.918405	3.66362	11.6058	0.000657471	0.0473379		RCC1	-0.842298	3.66362	7.92042	0.00488799	0.238411		RCC1	1.26508
RCC1	Early AMD Down	6.44795	5.38661	6.67474	12.3153	14.2738	10.9574	19.67	15.5401	19.0394	12.9557	12.2222	10.075	8.69825	5.91633	6.15742	11.0216	14.8783	17.8336	18.0567	12.2949	22.626	7.99386	8.75966	10.9156		RCC1	1.54115	3.66362	34.9487	3.385e-09	6.17467e-08		RCC1	0.918405	3.66362	11.6058	0.000657471	0.0473379		RCC1	-0.842298	3.66362	7.92042	0.00488799	0.238411		RCC1	1.26508
RCCD1	GA Down	66.7552	71.1033	64.2753	50.1407	49.9584	68.5719	19.1133	16.3689	14.6278	68.6895	62.237	57.3659	39.1421	49.9601	69.7841	18.0632	16.1911	18.8759	57.7439	50.018	54.1057	56.7985	53.6379	63.2048		RCCD1	-2.00427	5.59927	103.054	3.26102e-24	5.30636e-22		RCCD1	-0.103072	5.59927	0.32974	0.565812	0.87709		RCCD1	-0.093819	5.59927	0.239986	0.624216	0.946842		RCCD1	-1.92581
RCCD1	Early AMD Up	66.7552	71.1033	64.2753	50.1407	49.9584	68.5719	19.1133	16.3689	14.6278	68.6895	62.237	57.3659	39.1421	49.9601	69.7841	18.0632	16.1911	18.8759	57.7439	50.018	54.1057	56.7985	53.6379	63.2048		RCCD1	-2.00427	5.59927	103.054	3.26102e-24	5.30636e-22		RCCD1	-0.103072	5.59927	0.32974	0.565812	0.87709		RCCD1	-0.093819	5.59927	0.239986	0.624216	0.946842		RCCD1	-1.92581
RCHY1	Early AMD Up	54.8076	52.2502	48.4537	69.9331	51.9409	49.1314	46.3915	37.2963	54.5642	48.8893	51.4621	49.347	60.2664	59.492	55.4168	46.2294	55.5747	50.49	52.6654	61.1952	53.4499	46.701	60.4776	54.4019		RCHY1	-0.173425	5.73772	1.09647	0.295042	0.429558		RCHY1	-0.0553446	5.73772	0.113114	0.736626	0.930025		RCHY1	0.0411994	5.73772	0.0567556	0.811699	0.982207		RCHY1	-0.0251686
RCL1	GA Up	19.9128	24.2398	18.7882	22.8712	22.2037	18.7336	36.5565	29.4227	31.8098	19.0668	18.8158	24.8791	15.5326	22.3506	23.6034	28.7786	39.6754	30.8035	28.7779	21.7956	16.7236	23.9816	22.7991	17.2537		RCL1	0.640481	4.62791	8.7045	0.00317426	0.0116492		RCL1	-0.00113521	4.62791	2.59915e-05	0.995932	0.999415		RCL1	-0.0526946	4.62791	0.0470955	0.828197	0.983817		RCL1	0.668417
RDH10	CNV Down	308.553	314.309	296.161	477.216	376.671	347.808	136.391	164.933	248.673	198.735	247.983	216.304	264.986	523.924	545.958	166.855	195.314	230.795	221.195	201.469	203.306	316.809	341.867	346.13		RDH10	-0.741575	8.1664	10.3329	0.00130678	0.00557495		RDH10	-0.470448	8.1664	4.19732	0.040488	0.503621		RDH10	0.15176	8.1664	0.437959	0.508109	0.926337		RDH10	-0.63017
RDH10	GA Down	308.553	314.309	296.161	477.216	376.671	347.808	136.391	164.933	248.673	198.735	247.983	216.304	264.986	523.924	545.958	166.855	195.314	230.795	221.195	201.469	203.306	316.809	341.867	346.13		RDH10	-0.741575	8.1664	10.3329	0.00130678	0.00557495		RDH10	-0.470448	8.1664	4.19732	0.040488	0.503621		RDH10	0.15176	8.1664	0.437959	0.508109	0.926337		RDH10	-0.63017
RDH13	GA Down	25.9814	26.3944	22.9908	15.8339	25.3757	21.2078	12.0618	9.94569	16.021	20.2891	18.4942	18.9163	17.0858	28.5956	20.1826	15.6139	16.7745	18.181	27.8374	25.4282	19.6748	20.195	17.2793	21.8312		RDH13	-0.993215	4.35609	20.5721	5.74262e-06	5.01255e-05		RDH13	-0.388432	4.35609	3.43055	0.0640007	0.581778		RDH13	0.0696273	4.35609	0.0904932	0.763551	0.974232		RDH13	-0.564165
RELL1	GA Up	66.1863	45.7862	66.0058	112.157	68.9902	55.4938	33.0308	58.6381	56.4217	48.6449	49.3714	41.9449	65.8582	76.2549	64.3108	37.0448	37.6333	37.8675	45.518	52.2535	48.8591	60.1643	67.4374	55.9864		RELL1	-0.270513	5.82066	1.43393	0.231125	0.356148		RELL1	-0.348774	5.82066	2.38037	0.122868	0.651399		RELL1	-0.191971	5.82066	0.705722	0.400868	0.888503		RELL1	-0.662623
REPS2	GA Down	2.46539	4.30929	1.9777	3.95848	3.17196	5.65542	2.22679	1.86482	1.8575	2.93336	2.09065	1.85051	2.17456	4.2729	4.44702	2.14309	1.45865	0.463211	0.940454	2.51487	2.95122	3.78657	3.83985	1.93664		REPS2	-0.525051	1.58743	1.19378	0.274568	0.405505		REPS2	-0.342371	1.58743	0.527875	0.467502	0.832038		REPS2	-0.248978	1.58743	0.268215	0.604532	0.942527		REPS2	-1.24939
RFTN1	CNV Up	166.319	149.479	142.889	169.335	250.189	247.071	147.525	59.6741	92.8752	127.357	126.565	185.874	164.956	142.321	89.9667	100.725	94.6667	115.455	136.554	120.993	117.065	152.725	165.234	159.156		RFTN1	-0.611176	7.15965	5.82	0.0158449	0.043451		RFTN1	-0.0611279	7.15965	0.0590127	0.808063	0.949558		RFTN1	-0.746695	7.15965	8.60001	0.00336162	0.20739		RFTN1	-0.560762
RGS11	GA Down	18.5853	16.1598	19.5298	19.7924	26.5652	33.579	15.0308	9.73849	19.2716	11.489	17.8509	16.2434	28.8906	29.253	26.6821	15.3078	15.6076	19.5707	15.9877	17.0452	12.7886	29.4511	25.199	30.8101		RGS11	-0.309047	4.37332	1.70442	0.191712	0.309541		RGS11	-0.24061	4.37332	1.05072	0.30534	0.755262		RGS11	0.0765024	4.37332	0.105664	0.745136	0.971384		RGS11	-0.0929366
RGS11	Early AMD Down	18.5853	16.1598	19.5298	19.7924	26.5652	33.579	15.0308	9.73849	19.2716	11.489	17.8509	16.2434	28.8906	29.253	26.6821	15.3078	15.6076	19.5707	15.9877	17.0452	12.7886	29.4511	25.199	30.8101		RGS11	-0.309047	4.37332	1.70442	0.191712	0.309541		RGS11	-0.24061	4.37332	1.05072	0.30534	0.755262		RGS11	0.0765024	4.37332	0.105664	0.745136	0.971384		RGS11	-0.0929366
RGS12	GA Down	34.1362	26.3944	21.5075	33.4271	23.7897	27.2167	16.1442	13.4681	22.29	14.4223	18.1725	27.1408	22.9882	26.9522	25.3138	15.0016	17.6497	17.4862	29.1541	13.9715	26.561	23.1401	25.439	27.465		RGS12	-0.669761	4.53846	6.4521	0.0110822	0.0325013		RGS12	-0.459738	4.53846	3.10919	0.0778517	0.597185		RGS12	-0.163492	4.53846	0.361393	0.547734	0.93103		RGS12	-0.705741
RGS5	Early AMD Up	14.7924	15.8905	15.08	14.0746	13.8773	10.9574	7.60821	8.08087	11.8416	21.7557	15.117	20.9725	18.3285	15.4482	14.0252	31.8401	25.6723	15.7492	33.6683	25.1487	28.2005	19.7743	26.159	25.3523		RGS5	-0.739954	4.2669	7.73208	0.00542481	0.0180668		RGS5	0.330508	4.2669	1.74689	0.186268	0.696826		RGS5	0.305076	4.2669	1.16901	0.279605	0.837297		RGS5	0.650771
RHOB	Early AMD Up	50.2561	34.7437	44.0038	68.6136	51.9409	42.0622	92.0408	109.195	71.0495	60.1339	52.5878	43.1786	67.7221	40.7569	42.0757	82.3558	85.9148	69.0185	34.7968	34.6494	32.7913	45.8595	44.8783	44.3666		RHOB	1.07365	5.82322	24.8843	6.08777e-07	6.72422e-06		RHOB	0.267017	5.82322	1.52252	0.217239	0.716305		RHOB	-0.103687	5.82322	0.215003	0.642874	0.952918		RHOB	0.87227
RHOQ	Early AMD Up	70.9274	63.0234	70.2084	67.7339	70.5762	69.2789	96.4943	74.7999	86.1417	64.5339	83.7867	72.3756	82.3227	69.3525	58.4955	78.988	84.4561	90.3262	63.7628	60.3569	65.9106	78.6764	65.2775	68.3105		RHOQ	0.333657	6.20348	4.69621	0.0302291	0.0734437		RHOQ	0.114934	6.20348	0.553046	0.457076	0.826323		RHOQ	0.0194512	6.20348	0.0141115	0.90544	0.99252		RHOQ	0.316322
RIPK4	GA Up	20.2921	25.3171	17.0577	23.311	18.2388	23.6821	35.2575	25.0714	52.4745	7.82229	16.886	25.0847	20.8137	18.4064	25.6559	26.9417	21.1505	44.0051	21.2543	15.6481	28.8564	23.1401	20.8792	36.6201		RIPK4	0.847077	4.66226	5.84848	0.0155905	0.0428598		RIPK4	-0.323156	4.66226	0.830056	0.362256	0.78412		RIPK4	-0.00881997	4.66226	0.000586142	0.980685	0.998515		RIPK4	0.562376
RMI1	Early AMD Up	108.857	103.692	106.549	150.422	113.001	113.462	37.4843	31.0803	57.8148	58.1783	89.737	80.6001	99.4086	120.627	108.439	26.3293	27.8603	41.2258	64.5152	89.4177	78.0434	110.652	88.5565	90.1417		RMI1	-1.33954	6.37882	35.8451	2.13644e-09	4.0661e-08		RMI1	-0.478669	6.37882	4.8392	0.0278199	0.445904		RMI1	-0.197093	6.37882	0.806416	0.369182	0.874469		RMI1	-1.72688
RND3	GA Up	14.6027	11.0426	15.08	16.7136	11.4984	9.19005	143.071	91.9976	97.519	34.7114	36.0235	36.8046	53.4321	15.4482	11.2886	225.33	206.546	156.218	92.1645	65.6661	70.5014	31.9754	29.5188	19.8945		RND3	3.02464	5.98618	63.1019	1.96288e-15	1.02734e-13		RND3	1.39629	5.98618	14.4676	0.000142589	0.0149258		RND3	1.11171	5.98618	8.37717	0.00379965	0.219091		RND3	3.84545
RNF14	Early AMD Up	74.7203	78.3752	74.9054	95.4433	84.057	74.5808	79.979	58.4309	81.0336	46.2004	64.6492	89.8527	79.8375	77.5696	98.5187	77.4573	84.1644	77.2405	80.691	71.2547	71.1572	71.524	80.7569	82.9233		RNF14	-0.0549273	6.28009	0.0825767	0.773835	0.8469		RNF14	-0.180752	6.28009	0.891558	0.345056	0.772601		RNF14	0.01192	6.28009	0.00370492	0.951464	0.996089		RNF14	0.0682722
RNF152	Early AMD Up	2.27575	1.88532	2.47213	0.439831	1.18949	3.18117	0.742264	0.414404	1.16094	1.22223	0.804095	1.23367	1.24261	0.986055	0.342079	1.83693	1.02106	1.38963	1.12855	0.558861	1.96748	1.68292	2.6399	2.28875		RNF152	-1.51448	0.919044	8.1924	0.00420662	0.0146628		RNF152	-1.04685	0.919044	4.52033	0.0334943	0.478446		RNF152	-0.935954	0.919044	1.97887	0.15951	0.763363		RNF152	-0.711154
RNPC3	Early AMD Up	29.7744	25.3171	31.6432	20.672	25.3757	23.6821	17.0721	17.1978	13.9313	27.8669	22.6755	17.2714	18.9498	31.2251	24.6297	11.3277	16.3369	13.4331	21.0662	24.5899	16.3957	24.823	18.3593	31.6904		RNPC3	-0.845167	4.47599	12.3794	0.000434098	0.00216699		RNPC3	-0.361002	4.47599	2.37059	0.12364	0.653135		RNPC3	0.0970539	4.47599	0.147444	0.70099	0.963251		RNPC3	-1.05945
ROBO1	Early AMD Up	12.7063	10.2346	11.1246	14.9542	12.6879	17.6732	4.08245	13.4681	16.4853	8.80008	4.34211	16.0378	7.45564	10.1892	14.0252	7.04157	5.10529	12.2751	5.83082	5.58861	9.8374	12.2012	10.0796	14.9649		ROBO1	-0.011681	3.46502	0.00070752	0.978779	0.987414		ROBO1	-0.233138	3.46502	0.278228	0.597865	0.884224		ROBO1	-0.520335	3.46502	1.31102	0.25221	0.825946		ROBO1	-0.466465
ROR1	CNV Up	13.4648	18.3145	17.5521	16.2737	10.7054	12.0178	18.5566	32.1163	31.1132	22.4891	19.6199	16.2434	17.3965	16.4342	22.9193	22.0432	20.567	17.9494	16.7401	13.1332	18.6911	10.939	11.3996	15.4931		ROR1	0.732261	4.21222	9.5032	0.00205114	0.00811158		ROR1	0.247503	4.21222	1.05228	0.304983	0.755144		ROR1	0.546469	4.21222	4.04671	0.0442576	0.536293		ROR1	0.293646
RORA	Early AMD Down	16.3095	12.9279	17.5521	20.2322	21.8073	17.3197	9.2783	10.7745	8.12658	15.1557	17.5293	15.6265	16.1539	13.4761	6.4995	7.65388	8.16847	6.83237	9.21645	15.3687	10.8211	8.83532	18.1193	17.4297		RORA	-0.731019	3.78248	7.03514	0.00799254	0.0248884		RORA	0.0461746	3.78248	0.0307119	0.860885	0.965591		RORA	-0.704541	3.78248	5.98601	0.0144198	0.349183		RORA	-1.05303
RP2	Early AMD Up	28.8261	26.6637	23.7324	36.9458	34.8916	26.5098	24.8658	14.0897	40.6329	16.3779	22.3538	38.6551	25.7841	22.3506	31.8133	24.7986	33.1115	32.309	37.0539	31.0168	34.7588	35.3413	33.4787	27.8172		RP2	0.000961468	4.89488	1.0471e-05	0.997418	0.999327		RP2	-0.0329779	4.89488	0.0124793	0.911053	0.980978		RP2	-0.296353	4.89488	0.946896	0.330511	0.860532		RP2	0.193506
RPL27A	GA Down	416.082	330.469	476.873	353.184	401.253	299.384	401.75	832.33	393.094	756.318	420.863	343.784	340.164	330.986	264.427	550.773	597.611	368.253	437.687	463.575	329.553	286.938	296.748	290.848		RPL27A	0.411329	8.70238	2.12963	0.144476	0.250114		RPL27A	0.313488	8.70238	1.23832	0.265796	0.740327		RPL27A	-0.171433	8.70238	0.367023	0.544631	0.93103		RPL27A	0.309446
RPN2	Early AMD Down	609.141	676.828	632.37	586.294	604.259	633.76	754.883	506.816	645.483	577.627	678.656	686.129	739.662	586.374	734.785	789.268	775.713	742.991	793.555	772.904	751.905	740.484	739.051	623.421		RPN2	-0.00807106	9.41592	0.00278673	0.9579	0.975097		RPN2	0.01845	9.41592	0.0145685	0.903929	0.978417		RPN2	0.175721	9.41592	1.30356	0.253564	0.827457		RPN2	0.266743
RPS2	Early AMD Down	994.881	900.103	1066.23	852.392	973	834.881	900.366	1608.3	955.918	1543.19	1103.54	800.449	766.378	692.21	666.027	1259.22	1218.71	881.144	1005.35	1008.18	831.588	692.521	761.49	728.704		RPS2	0.22645	9.90805	1.05371	0.304653	0.438933		RPS2	0.21901	9.90805	0.985661	0.320805	0.762137		RPS2	-0.324304	9.90805	2.14399	0.143129	0.738558		RPS2	0.181511
RPS6KA1	Early AMD Down	19.5335	28.2797	16.316	14.5144	16.2563	23.3286	11.5051	9.53128	20.8969	10.7557	19.7807	28.7857	22.6776	19.0637	27.0242	14.0831	14.149	20.4971	21.0662	20.6778	29.8401	29.0303	19.9192	32.3947		RPS6KA1	-0.615179	4.37879	3.41225	0.0647143	0.135315		RPS6KA1	-0.103373	4.37879	0.0999358	0.751907	0.932795		RPS6KA1	0.338603	4.37879	0.978852	0.322482	0.859291		RPS6KA1	-0.381393
RPS6KA3	Early AMD Up	24.2746	22.3545	20.2714	25.0704	25.7722	21.5613	55.8554	33.9811	72.6748	18.5779	21.5497	29.6082	21.435	21.3645	17.1039	38.5756	39.9671	52.5745	22.9471	21.7956	37.71	19.7743	21.2392	19.5424		RPS6KA3	1.27548	4.90962	25.2484	5.04023e-07	5.70612e-06		RPS6KA3	0.0593239	4.90962	0.0528228	0.818222	0.952551		RPS6KA3	-0.26936	4.90962	0.952751	0.32902	0.860471		RPS6KA3	0.973859
RRP12	Early AMD Down	24.2746	29.3571	21.7547	26.3898	24.1862	35.6998	44.5359	29.0083	53.171	16.3779	24.2837	28.1689	33.2397	24.3227	22.9193	30.3094	28.152	56.8592	26.1446	17.8835	35.4146	34.0791	25.919	42.606		RRP12	0.749202	4.96333	6.09085	0.0135884	0.0383553		RRP12	-0.125376	4.96333	0.167217	0.682598	0.910398		RRP12	-0.101847	4.96333	0.10444	0.746565	0.971384		RRP12	0.623609
RRP15	Early AMD Up	14.2234	11.0426	17.5521	18.4729	14.2738	10.9574	30.6184	32.7379	20.8969	16.6224	14.4737	15.8322	10.2515	11.8327	10.2624	28.1663	28.4438	19.8023	17.3044	15.6481	22.626	13.0426	12.8395	12.8522		RRP15	0.975798	4.17953	17.9294	2.29253e-05	0.000167996		RRP15	0.124012	4.17953	0.269651	0.603566	0.885357		RRP15	-0.419668	4.17953	2.29399	0.129876	0.727265		RRP15	0.817894
RTF1	Early AMD Up	58.6005	46.8635	55.8701	51.9	57.0953	54.0799	53.8142	93.6552	58.2792	81.4007	57.734	44.0011	54.9854	64.0935	48.5752	73.7834	75.9959	46.9001	55.6749	61.1952	49.5149	51.7497	46.0782	49.6483		RTF1	0.348657	5.86921	2.27744	0.131268	0.232622		RTF1	0.177797	5.86921	0.590176	0.442351	0.820396		RTF1	0.0398785	5.86921	0.0277661	0.86766	0.988015		RTF1	0.278254
RXRA	GA Down	35.4637	32.8584	42.2734	47.0619	53.9234	50.1918	16.7009	25.0714	23.451	35.6892	34.0936	35.7766	58.0919	41.4143	31.8133	19.9001	17.6497	28.0243	25.2042	24.031	30.8239	38.2864	30.7188	37.1482		RXRA	-0.765404	5.09449	12.116	0.000499923	0.0024524		RXRA	-0.0680382	5.09449	0.101724	0.74977	0.932249		RXRA	-0.200697	5.09449	0.84458	0.35809	0.868578		RXRA	-0.739358
S100A1	CNV Up	4.93078	2.69331	4.20261	3.51865	5.94743	3.8881	2.22679	4.55844	2.32188	8.06674	2.09065	2.67296	2.17456	1.97211	2.73663	0.61231	1.89625	1.04223	1.12855	1.39715	0.655827	1.68292	1.43994	2.1127		S100A1	-0.389466	1.64178	0.640706	0.423455	0.557075		S100A1	0.0603477	1.64178	0.0159695	0.899439	0.977495		S100A1	-0.952029	1.64178	2.96505	0.0850821	0.648789		S100A1	-1.64844
S100A2	CNV Up	11.5684	3.23197	14.8328	10.9958	12.2914	4.94849	182.783	262.318	162.532	78.7118	46.3159	31.4587	12.7367	8.21712	6.15742	101.644	118.151	74.9244	49.4679	52.8123	40.0054	11.7804	8.27968	7.21838		S100A2	4.34383	5.80375	107.647	3.21247e-25	5.75201e-23		S100A2	2.38476	5.80375	36.9596	1.20602e-09	8.20579e-07		S100A2	-0.0426902	5.80375	0.0101556	0.919729	0.99252		S100A2	3.29943
S100A4	GA Up	15.9302	10.5039	16.316	3.95848	7.92991	5.65542	13.5463	21.3418	8.82314	46.2004	16.886	21.3837	5.28108	11.504	3.76287	20.8186	14.5865	15.286	25.9565	13.4127	24.9214	13.4633	6.11976	7.39443		S100A4	0.0308251	3.93053	0.00557169	0.940498	0.963633		S100A4	0.971379	3.93053	5.60118	0.0179484	0.373459		S100A4	0.22229	3.93053	0.217168	0.641206	0.952159		S100A4	0.232648
S100A6	CNV Up	347.81	242.128	350.795	158.779	300.544	204.655	1308.61	1655.13	975.886	1124.7	873.891	647.062	285.8	314.223	152.567	1127.26	1097.78	896.777	873.118	912.899	1003.09	273.474	254.27	249.474		S100A6	2.0658	9.34926	58.1977	2.37056e-14	1.10475e-12		S100A6	1.49121	9.34926	31.3853	2.11577e-08	1.10736e-05		S100A6	0.180619	9.34926	0.469582	0.49318	0.920527		S100A6	1.72992
SCAF11	Early AMD Up	115.684	94.2658	106.301	123.592	104.675	86.2451	107.999	114.583	114.236	104.379	105.497	118.433	118.98	108.137	87.5722	83.5804	100.355	86.1573	113.043	100.874	105.588	112.756	99.7161	94.0149		SCAF11	0.0884819	6.71249	0.326532	0.567708	0.68915		SCAF11	0.0519169	6.71249	0.112434	0.73739	0.930025		SCAF11	0.00568152	6.71249	0.00124374	0.971867	0.996599		SCAF11	-0.226692
SCARA3	Early AMD Down	7.01689	6.73327	9.14687	10.1161	6.34393	5.65542	32.1029	19.0626	28.3269	9.77786	12.5439	15.6265	12.7367	14.4621	4.44702	17.4508	16.4828	32.888	20.1257	17.3247	43.2846	16.4085	10.6796	12.148		SCARA3	1.79365	4.04489	20.9401	4.73859e-06	4.23115e-05		SCARA3	0.730936	4.04489	3.44673	0.0633772	0.581428		SCARA3	0.531528	4.04489	1.56196	0.211378	0.806374		SCARA3	1.55357
SCARB1	Early AMD Down	518.87	596.568	509.258	425.756	586.02	665.925	389.132	338.775	443.247	383.781	464.928	563.995	627.206	460.159	551.089	436.271	513.301	482.087	532.673	509.96	535.81	562.095	629.375	597.893		SCARB1	-0.472214	9.0054	7.03063	0.00801273	0.0249342		SCARB1	-0.201221	9.0054	1.28402	0.257152	0.737953		SCARB1	-0.0347445	9.0054	0.0379508	0.845542	0.985816		SCARB1	-0.181669
SCD	Early AMD Up	751.945	968.244	706.286	855.031	687.92	912.289	613.852	314.947	617.62	376.448	674.314	1186.8	1294.8	773.724	660.554	427.699	449.849	706.281	641.578	594.069	879.464	799.807	856.767	868.142		SCD	-0.649846	9.5205	3.9854	0.0458961	0.102909		SCD	-0.11674	9.5205	0.129764	0.718677	0.924712		SCD	0.152598	9.5205	0.221274	0.638071	0.950885		SCD	-0.614865
SCGB1D2	CNV Up	3.22397	3.5013	3.70819	2.63898	3.56846	2.12078	0.556698	4.76564	1.39313	4.88893	2.41229	1.43929	1.86391	3.61553	3.07871	0.306155	1.75039	1.38963	2.069	3.91202	1.63957	1.26219	4.91981	2.1127		SCGB1D2	-0.632658	1.60646	1.08059	0.298566	0.43284		SCGB1D2	-0.271692	1.60646	0.206996	0.649132	0.900915		SCGB1D2	0.0392766	1.60646	0.00353687	0.952577	0.996089		SCGB1D2	-1.4602
SCGB1D2	Early AMD Up	3.22397	3.5013	3.70819	2.63898	3.56846	2.12078	0.556698	4.76564	1.39313	4.88893	2.41229	1.43929	1.86391	3.61553	3.07871	0.306155	1.75039	1.38963	2.069	3.91202	1.63957	1.26219	4.91981	2.1127		SCGB1D2	-0.632658	1.60646	1.08059	0.298566	0.43284		SCGB1D2	-0.271692	1.60646	0.206996	0.649132	0.900915		SCGB1D2	0.0392766	1.60646	0.00353687	0.952577	0.996089		SCGB1D2	-1.4602
SCGB3A1	Early AMD Up	1.13787	0.538661	0.98885	2.19915	1.18949	1.41385	0.371132	1.86482	0.928752	0.488893	0.964914	2.05612	0.310652	1.64342	1.71039	1.53078	1.31279	0.81062	0.752364	0.838291	0.327913	0.841459	1.91993	2.99299		SCGB3A1	0.187603	0.747685	0.080723	0.77632	0.848661		SCGB3A1	0.366766	0.747685	0.326017	0.568014	0.877234		SCGB3A1	-0.385063	0.747685	0.303405	0.581755	0.936684		SCGB3A1	0.336074
SCN9A	Early AMD Down	7.58582	6.73327	3.9554	7.91695	6.34393	6.71581	2.59792	9.73849	6.73345	4.88893	3.21638	6.5796	7.14499	10.5179	7.52573	4.28617	4.95943	5.21113	2.82136	2.51487	4.9187	2.52438	3.47986	6.16203		SCN9A	0.0435899	2.58113	0.0115994	0.914233	0.945858		SCN9A	-0.33481	2.58113	0.66234	0.415735	0.810245		SCN9A	0.265939	2.58113	0.391898	0.531304	0.93103		SCN9A	-0.329517
SCT	CNV Up	0.758582	0	0.98885	2.19915	0.396495	2.82771	2.59792	2.69362	1.8575	1.46668	1.76901	1.6449	2.17456	1.97211	0.684158	3.98002	2.91731	1.62124	0.940454	1.67658	1.96748	0.841459	1.67993	0.704232		SCT	1.92979	1.09881	10.3214	0.00131495	0.00560585		SCT	1.38918	1.09881	4.86194	0.0274555	0.443304		SCT	-0.16514	1.09881	0.0707425	0.790259	0.980735		SCT	2.08524
SCYL2	Early AMD Up	74.7203	68.41	61.0615	99.8416	72.5587	89.0728	54.742	38.9539	76.8542	33.9781	43.7428	73.6093	78.5949	76.9123	83.8093	41.6371	51.9281	69.4817	60.001	55.3272	55.0894	82.8837	70.6772	85.3881		SCYL2	-0.262339	6.06417	1.12788	0.288227	0.421515		SCYL2	-0.431551	6.06417	3.0376	0.0813562	0.606295		SCYL2	-0.127179	6.06417	0.260691	0.609646	0.944281		SCYL2	-0.316371
SDAD1	GA Up	47.2217	38.5143	41.2845	30.3483	36.0811	38.881	63.4636	68.791	59.6723	48.4004	49.8539	38.4495	44.1125	36.8127	42.0757	62.4557	71.4741	57.6698	45.3299	59.2392	45.9079	43.3351	44.9982	42.0779		SDAD1	0.590819	5.60944	13.3974	0.000251972	0.00135634		SDAD1	0.10213	5.60944	0.388826	0.532917	0.862123		SDAD1	0.218865	5.60944	1.44313	0.229634	0.818888		SDAD1	0.587769
SDC1	CNV Up	2.0861	0.538661	0	3.51865	0.396495	2.47424	2.78349	3.31523	4.64376	1.22223	3.21638	4.31786	3.10652	0.65737	0.342079	7.96004	3.93837	4.51631	6.58318	7.54462	10.8211	1.26219	1.79993	2.1127		SDC1	1.8851	1.91779	8.71407	0.00315763	0.0116007		SDC1	1.6175	1.91779	6.33807	0.0118174	0.302603		SDC1	-0.587878	1.91779	0.683719	0.408309	0.889459		SDC1	2.46718
SDC1	GA Up	2.0861	0.538661	0	3.51865	0.396495	2.47424	2.78349	3.31523	4.64376	1.22223	3.21638	4.31786	3.10652	0.65737	0.342079	7.96004	3.93837	4.51631	6.58318	7.54462	10.8211	1.26219	1.79993	2.1127		SDC1	1.8851	1.91779	8.71407	0.00315763	0.0116007		SDC1	1.6175	1.91779	6.33807	0.0118174	0.302603		SDC1	-0.587878	1.91779	0.683719	0.408309	0.889459		SDC1	2.46718
SDC4	GA Up	165.75	150.825	177.993	184.289	204.195	150.575	152.906	163.482	143.724	122.223	132.193	118.227	123.639	142.649	98.1766	151.547	146.157	121.477	107.964	112.89	95.7507	98.8714	143.034	111.797		SDC4	-0.104243	7.11637	0.381134	0.536997	0.661248		SDC4	-0.407943	7.11637	5.78469	0.0161663	0.361225		SDC4	-0.563014	7.11637	10.5276	0.00117606	0.117675		SDC4	-0.24177
SDCBP	GA Down	918.453	766.246	944.352	1317.73	932.954	746.868	1590.12	1804.94	2135.67	917.653	1002.38	751.925	1031.99	1261.16	1146.65	1434.95	1417.96	1536.24	981.082	1042.28	896.843	1152.8	1064.48	975.889		SDCBP	1.0727	10.177	33.6528	6.58785e-09	1.12622e-07		SDCBP	0.0233304	10.177	0.0162344	0.898612	0.977495		SDCBP	0.198989	10.177	1.17531	0.278313	0.837297		SDCBP	0.739317
SDCBP	Early AMD Down	918.453	766.246	944.352	1317.73	932.954	746.868	1590.12	1804.94	2135.67	917.653	1002.38	751.925	1031.99	1261.16	1146.65	1434.95	1417.96	1536.24	981.082	1042.28	896.843	1152.8	1064.48	975.889		SDCBP	1.0727	10.177	33.6528	6.58785e-09	1.12622e-07		SDCBP	0.0233304	10.177	0.0162344	0.898612	0.977495		SDCBP	0.198989	10.177	1.17531	0.278313	0.837297		SDCBP	0.739317
SDHA	Early AMD Down	269.297	327.506	250.921	237.948	304.112	370.43	199.669	140.276	258.89	162.313	210.995	289.091	265.297	242.898	297.951	199.001	181.019	232.995	311.667	264.062	320.371	252.017	285.469	348.595		SDHA	-0.501571	8.02039	4.89593	0.0269201	0.0668559		SDHA	-0.355081	8.02039	2.46419	0.116468	0.647801		SDHA	-0.179631	8.02039	0.625332	0.429073	0.899803		SDHA	-0.466791
SDPR	Early AMD Up	1.51716	0.269331	0.98885	0.879661	0	0.706927	0.92783	1.24321	0	0.977786	0.643276	1.6449	0.621303	1.64342	1.02624	0.306155	0.875193	0.926422	3.38564	1.95601	0.327913	3.78657	1.79993	0.704232		SDPR	-0.359609	0.674126	0.201388	0.653603	0.758583		SDPR	0.160061	0.674126	0.042476	0.836715	0.957669		SDPR	1.018	0.674126	1.09227	0.295969	0.844537		SDPR	-0.332432
SEC14L1	Early AMD Down	59.1694	50.9035	56.3645	72.5721	64.2323	68.9254	43.0513	55.7373	38.311	71.8673	48.4065	69.0858	44.7338	41.4143	32.4975	41.331	43.7596	51.5323	49.2798	41.3557	45.252	70.6826	62.8776	67.9584		SEC14L1	-0.280523	5.76034	2.42703	0.119259	0.216268		SEC14L1	0.178451	5.76034	1.00909	0.315122	0.759948		SEC14L1	-0.790914	5.76034	17.2962	3.19819e-05	0.0229057		SEC14L1	-0.278496
SEC24A	Early AMD Up	69.7896	85.9165	60.5671	101.601	89.608	106.393	65.6904	39.7828	85.6774	39.3559	53.0703	79.572	86.0505	77.8983	90.6509	40.4125	40.4047	78.2827	53.6059	57.5626	57.7128	81.2008	76.197	93.6628		SEC24A	-0.178438	6.16058	0.439259	0.50748	0.6356		SEC24A	-0.328169	6.16058	1.4813	0.223571	0.717463		SEC24A	-0.225344	6.16058	0.691934	0.405507	0.889103		SEC24A	-0.433045
SEC24D	Early AMD Up	13.2752	18.0452	12.1134	17.5932	9.91239	10.2504	22.6391	8.08087	16.7175	10.7557	13.5088	25.2903	20.503	12.1613	6.4995	18.3693	17.6497	23.508	17.1163	10.8978	21.6423	14.7255	12.1195	16.7255		SEC24D	0.132364	3.99782	0.117666	0.73158	0.817691		SEC24D	0.194293	3.99782	0.254373	0.614013	0.8889		SEC24D	0.0656591	3.99782	0.0257338	0.872552	0.988393		SEC24D	0.461139
SEL1L	GA Up	105.064	117.428	80.8385	153.501	112.208	138.204	75.3398	47.242	91.7143	41.3115	60.7896	127.48	135.444	114.711	105.702	64.2926	55.5747	123.214	79.1863	74.049	92.7995	154.828	150.954	162.501		SEL1L	-0.501575	6.6859	2.48674	0.114809	0.210272		SEL1L	-0.400944	6.6859	1.59501	0.206612	0.710841		SEL1L	-0.182242	6.6859	0.328519	0.566532	0.93584		SEL1L	-0.315292
SEMA5B	Early AMD Up	0.568937	4.84795	1.48328	2.19915	5.94743	6.36234	0.556698	0.414404	0.696564	1.22223	0.321638	1.6449	2.17456	1.97211	2.05247	0.61231	2.47971	0.463211	3.19754	1.95601	1.96748	0.841459	2.03992	2.64087		SEMA5B	-1.95942	1.22417	6.41172	0.011337	0.0330492		SEMA5B	-1.09176	1.22417	2.30985	0.128556	0.658477		SEMA5B	-1.22655	1.22417	3.16105	0.0754146	0.626936		SEMA5B	-0.854708
SERBP1	CNV Up	198.749	175.334	198.512	241.467	179.216	168.602	234.184	274.335	283.037	212.18	187.997	195.949	173.654	165.328	163.514	257.477	264.454	225.468	193.169	209.573	178.385	165.767	158.154	161.973		SERBP1	0.465962	7.66741	9.90255	0.0016505	0.00677525		SERBP1	0.0566616	7.66741	0.145838	0.702545	0.919634		SERBP1	-0.227309	7.66741	2.22365	0.135912	0.732649		SERBP1	0.382633
SERPINB9	Early AMD Up	211.834	239.974	225.952	196.604	264.859	294.789	49.3606	54.7013	59.4401	138.357	150.527	189.575	164.645	160.398	175.486	62.4557	68.5568	76.1982	172.291	166.261	141.986	160.298	191.273	222.009		SERPINB9	-2.052	7.32272	129.269	5.92088e-30	1.75155e-27		SERPINB9	-0.501437	7.32272	8.61291	0.00333789	0.145583		SERPINB9	-0.596949	7.32272	11.8537	0.000575468	0.0824313		SERPINB9	-1.70324
SERPINB9	Early AMD Down	211.834	239.974	225.952	196.604	264.859	294.789	49.3606	54.7013	59.4401	138.357	150.527	189.575	164.645	160.398	175.486	62.4557	68.5568	76.1982	172.291	166.261	141.986	160.298	191.273	222.009		SERPINB9	-2.052	7.32272	129.269	5.92088e-30	1.75155e-27		SERPINB9	-0.501437	7.32272	8.61291	0.00333789	0.145583		SERPINB9	-0.596949	7.32272	11.8537	0.000575468	0.0824313		SERPINB9	-1.70324
SERPINE2	Early AMD Down	204.438	297.61	278.361	562.543	516.634	540.446	201.339	233.309	263.766	157.424	229.971	193.276	376.51	182.091	313.686	192.878	262.412	185.053	153.294	200.631	167.892	333.218	327.947	278.348		SERPINE2	-0.159686	8.11493	0.515661	0.472698	0.604595		SERPINE2	-0.424563	8.11493	3.62876	0.0567892	0.564112		SERPINE2	-0.892476	8.11493	15.8756	6.76453e-05	0.0361974		SERPINE2	-0.283836
SERPINE3	Early AMD Up	6695.63	8158.57	6923.19	5644.35	5954.17	5715.15	3837.69	3862.86	3888.45	5631.07	5591.84	6110.6	5584.28	5716.82	7400.87	4952.37	4192.47	4502.3	6064.24	5509.53	5418.44	6269.71	7549.03	6781.58		SERPINE3	-0.910039	12.489	39.9574	2.59564e-10	5.95641e-09		SERPINE3	-0.329236	12.489	5.30693	0.0212407	0.398422		SERPINE3	0.111252	12.489	0.606014	0.436293	0.902565		SERPINE3	-0.674301
SERTAD4	GA Down	0	0	0.741638	0.879661	0	0.353464	1.85566	2.48642	3.25063	0.244447	0.482457	1.02806	0	0.65737	0	5.51079	2.47971	1.85284	2.44518	3.63259	2.95122	0.42073	0.239991	0		SERTAD4	3.28254	0.834661	18.6205	1.59496e-05	0.000123812		SERTAD4	1.25019	0.834661	1.83616	0.175401	0.688174		SERTAD4	-0.78316	0.834661	0.397718	0.52827	0.93103		SERTAD4	3.56514
SERTAD4	Early AMD Down	0	0	0.741638	0.879661	0	0.353464	1.85566	2.48642	3.25063	0.244447	0.482457	1.02806	0	0.65737	0	5.51079	2.47971	1.85284	2.44518	3.63259	2.95122	0.42073	0.239991	0		SERTAD4	3.28254	0.834661	18.6205	1.59496e-05	0.000123812		SERTAD4	1.25019	0.834661	1.83616	0.175401	0.688174		SERTAD4	-0.78316	0.834661	0.397718	0.52827	0.93103		SERTAD4	3.56514
SETD5	Early AMD Down	65.6174	53.0582	71.1972	62.456	57.0953	74.2273	56.0409	64.647	61.5298	54.2671	76.2282	58.5996	57.7812	49.3027	37.9707	46.8417	55.5747	52.2271	45.7061	33.8111	40.9892	43.7559	37.3185	42.9581		SETD5	-0.061829	5.77087	0.117225	0.732063	0.817959		SETD5	-0.00285246	5.77087	0.00025088	0.987363	0.998126		SETD5	-0.417499	5.77087	4.76269	0.0290831	0.467094		SETD5	-0.292164
SFRP1	Early AMD Up	389.911	338.279	423.475	504.486	416.717	322.005	1584.73	879.572	667.54	539.005	810.367	452.964	674.736	498.286	331.132	1068.79	963.733	781.206	445.963	652.749	521.054	463.223	442.183	319.017		SFRP1	1.44331	9.23963	23.8179	1.05891e-06	1.1205e-05		SFRP1	0.646294	9.23963	4.92118	0.0265293	0.439187		SFRP1	0.275399	9.23963	0.894528	0.344253	0.862077		SFRP1	1.28839
SFRP5	Early AMD Up	1741.14	1732.07	1689.45	1625.61	1553.87	1323.37	1129.91	755.665	964.045	1281.63	1840.57	1518.65	2128.59	2036.2	1800.7	1200.74	1063.65	1367.05	1649.75	1607.28	1630.39	2080.93	2343.15	2057.41		SFRP5	-0.857235	10.6337	26.4504	2.70391e-07	3.24756e-06		SFRP5	-0.153486	10.6337	0.861536	0.353309	0.778344		SFRP5	0.405968	10.6337	5.98581	0.0144214	0.349183		SFRP5	-0.507462
SGK3	Early AMD Up	148.492	139.244	152.777	222.554	132.033	145.98	52.3296	65.4758	70.5851	120.512	139.591	157.294	159.364	182.749	152.909	74.0896	66.5147	119.161	153.858	142.23	126.575	135.896	133.675	149.121		SGK3	-1.22685	7.03554	33.2267	8.20186e-09	1.38132e-07		SGK3	-0.0773501	7.03554	0.139205	0.709073	0.922328		SGK3	-0.0142428	7.03554	0.0046192	0.945814	0.996089		SGK3	-0.75599
SGSM2	GA Down	53.2904	78.1059	42.7678	76.5305	82.4711	94.7282	61.4224	37.5035	115.63	32.267	42.2954	76.0766	86.3612	79.5417	60.89	43.474	50.7612	99.5904	48.7155	49.4592	77.7155	94.2434	74.6371	94.8952		SGSM2	0.300519	6.11314	0.707544	0.40026	0.535044		SGSM2	-0.207452	6.11314	0.335659	0.562346	0.874443		SGSM2	-0.162073	6.11314	0.203955	0.651547	0.954767		SGSM2	0.160886
SH3D19	Early AMD Up	35.2741	37.1676	33.1265	54.0992	62.2498	45.5968	33.773	22.585	50.8492	16.6224	26.8568	42.7674	50.9469	48.974	54.7326	29.6971	27.4227	47.595	29.9064	30.7373	27.2168	40.8108	49.1981	49.4723		SH3D19	0.0196603	5.31391	0.00494538	0.943936	0.966251		SH3D19	-0.287356	5.31391	1.04655	0.306303	0.755563		SH3D19	-0.0655408	5.31391	0.0543969	0.815582	0.983207		SH3D19	-0.00293399
SH3D21	Early AMD Down	0.568937	4.30929	2.22491	3.51865	2.37897	2.12078	3.34019	0.828807	2.08969	0	1.76901	2.46735	1.86391	1.31474	1.02624	1.22462	4.6677	1.62124	2.82136	1.11772	2.29539	2.94511	3.59986	3.87327		SH3D21	-0.132767	1.45871	0.0383183	0.844805	0.90019		SH3D21	-0.655107	1.45871	0.894673	0.344214	0.772601		SH3D21	-0.900473	1.45871	1.41938	0.233505	0.818888		SH3D21	0.155447
SHC1	Early AMD Down	50.2561	47.9409	48.4537	50.1407	53.1304	66.4511	76.6388	52.4221	94.9649	33.7336	51.1404	72.3756	62.441	64.0935	58.4955	63.9864	67.244	84.1886	67.5246	70.4164	87.5529	63.5302	69.9573	75.1767		SHC1	0.609362	6.00845	7.19239	0.00732136	0.0231288		SHC1	0.103144	6.00845	0.20441	0.651184	0.901554		SHC1	0.12208	6.00845	0.27307	0.60128	0.942497		SHC1	0.558124
SHF	Early AMD Down	3.98256	2.69331	3.9554	3.07882	3.96495	6.00888	2.22679	1.45041	4.41157	5.13338	2.25147	4.9347	2.79587	2.30079	6.4995	0.918466	3.64664	2.31606	3.00945	3.63259	4.26287	2.10365	3.95985	5.28174		SHF	-0.419469	1.98562	0.740683	0.389442	0.524498		SHF	0.177499	1.98562	0.143099	0.70522	0.920818		SHF	-0.195156	1.98562	0.146711	0.701698	0.963492		SHF	-0.545693
SIAE	CNV Down	95.3917	108.271	103.088	113.916	102.692	111.694	38.4122	40.8188	82.6589	44.0004	100.512	69.7026	102.515	126.215	139.91	47.7602	71.7658	79.4407	102.321	107.301	106.244	127.481	115.316	126.586		SIAE	-0.924657	6.56355	12.276	0.000458812	0.00227616		SIAE	-0.512819	6.56355	3.86052	0.049435	0.533875		SIAE	0.166835	6.56355	0.404833	0.524604	0.93103		SIAE	-0.616517
SLC16A12	Early AMD Up	24.085	35.013	25.4629	32.5475	31.7196	39.9414	3.71132	3.31523	5.34032	12.7112	24.7661	20.3556	18.6391	30.5677	35.5762	1.83693	4.52183	6.94817	13.1664	15.0892	14.1003	29.8718	30.2388	31.6904		SLC16A12	-2.772	4.36182	75.7621	3.19977e-18	2.37937e-16		SLC16A12	-0.531496	4.36182	3.75469	0.0526596	0.549355		SLC16A12	-0.30253	4.36182	1.17043	0.279312	0.837297		SLC16A12	-2.54156
SLC16A5	Early AMD Down	10.6202	10.2346	12.8551	7.03729	11.4984	10.9574	14.103	13.6753	18.8072	3.91115	11.2573	9.66379	15.2219	8.54581	8.55197	14.0831	17.2121	21.6551	10.345	9.50063	8.19783	8.83532	10.3196	6.86626		SLC16A5	0.462979	3.58881	2.38606	0.122422	0.220652		SLC16A5	-0.41045	3.58881	1.74972	0.185912	0.696735		SLC16A5	0.128232	3.58881	0.144277	0.704066	0.963492		SLC16A5	0.668342
SLC19A1	CNV Down	79.8408	91.8418	61.3087	69.4933	67.4042	83.7709	35.6287	28.5939	50.1526	37.8892	60.1463	86.1516	67.4114	65.737	90.993	31.8401	32.3821	56.8592	48.1513	48.6209	63.6152	71.524	78.9569	92.9586		SLC19A1	-1.02781	5.97474	14.0219	0.000180692	0.00101774		SLC19A1	-0.336641	5.97474	1.55854	0.211879	0.713888		SLC19A1	0.0209541	5.97474	0.00585486	0.939008	0.995961		SLC19A1	-0.933548
SLC1A1	GA Up	3.60327	2.69331	2.22491	3.07882	1.18949	2.12078	2.04123	1.45041	7.89439	0.977786	1.92983	2.05612	1.86391	1.31474	2.39455	4.28617	2.33385	3.82149	3.00945	3.07373	0.327913	2.52438	1.79993	4.04933		SLC1A1	0.383104	1.62601	0.441967	0.506174	0.634345		SLC1A1	-0.759441	1.62601	1.56363	0.211134	0.71357		SLC1A1	-0.185616	1.62601	0.0715714	0.789062	0.98051		SLC1A1	0.261005
SLC1A7	GA Down	1.13787	0.538661	0.98885	4.39831	0.396495	2.82771	2.22679	1.24321	5.57251	2.93336	3.69884	1.02806	2.17456	1.64342	3.07871	4.28617	1.31279	0.463211	1.69282	0.838291	0.655827	0.841459	1.43994	1.40846		SLC1A7	1.69432	1.22687	5.02478	0.0249871	0.0628859		SLC1A7	1.47803	1.22687	3.81305	0.0508548	0.541811		SLC1A7	-0.134221	1.22687	0.0316401	0.85882	0.987558		SLC1A7	1.00026
SLC20A2	Early AMD Down	70.7378	79.4526	69.2195	65.0949	69.3867	83.0639	41.3812	25.9002	46.4376	31.5336	53.8744	81.4225	63.9943	80.5278	61.5742	22.6555	24.943	55.4695	60.1891	57.8421	65.9106	81.2008	75.1171	90.1417		SLC20A2	-0.947938	5.93138	10.0317	0.00153872	0.00638576		SLC20A2	-0.392593	5.93138	1.76736	0.183709	0.694791		SLC20A2	-0.0790468	5.93138	0.0699394	0.791425	0.980735		SLC20A2	-1.07366
SLC25A29	GA Down	62.3934	78.9139	73.4221	80.9289	85.2465	93.3144	54.1853	68.5838	77.0864	53.0449	73.8159	64.1511	76.731	81.8425	90.6509	60.3126	75.5583	91.7158	70.346	73.4902	71.1572	67.3167	85.9167	106.515		SLC25A29	-0.103233	6.25042	0.293162	0.588201	0.705406		SLC25A29	-0.162377	6.25042	0.725785	0.394253	0.799189		SLC25A29	-0.0600193	6.25042	0.0954268	0.757388	0.973772		SLC25A29	0.095801
SLC25A37	Early AMD Down	14.6027	15.6212	16.316	19.3526	13.0844	16.9663	26.9071	26.729	25.7729	17.6002	16.0819	16.6546	11.4941	17.4203	11.2886	20.8186	31.3611	19.6865	12.7902	13.9715	13.4444	12.2012	11.1596	14.7889		SLC25A37	0.773554	4.16329	13.2583	0.000271382	0.00144313		SLC25A37	0.112891	4.16329	0.264687	0.606919	0.886578		SLC25A37	-0.293461	4.16329	1.36943	0.241909	0.823799		SLC25A37	0.63772
SLC25A42	GA Down	22.1885	24.7784	17.7993	18.4729	23.7897	31.1048	9.09274	7.25206	8.35877	21.0224	20.2632	24.8791	24.2308	14.4621	29.4188	7.96004	6.27222	8.222	20.3138	17.8835	15.7398	24.823	25.559	23.2396		SLC25A42	-1.38437	4.24032	31.427	2.07081e-08	3.20952e-07		SLC25A42	0.0303378	4.24032	0.0181774	0.892751	0.975553		SLC25A42	-0.118661	4.24032	0.243845	0.621443	0.946842		SLC25A42	-1.52945
SLC25A5	Early AMD Down	192.49	161.868	201.973	112.157	177.63	147.748	352.019	490.032	281.412	298.469	235.439	162.845	146.938	172.56	146.752	296.664	342.784	294.602	212.543	219.632	216.095	165.347	138.115	169.544		SLC25A5	1.01363	7.80135	22.1239	2.55603e-06	2.45639e-05		SLC25A5	0.323616	7.80135	2.28122	0.130949	0.659624		SLC25A5	0.0906702	7.80135	0.172493	0.677906	0.957362		SLC25A5	0.747359
SLC26A7	GA Down	77.3754	73.5273	64.0281	109.958	75.7306	85.8916	39.5256	65.8902	135.133	44.2448	47.4416	70.5251	92.2636	70.3386	105.36	39.1879	49.5943	65.0812	40.0634	48.3414	48.8591	66.896	68.9973	71.4795		SLC26A7	0.15931	6.11359	0.287155	0.592049	0.708584		SLC26A7	-0.406042	6.11359	1.84635	0.174208	0.687936		SLC26A7	-0.0185563	6.11359	0.00383356	0.95063	0.996089		SLC26A7	-0.475871
SLC2A12	Early AMD Up	399.962	393.762	381.202	464.901	402.839	356.645	247.545	210.31	275.375	264.98	362.325	367.635	464.424	499.601	448.465	195.021	187.583	249.902	342.513	308.491	351.523	510.345	469.902	435.743		SLC2A12	-0.680531	8.4846	17.1106	3.52645e-05	0.000245714		SLC2A12	-0.239042	8.4846	2.14024	0.143479	0.671231		SLC2A12	0.20688	8.4846	1.58399	0.208187	0.804995		SLC2A12	-0.891355
SLC2A5	CNV Up	5.68937	1.61598	1.9777	2.19915	2.37897	2.82771	2.78349	1.03601	3.01844	3.6667	4.98539	4.31786	2.79587	5.91633	0.684158	3.06155	3.50077	4.2847	4.51418	2.7943	7.21409	4.2073	4.67982	5.28174		SLC2A5	-0.486039	2.03366	0.890503	0.345341	0.480164		SLC2A5	0.440467	2.03366	0.821138	0.364848	0.785203		SLC2A5	0.337975	2.03366	0.34229	0.55851	0.931821		SLC2A5	0.197724
SLC2A5	Early AMD Up	5.68937	1.61598	1.9777	2.19915	2.37897	2.82771	2.78349	1.03601	3.01844	3.6667	4.98539	4.31786	2.79587	5.91633	0.684158	3.06155	3.50077	4.2847	4.51418	2.7943	7.21409	4.2073	4.67982	5.28174		SLC2A5	-0.486039	2.03366	0.890503	0.345341	0.480164		SLC2A5	0.440467	2.03366	0.821138	0.364848	0.785203		SLC2A5	0.337975	2.03366	0.34229	0.55851	0.931821		SLC2A5	0.197724
SLC30A2	CNV Down	0.568937	0	0.98885	0.439831	0.792991	0.706927	0.556698	0	0.232188	0	0.321638	0.411225	0.621303	1.31474	1.02624	0.918466	0.729327	1.15803	0.376182	0	0	2.10365	1.79993	1.05635		SLC30A2	-0.897045	0.186835	1.05495	0.30437	0.438706		SLC30A2	-0.956324	0.186835	1.20323	0.272678	0.743115		SLC30A2	0.563529	0.186835	0.470445	0.492782	0.920527		SLC30A2	0.79869
SLC30A2	GA Down	0.568937	0	0.98885	0.439831	0.792991	0.706927	0.556698	0	0.232188	0	0.321638	0.411225	0.621303	1.31474	1.02624	0.918466	0.729327	1.15803	0.376182	0	0	2.10365	1.79993	1.05635		SLC30A2	-0.897045	0.186835	1.05495	0.30437	0.438706		SLC30A2	-0.956324	0.186835	1.20323	0.272678	0.743115		SLC30A2	0.563529	0.186835	0.470445	0.492782	0.920527		SLC30A2	0.79869
SLC31A1	Early AMD Down	76.6168	69.7567	64.5225	75.2111	68.1972	65.3908	91.8552	47.242	67.7989	68.6895	64.8101	86.7685	100.03	81.1852	70.4682	63.3741	62.7222	92.5264	86.7099	83.8291	93.4553	95.5056	84.8367	84.5078		SLC31A1	-0.0270761	6.27358	0.0168666	0.896668	0.934221		SLC31A1	0.0609194	6.27358	0.0856513	0.76978	0.938067		SLC31A1	0.271636	6.27358	1.61155	0.204274	0.802829		SLC31A1	0.0568397
SLC35G1	CNV Up	29.964	28.8184	36.5875	39.5848	30.9266	27.9236	51.4018	53.6653	55.7251	26.1558	34.0936	37.6271	34.793	36.8127	41.7336	59.7003	76.2876	53.6167	35.7373	50.5769	36.3984	42.9144	48.5981	37.6764		SLC35G1	0.753175	5.41189	14.9655	0.000109494	0.000656677		SLC35G1	0.0431302	5.41189	0.0473569	0.827728	0.954995		SLC35G1	0.208718	5.41189	0.981304	0.321877	0.859146		SLC35G1	0.992617
SLC38A1	CNV Up	116.063	138.436	118.662	105.999	112.208	126.893	118.02	144.834	192.484	99.0009	100.512	136.321	77.9736	94.0039	85.1776	101.031	98.4592	108.623	77.1173	78.7993	100.341	78.2557	62.5176	73.064		SLC38A1	0.286546	6.73468	2.51088	0.113063	0.208054		SLC38A1	-0.151022	6.73468	0.691987	0.405489	0.804538		SLC38A1	-0.425892	6.73468	5.11472	0.0237237	0.419263		SLC38A1	-0.274377
SLC38A11	Early AMD Down	27.1193	25.5864	33.6209	51.4602	28.9442	22.6217	27.4638	26.1074	26.7016	30.8003	34.0936	23.4398	24.2308	47.3306	24.2876	31.8401	26.1099	28.2559	26.5208	26.8253	29.8401	36.1827	34.1987	31.6904		SLC38A11	-0.104173	4.93343	0.16891	0.681082	0.779755		SLC38A11	0.0354905	4.93343	0.0198103	0.888068	0.97453		SLC38A11	-0.0942633	4.93343	0.129577	0.718871	0.967169		SLC38A11	-0.00796295
SLC39A1	Early AMD Down	137.303	169.409	152.53	105.12	113.398	143.153	169.793	137.789	159.049	179.179	173.685	175.387	155.637	124.9	176.171	189.51	181.748	160.039	200.317	192.807	215.439	139.261	155.754	137.325		SLC39A1	0.0247522	7.32862	0.0250424	0.874261	0.919322		SLC39A1	0.203207	7.32862	1.69532	0.192901	0.701712		SLC39A1	0.333447	7.32862	4.23812	0.039526	0.510134		SLC39A1	0.209503
SLC39A12	Early AMD Up	429.547	439.278	452.894	607.406	509.1	477.529	205.422	174.257	249.37	305.314	387.252	316.232	508.226	539.043	626.346	175.427	161.035	227.205	288.719	330.287	277.743	476.687	495.941	446.835		SLC39A12	-1.07157	8.56819	39.4628	3.34368e-10	7.48113e-09		SLC39A12	-0.388948	8.56819	5.34211	0.0208162	0.397434		SLC39A12	0.0706086	8.56819	0.175608	0.675175	0.957143		SLC39A12	-1.22722
SLC47A1	CNV Up	98.426	117.698	89.491	81.3687	74.9376	83.0639	43.2369	24.657	61.5298	55.7338	75.1025	94.1705	102.204	69.3525	84.1514	31.8401	34.5701	43.4261	76.7411	58.9598	62.9594	92.1398	91.0765	77.2894		SLC47A1	-1.24111	6.17293	25.3523	4.77586e-07	5.43849e-06		SLC47A1	-0.439482	6.17293	3.32732	0.068138	0.586659		SLC47A1	0.0955883	6.17293	0.151035	0.697549	0.962871		SLC47A1	-1.46742
SLC4A2	GA Down	686.138	857.01	660.058	700.211	678.404	847.959	530.719	401.557	674.738	430.959	631.215	809.291	810.49	847.021	757.02	449.436	460.497	788.501	684.275	569.758	802.404	957.58	932.244	1142.44		SLC4A2	-0.455228	9.47838	3.6642	0.0555935	0.120101		SLC4A2	-0.235068	9.47838	0.98079	0.322004	0.762469		SLC4A2	0.116791	9.47838	0.24143	0.623175	0.946842		SLC4A2	-0.374325
SLC5A3	Early AMD Down	126.304	111.503	128.551	149.542	160.581	148.808	143.999	129.916	215.47	172.09	107.266	165.929	183.595	116.354	63.6267	126.442	113.192	140.932	126.961	129.376	142.642	130.005	129.835	119.895		SLC5A3	0.416641	7.10021	2.66703	0.102447	0.192608		SLC5A3	0.279797	7.10021	1.20339	0.272645	0.743115		SLC5A3	-0.334641	7.10021	1.68598	0.194131	0.797637		SLC5A3	0.0548743
SLC6A12	CNV Down	11.9477	17.5065	14.5855	11.8754	12.2914	17.3197	10.5773	4.35124	8.35877	12.2223	15.2778	12.1311	13.6687	9.86055	8.55197	5.81695	7.14741	7.87459	11.0974	10.8978	8.19783	8.41459	9.35964	14.9649		SLC6A12	-0.902468	3.5142	9.3531	0.00222609	0.00869478		SLC6A12	-0.13681	3.5142	0.235867	0.627207	0.892986		SLC6A12	-0.373697	3.5142	1.42434	0.23269	0.818888		SLC6A12	-1.04093
SLC6A12	GA Down	11.9477	17.5065	14.5855	11.8754	12.2914	17.3197	10.5773	4.35124	8.35877	12.2223	15.2778	12.1311	13.6687	9.86055	8.55197	5.81695	7.14741	7.87459	11.0974	10.8978	8.19783	8.41459	9.35964	14.9649		SLC6A12	-0.902468	3.5142	9.3531	0.00222609	0.00869478		SLC6A12	-0.13681	3.5142	0.235867	0.627207	0.892986		SLC6A12	-0.373697	3.5142	1.42434	0.23269	0.818888		SLC6A12	-1.04093
SLC6A16	Early AMD Up	1.70681	1.88532	3.46098	2.19915	0.792991	3.53464	1.85566	1.24321	0.928752	1.22223	1.76901	2.05612	1.86391	1.64342	1.36832	1.22462	1.89625	1.62124	0.564273	1.67658	1.31165	0.841459	2.15992	1.58452		SLC6A16	-0.750154	1.09878	2.41958	0.119827	0.216981		SLC6A16	-0.4385	1.09878	0.901603	0.342352	0.771784		SLC6A16	-0.435711	1.09878	0.593025	0.441252	0.903874		SLC6A16	-0.496847
SLC6A20	Early AMD Up	227.006	267.176	294.925	350.545	252.568	241.769	616.265	319.712	460.893	204.602	405.264	250.642	401.051	452.928	356.788	496.278	472.167	644.674	365.272	464.693	403.661	545.686	457.182	442.962		SLC6A20	0.824379	8.61478	11.5843	0.000665111	0.0031355		SLC6A20	0.126502	8.61478	0.275446	0.599702	0.885102		SLC6A20	0.519768	8.61478	4.59232	0.0321154	0.479558		SLC6A20	1.03224
SLC7A4	Early AMD Down	3.03433	4.03996	1.9777	3.07882	2.37897	3.8881	2.96906	2.90083	1.16094	2.20002	2.09065	2.46735	2.48521	4.2729	6.4995	3.98002	4.6677	3.01087	3.94991	5.30918	6.55827	6.31094	4.43983	4.92962		SLC7A4	-0.325331	2.02728	0.628324	0.427971	0.561333		SLC7A4	-0.413539	2.02728	1.00464	0.31619	0.760248		SLC7A4	0.476519	2.02728	1.18058	0.277237	0.837297		SLC7A4	0.353367
SLC9A3R2	Early AMD Up	8.91334	11.5812	9.39408	9.67628	8.3264	5.65542	9.46387	12.6393	13.0025	9.28897	10.4532	10.4862	8.69825	8.54581	6.4995	8.57235	10.794	9.26422	13.3545	12.5744	10.1653	7.99386	8.27968	7.57049		SLC9A3R2	0.235032	3.34356	1.14881	0.283799	0.416337		SLC9A3R2	0.0351267	3.34356	0.0250027	0.87436	0.968885		SLC9A3R2	0.0309072	3.34356	0.0115466	0.914428	0.99252		SLC9A3R2	-0.0319912
SLC9A9	Early AMD Down	7.58582	9.96524	8.15802	10.9958	13.8773	9.89698	2.41236	2.69362	3.48282	4.64449	6.11112	9.8694	9.0089	9.53186	13.6832	3.06155	4.2301	2.89507	7.52364	3.91202	4.59079	8.83532	11.0396	7.92261		SLC9A9	-1.57665	2.92087	20.8478	4.97261e-06	4.41116e-05		SLC9A9	-0.302019	2.92087	0.971773	0.324239	0.76305		SLC9A9	-0.111097	2.92087	0.123742	0.725011	0.967899		SLC9A9	-1.31044
SLCO1A2	Early AMD Up	3.41362	2.69331	1.48328	1.31949	3.56846	2.12078	1.29896	1.24321	1.16094	0.977786	1.92983	0.82245	3.72782	5.91633	2.39455	0.306155	0.875193	1.62124	1.31664	0.27943	0.98374	4.2073	3.59986	2.64087		SLCO1A2	-1.03719	1.30402	4.01916	0.0449861	0.101336		SLCO1A2	-0.97712	1.30402	3.67954	0.0550841	0.560122		SLCO1A2	0.765397	1.30402	2.19738	0.138246	0.734232		SLCO1A2	-1.24684
SLCO1A2	Early AMD Down	3.41362	2.69331	1.48328	1.31949	3.56846	2.12078	1.29896	1.24321	1.16094	0.977786	1.92983	0.82245	3.72782	5.91633	2.39455	0.306155	0.875193	1.62124	1.31664	0.27943	0.98374	4.2073	3.59986	2.64087		SLCO1A2	-1.03719	1.30402	4.01916	0.0449861	0.101336		SLCO1A2	-0.97712	1.30402	3.67954	0.0550841	0.560122		SLCO1A2	0.765397	1.30402	2.19738	0.138246	0.734232		SLCO1A2	-1.24684
SLPI	Early AMD Down	0.568937	4.30929	0.247213	3.51865	0.396495	0	0.185566	2.48642	0.232188	2.68891	0.321638	0.411225	2.79587	0.65737	0	1.22462	1.16692	0.115803	2.25709	0.27943	0.327913	1.68292	0.359986	0.176058		SLPI	-0.784087	0.546902	0.384659	0.53512	0.659773		SLPI	-0.583281	0.546902	0.21427	0.643441	0.898893		SLPI	-0.132903	0.546902	0.0100129	0.920293	0.992735		SLPI	-1.03482
SMAD6	Early AMD Down	22.7575	22.6238	19.5298	23.311	29.3407	33.2256	12.4329	13.0537	14.3957	22.978	24.1229	28.3745	35.1036	28.5956	17.446	14.3893	18.9625	21.5393	31.035	27.943	33.1192	33.6584	35.7586	35.2116		SMAD6	-0.706429	4.6626	10.497	0.00119569	0.00516049		SMAD6	0.216567	4.6626	1.10798	0.292521	0.751414		SMAD6	-0.0834117	4.6626	0.147741	0.700704	0.962954		SMAD6	-0.213286
SMC4	GA Up	22.9471	16.9678	24.474	27.2695	19.0318	17.6732	21.1545	33.3595	21.3613	54.5116	33.1287	29.4026	18.6391	19.3924	20.1826	32.1463	27.2768	20.4971	48.9036	65.6661	75.4201	15.567	20.9992	17.9579		SMC4	0.232903	4.89637	0.784876	0.375654	0.510679		SMC4	0.851632	4.89637	10.7275	0.00105556	0.0671217		SMC4	-0.129074	4.89637	0.206562	0.649475	0.954105		SMC4	0.29273
SMG6	Early AMD Down	20.4817	19.6611	23.4852	20.2322	22.6002	25.4494	18.1855	29.2155	26.4694	22.7335	21.8714	22.823	19.5711	26.2948	11.6307	22.3493	24.0678	25.3608	18.8091	14.8098	16.3957	15.567	17.5193	15.6692		SMG6	0.210779	4.41868	0.95694	0.327959	0.46304		SMG6	0.0828307	4.41868	0.146769	0.701642	0.919398		SMG6	-0.249361	4.41868	1.0996	0.294353	0.843987		SMG6	0.181378
SMOC2	Early AMD Up	572.73	814.456	554.251	942.557	900.838	1192.23	703.295	255.065	643.857	276.958	713.715	610.258	1578.73	637.649	1113.47	549.855	530.804	790.817	512.548	672.03	564.667	1371.16	1310.23	929.586		SMOC2	-0.276916	9.60935	0.639812	0.423779	0.557339		SMOC2	-0.277741	9.60935	0.643729	0.422364	0.811568		SMOC2	0.133437	9.60935	0.148796	0.699689	0.962871		SMOC2	-0.0525969
SMPDL3A	GA Down	24.8436	22.8931	33.1265	39.1449	31.3231	26.8632	34.1442	23.621	25.3085	26.8891	32.003	24.0567	45.3552	41.743	40.0232	36.7386	22.0257	26.1714	24.2637	35.4876	24.5935	44.1766	31.3188	29.0496		SMPDL3A	0.0428003	4.96833	0.0340291	0.853645	0.906089		SMPDL3A	0.0411448	4.96833	0.0315301	0.859063	0.965089		SMPDL3A	0.391166	4.96833	2.70344	0.100132	0.682314		SMPDL3A	0.049779
SMYD4	Early AMD Down	8.15476	9.69591	6.92195	7.91695	8.3264	8.48313	1.85566	3.72963	4.87595	4.64449	9.16668	8.84134	9.94086	3.61553	6.84158	1.83693	3.06317	4.86372	7.89982	6.4269	7.54201	10.939	8.99965	10.2114		SMYD4	-1.25863	2.85737	11.9242	0.000554081	0.00267944		SMYD4	-0.106729	2.85737	0.102895	0.748382	0.931777		SMYD4	-0.272451	2.85737	0.533843	0.464996	0.910538		SMYD4	-1.23741
SNAPC1	Early AMD Up	21.4299	20.7385	23.4852	31.6678	20.6178	18.7336	19.67	21.3418	19.0394	29.0891	24.7661	24.6735	15.5326	17.0916	24.6297	21.4309	23.0467	16.3282	26.897	23.7516	25.2493	13.8841	20.1592	16.9016		SNAPC1	-0.127793	4.46641	0.372524	0.541632	0.665571		SNAPC1	0.253945	4.46641	1.5333	0.215618	0.715598		SNAPC1	-0.302573	4.46641	1.72709	0.188783	0.792294		SNAPC1	-0.122309
SNCA	GA Down	146.975	125.777	146.35	155.7	131.24	129.721	265.731	296.713	266.087	223.18	172.237	137.966	135.755	141.006	134.437	364.325	314.632	269.01	167.965	176.6	162.317	133.371	139.795	120.248		SNCA	0.982233	7.54215	34.6389	3.96889e-09	7.17246e-08		SNCA	0.345382	7.54215	4.29727	0.0381735	0.494745		SNCA	-0.0177224	7.54215	0.0106872	0.917662	0.99252		SNCA	1.1742
SNCAIP	Early AMD Up	3.98256	4.84795	3.46098	8.79661	2.77547	10.9574	0.92783	0.414404	1.39313	3.91115	1.92983	6.16837	2.48521	1.31474	5.47326	0.61231	0.583462	0.81062	2.25709	3.07373	1.96748	2.94511	2.75989	5.63385		SNCAIP	-2.14723	1.82918	12.8041	0.000345856	0.00178679		SNCAIP	-0.0450913	1.82918	0.00774949	0.929852	0.985749		SNCAIP	-1.28608	1.82918	5.58	0.0181668	0.38038		SNCAIP	-2.5305
SNRPA1	Early AMD Down	24.6539	24.7784	34.1153	27.2695	19.4283	20.8543	65.3192	63.4038	56.1895	49.6227	35.8626	33.1036	22.9882	17.749	20.5247	58.7818	59.2214	50.3742	37.4301	36.6054	30.4959	25.6645	22.9191	22.7115		SNRPA1	1.14959	5.19278	39.0332	4.16655e-10	9.13019e-09		SNRPA1	0.500671	5.19278	7.1702	0.00741247	0.234913		SNRPA1	-0.13214	5.19278	0.357878	0.549687	0.93103		SNRPA1	1.00911
SNX10	CNV Up	4.74114	7.0026	6.67474	10.9958	15.8598	9.54352	6.68038	7.87367	9.7519	6.8445	5.14621	4.9347	11.4941	7.55975	17.446	9.18466	5.54289	7.64299	7.14745	6.70633	4.9187	7.99386	8.63966	9.15501		SNX10	0.407798	3.09836	1.72898	0.188541	0.305801		SNX10	-0.117507	3.09836	0.133473	0.714858	0.923993		SNX10	0.00313803	3.09836	0.00010547	0.991806	1		SNX10	0.264686
SNX10	GA Up	4.74114	7.0026	6.67474	10.9958	15.8598	9.54352	6.68038	7.87367	9.7519	6.8445	5.14621	4.9347	11.4941	7.55975	17.446	9.18466	5.54289	7.64299	7.14745	6.70633	4.9187	7.99386	8.63966	9.15501		SNX10	0.407798	3.09836	1.72898	0.188541	0.305801		SNX10	-0.117507	3.09836	0.133473	0.714858	0.923993		SNX10	0.00313803	3.09836	0.00010547	0.991806	1		SNX10	0.264686
SNX10	Early AMD Up	4.74114	7.0026	6.67474	10.9958	15.8598	9.54352	6.68038	7.87367	9.7519	6.8445	5.14621	4.9347	11.4941	7.55975	17.446	9.18466	5.54289	7.64299	7.14745	6.70633	4.9187	7.99386	8.63966	9.15501		SNX10	0.407798	3.09836	1.72898	0.188541	0.305801		SNX10	-0.117507	3.09836	0.133473	0.714858	0.923993		SNX10	0.00313803	3.09836	0.00010547	0.991806	1		SNX10	0.264686
SNX8	Early AMD Down	14.2234	14.0052	11.619	4.83814	15.8598	8.12966	17.4432	12.8465	13.6991	11.7334	10.9357	10.8975	11.4941	8.54581	9.23613	13.777	14.5865	15.6334	9.21645	14.2509	12.4607	6.31094	9.71962	8.09867		SNX8	0.144287	3.6114	0.334001	0.563313	0.685098		SNX8	-0.251893	3.6114	0.974308	0.323608	0.76305		SNX8	0.0160986	3.6114	0.00282941	0.957579	0.996089		SNX8	0.148649
SOCS6	Early AMD Up	20.861	16.1598	15.8216	24.6305	18.6353	24.7424	36.3709	21.9634	27.8626	10.7557	17.0468	15.8322	16.7752	16.4342	18.1302	20.5124	18.6708	26.8663	13.1664	15.9275	16.7236	18.9328	17.5193	22.0072		SOCS6	0.699653	4.33425	9.5687	0.00197922	0.00788214		SOCS6	-0.27029	4.33425	1.31722	0.251092	0.734769		SOCS6	-0.406001	4.33425	2.63995	0.104207	0.6941		SOCS6	0.323496
SORBS1	Early AMD Down	13.4648	20.1998	14.0911	14.9542	15.4633	19.087	5.19585	3.72963	3.71501	9.53342	10.2924	16.2434	15.8432	20.3785	15.7356	5.81695	3.93837	5.09532	11.2855	11.1772	16.3957	18.9328	18.7193	20.0706		SORBS1	-1.88782	3.712	45.9418	1.21818e-11	3.50464e-10		SORBS1	-0.392904	3.712	2.59231	0.107384	0.645741		SORBS1	0.0632426	3.712	0.0596286	0.807084	0.981491		SORBS1	-1.70056
SORBS2	GA Down	105.633	132.241	114.954	131.949	126.482	143.153	113.381	77.9079	99.6086	119.779	146.024	154.004	173.654	163.028	113.57	137.77	115.817	175.21	190.348	146.421	203.306	175.023	160.074	184.333		SORBS2	-0.27656	7.15228	1.99065	0.158272	0.268326		SORBS2	0.252937	7.15228	1.68665	0.194043	0.701712		SORBS2	0.165244	7.15228	0.699075	0.403095	0.888667		SORBS2	0.284131
SORBS2	Early AMD Down	105.633	132.241	114.954	131.949	126.482	143.153	113.381	77.9079	99.6086	119.779	146.024	154.004	173.654	163.028	113.57	137.77	115.817	175.21	190.348	146.421	203.306	175.023	160.074	184.333		SORBS2	-0.27656	7.15228	1.99065	0.158272	0.268326		SORBS2	0.252937	7.15228	1.68665	0.194043	0.701712		SORBS2	0.165244	7.15228	0.699075	0.403095	0.888667		SORBS2	0.284131
SORL1	Early AMD Up	33.7569	34.7437	33.8681	49.261	40.839	54.7869	19.1133	20.9274	39.472	28.6003	32.1638	46.4684	53.1214	53.2469	39.6811	20.2062	17.6497	28.7191	21.6305	25.4282	37.3821	51.7497	42.1184	63.2048		SORL1	-0.370062	5.21827	1.85017	0.173763	0.28784		SORL1	0.0679656	5.21827	0.063943	0.800369	0.94708		SORL1	0.0113712	5.21827	0.00175027	0.966629	0.996089		SORL1	-0.61066
SOSTDC1	Early AMD Up	232.126	215.734	256.854	248.065	240.276	205.362	90.5562	53.8725	51.7779	341.736	282.077	248.791	239.202	339.203	268.874	135.014	100.064	136.532	285.334	292.843	268.561	311.761	270.229	287.327		SOSTDC1	-1.84098	7.81595	80.474	2.94552e-19	2.40016e-17		SOSTDC1	0.307686	7.81595	2.46341	0.116526	0.647801		SOSTDC1	0.288939	7.81595	2.12775	0.144653	0.741068		SOSTDC1	-0.924678
[truncated: 227 more rows]
[truncated: 16 more columns]
